# Supplementary material for: A statistical framework for high-content phenotypic profiling using cellular feature distributions
Source: Commun Biol. 2022 Dec 22;5:1409. doi: 10.1038/s42003-022-04343-3 (PMC9780213; doi:10.1038/s42003-022-04343-3)
Supplement: Supplementary file 4 — Supplementary Data 1 [file 42003_2022_4343_MOESM4_ESM.xlsx]

## Sheet: twoway_anova_summary
meta_feature	meta_plate	F_r	P_r	F_c	P_c	meta_Channel	meta_panel	meta_feature_type	meta_marker	meta_plate_rep	meta_marker_sub
CELL_COUNT_A	1A1	1.52216	0.193152	1.6262	0.140919	CELL_COUNT_A	panelA	non-int	Cell_count_panelA	plate1_rep1	Cell_count
CELL_COUNT_A	1A2	2.19563	0.0551744	0.92076	0.57465	CELL_COUNT_A	panelA	non-int	Cell_count_panelA	plate1_rep2	Cell_count
CELL_COUNT_A	1A3	3.48326	0.00610744	1.99313	0.06431	CELL_COUNT_A	panelA	non-int	Cell_count_panelA	plate1_rep3	Cell_count
CELL_COUNT_A	2A1	1.22665	0.330793	0.756774	0.734476	CELL_COUNT_A	panelA	non-int	Cell_count_panelA	plate2_rep1	Cell_count
CELL_COUNT_A	2A2	2.05861	0.0710074	1.11381	0.406249	CELL_COUNT_A	panelA	non-int	Cell_count_panelA	plate2_rep2	Cell_count
CELL_COUNT_A	2A3	2.51505	0.0309984	2.18435	0.0430118	CELL_COUNT_A	panelA	non-int	Cell_count_panelA	plate2_rep3	Cell_count
ObjectArea_NUC_A	1A1	6.24665	0.000152623	4.07159	0.00132694	NUC_A	panelA	non-int	Hoechst_panelA	plate1_rep1	Hoechst
ObjectArea_NUC_A	1A2	3.11732	0.0110304	1.68071	0.125382	NUC_A	panelA	non-int	Hoechst_panelA	plate1_rep2	Hoechst
ObjectArea_NUC_A	1A3	4.60639	0.00117252	1.10817	0.410649	NUC_A	panelA	non-int	Hoechst_panelA	plate1_rep3	Hoechst
ObjectArea_NUC_A	2A1	3.35691	0.00746694	1.00911	0.493351	NUC_A	panelA	non-int	Hoechst_panelA	plate2_rep1	Hoechst
ObjectArea_NUC_A	2A2	4.12734	0.00230325	2.02219	0.0604711	NUC_A	panelA	non-int	Hoechst_panelA	plate2_rep2	Hoechst
ObjectArea_NUC_A	2A3	4.96501	0.000725642	1.53051	0.17289	NUC_A	panelA	non-int	Hoechst_panelA	plate2_rep3	Hoechst
ObjectShapeP2A_NUC_A	1A1	0.389675	0.957277	1.09207	0.423403	NUC_A	panelA	non-int	Hoechst_panelA	plate1_rep1	Hoechst
ObjectShapeP2A_NUC_A	1A2	2.09158	0.0668096	1.90987	0.0767665	NUC_A	panelA	non-int	Hoechst_panelA	plate1_rep2	Hoechst
ObjectShapeP2A_NUC_A	1A3	0.57814	0.843507	0.537845	0.916643	NUC_A	panelA	non-int	Hoechst_panelA	plate1_rep3	Hoechst
ObjectShapeP2A_NUC_A	2A1	0.590136	0.834205	1.90885	0.0769337	NUC_A	panelA	non-int	Hoechst_panelA	plate2_rep1	Hoechst
ObjectShapeP2A_NUC_A	2A2	2.05302	0.0717461	1.78681	0.0998686	NUC_A	panelA	non-int	Hoechst_panelA	plate2_rep2	Hoechst
ObjectShapeP2A_NUC_A	2A3	0.470867	0.916787	0.713138	0.775995	NUC_A	panelA	non-int	Hoechst_panelA	plate2_rep3	Hoechst
ObjectShapeLWR_NUC_A	1A1	0.213964	0.996735	0.7278	0.762206	NUC_A	panelA	non-int	Hoechst_panelA	plate1_rep1	Hoechst
ObjectShapeLWR_NUC_A	1A2	2.68372	0.0230375	1.86062	0.0852762	NUC_A	panelA	non-int	Hoechst_panelA	plate1_rep2	Hoechst
ObjectShapeLWR_NUC_A	1A3	0.316787	0.981085	0.612883	0.863242	NUC_A	panelA	non-int	Hoechst_panelA	plate1_rep3	Hoechst
ObjectShapeLWR_NUC_A	2A1	0.71706	0.727492	1.55663	0.163527	NUC_A	panelA	non-int	Hoechst_panelA	plate2_rep1	Hoechst
ObjectShapeLWR_NUC_A	2A2	2.13638	0.0615142	1.65981	0.131128	NUC_A	panelA	non-int	Hoechst_panelA	plate2_rep2	Hoechst
ObjectShapeLWR_NUC_A	2A3	1.02718	0.46478	0.718412	0.771057	NUC_A	panelA	non-int	Hoechst_panelA	plate2_rep3	Hoechst
ObjectTotalInten_NUC_A	1A1	8.90481	1.09e-05	1.79412	0.0983169	NUC_A	panelA	int	Hoechst_panelA	plate1_rep1	Hoechst
ObjectTotalInten_NUC_A	1A2	1.50072	0.200989	1.31155	0.273863	NUC_A	panelA	int	Hoechst_panelA	plate1_rep2	Hoechst
ObjectTotalInten_NUC_A	1A3	1.76427	0.122893	1.11841	0.402685	NUC_A	panelA	int	Hoechst_panelA	plate1_rep3	Hoechst
ObjectTotalInten_NUC_A	2A1	1.24491	0.320262	0.722483	0.767229	NUC_A	panelA	int	Hoechst_panelA	plate2_rep1	Hoechst
ObjectTotalInten_NUC_A	2A2	1.5375	0.187725	1.14568	0.382028	NUC_A	panelA	int	Hoechst_panelA	plate2_rep2	Hoechst
ObjectTotalInten_NUC_A	2A3	1.22582	0.331274	0.67434	0.811421	NUC_A	panelA	int	Hoechst_panelA	plate2_rep3	Hoechst
ObjectAvgInten_NUC_A	1A1	5.19415	0.000539769	0.836822	0.656132	NUC_A	panelA	int	Hoechst_panelA	plate1_rep1	Hoechst
ObjectAvgInten_NUC_A	1A2	1.775	0.120449	1.94721	0.070898	NUC_A	panelA	int	Hoechst_panelA	plate1_rep2	Hoechst
ObjectAvgInten_NUC_A	1A3	8.2985	1.88e-05	1.89483	0.0792681	NUC_A	panelA	int	Hoechst_panelA	plate1_rep3	Hoechst
ObjectAvgInten_NUC_A	2A1	1.37667	0.252554	0.721127	0.768506	NUC_A	panelA	int	Hoechst_panelA	plate2_rep1	Hoechst
ObjectAvgInten_NUC_A	2A2	1.63523	0.156452	0.986987	0.513124	NUC_A	panelA	int	Hoechst_panelA	plate2_rep2	Hoechst
ObjectAvgInten_NUC_A	2A3	1.82987	0.1087	0.902412	0.592212	NUC_A	panelA	int	Hoechst_panelA	plate2_rep3	Hoechst
ObjectVarInten_NUC_A	1A1	4.54641	0.00127314	0.738525	0.752009	NUC_A	panelA	int	Hoechst_panelA	plate1_rep1	Hoechst
ObjectVarInten_NUC_A	1A2	1.26522	0.308889	1.39545	0.23005	NUC_A	panelA	int	Hoechst_panelA	plate1_rep2	Hoechst
ObjectVarInten_NUC_A	1A3	3.81905	0.0036365	1.55624	0.163661	NUC_A	panelA	int	Hoechst_panelA	plate1_rep3	Hoechst
ObjectVarInten_NUC_A	2A1	1.81156	0.112487	0.86173	0.631705	NUC_A	panelA	int	Hoechst_panelA	plate2_rep1	Hoechst
ObjectVarInten_NUC_A	2A2	1.71691	0.134284	1.35155	0.252119	NUC_A	panelA	int	Hoechst_panelA	plate2_rep2	Hoechst
ObjectVarInten_NUC_A	2A3	1.46277	0.215612	0.7845	0.707511	NUC_A	panelA	int	Hoechst_panelA	plate2_rep3	Hoechst
ObjectSize_NUC_A	1A1	6.09458	0.000181533	4.03402	0.00140962	NUC_A	panelA	non-int	Hoechst_panelA	plate1_rep1	Hoechst
ObjectSize_NUC_A	1A2	3.09795	0.0113899	1.66754	0.128972	NUC_A	panelA	non-int	Hoechst_panelA	plate1_rep2	Hoechst
ObjectSize_NUC_A	1A3	4.57002	0.00123245	1.11493	0.405377	NUC_A	panelA	non-int	Hoechst_panelA	plate1_rep3	Hoechst
ObjectSize_NUC_A	2A1	3.34548	0.00760518	1.00767	0.494633	NUC_A	panelA	non-int	Hoechst_panelA	plate2_rep1	Hoechst
ObjectSize_NUC_A	2A2	4.13644	0.00227304	2.05261	0.0567058	NUC_A	panelA	non-int	Hoechst_panelA	plate2_rep2	Hoechst
ObjectSize_NUC_A	2A3	4.90826	0.0007818	1.52909	0.173416	NUC_A	panelA	non-int	Hoechst_panelA	plate2_rep3	Hoechst
RingTotalInten_RNA	1A1	18.0749	2.92e-08	2.58987	0.0188273	RNA	panelA	int	SYTO14	plate1_rep1	SYTO14
RingTotalInten_RNA	1A2	11.8342	1.1e-06	13.1687	1.41e-07	RNA	panelA	int	SYTO14	plate1_rep2	SYTO14
RingTotalInten_RNA	1A3	56.8356	7.03e-13	7.32733	1.88e-05	RNA	panelA	int	SYTO14	plate1_rep3	SYTO14
RingTotalInten_RNA	2A1	36.3666	4.9e-11	5.40593	0.000187669	RNA	panelA	int	SYTO14	plate2_rep1	SYTO14
RingTotalInten_RNA	2A2	31.8364	1.7e-10	4.17835	0.0011195	RNA	panelA	int	SYTO14	plate2_rep2	SYTO14
RingTotalInten_RNA	2A3	37.5039	3.67e-11	5.79909	0.000112206	RNA	panelA	int	SYTO14	plate2_rep3	SYTO14
RingAvgInten_RNA	1A1	10.5831	2.75e-06	1.89616	0.0790434	RNA	panelA	int	SYTO14	plate1_rep1	SYTO14
RingAvgInten_RNA	1A2	11.9715	1e-06	12.6535	1.99e-07	RNA	panelA	int	SYTO14	plate1_rep2	SYTO14
RingAvgInten_RNA	1A3	61.7767	3.15e-13	10.5825	9.24e-07	RNA	panelA	int	SYTO14	plate1_rep3	SYTO14
RingAvgInten_RNA	2A1	28.7434	4.39e-10	5.48434	0.000169032	RNA	panelA	int	SYTO14	plate2_rep1	SYTO14
RingAvgInten_RNA	2A2	18.8248	2.04e-08	2.78969	0.0127272	RNA	panelA	int	SYTO14	plate2_rep2	SYTO14
RingAvgInten_RNA	2A3	13.7146	3.19e-07	4.55867	0.000623483	RNA	panelA	int	SYTO14	plate2_rep3	SYTO14
CircTotalInten_RNA	1A1	25.8967	1.15e-09	2.95189	0.00933557	RNA	panelA	int	SYTO14	plate1_rep1	SYTO14
CircTotalInten_RNA	1A2	13.1371	4.6e-07	12.995	1.58e-07	RNA	panelA	int	SYTO14	plate1_rep2	SYTO14
CircTotalInten_RNA	1A3	80.7671	2.35e-14	8.88663	3.97e-06	RNA	panelA	int	SYTO14	plate1_rep3	SYTO14
CircTotalInten_RNA	2A1	46.4146	4.88e-12	5.71321	0.000125283	RNA	panelA	int	SYTO14	plate2_rep1	SYTO14
CircTotalInten_RNA	2A2	38.6661	2.75e-11	5.13527	0.000271464	RNA	panelA	int	SYTO14	plate2_rep2	SYTO14
CircTotalInten_RNA	2A3	40.1672	1.92e-11	5.79717	0.000112482	RNA	panelA	int	SYTO14	plate2_rep3	SYTO14
CircAvgInten_RNA	1A1	20.2731	1.05e-08	2.1076	0.0505062	RNA	panelA	int	SYTO14	plate1_rep1	SYTO14
CircAvgInten_RNA	1A2	11.9854	9.91e-07	12.2123	2.71e-07	RNA	panelA	int	SYTO14	plate1_rep2	SYTO14
CircAvgInten_RNA	1A3	67.1743	1.4e-13	7.42007	1.7e-05	RNA	panelA	int	SYTO14	plate1_rep3	SYTO14
CircAvgInten_RNA	2A1	82.9014	1.83e-14	8.55283	5.43e-06	RNA	panelA	int	SYTO14	plate2_rep1	SYTO14
CircAvgInten_RNA	2A2	36.9117	4.26e-11	4.81149	0.000429599	RNA	panelA	int	SYTO14	plate2_rep2	SYTO14
CircAvgInten_RNA	2A3	22.9976	3.38e-09	3.83824	0.00194183	RNA	panelA	int	SYTO14	plate2_rep3	SYTO14
RingSpotTotalInten_RNA	1A1	0.665124	0.772572	0.644782	0.837106	RNA	panelA	int	SYTO14	plate1_rep1	SYTO14
RingSpotTotalInten_RNA	1A2	1.4233	0.231877	2.25694	0.0369922	RNA	panelA	int	SYTO14	plate1_rep2	SYTO14
RingSpotTotalInten_RNA	1A3	1.44871	0.221276	1.82858	0.0913232	RNA	panelA	int	SYTO14	plate1_rep3	SYTO14
RingSpotTotalInten_RNA	2A1	1.61381	0.162838	0.94901	0.548014	RNA	panelA	int	SYTO14	plate2_rep1	SYTO14
RingSpotTotalInten_RNA	2A2	2.77455	0.0196805	0.984157	0.515684	RNA	panelA	int	SYTO14	plate2_rep2	SYTO14
RingSpotTotalInten_RNA	2A3	1.68011	0.143858	0.629345	0.849977	RNA	panelA	int	SYTO14	plate2_rep3	SYTO14
RingSpotAvgInten_RNA	1A1	2.5027	0.0316869	1.5554	0.163954	RNA	panelA	int	SYTO14	plate1_rep1	SYTO14
RingSpotAvgInten_RNA	1A2	1.88199	0.0986129	1.11733	0.403517	RNA	panelA	int	SYTO14	plate1_rep2	SYTO14
RingSpotAvgInten_RNA	1A3	0.36871	0.965342	1.54891	0.166241	RNA	panelA	int	SYTO14	plate1_rep3	SYTO14
RingSpotAvgInten_RNA	2A1	0.808653	0.646438	1.78509	0.100238	RNA	panelA	int	SYTO14	plate2_rep1	SYTO14
RingSpotAvgInten_RNA	2A2	2.15355	0.0596032	2.16788	0.0445157	RNA	panelA	int	SYTO14	plate2_rep2	SYTO14
RingSpotAvgInten_RNA	2A3	1.60385	0.165895	1.00456	0.497389	RNA	panelA	int	SYTO14	plate2_rep3	SYTO14
RingSpotTotalArea_RNA	1A1	1.01164	0.476652	0.481986	0.947666	RNA	panelA	non-int	SYTO14	plate1_rep1	SYTO14
RingSpotTotalArea_RNA	1A2	0.997017	0.487996	2.29732	0.0340335	RNA	panelA	non-int	SYTO14	plate1_rep2	SYTO14
RingSpotTotalArea_RNA	1A3	2.37823	0.0395952	1.65982	0.131125	RNA	panelA	non-int	SYTO14	plate1_rep3	SYTO14
RingSpotTotalArea_RNA	2A1	2.15286	0.0596779	1.05983	0.449767	RNA	panelA	non-int	SYTO14	plate2_rep1	SYTO14
RingSpotTotalArea_RNA	2A2	3.07327	0.0118661	1.13525	0.389831	RNA	panelA	non-int	SYTO14	plate2_rep2	SYTO14
RingSpotTotalArea_RNA	2A3	1.70745	0.136684	0.719518	0.770019	RNA	panelA	non-int	SYTO14	plate2_rep3	SYTO14
RingSpotAvgArea_RNA	1A1	1.6601	0.149344	1.05317	0.455341	RNA	panelA	non-int	SYTO14	plate1_rep1	SYTO14
RingSpotAvgArea_RNA	1A2	4.35597	0.00166036	2.45794	0.0245233	RNA	panelA	non-int	SYTO14	plate1_rep2	SYTO14
RingSpotAvgArea_RNA	1A3	1.21329	0.338675	1.69584	0.121378	RNA	panelA	non-int	SYTO14	plate1_rep3	SYTO14
RingSpotAvgArea_RNA	2A1	1.61205	0.163376	0.954023	0.543344	RNA	panelA	non-int	SYTO14	plate2_rep1	SYTO14
RingSpotAvgArea_RNA	2A2	2.28276	0.0470637	1.56541	0.16049	RNA	panelA	non-int	SYTO14	plate2_rep2	SYTO14
RingSpotAvgArea_RNA	2A3	1.73695	0.129342	0.746463	0.744408	RNA	panelA	non-int	SYTO14	plate2_rep3	SYTO14
RingSpotCount_RNA	1A1	2.45519	0.034488	0.943018	0.553619	RNA	panelA	non-int	SYTO14	plate1_rep1	SYTO14
RingSpotCount_RNA	1A2	0.800497	0.653645	1.7278	0.113337	RNA	panelA	non-int	SYTO14	plate1_rep2	SYTO14
RingSpotCount_RNA	1A3	1.84134	0.106394	1.68098	0.12531	RNA	panelA	non-int	SYTO14	plate1_rep3	SYTO14
RingSpotCount_RNA	2A1	3.16844	0.0101393	1.16012	0.371421	RNA	panelA	non-int	SYTO14	plate2_rep1	SYTO14
RingSpotCount_RNA	2A2	2.20334	0.054401	1.36397	0.245686	RNA	panelA	non-int	SYTO14	plate2_rep2	SYTO14
RingSpotCount_RNA	2A3	1.6662	0.14765	0.577215	0.890168	RNA	panelA	non-int	SYTO14	plate2_rep3	SYTO14
CircSpotTotalInten_RNA	1A1	11.678	1.23e-06	2.17664	0.0437092	RNA	panelA	int	SYTO14	plate1_rep1	SYTO14
CircSpotTotalInten_RNA	1A2	10.3747	3.23e-06	9.66195	1.99e-06	RNA	panelA	int	SYTO14	plate1_rep2	SYTO14
CircSpotTotalInten_RNA	1A3	21.6166	5.92e-09	2.8648	0.011016	RNA	panelA	int	SYTO14	plate1_rep3	SYTO14
CircSpotTotalInten_RNA	2A1	26.3946	9.62e-10	5.34192	0.000204554	RNA	panelA	int	SYTO14	plate2_rep1	SYTO14
CircSpotTotalInten_RNA	2A2	18.6068	2.26e-08	1.97733	0.0665023	RNA	panelA	int	SYTO14	plate2_rep2	SYTO14
CircSpotTotalInten_RNA	2A3	10.1986	3.71e-06	2.08508	0.0529549	RNA	panelA	int	SYTO14	plate2_rep3	SYTO14
CircSpotAvgInten_RNA	1A1	15.6049	1.05e-07	1.85877	0.0856142	RNA	panelA	int	SYTO14	plate1_rep1	SYTO14
CircSpotAvgInten_RNA	1A2	11.4436	1.45e-06	11.8995	3.39e-07	RNA	panelA	int	SYTO14	plate1_rep2	SYTO14
CircSpotAvgInten_RNA	1A3	38.8763	2.62e-11	4.3819	0.000815264	RNA	panelA	int	SYTO14	plate1_rep3	SYTO14
CircSpotAvgInten_RNA	2A1	69.154	1.06e-13	6.89403	3.02e-05	RNA	panelA	int	SYTO14	plate2_rep1	SYTO14
CircSpotAvgInten_RNA	2A2	21.3449	6.63e-09	2.404	0.0273572	RNA	panelA	int	SYTO14	plate2_rep2	SYTO14
CircSpotAvgInten_RNA	2A3	11.2747	1.64e-06	2.71702	0.0146568	RNA	panelA	int	SYTO14	plate2_rep3	SYTO14
CircSpotTotalArea_RNA	1A1	2.62317	0.0256113	1.28158	0.291229	RNA	panelA	non-int	SYTO14	plate1_rep1	SYTO14
CircSpotTotalArea_RNA	1A2	1.53196	0.189666	0.668622	0.816488	RNA	panelA	non-int	SYTO14	plate1_rep2	SYTO14
CircSpotTotalArea_RNA	1A3	1.54238	0.186029	0.84596	0.647158	RNA	panelA	non-int	SYTO14	plate1_rep3	SYTO14
CircSpotTotalArea_RNA	2A1	4.75299	0.000961232	2.08013	0.05351	RNA	panelA	non-int	SYTO14	plate2_rep1	SYTO14
CircSpotTotalArea_RNA	2A2	2.95212	0.0145362	1.05548	0.453398	RNA	panelA	non-int	SYTO14	plate2_rep2	SYTO14
CircSpotTotalArea_RNA	2A3	1.82837	0.109004	0.548124	0.910082	RNA	panelA	non-int	SYTO14	plate2_rep3	SYTO14
CircSpotAvgArea_RNA	1A1	2.50097	0.031784	1.47712	0.193663	RNA	panelA	non-int	SYTO14	plate1_rep1	SYTO14
CircSpotAvgArea_RNA	1A2	1.55136	0.182945	3.05026	0.00776297	RNA	panelA	non-int	SYTO14	plate1_rep2	SYTO14
CircSpotAvgArea_RNA	1A3	1.06482	0.43686	0.578998	0.888885	RNA	panelA	non-int	SYTO14	plate1_rep3	SYTO14
CircSpotAvgArea_RNA	2A1	5.9561	0.000213136	1.75737	0.106374	RNA	panelA	non-int	SYTO14	plate2_rep1	SYTO14
CircSpotAvgArea_RNA	2A2	2.5234	0.0305423	0.53234	0.920051	RNA	panelA	non-int	SYTO14	plate2_rep2	SYTO14
CircSpotAvgArea_RNA	2A3	1.29931	0.29058	0.562647	0.900383	RNA	panelA	non-int	SYTO14	plate2_rep3	SYTO14
CircSpotCount_RNA	1A1	3.7275	0.00417935	2.05458	0.0564711	RNA	panelA	non-int	SYTO14	plate1_rep1	SYTO14
CircSpotCount_RNA	1A2	0.838299	0.620371	1.44344	0.207962	RNA	panelA	non-int	SYTO14	plate1_rep2	SYTO14
CircSpotCount_RNA	1A3	1.70912	0.136256	1.62917	0.140027	RNA	panelA	non-int	SYTO14	plate1_rep3	SYTO14
CircSpotCount_RNA	2A1	1.85926	0.102891	2.20264	0.0414038	RNA	panelA	non-int	SYTO14	plate2_rep1	SYTO14
CircSpotCount_RNA	2A2	0.655809	0.780496	1.11603	0.404528	RNA	panelA	non-int	SYTO14	plate2_rep2	SYTO14
CircSpotCount_RNA	2A3	1.09071	0.41835	0.783706	0.708287	RNA	panelA	non-int	SYTO14	plate2_rep3	SYTO14
TotalInten_RNA	1A1	25.8967	1.15e-09	2.95189	0.00933557	RNA	panelA	int	SYTO14	plate1_rep1	SYTO14
TotalInten_RNA	1A2	13.1371	4.6e-07	12.995	1.58e-07	RNA	panelA	int	SYTO14	plate1_rep2	SYTO14
TotalInten_RNA	1A3	80.7671	2.35e-14	8.88663	3.97e-06	RNA	panelA	int	SYTO14	plate1_rep3	SYTO14
TotalInten_RNA	2A1	46.4146	4.88e-12	5.71321	0.000125283	RNA	panelA	int	SYTO14	plate2_rep1	SYTO14
TotalInten_RNA	2A2	38.6661	2.75e-11	5.13527	0.000271464	RNA	panelA	int	SYTO14	plate2_rep2	SYTO14
TotalInten_RNA	2A3	40.1672	1.92e-11	5.79717	0.000112482	RNA	panelA	int	SYTO14	plate2_rep3	SYTO14
AvgInten_RNA	1A1	20.2731	1.05e-08	2.1076	0.0505062	RNA	panelA	int	SYTO14	plate1_rep1	SYTO14
AvgInten_RNA	1A2	11.9854	9.91e-07	12.2123	2.71e-07	RNA	panelA	int	SYTO14	plate1_rep2	SYTO14
AvgInten_RNA	1A3	67.1743	1.4e-13	7.42007	1.7e-05	RNA	panelA	int	SYTO14	plate1_rep3	SYTO14
AvgInten_RNA	2A1	82.9014	1.83e-14	8.55283	5.43e-06	RNA	panelA	int	SYTO14	plate2_rep1	SYTO14
AvgInten_RNA	2A2	36.9117	4.26e-11	4.81149	0.000429599	RNA	panelA	int	SYTO14	plate2_rep2	SYTO14
AvgInten_RNA	2A3	22.9976	3.38e-09	3.83824	0.00194183	RNA	panelA	int	SYTO14	plate2_rep3	SYTO14
RingTotalInten_PMG	1A1	6.99269	6.78e-05	1.45133	0.204527	PMG	panelA	int	WGA-AlexaFluor555	plate1_rep1	WGA-AlexaFluor555
RingTotalInten_PMG	1A2	3.49397	0.0060052	4.12864	0.00121132	PMG	panelA	int	WGA-AlexaFluor555	plate1_rep2	WGA-AlexaFluor555
RingTotalInten_PMG	1A3	8.54847	1.49e-05	1.24313	0.314883	PMG	panelA	int	WGA-AlexaFluor555	plate1_rep3	WGA-AlexaFluor555
RingTotalInten_PMG	2A1	9.18698	8.52e-06	0.89923	0.595275	PMG	panelA	int	WGA-AlexaFluor555	plate2_rep1	WGA-AlexaFluor555
RingTotalInten_PMG	2A2	12.8775	5.44e-07	2.48049	0.0234325	PMG	panelA	int	WGA-AlexaFluor555	plate2_rep2	WGA-AlexaFluor555
RingTotalInten_PMG	2A3	5.30271	0.000470462	1.63757	0.137529	PMG	panelA	int	WGA-AlexaFluor555	plate2_rep3	WGA-AlexaFluor555
RingAvgInten_PMG	1A1	6.70523	9.2e-05	1.99859	0.0635699	PMG	panelA	int	WGA-AlexaFluor555	plate1_rep1	WGA-AlexaFluor555
RingAvgInten_PMG	1A2	3.10567	0.0112452	5.52227	0.000160751	PMG	panelA	int	WGA-AlexaFluor555	plate1_rep2	WGA-AlexaFluor555
RingAvgInten_PMG	1A3	10.1357	3.9e-06	2.57411	0.0194264	PMG	panelA	int	WGA-AlexaFluor555	plate1_rep3	WGA-AlexaFluor555
RingAvgInten_PMG	2A1	4.53344	0.00129613	1.24877	0.311313	PMG	panelA	int	WGA-AlexaFluor555	plate2_rep1	WGA-AlexaFluor555
RingAvgInten_PMG	2A2	3.23741	0.00905762	1.89996	0.0784049	PMG	panelA	int	WGA-AlexaFluor555	plate2_rep2	WGA-AlexaFluor555
RingAvgInten_PMG	2A3	2.58007	0.0276287	1.41087	0.222728	PMG	panelA	int	WGA-AlexaFluor555	plate2_rep3	WGA-AlexaFluor555
CircTotalInten_PMG	1A1	14.8617	1.61e-07	2.83625	0.0116353	PMG	panelA	int	WGA-AlexaFluor555	plate1_rep1	WGA-AlexaFluor555
CircTotalInten_PMG	1A2	6.33529	0.000138124	4.64601	0.000547412	PMG	panelA	int	WGA-AlexaFluor555	plate1_rep2	WGA-AlexaFluor555
CircTotalInten_PMG	1A3	17.2453	4.41e-08	1.55854	0.162862	PMG	panelA	int	WGA-AlexaFluor555	plate1_rep3	WGA-AlexaFluor555
CircTotalInten_PMG	2A1	15.3514	1.22e-07	1.54413	0.167947	PMG	panelA	int	WGA-AlexaFluor555	plate2_rep1	WGA-AlexaFluor555
CircTotalInten_PMG	2A2	10.9241	2.13e-06	1.02156	0.48242	PMG	panelA	int	WGA-AlexaFluor555	plate2_rep2	WGA-AlexaFluor555
CircTotalInten_PMG	2A3	10.0554	4.16e-06	1.01477	0.488369	PMG	panelA	int	WGA-AlexaFluor555	plate2_rep3	WGA-AlexaFluor555
CircAvgInten_PMG	1A1	8.3466	1.8e-05	2.36749	0.0294705	PMG	panelA	int	WGA-AlexaFluor555	plate1_rep1	WGA-AlexaFluor555
CircAvgInten_PMG	1A2	4.56754	0.00123667	4.1415	0.0011868	PMG	panelA	int	WGA-AlexaFluor555	plate1_rep2	WGA-AlexaFluor555
CircAvgInten_PMG	1A3	14.3105	2.22e-07	2.11481	0.0497471	PMG	panelA	int	WGA-AlexaFluor555	plate1_rep3	WGA-AlexaFluor555
CircAvgInten_PMG	2A1	12.1896	8.61e-07	1.79926	0.0972399	PMG	panelA	int	WGA-AlexaFluor555	plate2_rep1	WGA-AlexaFluor555
CircAvgInten_PMG	2A2	7.06006	6.32e-05	1.0456	0.461738	PMG	panelA	int	WGA-AlexaFluor555	plate2_rep2	WGA-AlexaFluor555
CircAvgInten_PMG	2A3	7.25564	5.16e-05	2.04373	0.0577801	PMG	panelA	int	WGA-AlexaFluor555	plate2_rep3	WGA-AlexaFluor555
RingSpotTotalInten_PMG	1A1	2.64037	0.0248502	1.91875	0.0753272	PMG	panelA	int	WGA-AlexaFluor555	plate1_rep1	WGA-AlexaFluor555
RingSpotTotalInten_PMG	1A2	3.60335	0.00506065	0.573397	0.892891	PMG	panelA	int	WGA-AlexaFluor555	plate1_rep2	WGA-AlexaFluor555
RingSpotTotalInten_PMG	1A3	2.50176	0.0317396	2.68953	0.0154666	PMG	panelA	int	WGA-AlexaFluor555	plate1_rep3	WGA-AlexaFluor555
RingSpotTotalInten_PMG	2A1	3.3085	0.00807175	2.25737	0.036959	PMG	panelA	int	WGA-AlexaFluor555	plate2_rep1	WGA-AlexaFluor555
RingSpotTotalInten_PMG	2A2	3.08599	0.0116181	2.33692	0.0313733	PMG	panelA	int	WGA-AlexaFluor555	plate2_rep2	WGA-AlexaFluor555
RingSpotTotalInten_PMG	2A3	3.48808	0.00606118	2.00431	0.0628049	PMG	panelA	int	WGA-AlexaFluor555	plate2_rep3	WGA-AlexaFluor555
RingSpotAvgInten_PMG	1A1	5.99198	0.000204408	2.69214	0.0153876	PMG	panelA	int	WGA-AlexaFluor555	plate1_rep1	WGA-AlexaFluor555
RingSpotAvgInten_PMG	1A2	3.03815	0.0125814	4.27849	0.00095669	PMG	panelA	int	WGA-AlexaFluor555	plate1_rep2	WGA-AlexaFluor555
RingSpotAvgInten_PMG	1A3	3.64124	0.00477202	1.45432	0.20324	PMG	panelA	int	WGA-AlexaFluor555	plate1_rep3	WGA-AlexaFluor555
RingSpotAvgInten_PMG	2A1	4.70683	0.00102289	1.25824	0.305399	PMG	panelA	int	WGA-AlexaFluor555	plate2_rep1	WGA-AlexaFluor555
RingSpotAvgInten_PMG	2A2	1.44591	0.222423	1.05431	0.454381	PMG	panelA	int	WGA-AlexaFluor555	plate2_rep2	WGA-AlexaFluor555
RingSpotAvgInten_PMG	2A3	1.48076	0.20856	1.90335	0.0778412	PMG	panelA	int	WGA-AlexaFluor555	plate2_rep3	WGA-AlexaFluor555
RingSpotTotalArea_PMG	1A1	2.31386	0.0444804	1.46419	0.199043	PMG	panelA	non-int	WGA-AlexaFluor555	plate1_rep1	WGA-AlexaFluor555
RingSpotTotalArea_PMG	1A2	3.78005	0.0038578	0.701427	0.786864	PMG	panelA	non-int	WGA-AlexaFluor555	plate1_rep2	WGA-AlexaFluor555
RingSpotTotalArea_PMG	1A3	1.51443	0.195942	2.73498	0.0141523	PMG	panelA	non-int	WGA-AlexaFluor555	plate1_rep3	WGA-AlexaFluor555
RingSpotTotalArea_PMG	2A1	2.80119	0.0187983	1.91123	0.0765431	PMG	panelA	non-int	WGA-AlexaFluor555	plate2_rep1	WGA-AlexaFluor555
RingSpotTotalArea_PMG	2A2	2.49158	0.0323197	2.14827	0.0463791	PMG	panelA	non-int	WGA-AlexaFluor555	plate2_rep2	WGA-AlexaFluor555
RingSpotTotalArea_PMG	2A3	3.22989	0.00916923	1.92103	0.0749625	PMG	panelA	non-int	WGA-AlexaFluor555	plate2_rep3	WGA-AlexaFluor555
RingSpotAvgArea_PMG	1A1	2.79927	0.0188604	2.64933	0.0167379	PMG	panelA	non-int	WGA-AlexaFluor555	plate1_rep1	WGA-AlexaFluor555
RingSpotAvgArea_PMG	1A2	1.51816	0.194593	1.57945	0.155746	PMG	panelA	non-int	WGA-AlexaFluor555	plate1_rep2	WGA-AlexaFluor555
RingSpotAvgArea_PMG	1A3	4.14117	0.0022575	2.09041	0.0523651	PMG	panelA	non-int	WGA-AlexaFluor555	plate1_rep3	WGA-AlexaFluor555
RingSpotAvgArea_PMG	2A1	2.7064	0.0221455	2.67597	0.0158834	PMG	panelA	non-int	WGA-AlexaFluor555	plate2_rep1	WGA-AlexaFluor555
RingSpotAvgArea_PMG	2A2	6.90675	7.42e-05	3.77596	0.00215424	PMG	panelA	non-int	WGA-AlexaFluor555	plate2_rep2	WGA-AlexaFluor555
RingSpotAvgArea_PMG	2A3	8.30983	1.86e-05	4.71482	0.000494607	PMG	panelA	non-int	WGA-AlexaFluor555	plate2_rep3	WGA-AlexaFluor555
RingSpotCount_PMG	1A1	3.38536	0.00713454	2.00897	0.0621874	PMG	panelA	non-int	WGA-AlexaFluor555	plate1_rep1	WGA-AlexaFluor555
RingSpotCount_PMG	1A2	4.54971	0.00126738	0.512006	0.931985	PMG	panelA	non-int	WGA-AlexaFluor555	plate1_rep2	WGA-AlexaFluor555
RingSpotCount_PMG	1A3	2.32406	0.0436652	2.14019	0.0471694	PMG	panelA	non-int	WGA-AlexaFluor555	plate1_rep3	WGA-AlexaFluor555
RingSpotCount_PMG	2A1	2.66264	0.0239007	1.4896	0.188605	PMG	panelA	non-int	WGA-AlexaFluor555	plate2_rep1	WGA-AlexaFluor555
RingSpotCount_PMG	2A2	1.46559	0.214489	1.00058	0.500928	PMG	panelA	non-int	WGA-AlexaFluor555	plate2_rep2	WGA-AlexaFluor555
RingSpotCount_PMG	2A3	2.95622	0.0144361	1.57735	0.156446	PMG	panelA	non-int	WGA-AlexaFluor555	plate2_rep3	WGA-AlexaFluor555
CircSpotTotalInten_PMG	1A1	10.2406	3.59e-06	2.09179	0.052213	PMG	panelA	int	WGA-AlexaFluor555	plate1_rep1	WGA-AlexaFluor555
CircSpotTotalInten_PMG	1A2	7.48866	4.08e-05	0.955921	0.541582	PMG	panelA	int	WGA-AlexaFluor555	plate1_rep2	WGA-AlexaFluor555
CircSpotTotalInten_PMG	1A3	12.0128	9.72e-07	4.33595	0.00087508	PMG	panelA	int	WGA-AlexaFluor555	plate1_rep3	WGA-AlexaFluor555
CircSpotTotalInten_PMG	2A1	8.52968	1.52e-05	2.01669	0.0611794	PMG	panelA	int	WGA-AlexaFluor555	plate2_rep1	WGA-AlexaFluor555
CircSpotTotalInten_PMG	2A2	4.54114	0.00128243	1.00513	0.496882	PMG	panelA	int	WGA-AlexaFluor555	plate2_rep2	WGA-AlexaFluor555
CircSpotTotalInten_PMG	2A3	6.59218	0.000103973	1.48887	0.188897	PMG	panelA	int	WGA-AlexaFluor555	plate2_rep3	WGA-AlexaFluor555
CircSpotAvgInten_PMG	1A1	7.02097	6.58e-05	3.01345	0.00831526	PMG	panelA	int	WGA-AlexaFluor555	plate1_rep1	WGA-AlexaFluor555
CircSpotAvgInten_PMG	1A2	3.93425	0.00305951	4.54221	0.000639073	PMG	panelA	int	WGA-AlexaFluor555	plate1_rep2	WGA-AlexaFluor555
CircSpotAvgInten_PMG	1A3	7.17196	5.63e-05	1.3491	0.253402	PMG	panelA	int	WGA-AlexaFluor555	plate1_rep3	WGA-AlexaFluor555
CircSpotAvgInten_PMG	2A1	10.7985	2.34e-06	2.23409	0.0387855	PMG	panelA	int	WGA-AlexaFluor555	plate2_rep1	WGA-AlexaFluor555
CircSpotAvgInten_PMG	2A2	5.2291	0.000516311	1.21003	0.336522	PMG	panelA	int	WGA-AlexaFluor555	plate2_rep2	WGA-AlexaFluor555
CircSpotAvgInten_PMG	2A3	4.15207	0.00222213	3.00996	0.00836967	PMG	panelA	int	WGA-AlexaFluor555	plate2_rep3	WGA-AlexaFluor555
CircSpotTotalArea_PMG	1A1	7.35149	4.69e-05	1.84793	0.0876212	PMG	panelA	non-int	WGA-AlexaFluor555	plate1_rep1	WGA-AlexaFluor555
CircSpotTotalArea_PMG	1A2	8.20417	2.05e-05	0.965368	0.532846	PMG	panelA	non-int	WGA-AlexaFluor555	plate1_rep2	WGA-AlexaFluor555
CircSpotTotalArea_PMG	1A3	6.26029	0.000150287	3.14705	0.00649094	PMG	panelA	non-int	WGA-AlexaFluor555	plate1_rep3	WGA-AlexaFluor555
CircSpotTotalArea_PMG	2A1	6.34995	0.000135875	1.62147	0.142356	PMG	panelA	non-int	WGA-AlexaFluor555	plate2_rep1	WGA-AlexaFluor555
CircSpotTotalArea_PMG	2A2	4.42354	0.00150998	1.03826	0.467995	PMG	panelA	non-int	WGA-AlexaFluor555	plate2_rep2	WGA-AlexaFluor555
CircSpotTotalArea_PMG	2A3	6.65403	9.72e-05	1.65503	0.132479	PMG	panelA	non-int	WGA-AlexaFluor555	plate2_rep3	WGA-AlexaFluor555
CircSpotAvgArea_PMG	1A1	7.94666	2.61e-05	1.62123	0.142428	PMG	panelA	non-int	WGA-AlexaFluor555	plate1_rep1	WGA-AlexaFluor555
CircSpotAvgArea_PMG	1A2	4.19142	0.00209936	1.61673	0.143806	PMG	panelA	non-int	WGA-AlexaFluor555	plate1_rep2	WGA-AlexaFluor555
CircSpotAvgArea_PMG	1A3	4.67807	0.00106349	3.26055	0.00527911	PMG	panelA	non-int	WGA-AlexaFluor555	plate1_rep3	WGA-AlexaFluor555
CircSpotAvgArea_PMG	2A1	7.87575	2.8e-05	1.77843	0.101679	PMG	panelA	non-int	WGA-AlexaFluor555	plate2_rep1	WGA-AlexaFluor555
CircSpotAvgArea_PMG	2A2	3.86677	0.00338427	2.06359	0.055408	PMG	panelA	non-int	WGA-AlexaFluor555	plate2_rep2	WGA-AlexaFluor555
CircSpotAvgArea_PMG	2A3	5.99694	0.000203232	2.36668	0.0295197	PMG	panelA	non-int	WGA-AlexaFluor555	plate2_rep3	WGA-AlexaFluor555
CircSpotCount_PMG	1A1	3.25629	0.00878374	3.05019	0.00776391	PMG	panelA	non-int	WGA-AlexaFluor555	plate1_rep1	WGA-AlexaFluor555
CircSpotCount_PMG	1A2	1.04194	0.453691	2.13173	0.0480131	PMG	panelA	non-int	WGA-AlexaFluor555	plate1_rep2	WGA-AlexaFluor555
CircSpotCount_PMG	1A3	1.35031	0.264975	1.33732	0.259668	PMG	panelA	non-int	WGA-AlexaFluor555	plate1_rep3	WGA-AlexaFluor555
CircSpotCount_PMG	2A1	2.99243	0.0135825	2.39013	0.0281402	PMG	panelA	non-int	WGA-AlexaFluor555	plate2_rep1	WGA-AlexaFluor555
CircSpotCount_PMG	2A2	1.81567	0.111625	1.08279	0.430881	PMG	panelA	non-int	WGA-AlexaFluor555	plate2_rep2	WGA-AlexaFluor555
CircSpotCount_PMG	2A3	7.05088	6.38e-05	3.6458	0.00268436	PMG	panelA	non-int	WGA-AlexaFluor555	plate2_rep3	WGA-AlexaFluor555
TotalInten_PMG	1A1	14.8617	1.61e-07	2.83625	0.0116353	PMG	panelA	int	WGA-AlexaFluor555	plate1_rep1	WGA-AlexaFluor555
TotalInten_PMG	1A2	6.33529	0.000138124	4.64601	0.000547412	PMG	panelA	int	WGA-AlexaFluor555	plate1_rep2	WGA-AlexaFluor555
TotalInten_PMG	1A3	17.2453	4.41e-08	1.55854	0.162862	PMG	panelA	int	WGA-AlexaFluor555	plate1_rep3	WGA-AlexaFluor555
TotalInten_PMG	2A1	15.3514	1.22e-07	1.54413	0.167947	PMG	panelA	int	WGA-AlexaFluor555	plate2_rep1	WGA-AlexaFluor555
TotalInten_PMG	2A2	10.9241	2.13e-06	1.02156	0.48242	PMG	panelA	int	WGA-AlexaFluor555	plate2_rep2	WGA-AlexaFluor555
TotalInten_PMG	2A3	10.0554	4.16e-06	1.01477	0.488369	PMG	panelA	int	WGA-AlexaFluor555	plate2_rep3	WGA-AlexaFluor555
AvgInten_PMG	1A1	8.3466	1.8e-05	2.36749	0.0294705	PMG	panelA	int	WGA-AlexaFluor555	plate1_rep1	WGA-AlexaFluor555
AvgInten_PMG	1A2	4.56754	0.00123667	4.1415	0.0011868	PMG	panelA	int	WGA-AlexaFluor555	plate1_rep2	WGA-AlexaFluor555
AvgInten_PMG	1A3	14.3105	2.22e-07	2.11481	0.0497471	PMG	panelA	int	WGA-AlexaFluor555	plate1_rep3	WGA-AlexaFluor555
AvgInten_PMG	2A1	12.1896	8.61e-07	1.79926	0.0972399	PMG	panelA	int	WGA-AlexaFluor555	plate2_rep1	WGA-AlexaFluor555
AvgInten_PMG	2A2	7.06006	6.32e-05	1.0456	0.461738	PMG	panelA	int	WGA-AlexaFluor555	plate2_rep2	WGA-AlexaFluor555
AvgInten_PMG	2A3	7.25564	5.16e-05	2.04373	0.0577801	PMG	panelA	int	WGA-AlexaFluor555	plate2_rep3	WGA-AlexaFluor555
RingTotalInten_MITO	1A1	4.31867	0.0017503	3.09347	0.00716462	MITO	panelA	int	MitoTrackerDR	plate1_rep1	MitoTrackerDR
RingTotalInten_MITO	1A2	4.43381	0.00148843	2.92411	0.00983942	MITO	panelA	int	MitoTrackerDR	plate1_rep2	MitoTrackerDR
RingTotalInten_MITO	1A3	12.3784	7.57e-07	3.18792	0.00602307	MITO	panelA	int	MitoTrackerDR	plate1_rep3	MitoTrackerDR
RingTotalInten_MITO	2A1	4.51437	0.00133073	3.15376	0.00641148	MITO	panelA	int	MitoTrackerDR	plate2_rep1	MitoTrackerDR
RingTotalInten_MITO	2A2	3.3072	0.00808872	1.85589	0.0861433	MITO	panelA	int	MitoTrackerDR	plate2_rep2	MitoTrackerDR
RingTotalInten_MITO	2A3	1.61195	0.163405	1.02739	0.477354	MITO	panelA	int	MitoTrackerDR	plate2_rep3	MitoTrackerDR
RingAvgInten_MITO	1A1	3.50936	0.00586148	2.6454	0.016868	MITO	panelA	int	MitoTrackerDR	plate1_rep1	MitoTrackerDR
RingAvgInten_MITO	1A2	4.36977	0.00162836	3.4661	0.00366253	MITO	panelA	int	MitoTrackerDR	plate1_rep2	MitoTrackerDR
RingAvgInten_MITO	1A3	13.5284	3.59e-07	3.48766	0.00352699	MITO	panelA	int	MitoTrackerDR	plate1_rep3	MitoTrackerDR
RingAvgInten_MITO	2A1	3.20475	0.00955341	3.42926	0.00390741	MITO	panelA	int	MitoTrackerDR	plate2_rep1	MitoTrackerDR
RingAvgInten_MITO	2A2	2.3534	0.0414094	1.96147	0.0687812	MITO	panelA	int	MitoTrackerDR	plate2_rep2	MitoTrackerDR
RingAvgInten_MITO	2A3	1.28975	0.295615	1.91192	0.076432	MITO	panelA	int	MitoTrackerDR	plate2_rep3	MitoTrackerDR
RingSpotTotalInten_MITO	1A1	3.79428	0.00377538	6.61641	4.15e-05	MITO	panelA	int	MitoTrackerDR	plate1_rep1	MitoTrackerDR
RingSpotTotalInten_MITO	1A2	4.58742	0.00120338	2.50187	0.0224461	MITO	panelA	int	MitoTrackerDR	plate1_rep2	MitoTrackerDR
RingSpotTotalInten_MITO	1A3	6.79463	8.36e-05	2.18659	0.0428118	MITO	panelA	int	MitoTrackerDR	plate1_rep3	MitoTrackerDR
RingSpotTotalInten_MITO	2A1	8.24657	1.97e-05	4.13633	0.00119659	MITO	panelA	int	MitoTrackerDR	plate2_rep1	MitoTrackerDR
RingSpotTotalInten_MITO	2A2	4.45248	0.00145017	1.54558	0.167428	MITO	panelA	int	MitoTrackerDR	plate2_rep2	MitoTrackerDR
RingSpotTotalInten_MITO	2A3	4.51137	0.00133625	1.55507	0.164071	MITO	panelA	int	MitoTrackerDR	plate2_rep3	MitoTrackerDR
RingSpotAvgInten_MITO	1A1	3.08451	0.0116465	2.22032	0.0399101	MITO	panelA	int	MitoTrackerDR	plate1_rep1	MitoTrackerDR
RingSpotAvgInten_MITO	1A2	4.15389	0.00221626	3.75828	0.00221904	MITO	panelA	int	MitoTrackerDR	plate1_rep2	MitoTrackerDR
RingSpotAvgInten_MITO	1A3	15.6909	1.01e-07	3.14381	0.00652969	MITO	panelA	int	MitoTrackerDR	plate1_rep3	MitoTrackerDR
RingSpotAvgInten_MITO	2A1	3.79808	0.00375374	3.53384	0.00325458	MITO	panelA	int	MitoTrackerDR	plate2_rep1	MitoTrackerDR
RingSpotAvgInten_MITO	2A2	3.35673	0.00746917	2.02562	0.0600346	MITO	panelA	int	MitoTrackerDR	plate2_rep2	MitoTrackerDR
RingSpotAvgInten_MITO	2A3	2.17712	0.0570785	1.91709	0.0755934	MITO	panelA	int	MitoTrackerDR	plate2_rep3	MitoTrackerDR
RingSpotTotalArea_MITO	1A1	3.72311	0.00420754	3.30309	0.00488993	MITO	panelA	non-int	MitoTrackerDR	plate1_rep1	MitoTrackerDR
RingSpotTotalArea_MITO	1A2	3.97972	0.00285981	1.32457	0.266613	MITO	panelA	non-int	MitoTrackerDR	plate1_rep2	MitoTrackerDR
RingSpotTotalArea_MITO	1A3	3.10524	0.0112531	1.81074	0.094879	MITO	panelA	non-int	MitoTrackerDR	plate1_rep3	MitoTrackerDR
RingSpotTotalArea_MITO	2A1	4.34141	0.00169485	2.62697	0.017493	MITO	panelA	non-int	MitoTrackerDR	plate2_rep1	MitoTrackerDR
RingSpotTotalArea_MITO	2A2	3.16988	0.0101153	1.61265	0.145068	MITO	panelA	non-int	MitoTrackerDR	plate2_rep2	MitoTrackerDR
RingSpotTotalArea_MITO	2A3	4.48298	0.00138991	1.86594	0.0843117	MITO	panelA	non-int	MitoTrackerDR	plate2_rep3	MitoTrackerDR
RingSpotAvgArea_MITO	1A1	3.46346	0.00630152	1.9375	0.0723785	MITO	panelA	non-int	MitoTrackerDR	plate1_rep1	MitoTrackerDR
RingSpotAvgArea_MITO	1A2	3.08138	0.0117074	1.96014	0.0689753	MITO	panelA	non-int	MitoTrackerDR	plate1_rep2	MitoTrackerDR
RingSpotAvgArea_MITO	1A3	6.40864	0.000127264	1.8636	0.0847344	MITO	panelA	non-int	MitoTrackerDR	plate1_rep3	MitoTrackerDR
RingSpotAvgArea_MITO	2A1	5.87129	0.000235436	2.80585	0.0123364	MITO	panelA	non-int	MitoTrackerDR	plate2_rep1	MitoTrackerDR
RingSpotAvgArea_MITO	2A2	4.78811	0.000917024	1.89988	0.0784193	MITO	panelA	non-int	MitoTrackerDR	plate2_rep2	MitoTrackerDR
RingSpotAvgArea_MITO	2A3	5.92359	0.0002214	2.49684	0.0226739	MITO	panelA	non-int	MitoTrackerDR	plate2_rep3	MitoTrackerDR
RingSpotCount_MITO	1A1	2.87747	0.0164977	1.82925	0.0911927	MITO	panelA	non-int	MitoTrackerDR	plate1_rep1	MitoTrackerDR
RingSpotCount_MITO	1A2	2.46181	0.0340825	0.962578	0.535419	MITO	panelA	non-int	MitoTrackerDR	plate1_rep2	MitoTrackerDR
RingSpotCount_MITO	1A3	4.6968	0.00103686	1.36321	0.246074	MITO	panelA	non-int	MitoTrackerDR	plate1_rep3	MitoTrackerDR
RingSpotCount_MITO	2A1	1.99049	0.0805679	0.640694	0.840553	MITO	panelA	non-int	MitoTrackerDR	plate2_rep1	MitoTrackerDR
RingSpotCount_MITO	2A2	2.61692	0.0258937	0.924122	0.571454	MITO	panelA	non-int	MitoTrackerDR	plate2_rep2	MitoTrackerDR
RingSpotCount_MITO	2A3	7.71051	3.28e-05	3.44346	0.00381096	MITO	panelA	non-int	MitoTrackerDR	plate2_rep3	MitoTrackerDR
TotalInten_MITO	1A1	3.28877	0.00833319	3.099	0.00709177	MITO	panelA	int	MitoTrackerDR	plate1_rep1	MitoTrackerDR
TotalInten_MITO	1A2	4.70737	0.00102214	3.95681	0.00159769	MITO	panelA	int	MitoTrackerDR	plate1_rep2	MitoTrackerDR
TotalInten_MITO	1A3	15.2204	1.31e-07	3.61809	0.00281461	MITO	panelA	int	MitoTrackerDR	plate1_rep3	MitoTrackerDR
TotalInten_MITO	2A1	5.28932	0.000478462	3.98682	0.00152154	MITO	panelA	int	MitoTrackerDR	plate2_rep1	MitoTrackerDR
TotalInten_MITO	2A2	3.69022	0.00442513	2.24728	0.0377395	MITO	panelA	int	MitoTrackerDR	plate2_rep2	MitoTrackerDR
TotalInten_MITO	2A3	2.24508	0.0504056	1.31592	0.27141	MITO	panelA	int	MitoTrackerDR	plate2_rep3	MitoTrackerDR
AvgInten_MITO	1A1	3.05739	0.012184	2.61932	0.0177593	MITO	panelA	int	MitoTrackerDR	plate1_rep1	MitoTrackerDR
AvgInten_MITO	1A2	3.90736	0.00318465	3.65275	0.00265271	MITO	panelA	int	MitoTrackerDR	plate1_rep2	MitoTrackerDR
AvgInten_MITO	1A3	14.4416	2.06e-07	3.13429	0.00664492	MITO	panelA	int	MitoTrackerDR	plate1_rep3	MitoTrackerDR
AvgInten_MITO	2A1	4.6385	0.00112224	3.93564	0.00165391	MITO	panelA	int	MitoTrackerDR	plate2_rep1	MitoTrackerDR
AvgInten_MITO	2A2	2.99438	0.0135381	1.72185	0.114793	MITO	panelA	int	MitoTrackerDR	plate2_rep2	MitoTrackerDR
AvgInten_MITO	2A3	2.23265	0.0515624	1.55325	0.16471	MITO	panelA	int	MitoTrackerDR	plate2_rep3	MitoTrackerDR
CircTotalInten_NUC_Tex	1A1	8.55021	1.49e-05	1.75508	0.106898	NUC_Tex	panelA	int	Hoechst	plate1_rep1	Hoechst
CircTotalInten_NUC_Tex	1A2	1.54293	0.185838	1.39828	0.228687	NUC_Tex	panelA	int	Hoechst	plate1_rep2	Hoechst
CircTotalInten_NUC_Tex	1A3	1.75875	0.12417	1.10654	0.41193	NUC_Tex	panelA	int	Hoechst	plate1_rep3	Hoechst
CircTotalInten_NUC_Tex	2A1	1.27494	0.30357	0.722165	0.767528	NUC_Tex	panelA	int	Hoechst	plate2_rep1	Hoechst
CircTotalInten_NUC_Tex	2A2	1.55584	0.181426	1.10422	0.41375	NUC_Tex	panelA	int	Hoechst	plate2_rep2	Hoechst
CircTotalInten_NUC_Tex	2A3	1.2314	0.328021	0.674118	0.81162	NUC_Tex	panelA	int	Hoechst	plate2_rep3	Hoechst
CircAvgInten_NUC_Tex	1A1	5.09632	0.000611851	0.83924	0.653756	NUC_Tex	panelA	int	Hoechst	plate1_rep1	Hoechst
CircAvgInten_NUC_Tex	1A2	1.89117	0.0969378	2.13572	0.0476137	NUC_Tex	panelA	int	Hoechst	plate1_rep2	Hoechst
CircAvgInten_NUC_Tex	1A3	7.95389	2.59e-05	1.88971	0.0801397	NUC_Tex	panelA	int	Hoechst	plate1_rep3	Hoechst
CircAvgInten_NUC_Tex	2A1	1.41096	0.237188	0.733878	0.756438	NUC_Tex	panelA	int	Hoechst	plate2_rep1	Hoechst
CircAvgInten_NUC_Tex	2A2	1.7352	0.129766	0.991081	0.509433	NUC_Tex	panelA	int	Hoechst	plate2_rep2	Hoechst
CircAvgInten_NUC_Tex	2A3	1.92325	0.0913084	0.940146	0.556314	NUC_Tex	panelA	int	Hoechst	plate2_rep3	Hoechst
CircSpotTotalInten_NUC_Tex	1A1	5.15535	0.000567181	0.90874	0.586135	NUC_Tex	panelA	int	Hoechst	plate1_rep1	Hoechst
CircSpotTotalInten_NUC_Tex	1A2	1.24356	0.321028	0.923862	0.571701	NUC_Tex	panelA	int	Hoechst	plate1_rep2	Hoechst
CircSpotTotalInten_NUC_Tex	1A3	1.27676	0.302582	1.99005	0.0647323	NUC_Tex	panelA	int	Hoechst	plate1_rep3	Hoechst
CircSpotTotalInten_NUC_Tex	2A1	1.17778	0.360395	0.92537	0.570269	NUC_Tex	panelA	int	Hoechst	plate2_rep1	Hoechst
CircSpotTotalInten_NUC_Tex	2A2	1.11832	0.399247	1.49285	0.187309	NUC_Tex	panelA	int	Hoechst	plate2_rep2	Hoechst
CircSpotTotalInten_NUC_Tex	2A3	1.06164	0.439174	0.921739	0.573718	NUC_Tex	panelA	int	Hoechst	plate2_rep3	Hoechst
CircSpotAvgInten_NUC_Tex	1A1	4.89251	0.000798216	0.75592	0.735301	NUC_Tex	panelA	int	Hoechst	plate1_rep1	Hoechst
CircSpotAvgInten_NUC_Tex	1A2	1.62511	0.159438	1.8429	0.0885689	NUC_Tex	panelA	int	Hoechst	plate1_rep2	Hoechst
CircSpotAvgInten_NUC_Tex	1A3	7.57324	3.75e-05	1.97096	0.0674083	NUC_Tex	panelA	int	Hoechst	plate1_rep3	Hoechst
CircSpotAvgInten_NUC_Tex	2A1	1.5292	0.190642	0.817832	0.674802	NUC_Tex	panelA	int	Hoechst	plate2_rep1	Hoechst
CircSpotAvgInten_NUC_Tex	2A2	1.60857	0.164438	1.01824	0.485327	NUC_Tex	panelA	int	Hoechst	plate2_rep2	Hoechst
CircSpotAvgInten_NUC_Tex	2A3	1.68042	0.143776	0.839552	0.65345	NUC_Tex	panelA	int	Hoechst	plate2_rep3	Hoechst
CircSpotTotalArea_NUC_Tex	1A1	2.80932	0.0185374	2.2154	0.0403197	NUC_Tex	panelA	non-int	Hoechst	plate1_rep1	Hoechst
CircSpotTotalArea_NUC_Tex	1A2	2.06549	0.0701102	1.80143	0.0967889	NUC_Tex	panelA	non-int	Hoechst	plate1_rep2	Hoechst
CircSpotTotalArea_NUC_Tex	1A3	5.30115	0.00047139	2.56121	0.019932	NUC_Tex	panelA	non-int	Hoechst	plate1_rep3	Hoechst
CircSpotTotalArea_NUC_Tex	2A1	6.09059	0.000182368	3.72358	0.00235249	NUC_Tex	panelA	non-int	Hoechst	plate2_rep1	Hoechst
CircSpotTotalArea_NUC_Tex	2A2	3.33129	0.00778074	1.38995	0.232713	NUC_Tex	panelA	non-int	Hoechst	plate2_rep2	Hoechst
CircSpotTotalArea_NUC_Tex	2A3	5.1149	0.00059739	1.87409	0.0828572	NUC_Tex	panelA	non-int	Hoechst	plate2_rep3	Hoechst
CircSpotAvgArea_NUC_Tex	1A1	2.70134	0.0223416	0.881589	0.612346	NUC_Tex	panelA	non-int	Hoechst	plate1_rep1	Hoechst
CircSpotAvgArea_NUC_Tex	1A2	3.13728	0.0106728	3.00653	0.00842366	NUC_Tex	panelA	non-int	Hoechst	plate1_rep2	Hoechst
CircSpotAvgArea_NUC_Tex	1A3	1.74619	0.127124	0.966347	0.531945	NUC_Tex	panelA	non-int	Hoechst	plate1_rep3	Hoechst
CircSpotAvgArea_NUC_Tex	2A1	0.921164	0.549372	0.661488	0.822746	NUC_Tex	panelA	non-int	Hoechst	plate2_rep1	Hoechst
CircSpotAvgArea_NUC_Tex	2A2	1.24256	0.321602	1.20784	0.337999	NUC_Tex	panelA	non-int	Hoechst	plate2_rep2	Hoechst
CircSpotAvgArea_NUC_Tex	2A3	1.75982	0.123922	1.0181	0.48545	NUC_Tex	panelA	non-int	Hoechst	plate2_rep3	Hoechst
CircSpotCount_NUC_Tex	1A1	4.16186	0.00219087	0.596751	0.875742	NUC_Tex	panelA	non-int	Hoechst	plate1_rep1	Hoechst
CircSpotCount_NUC_Tex	1A2	3.42133	0.00673698	3.72334	0.00235342	NUC_Tex	panelA	non-int	Hoechst	plate1_rep2	Hoechst
CircSpotCount_NUC_Tex	1A3	2.28232	0.047101	0.883484	0.610506	NUC_Tex	panelA	non-int	Hoechst	plate1_rep3	Hoechst
CircSpotCount_NUC_Tex	2A1	1.80083	0.114768	0.97941	0.519993	NUC_Tex	panelA	non-int	Hoechst	plate2_rep1	Hoechst
CircSpotCount_NUC_Tex	2A2	2.51089	0.0312284	1.348	0.253983	NUC_Tex	panelA	non-int	Hoechst	plate2_rep2	Hoechst
CircSpotCount_NUC_Tex	2A3	2.94548	0.0147002	1.34112	0.257636	NUC_Tex	panelA	non-int	Hoechst	plate2_rep3	Hoechst
TotalInten_NUC_Tex	1A1	8.55021	1.49e-05	1.75508	0.106898	NUC_Tex	panelA	int	Hoechst	plate1_rep1	Hoechst
TotalInten_NUC_Tex	1A2	1.54293	0.185838	1.39828	0.228687	NUC_Tex	panelA	int	Hoechst	plate1_rep2	Hoechst
TotalInten_NUC_Tex	1A3	1.75875	0.12417	1.10654	0.41193	NUC_Tex	panelA	int	Hoechst	plate1_rep3	Hoechst
TotalInten_NUC_Tex	2A1	1.27494	0.30357	0.722165	0.767528	NUC_Tex	panelA	int	Hoechst	plate2_rep1	Hoechst
TotalInten_NUC_Tex	2A2	1.55584	0.181426	1.10422	0.41375	NUC_Tex	panelA	int	Hoechst	plate2_rep2	Hoechst
TotalInten_NUC_Tex	2A3	1.2314	0.328021	0.674118	0.81162	NUC_Tex	panelA	int	Hoechst	plate2_rep3	Hoechst
AvgInten_NUC_Tex	1A1	5.09632	0.000611851	0.83924	0.653756	NUC_Tex	panelA	int	Hoechst	plate1_rep1	Hoechst
AvgInten_NUC_Tex	1A2	1.89117	0.0969378	2.13572	0.0476137	NUC_Tex	panelA	int	Hoechst	plate1_rep2	Hoechst
AvgInten_NUC_Tex	1A3	7.95389	2.59e-05	1.88971	0.0801397	NUC_Tex	panelA	int	Hoechst	plate1_rep3	Hoechst
AvgInten_NUC_Tex	2A1	1.41096	0.237188	0.733878	0.756438	NUC_Tex	panelA	int	Hoechst	plate2_rep1	Hoechst
AvgInten_NUC_Tex	2A2	1.7352	0.129766	0.991081	0.509433	NUC_Tex	panelA	int	Hoechst	plate2_rep2	Hoechst
AvgInten_NUC_Tex	2A3	1.92325	0.0913084	0.940146	0.556314	NUC_Tex	panelA	int	Hoechst	plate2_rep3	Hoechst
CELL_COUNT_B	1B1	2.26964	0.0482004	0.978061	0.521221	CELL_COUNT_B	panelB	non-int	Cell_count_panelB	plate1_rep1	Cell_count
CELL_COUNT_B	1B2	4.32023	0.00174643	2.83568	0.0116482	CELL_COUNT_B	panelB	non-int	Cell_count_panelB	plate1_rep2	Cell_count
CELL_COUNT_B	1B3	1.3895	0.246703	1.32345	0.267226	CELL_COUNT_B	panelB	non-int	Cell_count_panelB	plate1_rep3	Cell_count
CELL_COUNT_B	2B1	0.958377	0.518755	0.959079	0.538654	CELL_COUNT_B	panelB	non-int	Cell_count_panelB	plate2_rep1	Cell_count
CELL_COUNT_B	2B2	0.509812	0.892492	0.957628	0.539998	CELL_COUNT_B	panelB	non-int	Cell_count_panelB	plate2_rep2	Cell_count
CELL_COUNT_B	2B3	1.44935	0.221018	1.75761	0.10632	CELL_COUNT_B	panelB	non-int	Cell_count_panelB	plate2_rep3	Cell_count
ObjectArea_NUC_B	1B1	0.772876	0.678118	0.333511	0.992058	NUC_B	panelB	non-int	Hoechst_panelB	plate1_rep1	Hoechst
ObjectArea_NUC_B	1B2	1.37892	0.251519	1.32096	0.268607	NUC_B	panelB	non-int	Hoechst_panelB	plate1_rep2	Hoechst
ObjectArea_NUC_B	1B3	2.32144	0.0438733	1.31249	0.273335	NUC_B	panelB	non-int	Hoechst_panelB	plate1_rep3	Hoechst
ObjectArea_NUC_B	2B1	1.94305	0.0880012	0.996971	0.504148	NUC_B	panelB	non-int	Hoechst_panelB	plate2_rep1	Hoechst
ObjectArea_NUC_B	2B2	3.2838	0.00840039	1.89614	0.0790478	NUC_B	panelB	non-int	Hoechst_panelB	plate2_rep2	Hoechst
ObjectArea_NUC_B	2B3	0.835015	0.623247	0.643377	0.838294	NUC_B	panelB	non-int	Hoechst_panelB	plate2_rep3	Hoechst
ObjectShapeP2A_NUC_B	1B1	0.488121	0.906384	0.4948	0.941259	NUC_B	panelB	non-int	Hoechst_panelB	plate1_rep1	Hoechst
ObjectShapeP2A_NUC_B	1B2	3.20677	0.00952187	4.02061	0.00144047	NUC_B	panelB	non-int	Hoechst_panelB	plate1_rep2	Hoechst
ObjectShapeP2A_NUC_B	1B3	0.71707	0.727483	1.40134	0.227224	NUC_B	panelB	non-int	Hoechst_panelB	plate1_rep3	Hoechst
ObjectShapeP2A_NUC_B	2B1	1.36904	0.256094	0.975882	0.523207	NUC_B	panelB	non-int	Hoechst_panelB	plate2_rep1	Hoechst
ObjectShapeP2A_NUC_B	2B2	1.98499	0.0813958	1.72932	0.112968	NUC_B	panelB	non-int	Hoechst_panelB	plate2_rep2	Hoechst
ObjectShapeP2A_NUC_B	2B3	1.40101	0.241558	1.06454	0.445844	NUC_B	panelB	non-int	Hoechst_panelB	plate2_rep3	Hoechst
ObjectShapeLWR_NUC_B	1B1	0.801776	0.652514	1.30476	0.277717	NUC_B	panelB	non-int	Hoechst_panelB	plate1_rep1	Hoechst
ObjectShapeLWR_NUC_B	1B2	4.36974	0.00162843	4.29761	0.000928651	NUC_B	panelB	non-int	Hoechst_panelB	plate1_rep2	Hoechst
ObjectShapeLWR_NUC_B	1B3	0.697954	0.744223	0.892822	0.60146	NUC_B	panelB	non-int	Hoechst_panelB	plate1_rep3	Hoechst
ObjectShapeLWR_NUC_B	2B1	0.946639	0.528313	0.906625	0.588163	NUC_B	panelB	non-int	Hoechst_panelB	plate2_rep1	Hoechst
ObjectShapeLWR_NUC_B	2B2	1.31851	0.280695	1.47097	0.196205	NUC_B	panelB	non-int	Hoechst_panelB	plate2_rep2	Hoechst
ObjectShapeLWR_NUC_B	2B3	0.680055	0.759753	0.917893	0.577382	NUC_B	panelB	non-int	Hoechst_panelB	plate2_rep3	Hoechst
ObjectTotalInten_NUC_B	1B1	0.801633	0.652641	0.567801	0.896823	NUC_B	panelB	int	Hoechst_panelB	plate1_rep1	Hoechst
ObjectTotalInten_NUC_B	1B2	1.57249	0.175887	1.31128	0.274016	NUC_B	panelB	int	Hoechst_panelB	plate1_rep2	Hoechst
ObjectTotalInten_NUC_B	1B3	1.02894	0.463451	0.861278	0.632148	NUC_B	panelB	int	Hoechst_panelB	plate1_rep3	Hoechst
ObjectTotalInten_NUC_B	2B1	0.759678	0.689824	0.663471	0.821014	NUC_B	panelB	int	Hoechst_panelB	plate2_rep1	Hoechst
ObjectTotalInten_NUC_B	2B2	1.29649	0.292057	0.854617	0.638668	NUC_B	panelB	int	Hoechst_panelB	plate2_rep2	Hoechst
ObjectTotalInten_NUC_B	2B3	0.983507	0.498624	0.500852	0.938084	NUC_B	panelB	int	Hoechst_panelB	plate2_rep3	Hoechst
ObjectAvgInten_NUC_B	1B1	0.947774	0.527385	0.231035	0.999229	NUC_B	panelB	int	Hoechst_panelB	plate1_rep1	Hoechst
ObjectAvgInten_NUC_B	1B2	1.71874	0.133827	1.90479	0.0776027	NUC_B	panelB	int	Hoechst_panelB	plate1_rep2	Hoechst
ObjectAvgInten_NUC_B	1B3	1.08375	0.423266	1.24135	0.316018	NUC_B	panelB	int	Hoechst_panelB	plate1_rep3	Hoechst
ObjectAvgInten_NUC_B	2B1	1.14259	0.383012	0.402666	0.977855	NUC_B	panelB	int	Hoechst_panelB	plate2_rep1	Hoechst
ObjectAvgInten_NUC_B	2B2	1.97508	0.082909	1.55582	0.163807	NUC_B	panelB	int	Hoechst_panelB	plate2_rep2	Hoechst
ObjectAvgInten_NUC_B	2B3	1.57541	0.174932	0.677785	0.808348	NUC_B	panelB	int	Hoechst_panelB	plate2_rep3	Hoechst
ObjectVarInten_NUC_B	1B1	0.81548	0.640415	0.277365	0.997406	NUC_B	panelB	int	Hoechst_panelB	plate1_rep1	Hoechst
ObjectVarInten_NUC_B	1B2	1.19082	0.352292	1.58747	0.1531	NUC_B	panelB	int	Hoechst_panelB	plate1_rep2	Hoechst
ObjectVarInten_NUC_B	1B3	1.1228	0.396216	1.05837	0.450984	NUC_B	panelB	int	Hoechst_panelB	plate1_rep3	Hoechst
ObjectVarInten_NUC_B	2B1	1.57865	0.173879	0.407642	0.976426	NUC_B	panelB	int	Hoechst_panelB	plate2_rep1	Hoechst
ObjectVarInten_NUC_B	2B2	1.93196	0.0898384	1.45685	0.202154	NUC_B	panelB	int	Hoechst_panelB	plate2_rep2	Hoechst
ObjectVarInten_NUC_B	2B3	1.77071	0.121422	1.05119	0.457012	NUC_B	panelB	int	Hoechst_panelB	plate2_rep3	Hoechst
ObjectSize_NUC_B	1B1	0.771361	0.679462	0.328486	0.992727	NUC_B	panelB	non-int	Hoechst_panelB	plate1_rep1	Hoechst
ObjectSize_NUC_B	1B2	1.40528	0.239672	1.32465	0.266568	NUC_B	panelB	non-int	Hoechst_panelB	plate1_rep2	Hoechst
ObjectSize_NUC_B	1B3	2.30976	0.0448117	1.32727	0.265129	NUC_B	panelB	non-int	Hoechst_panelB	plate1_rep3	Hoechst
ObjectSize_NUC_B	2B1	1.91929	0.0919845	0.992982	0.507725	NUC_B	panelB	non-int	Hoechst_panelB	plate2_rep1	Hoechst
ObjectSize_NUC_B	2B2	3.26651	0.00863909	1.91873	0.0753305	NUC_B	panelB	non-int	Hoechst_panelB	plate2_rep2	Hoechst
ObjectSize_NUC_B	2B3	0.814015	0.641707	0.655526	0.82792	NUC_B	panelB	non-int	Hoechst_panelB	plate2_rep3	Hoechst
RingTotalInten_Lyso	1B1	0.631756	0.800646	0.859201	0.63418	Lyso	panelB	int	LysoTrackerRedDND99	plate1_rep1	LysoTrackerRedDND99
RingTotalInten_Lyso	1B2	1.1534	0.375949	2.24874	0.0376256	Lyso	panelB	int	LysoTrackerRedDND99	plate1_rep2	LysoTrackerRedDND99
RingTotalInten_Lyso	1B3	1.3602	0.260251	1.88834	0.0803741	Lyso	panelB	int	LysoTrackerRedDND99	plate1_rep3	LysoTrackerRedDND99
RingTotalInten_Lyso	2B1	1.07166	0.431912	1.15859	0.372536	Lyso	panelB	int	LysoTrackerRedDND99	plate2_rep1	LysoTrackerRedDND99
RingTotalInten_Lyso	2B2	1.01927	0.470801	1.19186	0.348908	Lyso	panelB	int	LysoTrackerRedDND99	plate2_rep2	LysoTrackerRedDND99
RingTotalInten_Lyso	2B3	1.78779	0.117602	1.03826	0.467997	Lyso	panelB	int	LysoTrackerRedDND99	plate2_rep3	LysoTrackerRedDND99
RingAvgInten_Lyso	1B1	1.00787	0.479563	0.546052	0.911425	Lyso	panelB	int	LysoTrackerRedDND99	plate1_rep1	LysoTrackerRedDND99
RingAvgInten_Lyso	1B2	1.62341	0.159946	1.59944	0.14923	Lyso	panelB	int	LysoTrackerRedDND99	plate1_rep2	LysoTrackerRedDND99
RingAvgInten_Lyso	1B3	1.43162	0.228353	1.17671	0.359513	Lyso	panelB	int	LysoTrackerRedDND99	plate1_rep3	LysoTrackerRedDND99
RingAvgInten_Lyso	2B1	2.34153	0.0423071	0.84455	0.648541	Lyso	panelB	int	LysoTrackerRedDND99	plate2_rep1	LysoTrackerRedDND99
RingAvgInten_Lyso	2B2	0.918864	0.551293	0.791538	0.700622	Lyso	panelB	int	LysoTrackerRedDND99	plate2_rep2	LysoTrackerRedDND99
RingAvgInten_Lyso	2B3	3.72686	0.00418346	1.94087	0.0718606	Lyso	panelB	int	LysoTrackerRedDND99	plate2_rep3	LysoTrackerRedDND99
CircTotalInten_Lyso	1B1	0.670808	0.767709	0.526712	0.923458	Lyso	panelB	int	LysoTrackerRedDND99	plate1_rep1	LysoTrackerRedDND99
CircTotalInten_Lyso	1B2	1.07226	0.431484	1.55938	0.162569	Lyso	panelB	int	LysoTrackerRedDND99	plate1_rep2	LysoTrackerRedDND99
CircTotalInten_Lyso	1B3	1.32541	0.277217	1.48161	0.191828	Lyso	panelB	int	LysoTrackerRedDND99	plate1_rep3	LysoTrackerRedDND99
CircTotalInten_Lyso	2B1	0.918134	0.551904	0.577256	0.890138	Lyso	panelB	int	LysoTrackerRedDND99	plate2_rep1	LysoTrackerRedDND99
CircTotalInten_Lyso	2B2	2.60408	0.0264851	1.44505	0.207258	Lyso	panelB	int	LysoTrackerRedDND99	plate2_rep2	LysoTrackerRedDND99
CircTotalInten_Lyso	2B3	1.70486	0.137348	0.930094	0.565792	Lyso	panelB	int	LysoTrackerRedDND99	plate2_rep3	LysoTrackerRedDND99
CircAvgInten_Lyso	1B1	0.901547	0.565863	1.62512	0.141248	Lyso	panelB	int	LysoTrackerRedDND99	plate1_rep1	LysoTrackerRedDND99
CircAvgInten_Lyso	1B2	2.19053	0.0556922	1.79208	0.0987479	Lyso	panelB	int	LysoTrackerRedDND99	plate1_rep2	LysoTrackerRedDND99
CircAvgInten_Lyso	1B3	1.32221	0.278822	0.893957	0.600363	Lyso	panelB	int	LysoTrackerRedDND99	plate1_rep3	LysoTrackerRedDND99
CircAvgInten_Lyso	2B1	0.995762	0.488978	0.875754	0.61802	Lyso	panelB	int	LysoTrackerRedDND99	plate2_rep1	LysoTrackerRedDND99
CircAvgInten_Lyso	2B2	1.21039	0.340406	1.34755	0.254222	Lyso	panelB	int	LysoTrackerRedDND99	plate2_rep2	LysoTrackerRedDND99
CircAvgInten_Lyso	2B3	3.23627	0.00907435	2.21697	0.0401882	Lyso	panelB	int	LysoTrackerRedDND99	plate2_rep3	LysoTrackerRedDND99
RingSpotTotalInten_Lyso	1B1	0.707484	0.735895	0.722983	0.766757	Lyso	panelB	int	LysoTrackerRedDND99	plate1_rep1	LysoTrackerRedDND99
RingSpotTotalInten_Lyso	1B2	1.44958	0.220924	2.01126	0.0618865	Lyso	panelB	int	LysoTrackerRedDND99	plate1_rep2	LysoTrackerRedDND99
RingSpotTotalInten_Lyso	1B3	1.25199	0.316256	0.868233	0.625352	Lyso	panelB	int	LysoTrackerRedDND99	plate1_rep3	LysoTrackerRedDND99
RingSpotTotalInten_Lyso	2B1	0.695056	0.746748	2.13854	0.0473332	Lyso	panelB	int	LysoTrackerRedDND99	plate2_rep1	LysoTrackerRedDND99
RingSpotTotalInten_Lyso	2B2	1.03194	0.461186	1.81498	0.0940221	Lyso	panelB	int	LysoTrackerRedDND99	plate2_rep2	LysoTrackerRedDND99
RingSpotTotalInten_Lyso	2B3	1.44021	0.224771	0.539731	0.915458	Lyso	panelB	int	LysoTrackerRedDND99	plate2_rep3	LysoTrackerRedDND99
RingSpotAvgInten_Lyso	1B1	0.62621	0.805221	1.02795	0.476872	Lyso	panelB	int	LysoTrackerRedDND99	plate1_rep1	LysoTrackerRedDND99
RingSpotAvgInten_Lyso	1B2	1.67658	0.144812	1.24945	0.310887	Lyso	panelB	int	LysoTrackerRedDND99	plate1_rep2	LysoTrackerRedDND99
RingSpotAvgInten_Lyso	1B3	2.18157	0.056614	1.7956	0.098006	Lyso	panelB	int	LysoTrackerRedDND99	plate1_rep3	LysoTrackerRedDND99
RingSpotAvgInten_Lyso	2B1	0.687369	0.753426	0.786917	0.705147	Lyso	panelB	int	LysoTrackerRedDND99	plate2_rep1	LysoTrackerRedDND99
RingSpotAvgInten_Lyso	2B2	1.35073	0.264776	0.929403	0.566446	Lyso	panelB	int	LysoTrackerRedDND99	plate2_rep2	LysoTrackerRedDND99
RingSpotAvgInten_Lyso	2B3	0.520859	0.885086	0.553578	0.906497	Lyso	panelB	int	LysoTrackerRedDND99	plate2_rep3	LysoTrackerRedDND99
RingSpotTotalArea_Lyso	1B1	0.787629	0.665038	0.706908	0.781794	Lyso	panelB	non-int	LysoTrackerRedDND99	plate1_rep1	LysoTrackerRedDND99
RingSpotTotalArea_Lyso	1B2	1.20469	0.343837	1.86272	0.0848942	Lyso	panelB	non-int	LysoTrackerRedDND99	plate1_rep2	LysoTrackerRedDND99
RingSpotTotalArea_Lyso	1B3	1.20397	0.344271	0.915414	0.579748	Lyso	panelB	non-int	LysoTrackerRedDND99	plate1_rep3	LysoTrackerRedDND99
RingSpotTotalArea_Lyso	2B1	0.808991	0.646139	2.17609	0.043759	Lyso	panelB	non-int	LysoTrackerRedDND99	plate2_rep1	LysoTrackerRedDND99
RingSpotTotalArea_Lyso	2B2	1.01899	0.471015	1.81384	0.0942514	Lyso	panelB	non-int	LysoTrackerRedDND99	plate2_rep2	LysoTrackerRedDND99
RingSpotTotalArea_Lyso	2B3	1.4368	0.226187	0.50951	0.933377	Lyso	panelB	non-int	LysoTrackerRedDND99	plate2_rep3	LysoTrackerRedDND99
RingSpotAvgArea_Lyso	1B1	0.786803	0.66577	0.814169	0.678404	Lyso	panelB	non-int	LysoTrackerRedDND99	plate1_rep1	LysoTrackerRedDND99
RingSpotAvgArea_Lyso	1B2	2.96331	0.0142644	3.41368	0.00401622	Lyso	panelB	non-int	LysoTrackerRedDND99	plate1_rep2	LysoTrackerRedDND99
RingSpotAvgArea_Lyso	1B3	1.60324	0.166085	0.868348	0.625239	Lyso	panelB	non-int	LysoTrackerRedDND99	plate1_rep3	LysoTrackerRedDND99
RingSpotAvgArea_Lyso	2B1	0.529589	0.879083	1.53988	0.169476	Lyso	panelB	non-int	LysoTrackerRedDND99	plate2_rep1	LysoTrackerRedDND99
RingSpotAvgArea_Lyso	2B2	1.17269	0.363597	2.09531	0.0518276	Lyso	panelB	non-int	LysoTrackerRedDND99	plate2_rep2	LysoTrackerRedDND99
RingSpotAvgArea_Lyso	2B3	1.8053	0.113811	0.594731	0.877271	Lyso	panelB	non-int	LysoTrackerRedDND99	plate2_rep3	LysoTrackerRedDND99
RingSpotCount_Lyso	1B1	0.640376	0.79348	0.622155	0.855831	Lyso	panelB	non-int	LysoTrackerRedDND99	plate1_rep1	LysoTrackerRedDND99
RingSpotCount_Lyso	1B2	1.71742	0.134158	2.84836	0.0113682	Lyso	panelB	non-int	LysoTrackerRedDND99	plate1_rep2	LysoTrackerRedDND99
RingSpotCount_Lyso	1B3	1.2072	0.342325	0.743576	0.747177	Lyso	panelB	non-int	LysoTrackerRedDND99	plate1_rep3	LysoTrackerRedDND99
RingSpotCount_Lyso	2B1	0.684861	0.755599	2.05561	0.0563485	Lyso	panelB	non-int	LysoTrackerRedDND99	plate2_rep1	LysoTrackerRedDND99
RingSpotCount_Lyso	2B2	0.823174	0.633641	1.79008	0.099173	Lyso	panelB	non-int	LysoTrackerRedDND99	plate2_rep2	LysoTrackerRedDND99
RingSpotCount_Lyso	2B3	1.58316	0.172425	0.494792	0.941263	Lyso	panelB	non-int	LysoTrackerRedDND99	plate2_rep3	LysoTrackerRedDND99
CircSpotTotalInten_Lyso	1B1	0.85181	0.608581	0.749641	0.741353	Lyso	panelB	int	LysoTrackerRedDND99	plate1_rep1	LysoTrackerRedDND99
CircSpotTotalInten_Lyso	1B2	0.982511	0.499414	1.99457	0.0641149	Lyso	panelB	int	LysoTrackerRedDND99	plate1_rep2	LysoTrackerRedDND99
CircSpotTotalInten_Lyso	1B3	1.41201	0.236731	1.28975	0.286403	Lyso	panelB	int	LysoTrackerRedDND99	plate1_rep3	LysoTrackerRedDND99
CircSpotTotalInten_Lyso	2B1	0.834582	0.623625	2.27862	0.035371	Lyso	panelB	int	LysoTrackerRedDND99	plate2_rep1	LysoTrackerRedDND99
CircSpotTotalInten_Lyso	2B2	0.97653	0.504167	1.30691	0.276492	Lyso	panelB	int	LysoTrackerRedDND99	plate2_rep2	LysoTrackerRedDND99
CircSpotTotalInten_Lyso	2B3	0.971269	0.508371	0.486859	0.94528	Lyso	panelB	int	LysoTrackerRedDND99	plate2_rep3	LysoTrackerRedDND99
CircSpotAvgInten_Lyso	1B1	0.809827	0.645402	0.804241	0.68816	Lyso	panelB	int	LysoTrackerRedDND99	plate1_rep1	LysoTrackerRedDND99
CircSpotAvgInten_Lyso	1B2	1.02924	0.463221	2.73413	0.0141758	Lyso	panelB	int	LysoTrackerRedDND99	plate1_rep2	LysoTrackerRedDND99
CircSpotAvgInten_Lyso	1B3	0.958185	0.518911	0.778283	0.713584	Lyso	panelB	int	LysoTrackerRedDND99	plate1_rep3	LysoTrackerRedDND99
CircSpotAvgInten_Lyso	2B1	0.626864	0.804683	1.90134	0.0781744	Lyso	panelB	int	LysoTrackerRedDND99	plate2_rep1	LysoTrackerRedDND99
CircSpotAvgInten_Lyso	2B2	1.11364	0.402442	1.94417	0.0713581	Lyso	panelB	int	LysoTrackerRedDND99	plate2_rep2	LysoTrackerRedDND99
CircSpotAvgInten_Lyso	2B3	1.39273	0.245248	0.650557	0.83219	Lyso	panelB	int	LysoTrackerRedDND99	plate2_rep3	LysoTrackerRedDND99
CircSpotTotalArea_Lyso	1B1	0.831714	0.62614	0.710898	0.778085	Lyso	panelB	non-int	LysoTrackerRedDND99	plate1_rep1	LysoTrackerRedDND99
CircSpotTotalArea_Lyso	1B2	0.94667	0.528287	1.85708	0.0859234	Lyso	panelB	non-int	LysoTrackerRedDND99	plate1_rep2	LysoTrackerRedDND99
CircSpotTotalArea_Lyso	1B3	1.5335	0.189123	1.3664	0.244448	Lyso	panelB	non-int	LysoTrackerRedDND99	plate1_rep3	LysoTrackerRedDND99
CircSpotTotalArea_Lyso	2B1	0.789514	0.663368	2.20883	0.0408743	Lyso	panelB	non-int	LysoTrackerRedDND99	plate2_rep1	LysoTrackerRedDND99
CircSpotTotalArea_Lyso	2B2	0.92296	0.547874	1.34797	0.253999	Lyso	panelB	non-int	LysoTrackerRedDND99	plate2_rep2	LysoTrackerRedDND99
CircSpotTotalArea_Lyso	2B3	1.02192	0.468776	0.513644	0.931062	Lyso	panelB	non-int	LysoTrackerRedDND99	plate2_rep3	LysoTrackerRedDND99
CircSpotAvgArea_Lyso	1B1	0.807719	0.647263	0.758919	0.732402	Lyso	panelB	non-int	LysoTrackerRedDND99	plate1_rep1	LysoTrackerRedDND99
CircSpotAvgArea_Lyso	1B2	1.01484	0.474195	2.45721	0.0245594	Lyso	panelB	non-int	LysoTrackerRedDND99	plate1_rep2	LysoTrackerRedDND99
CircSpotAvgArea_Lyso	1B3	1.11268	0.403096	0.954142	0.543234	Lyso	panelB	non-int	LysoTrackerRedDND99	plate1_rep3	LysoTrackerRedDND99
CircSpotAvgArea_Lyso	2B1	0.921051	0.549466	2.97774	0.00889162	Lyso	panelB	non-int	LysoTrackerRedDND99	plate2_rep1	LysoTrackerRedDND99
CircSpotAvgArea_Lyso	2B2	1.03378	0.459806	1.74857	0.108399	Lyso	panelB	non-int	LysoTrackerRedDND99	plate2_rep2	LysoTrackerRedDND99
CircSpotAvgArea_Lyso	2B3	1.39703	0.243324	0.460904	0.957272	Lyso	panelB	non-int	LysoTrackerRedDND99	plate2_rep3	LysoTrackerRedDND99
CircSpotCount_Lyso	1B1	0.787537	0.66512	0.741623	0.749047	Lyso	panelB	non-int	LysoTrackerRedDND99	plate1_rep1	LysoTrackerRedDND99
CircSpotCount_Lyso	1B2	1.00852	0.479056	1.99268	0.0643719	Lyso	panelB	non-int	LysoTrackerRedDND99	plate1_rep2	LysoTrackerRedDND99
CircSpotCount_Lyso	1B3	1.31358	0.283205	1.21862	0.330793	Lyso	panelB	non-int	LysoTrackerRedDND99	plate1_rep3	LysoTrackerRedDND99
CircSpotCount_Lyso	2B1	0.986709	0.496093	2.53487	0.0210088	Lyso	panelB	non-int	LysoTrackerRedDND99	plate2_rep1	LysoTrackerRedDND99
CircSpotCount_Lyso	2B2	0.904764	0.563143	1.49783	0.185341	Lyso	panelB	non-int	LysoTrackerRedDND99	plate2_rep2	LysoTrackerRedDND99
CircSpotCount_Lyso	2B3	1.16182	0.370517	0.494758	0.94128	Lyso	panelB	non-int	LysoTrackerRedDND99	plate2_rep3	LysoTrackerRedDND99
TotalInten_Lyso	1B1	0.670808	0.767709	0.526712	0.923458	Lyso	panelB	int	LysoTrackerRedDND99	plate1_rep1	LysoTrackerRedDND99
TotalInten_Lyso	1B2	1.07226	0.431484	1.55938	0.162569	Lyso	panelB	int	LysoTrackerRedDND99	plate1_rep2	LysoTrackerRedDND99
TotalInten_Lyso	1B3	1.32541	0.277217	1.48161	0.191828	Lyso	panelB	int	LysoTrackerRedDND99	plate1_rep3	LysoTrackerRedDND99
TotalInten_Lyso	2B1	0.918134	0.551904	0.577256	0.890138	Lyso	panelB	int	LysoTrackerRedDND99	plate2_rep1	LysoTrackerRedDND99
TotalInten_Lyso	2B2	2.60408	0.0264851	1.44505	0.207258	Lyso	panelB	int	LysoTrackerRedDND99	plate2_rep2	LysoTrackerRedDND99
TotalInten_Lyso	2B3	1.70486	0.137348	0.930094	0.565792	Lyso	panelB	int	LysoTrackerRedDND99	plate2_rep3	LysoTrackerRedDND99
AvgInten_Lyso	1B1	0.901547	0.565863	1.62512	0.141248	Lyso	panelB	int	LysoTrackerRedDND99	plate1_rep1	LysoTrackerRedDND99
AvgInten_Lyso	1B2	2.19053	0.0556922	1.79208	0.0987479	Lyso	panelB	int	LysoTrackerRedDND99	plate1_rep2	LysoTrackerRedDND99
AvgInten_Lyso	1B3	1.32221	0.278822	0.893957	0.600363	Lyso	panelB	int	LysoTrackerRedDND99	plate1_rep3	LysoTrackerRedDND99
AvgInten_Lyso	2B1	0.995762	0.488978	0.875754	0.61802	Lyso	panelB	int	LysoTrackerRedDND99	plate2_rep1	LysoTrackerRedDND99
AvgInten_Lyso	2B2	1.21039	0.340406	1.34755	0.254222	Lyso	panelB	int	LysoTrackerRedDND99	plate2_rep2	LysoTrackerRedDND99
AvgInten_Lyso	2B3	3.23627	0.00907435	2.21697	0.0401882	Lyso	panelB	int	LysoTrackerRedDND99	plate2_rep3	LysoTrackerRedDND99
RingTotalInten_Perox	1B1	0.719421	0.725415	1.10046	0.416724	Perox	panelB	int	PeroxisomeGFP	plate1_rep1	PeroxisomeGFP
RingTotalInten_Perox	1B2	1.41532	0.235298	1.44546	0.207078	Perox	panelB	int	PeroxisomeGFP	plate1_rep2	PeroxisomeGFP
RingTotalInten_Perox	1B3	3.90209	0.00320985	1.84799	0.0876108	Perox	panelB	int	PeroxisomeGFP	plate1_rep3	PeroxisomeGFP
RingTotalInten_Perox	2B1	0.651498	0.784141	0.831663	0.661202	Perox	panelB	int	PeroxisomeGFP	plate2_rep1	PeroxisomeGFP
RingTotalInten_Perox	2B2	1.12466	0.394961	0.820132	0.672541	Perox	panelB	int	PeroxisomeGFP	plate2_rep2	PeroxisomeGFP
RingTotalInten_Perox	2B3	0.816826	0.639229	0.796244	0.696009	Perox	panelB	int	PeroxisomeGFP	plate2_rep3	PeroxisomeGFP
RingAvgInten_Perox	1B1	0.381964	0.960359	0.618918	0.858437	Perox	panelB	int	PeroxisomeGFP	plate1_rep1	PeroxisomeGFP
RingAvgInten_Perox	1B2	1.40997	0.237621	1.59903	0.14936	Perox	panelB	int	PeroxisomeGFP	plate1_rep2	PeroxisomeGFP
RingAvgInten_Perox	1B3	1.55121	0.182997	0.935336	0.560841	Perox	panelB	int	PeroxisomeGFP	plate1_rep3	PeroxisomeGFP
RingAvgInten_Perox	2B1	1.07587	0.428885	1.54494	0.167655	Perox	panelB	int	PeroxisomeGFP	plate2_rep1	PeroxisomeGFP
RingAvgInten_Perox	2B2	1.03392	0.459693	2.10064	0.0512504	Perox	panelB	int	PeroxisomeGFP	plate2_rep2	PeroxisomeGFP
RingAvgInten_Perox	2B3	1.87655	0.0996205	1.21456	0.333488	Perox	panelB	int	PeroxisomeGFP	plate2_rep3	PeroxisomeGFP
CircTotalInten_Perox	1B1	1.22625	0.331022	0.796642	0.695619	Perox	panelB	int	PeroxisomeGFP	plate1_rep1	PeroxisomeGFP
CircTotalInten_Perox	1B2	1.62417	0.159718	1.25273	0.30883	Perox	panelB	int	PeroxisomeGFP	plate1_rep2	PeroxisomeGFP
CircTotalInten_Perox	1B3	1.8563	0.103461	1.01773	0.485772	Perox	panelB	int	PeroxisomeGFP	plate1_rep3	PeroxisomeGFP
CircTotalInten_Perox	2B1	0.884995	0.579945	0.57969	0.888385	Perox	panelB	int	PeroxisomeGFP	plate2_rep1	PeroxisomeGFP
CircTotalInten_Perox	2B2	3.40571	0.0069066	1.92068	0.0750173	Perox	panelB	int	PeroxisomeGFP	plate2_rep2	PeroxisomeGFP
CircTotalInten_Perox	2B3	1.28647	0.297363	1.1215	0.400304	Perox	panelB	int	PeroxisomeGFP	plate2_rep3	PeroxisomeGFP
CircAvgInten_Perox	1B1	1.09917	0.412423	1.17385	0.361545	Perox	panelB	int	PeroxisomeGFP	plate1_rep1	PeroxisomeGFP
CircAvgInten_Perox	1B2	1.76318	0.123145	1.11979	0.401621	Perox	panelB	int	PeroxisomeGFP	plate1_rep2	PeroxisomeGFP
CircAvgInten_Perox	1B3	1.76405	0.122945	1.22269	0.328108	Perox	panelB	int	PeroxisomeGFP	plate1_rep3	PeroxisomeGFP
CircAvgInten_Perox	2B1	0.563514	0.854591	1.25322	0.308525	Perox	panelB	int	PeroxisomeGFP	plate2_rep1	PeroxisomeGFP
CircAvgInten_Perox	2B2	1.88633	0.0978168	3.75664	0.00222514	Perox	panelB	int	PeroxisomeGFP	plate2_rep2	PeroxisomeGFP
CircAvgInten_Perox	2B3	1.32788	0.27598	1.36586	0.244721	Perox	panelB	int	PeroxisomeGFP	plate2_rep3	PeroxisomeGFP
RingSpotTotalInten_Perox	1B1	0.707971	0.735468	0.840915	0.652111	Perox	panelB	int	PeroxisomeGFP	plate1_rep1	PeroxisomeGFP
RingSpotTotalInten_Perox	1B2	1.10248	0.410123	1.3158	0.271479	Perox	panelB	int	PeroxisomeGFP	plate1_rep2	PeroxisomeGFP
RingSpotTotalInten_Perox	1B3	2.50432	0.0315955	1.62978	0.139844	Perox	panelB	int	PeroxisomeGFP	plate1_rep3	PeroxisomeGFP
RingSpotTotalInten_Perox	2B1	0.872994	0.590243	1.50704	0.181745	Perox	panelB	int	PeroxisomeGFP	plate2_rep1	PeroxisomeGFP
RingSpotTotalInten_Perox	2B2	0.788459	0.664302	1.49697	0.18568	Perox	panelB	int	PeroxisomeGFP	plate2_rep2	PeroxisomeGFP
RingSpotTotalInten_Perox	2B3	1.4167	0.234703	0.644797	0.837093	Perox	panelB	int	PeroxisomeGFP	plate2_rep3	PeroxisomeGFP
RingSpotAvgInten_Perox	1B1	0.796306	0.657353	0.986987	0.513124	Perox	panelB	int	PeroxisomeGFP	plate1_rep1	PeroxisomeGFP
RingSpotAvgInten_Perox	1B2	1.22872	0.329583	1.96726	0.0679405	Perox	panelB	int	PeroxisomeGFP	plate1_rep2	PeroxisomeGFP
RingSpotAvgInten_Perox	1B3	1.64913	0.152441	0.727933	0.762081	Perox	panelB	int	PeroxisomeGFP	plate1_rep3	PeroxisomeGFP
RingSpotAvgInten_Perox	2B1	1.05947	0.440752	1.22219	0.328434	Perox	panelB	int	PeroxisomeGFP	plate2_rep1	PeroxisomeGFP
RingSpotAvgInten_Perox	2B2	1.81962	0.110803	2.63202	0.0173193	Perox	panelB	int	PeroxisomeGFP	plate2_rep2	PeroxisomeGFP
RingSpotAvgInten_Perox	2B3	1.25724	0.313315	0.446381	0.963214	Perox	panelB	int	PeroxisomeGFP	plate2_rep3	PeroxisomeGFP
RingSpotTotalArea_Perox	1B1	0.775092	0.676153	0.835902	0.657036	Perox	panelB	non-int	PeroxisomeGFP	plate1_rep1	PeroxisomeGFP
RingSpotTotalArea_Perox	1B2	2.00524	0.0783902	1.45299	0.20381	Perox	panelB	non-int	PeroxisomeGFP	plate1_rep2	PeroxisomeGFP
RingSpotTotalArea_Perox	1B3	2.24654	0.0502722	1.44171	0.208723	Perox	panelB	non-int	PeroxisomeGFP	plate1_rep3	PeroxisomeGFP
RingSpotTotalArea_Perox	2B1	0.629493	0.802517	0.805012	0.687402	Perox	panelB	non-int	PeroxisomeGFP	plate2_rep1	PeroxisomeGFP
RingSpotTotalArea_Perox	2B2	0.533085	0.876644	0.544523	0.912409	Perox	panelB	non-int	PeroxisomeGFP	plate2_rep2	PeroxisomeGFP
RingSpotTotalArea_Perox	2B3	0.714317	0.729902	0.819699	0.672967	Perox	panelB	non-int	PeroxisomeGFP	plate2_rep3	PeroxisomeGFP
RingSpotAvgArea_Perox	1B1	0.772184	0.678732	1.49066	0.188182	Perox	panelB	non-int	PeroxisomeGFP	plate1_rep1	PeroxisomeGFP
RingSpotAvgArea_Perox	1B2	1.6464	0.153218	0.966942	0.531398	Perox	panelB	non-int	PeroxisomeGFP	plate1_rep2	PeroxisomeGFP
RingSpotAvgArea_Perox	1B3	0.874479	0.588965	0.736968	0.753495	Perox	panelB	non-int	PeroxisomeGFP	plate1_rep3	PeroxisomeGFP
RingSpotAvgArea_Perox	2B1	0.746252	0.701722	0.90603	0.588734	Perox	panelB	non-int	PeroxisomeGFP	plate2_rep1	PeroxisomeGFP
RingSpotAvgArea_Perox	2B2	2.0154	0.0769266	1.33394	0.261495	Perox	panelB	non-int	PeroxisomeGFP	plate2_rep2	PeroxisomeGFP
RingSpotAvgArea_Perox	2B3	0.844574	0.614887	1.19022	0.350047	Perox	panelB	non-int	PeroxisomeGFP	plate2_rep3	PeroxisomeGFP
RingSpotCount_Perox	1B1	0.874137	0.58926	1.0496	0.45835	Perox	panelB	non-int	PeroxisomeGFP	plate1_rep1	PeroxisomeGFP
RingSpotCount_Perox	1B2	1.29065	0.295141	1.14328	0.383815	Perox	panelB	non-int	PeroxisomeGFP	plate1_rep2	PeroxisomeGFP
RingSpotCount_Perox	1B3	3.15097	0.0104347	1.85713	0.0859148	Perox	panelB	non-int	PeroxisomeGFP	plate1_rep3	PeroxisomeGFP
RingSpotCount_Perox	2B1	0.873422	0.589875	0.720372	0.769216	Perox	panelB	non-int	PeroxisomeGFP	plate2_rep1	PeroxisomeGFP
RingSpotCount_Perox	2B2	0.386541	0.958546	0.65126	0.831588	Perox	panelB	non-int	PeroxisomeGFP	plate2_rep2	PeroxisomeGFP
RingSpotCount_Perox	2B3	1.12994	0.391409	1.0882	0.426514	Perox	panelB	non-int	PeroxisomeGFP	plate2_rep3	PeroxisomeGFP
CircSpotTotalInten_Perox	1B1	1.41651	0.234785	1.96395	0.0684199	Perox	panelB	int	PeroxisomeGFP	plate1_rep1	PeroxisomeGFP
CircSpotTotalInten_Perox	1B2	0.755179	0.693813	0.509166	0.933568	Perox	panelB	int	PeroxisomeGFP	plate1_rep2	PeroxisomeGFP
CircSpotTotalInten_Perox	1B3	1.72236	0.132922	1.45608	0.202485	Perox	panelB	int	PeroxisomeGFP	plate1_rep3	PeroxisomeGFP
CircSpotTotalInten_Perox	2B1	0.37487	0.963076	0.81488	0.677705	Perox	panelB	int	PeroxisomeGFP	plate2_rep1	PeroxisomeGFP
CircSpotTotalInten_Perox	2B2	1.05085	0.447086	1.85062	0.0871184	Perox	panelB	int	PeroxisomeGFP	plate2_rep2	PeroxisomeGFP
CircSpotTotalInten_Perox	2B3	0.976887	0.503883	0.869902	0.623724	Perox	panelB	int	PeroxisomeGFP	plate2_rep3	PeroxisomeGFP
CircSpotAvgInten_Perox	1B1	0.807561	0.647403	1.04124	0.465444	Perox	panelB	int	PeroxisomeGFP	plate1_rep1	PeroxisomeGFP
CircSpotAvgInten_Perox	1B2	1.26931	0.306642	1.63268	0.138977	Perox	panelB	int	PeroxisomeGFP	plate1_rep2	PeroxisomeGFP
CircSpotAvgInten_Perox	1B3	1.78316	0.118625	0.72323	0.766524	Perox	panelB	int	PeroxisomeGFP	plate1_rep3	PeroxisomeGFP
CircSpotAvgInten_Perox	2B1	1.00191	0.484178	1.08946	0.425495	Perox	panelB	int	PeroxisomeGFP	plate2_rep1	PeroxisomeGFP
CircSpotAvgInten_Perox	2B2	2.02314	0.0758306	2.61069	0.0180653	Perox	panelB	int	PeroxisomeGFP	plate2_rep2	PeroxisomeGFP
CircSpotAvgInten_Perox	2B3	1.25051	0.317088	0.350529	0.989463	Perox	panelB	int	PeroxisomeGFP	plate2_rep3	PeroxisomeGFP
CircSpotTotalArea_Perox	1B1	1.43945	0.225086	1.30655	0.2767	Perox	panelB	non-int	PeroxisomeGFP	plate1_rep1	PeroxisomeGFP
CircSpotTotalArea_Perox	1B2	1.41778	0.234238	1.02299	0.481178	Perox	panelB	non-int	PeroxisomeGFP	plate1_rep2	PeroxisomeGFP
CircSpotTotalArea_Perox	1B3	2.49286	0.0322467	1.69966	0.120389	Perox	panelB	non-int	PeroxisomeGFP	plate1_rep3	PeroxisomeGFP
CircSpotTotalArea_Perox	2B1	0.415536	0.945958	0.467091	0.954574	Perox	panelB	non-int	PeroxisomeGFP	plate2_rep1	PeroxisomeGFP
CircSpotTotalArea_Perox	2B2	1.39131	0.245886	1.26345	0.302184	Perox	panelB	non-int	PeroxisomeGFP	plate2_rep2	PeroxisomeGFP
CircSpotTotalArea_Perox	2B3	0.909602	0.559064	0.597374	0.87527	Perox	panelB	non-int	PeroxisomeGFP	plate2_rep3	PeroxisomeGFP
CircSpotAvgArea_Perox	1B1	0.800512	0.653633	1.30437	0.277941	Perox	panelB	non-int	PeroxisomeGFP	plate1_rep1	PeroxisomeGFP
CircSpotAvgArea_Perox	1B2	1.83167	0.108334	1.20403	0.340573	Perox	panelB	non-int	PeroxisomeGFP	plate1_rep2	PeroxisomeGFP
CircSpotAvgArea_Perox	1B3	1.12533	0.394504	1.26824	0.299259	Perox	panelB	non-int	PeroxisomeGFP	plate1_rep3	PeroxisomeGFP
CircSpotAvgArea_Perox	2B1	0.440839	0.933436	0.320633	0.993688	Perox	panelB	non-int	PeroxisomeGFP	plate2_rep1	PeroxisomeGFP
CircSpotAvgArea_Perox	2B2	2.11202	0.0643372	1.56441	0.16083	Perox	panelB	non-int	PeroxisomeGFP	plate2_rep2	PeroxisomeGFP
CircSpotAvgArea_Perox	2B3	0.639174	0.794483	0.583454	0.885649	Perox	panelB	non-int	PeroxisomeGFP	plate2_rep3	PeroxisomeGFP
CircSpotCount_Perox	1B1	1.0723	0.431449	1.008	0.49434	Perox	panelB	non-int	PeroxisomeGFP	plate1_rep1	PeroxisomeGFP
CircSpotCount_Perox	1B2	1.61035	0.163896	0.921909	0.573557	Perox	panelB	non-int	PeroxisomeGFP	plate1_rep2	PeroxisomeGFP
CircSpotCount_Perox	1B3	2.30096	0.0455333	1.54819	0.166496	Perox	panelB	non-int	PeroxisomeGFP	plate1_rep3	PeroxisomeGFP
CircSpotCount_Perox	2B1	1.06113	0.439544	1.02505	0.479388	Perox	panelB	non-int	PeroxisomeGFP	plate2_rep1	PeroxisomeGFP
CircSpotCount_Perox	2B2	0.752307	0.696359	1.06916	0.442025	Perox	panelB	non-int	PeroxisomeGFP	plate2_rep2	PeroxisomeGFP
CircSpotCount_Perox	2B3	0.603048	0.823996	0.655379	0.828046	Perox	panelB	non-int	PeroxisomeGFP	plate2_rep3	PeroxisomeGFP
TotalInten_Perox	1B1	1.22625	0.331022	0.796642	0.695619	Perox	panelB	int	PeroxisomeGFP	plate1_rep1	PeroxisomeGFP
TotalInten_Perox	1B2	1.62417	0.159718	1.25273	0.30883	Perox	panelB	int	PeroxisomeGFP	plate1_rep2	PeroxisomeGFP
TotalInten_Perox	1B3	1.8563	0.103461	1.01773	0.485772	Perox	panelB	int	PeroxisomeGFP	plate1_rep3	PeroxisomeGFP
TotalInten_Perox	2B1	0.884995	0.579945	0.57969	0.888385	Perox	panelB	int	PeroxisomeGFP	plate2_rep1	PeroxisomeGFP
TotalInten_Perox	2B2	3.40571	0.0069066	1.92068	0.0750173	Perox	panelB	int	PeroxisomeGFP	plate2_rep2	PeroxisomeGFP
TotalInten_Perox	2B3	1.28647	0.297363	1.1215	0.400304	Perox	panelB	int	PeroxisomeGFP	plate2_rep3	PeroxisomeGFP
AvgInten_Perox	1B1	1.09917	0.412423	1.17385	0.361545	Perox	panelB	int	PeroxisomeGFP	plate1_rep1	PeroxisomeGFP
AvgInten_Perox	1B2	1.76318	0.123145	1.11979	0.401621	Perox	panelB	int	PeroxisomeGFP	plate1_rep2	PeroxisomeGFP
AvgInten_Perox	1B3	1.76405	0.122945	1.22269	0.328108	Perox	panelB	int	PeroxisomeGFP	plate1_rep3	PeroxisomeGFP
AvgInten_Perox	2B1	0.563514	0.854591	1.25322	0.308525	Perox	panelB	int	PeroxisomeGFP	plate2_rep1	PeroxisomeGFP
AvgInten_Perox	2B2	1.88633	0.0978168	3.75664	0.00222514	Perox	panelB	int	PeroxisomeGFP	plate2_rep2	PeroxisomeGFP
AvgInten_Perox	2B3	1.32788	0.27598	1.36586	0.244721	Perox	panelB	int	PeroxisomeGFP	plate2_rep3	PeroxisomeGFP
RingTotalInten_Lipids	1B1	4.33735	0.00170461	0.901792	0.592808	Lipids	panelB	int	LipidTOXDR	plate1_rep1	LipidTOXDR
RingTotalInten_Lipids	1B2	5.75401	0.000270589	2.63989	0.0170523	Lipids	panelB	int	LipidTOXDR	plate1_rep2	LipidTOXDR
RingTotalInten_Lipids	1B3	3.82759	0.00358991	1.87437	0.0828073	Lipids	panelB	int	LipidTOXDR	plate1_rep3	LipidTOXDR
RingTotalInten_Lipids	2B1	1.40318	0.240599	1.50214	0.183651	Lipids	panelB	int	LipidTOXDR	plate2_rep1	LipidTOXDR
RingTotalInten_Lipids	2B2	2.46988	0.033595	1.19147	0.349183	Lipids	panelB	int	LipidTOXDR	plate2_rep2	LipidTOXDR
RingTotalInten_Lipids	2B3	1.58513	0.171791	0.892642	0.601634	Lipids	panelB	int	LipidTOXDR	plate2_rep3	LipidTOXDR
RingAvgInten_Lipids	1B1	2.85219	0.0172248	1.37362	0.240792	Lipids	panelB	int	LipidTOXDR	plate1_rep1	LipidTOXDR
RingAvgInten_Lipids	1B2	4.59581	0.00118961	2.17971	0.0434298	Lipids	panelB	int	LipidTOXDR	plate1_rep2	LipidTOXDR
RingAvgInten_Lipids	1B3	2.42924	0.0361276	2.14842	0.0463644	Lipids	panelB	int	LipidTOXDR	plate1_rep3	LipidTOXDR
RingAvgInten_Lipids	2B1	1.15324	0.376051	2.83851	0.011585	Lipids	panelB	int	LipidTOXDR	plate2_rep1	LipidTOXDR
RingAvgInten_Lipids	2B2	2.55158	0.0290549	2.60349	0.018325	Lipids	panelB	int	LipidTOXDR	plate2_rep2	LipidTOXDR
RingAvgInten_Lipids	2B3	1.36531	0.257844	0.926084	0.569592	Lipids	panelB	int	LipidTOXDR	plate2_rep3	LipidTOXDR
CircTotalInten_Lipids	1B1	3.20334	0.00957549	0.719361	0.770166	Lipids	panelB	int	LipidTOXDR	plate1_rep1	LipidTOXDR
CircTotalInten_Lipids	1B2	5.68083	0.000295412	1.52283	0.175742	Lipids	panelB	int	LipidTOXDR	plate1_rep2	LipidTOXDR
CircTotalInten_Lipids	1B3	3.10819	0.0111983	1.36153	0.246936	Lipids	panelB	int	LipidTOXDR	plate1_rep3	LipidTOXDR
CircTotalInten_Lipids	2B1	2.17797	0.0569893	1.64882	0.134254	Lipids	panelB	int	LipidTOXDR	plate2_rep1	LipidTOXDR
CircTotalInten_Lipids	2B2	4.80747	0.00089361	2.22284	0.0397017	Lipids	panelB	int	LipidTOXDR	plate2_rep2	LipidTOXDR
CircTotalInten_Lipids	2B3	0.765901	0.684305	0.629435	0.849903	Lipids	panelB	int	LipidTOXDR	plate2_rep3	LipidTOXDR
CircAvgInten_Lipids	1B1	4.49934	0.00135871	0.924998	0.570621	Lipids	panelB	int	LipidTOXDR	plate1_rep1	LipidTOXDR
CircAvgInten_Lipids	1B2	4.88753	0.000803486	2.29545	0.0341645	Lipids	panelB	int	LipidTOXDR	plate1_rep2	LipidTOXDR
CircAvgInten_Lipids	1B3	2.0734	0.0690924	1.99557	0.0639787	Lipids	panelB	int	LipidTOXDR	plate1_rep3	LipidTOXDR
CircAvgInten_Lipids	2B1	2.04242	0.0731689	2.00241	0.0630576	Lipids	panelB	int	LipidTOXDR	plate2_rep1	LipidTOXDR
CircAvgInten_Lipids	2B2	3.29274	0.0082798	3.58495	0.00297947	Lipids	panelB	int	LipidTOXDR	plate2_rep2	LipidTOXDR
CircAvgInten_Lipids	2B3	2.86999	0.0167095	0.95016	0.546941	Lipids	panelB	int	LipidTOXDR	plate2_rep3	LipidTOXDR
RingSpotTotalInten_Lipids	1B1	1.42281	0.232084	1.03911	0.467267	Lipids	panelB	int	LipidTOXDR	plate1_rep1	LipidTOXDR
RingSpotTotalInten_Lipids	1B2	3.28435	0.00839298	0.98167	0.517939	Lipids	panelB	int	LipidTOXDR	plate1_rep2	LipidTOXDR
RingSpotTotalInten_Lipids	1B3	2.44706	0.0349926	1.13767	0.388011	Lipids	panelB	int	LipidTOXDR	plate1_rep3	LipidTOXDR
RingSpotTotalInten_Lipids	2B1	1.34799	0.266096	1.30879	0.275425	Lipids	panelB	int	LipidTOXDR	plate2_rep1	LipidTOXDR
RingSpotTotalInten_Lipids	2B2	1.12364	0.395645	1.22308	0.327852	Lipids	panelB	int	LipidTOXDR	plate2_rep2	LipidTOXDR
RingSpotTotalInten_Lipids	2B3	1.14943	0.37853	0.830312	0.662531	Lipids	panelB	int	LipidTOXDR	plate2_rep3	LipidTOXDR
RingSpotAvgInten_Lipids	1B1	0.632339	0.800164	0.846121	0.647	Lipids	panelB	int	LipidTOXDR	plate1_rep1	LipidTOXDR
RingSpotAvgInten_Lipids	1B2	2.75883	0.0202221	3.19138	0.00598516	Lipids	panelB	int	LipidTOXDR	plate1_rep2	LipidTOXDR
RingSpotAvgInten_Lipids	1B3	0.605467	0.822062	1.00459	0.497362	Lipids	panelB	int	LipidTOXDR	plate1_rep3	LipidTOXDR
RingSpotAvgInten_Lipids	2B1	1.55512	0.181669	1.71156	0.117354	Lipids	panelB	int	LipidTOXDR	plate2_rep1	LipidTOXDR
RingSpotAvgInten_Lipids	2B2	2.57231	0.0280097	2.52599	0.0213856	Lipids	panelB	int	LipidTOXDR	plate2_rep2	LipidTOXDR
RingSpotAvgInten_Lipids	2B3	1.7679	0.122061	0.917346	0.577904	Lipids	panelB	int	LipidTOXDR	plate2_rep3	LipidTOXDR
RingSpotTotalArea_Lipids	1B1	2.05091	0.0720273	1.26807	0.299359	Lipids	panelB	non-int	LipidTOXDR	plate1_rep1	LipidTOXDR
RingSpotTotalArea_Lipids	1B2	3.58879	0.00517653	1.40867	0.223756	Lipids	panelB	non-int	LipidTOXDR	plate1_rep2	LipidTOXDR
RingSpotTotalArea_Lipids	1B3	1.90607	0.09428	0.637109	0.843554	Lipids	panelB	non-int	LipidTOXDR	plate1_rep3	LipidTOXDR
RingSpotTotalArea_Lipids	2B1	1.56719	0.177631	0.956944	0.540632	Lipids	panelB	non-int	LipidTOXDR	plate2_rep1	LipidTOXDR
RingSpotTotalArea_Lipids	2B2	0.63631	0.796868	0.594282	0.87761	Lipids	panelB	non-int	LipidTOXDR	plate2_rep2	LipidTOXDR
RingSpotTotalArea_Lipids	2B3	0.990408	0.493179	0.778097	0.713765	Lipids	panelB	non-int	LipidTOXDR	plate2_rep3	LipidTOXDR
RingSpotAvgArea_Lipids	1B1	1.61942	0.161141	0.985285	0.514663	Lipids	panelB	non-int	LipidTOXDR	plate1_rep1	LipidTOXDR
RingSpotAvgArea_Lipids	1B2	2.30047	0.0455734	0.752943	0.738173	Lipids	panelB	non-int	LipidTOXDR	plate1_rep2	LipidTOXDR
RingSpotAvgArea_Lipids	1B3	0.713452	0.730661	0.703086	0.785334	Lipids	panelB	non-int	LipidTOXDR	plate1_rep3	LipidTOXDR
RingSpotAvgArea_Lipids	2B1	1.42004	0.233268	0.860885	0.632532	Lipids	panelB	non-int	LipidTOXDR	plate2_rep1	LipidTOXDR
RingSpotAvgArea_Lipids	2B2	1.97512	0.0829032	0.689799	0.797513	Lipids	panelB	non-int	LipidTOXDR	plate2_rep2	LipidTOXDR
RingSpotAvgArea_Lipids	2B3	1.63251	0.15725	0.979481	0.519928	Lipids	panelB	non-int	LipidTOXDR	plate2_rep3	LipidTOXDR
RingSpotCount_Lipids	1B1	1.57942	0.173629	1.15467	0.3754	Lipids	panelB	non-int	LipidTOXDR	plate1_rep1	LipidTOXDR
RingSpotCount_Lipids	1B2	1.95512	0.0860455	0.933538	0.562537	Lipids	panelB	non-int	LipidTOXDR	plate1_rep2	LipidTOXDR
RingSpotCount_Lipids	1B3	2.00621	0.0782491	1.32972	0.26379	Lipids	panelB	non-int	LipidTOXDR	plate1_rep3	LipidTOXDR
RingSpotCount_Lipids	2B1	2.44978	0.0348233	1.55635	0.163623	Lipids	panelB	non-int	LipidTOXDR	plate2_rep1	LipidTOXDR
RingSpotCount_Lipids	2B2	0.542471	0.869995	0.559327	0.902643	Lipids	panelB	non-int	LipidTOXDR	plate2_rep2	LipidTOXDR
RingSpotCount_Lipids	2B3	0.943905	0.530553	0.767598	0.723987	Lipids	panelB	non-int	LipidTOXDR	plate2_rep3	LipidTOXDR
CircSpotTotalInten_Lipids	1B1	1.69999	0.138606	0.832061	0.660811	Lipids	panelB	int	LipidTOXDR	plate1_rep1	LipidTOXDR
CircSpotTotalInten_Lipids	1B2	5.82718	0.000248036	2.32879	0.0319008	Lipids	panelB	int	LipidTOXDR	plate1_rep2	LipidTOXDR
CircSpotTotalInten_Lipids	1B3	1.35766	0.26146	0.947746	0.549194	Lipids	panelB	int	LipidTOXDR	plate1_rep3	LipidTOXDR
CircSpotTotalInten_Lipids	2B1	0.784226	0.668054	1.31659	0.271035	Lipids	panelB	int	LipidTOXDR	plate2_rep1	LipidTOXDR
CircSpotTotalInten_Lipids	2B2	1.31991	0.279983	1.27606	0.294528	Lipids	panelB	int	LipidTOXDR	plate2_rep2	LipidTOXDR
CircSpotTotalInten_Lipids	2B3	1.30882	0.285648	0.869191	0.624417	Lipids	panelB	int	LipidTOXDR	plate2_rep3	LipidTOXDR
CircSpotAvgInten_Lipids	1B1	0.663022	0.774365	0.871688	0.621981	Lipids	panelB	int	LipidTOXDR	plate1_rep1	LipidTOXDR
CircSpotAvgInten_Lipids	1B2	2.3672	0.040391	2.45797	0.0245215	Lipids	panelB	int	LipidTOXDR	plate1_rep2	LipidTOXDR
CircSpotAvgInten_Lipids	1B3	0.691141	0.750153	1.11564	0.404825	Lipids	panelB	int	LipidTOXDR	plate1_rep3	LipidTOXDR
CircSpotAvgInten_Lipids	2B1	1.34866	0.265772	1.48792	0.189278	Lipids	panelB	int	LipidTOXDR	plate2_rep1	LipidTOXDR
CircSpotAvgInten_Lipids	2B2	2.17703	0.0570875	1.70761	0.118354	Lipids	panelB	int	LipidTOXDR	plate2_rep2	LipidTOXDR
CircSpotAvgInten_Lipids	2B3	1.54587	0.184825	0.796079	0.69617	Lipids	panelB	int	LipidTOXDR	plate2_rep3	LipidTOXDR
CircSpotTotalArea_Lipids	1B1	1.35521	0.262628	0.692885	0.794701	Lipids	panelB	non-int	LipidTOXDR	plate1_rep1	LipidTOXDR
CircSpotTotalArea_Lipids	1B2	5.76713	0.000266387	2.42078	0.0264401	Lipids	panelB	non-int	LipidTOXDR	plate1_rep2	LipidTOXDR
CircSpotTotalArea_Lipids	1B3	1.49208	0.204235	0.790807	0.701338	Lipids	panelB	non-int	LipidTOXDR	plate1_rep3	LipidTOXDR
CircSpotTotalArea_Lipids	2B1	0.855201	0.605633	1.23137	0.322434	Lipids	panelB	non-int	LipidTOXDR	plate2_rep1	LipidTOXDR
CircSpotTotalArea_Lipids	2B2	1.20865	0.341449	1.08838	0.426362	Lipids	panelB	non-int	LipidTOXDR	plate2_rep2	LipidTOXDR
CircSpotTotalArea_Lipids	2B3	1.07474	0.4297	0.798295	0.693997	Lipids	panelB	non-int	LipidTOXDR	plate2_rep3	LipidTOXDR
CircSpotAvgArea_Lipids	1B1	1.4704	0.212593	0.98161	0.517993	Lipids	panelB	non-int	LipidTOXDR	plate1_rep1	LipidTOXDR
CircSpotAvgArea_Lipids	1B2	7.21392	5.39e-05	3.62954	0.00275998	Lipids	panelB	non-int	LipidTOXDR	plate1_rep2	LipidTOXDR
CircSpotAvgArea_Lipids	1B3	0.718699	0.726051	0.859951	0.633446	Lipids	panelB	non-int	LipidTOXDR	plate1_rep3	LipidTOXDR
CircSpotAvgArea_Lipids	2B1	0.927742	0.543894	1.24069	0.316435	Lipids	panelB	non-int	LipidTOXDR	plate2_rep1	LipidTOXDR
CircSpotAvgArea_Lipids	2B2	0.950587	0.525087	1.00631	0.495829	Lipids	panelB	non-int	LipidTOXDR	plate2_rep2	LipidTOXDR
CircSpotAvgArea_Lipids	2B3	1.21306	0.338813	0.804608	0.6878	Lipids	panelB	non-int	LipidTOXDR	plate2_rep3	LipidTOXDR
CircSpotCount_Lipids	1B1	1.77036	0.121502	1.53947	0.169623	Lipids	panelB	non-int	LipidTOXDR	plate1_rep1	LipidTOXDR
CircSpotCount_Lipids	1B2	3.77674	0.00387722	2.82888	0.0118012	Lipids	panelB	non-int	LipidTOXDR	plate1_rep2	LipidTOXDR
CircSpotCount_Lipids	1B3	0.76197	0.687792	0.597349	0.875288	Lipids	panelB	non-int	LipidTOXDR	plate1_rep3	LipidTOXDR
CircSpotCount_Lipids	2B1	0.643124	0.791182	0.848293	0.644868	Lipids	panelB	non-int	LipidTOXDR	plate2_rep1	LipidTOXDR
CircSpotCount_Lipids	2B2	1.00143	0.484557	0.707282	0.781448	Lipids	panelB	non-int	LipidTOXDR	plate2_rep2	LipidTOXDR
CircSpotCount_Lipids	2B3	0.989942	0.493545	0.76805	0.723549	Lipids	panelB	non-int	LipidTOXDR	plate2_rep3	LipidTOXDR
TotalInten_Lipids	1B1	3.20334	0.00957549	0.719361	0.770166	Lipids	panelB	int	LipidTOXDR	plate1_rep1	LipidTOXDR
TotalInten_Lipids	1B2	5.68083	0.000295412	1.52283	0.175742	Lipids	panelB	int	LipidTOXDR	plate1_rep2	LipidTOXDR
TotalInten_Lipids	1B3	3.10819	0.0111983	1.36153	0.246936	Lipids	panelB	int	LipidTOXDR	plate1_rep3	LipidTOXDR
TotalInten_Lipids	2B1	2.17797	0.0569893	1.64882	0.134254	Lipids	panelB	int	LipidTOXDR	plate2_rep1	LipidTOXDR
TotalInten_Lipids	2B2	4.80747	0.00089361	2.22284	0.0397017	Lipids	panelB	int	LipidTOXDR	plate2_rep2	LipidTOXDR
TotalInten_Lipids	2B3	0.765901	0.684305	0.629435	0.849903	Lipids	panelB	int	LipidTOXDR	plate2_rep3	LipidTOXDR
AvgInten_Lipids	1B1	4.49934	0.00135871	0.924998	0.570621	Lipids	panelB	int	LipidTOXDR	plate1_rep1	LipidTOXDR
AvgInten_Lipids	1B2	4.88753	0.000803486	2.29545	0.0341645	Lipids	panelB	int	LipidTOXDR	plate1_rep2	LipidTOXDR
AvgInten_Lipids	1B3	2.0734	0.0690924	1.99557	0.0639787	Lipids	panelB	int	LipidTOXDR	plate1_rep3	LipidTOXDR
AvgInten_Lipids	2B1	2.04242	0.0731689	2.00241	0.0630576	Lipids	panelB	int	LipidTOXDR	plate2_rep1	LipidTOXDR
AvgInten_Lipids	2B2	3.29274	0.0082798	3.58495	0.00297947	Lipids	panelB	int	LipidTOXDR	plate2_rep2	LipidTOXDR
AvgInten_Lipids	2B3	2.86999	0.0167095	0.95016	0.546941	Lipids	panelB	int	LipidTOXDR	plate2_rep3	LipidTOXDR
CELL_COUNT_C1	1_C1_1	3.39343	0.00704322	1.7345	0.111722	CELL_COUNT_C1	panelC1	non-int	Cell_count_panelC1	plate1_rep1	Cell_count
CELL_COUNT_C1	1_C1_2	1.42748	0.230102	1.42512	0.216152	CELL_COUNT_C1	panelC1	non-int	Cell_count_panelC1	plate1_rep2	Cell_count
CELL_COUNT_C1	1_C1_3	2.12982	0.0622624	1.13528	0.389808	CELL_COUNT_C1	panelC1	non-int	Cell_count_panelC1	plate1_rep3	Cell_count
CELL_COUNT_C1	2_C1_1	1.35383	0.263285	0.743634	0.747121	CELL_COUNT_C1	panelC1	non-int	Cell_count_panelC1	plate2_rep1	Cell_count
CELL_COUNT_C1	2_C1_2	2.13588	0.0615711	0.745593	0.745243	CELL_COUNT_C1	panelC1	non-int	Cell_count_panelC1	plate2_rep2	Cell_count
CELL_COUNT_C1	2_C1_3	2.96979	0.0141096	0.704899	0.783657	CELL_COUNT_C1	panelC1	non-int	Cell_count_panelC1	plate2_rep3	Cell_count
ObjectArea_NUC_C1	1_C1_1	27.2112	7.27e-10	3.29869	0.00492874	NUC_C1	panelC1	non-int	DRAQ5	plate1_rep1	DRAQ5
ObjectArea_NUC_C1	1_C1_2	11.6577	1.25e-06	1.17093	0.363633	NUC_C1	panelC1	non-int	DRAQ5	plate1_rep2	DRAQ5
ObjectArea_NUC_C1	1_C1_3	8.22382	2.01e-05	1.31137	0.273966	NUC_C1	panelC1	non-int	DRAQ5	plate1_rep3	DRAQ5
ObjectArea_NUC_C1	2_C1_1	15.2447	1.29e-07	1.00587	0.496225	NUC_C1	panelC1	non-int	DRAQ5	plate2_rep1	DRAQ5
ObjectArea_NUC_C1	2_C1_2	14.6386	1.83e-07	0.507589	0.934438	NUC_C1	panelC1	non-int	DRAQ5	plate2_rep2	DRAQ5
ObjectArea_NUC_C1	2_C1_3	2.31857	0.0441023	1.59269	0.151398	NUC_C1	panelC1	non-int	DRAQ5	plate2_rep3	DRAQ5
ObjectShapeP2A_NUC_C1	1_C1_1	67.7995	1.28e-13	13.5516	1.09e-07	NUC_C1	panelC1	non-int	DRAQ5	plate1_rep1	DRAQ5
ObjectShapeP2A_NUC_C1	1_C1_2	17.576	3.73e-08	0.940591	0.555896	NUC_C1	panelC1	non-int	DRAQ5	plate1_rep2	DRAQ5
ObjectShapeP2A_NUC_C1	1_C1_3	23.2157	3.1e-09	1.06456	0.445832	NUC_C1	panelC1	non-int	DRAQ5	plate1_rep3	DRAQ5
ObjectShapeP2A_NUC_C1	2_C1_1	32.7011	1.33e-10	0.90448	0.590223	NUC_C1	panelC1	non-int	DRAQ5	plate2_rep1	DRAQ5
ObjectShapeP2A_NUC_C1	2_C1_2	30.0408	2.92e-10	0.676605	0.809403	NUC_C1	panelC1	non-int	DRAQ5	plate2_rep2	DRAQ5
ObjectShapeP2A_NUC_C1	2_C1_3	5.3254	0.000457246	0.55486	0.905645	NUC_C1	panelC1	non-int	DRAQ5	plate2_rep3	DRAQ5
ObjectShapeLWR_NUC_C1	1_C1_1	16.3997	6.85e-08	2.82858	0.011808	NUC_C1	panelC1	non-int	DRAQ5	plate1_rep1	DRAQ5
ObjectShapeLWR_NUC_C1	1_C1_2	3.53808	0.00560305	1.1276	0.39563	NUC_C1	panelC1	non-int	DRAQ5	plate1_rep2	DRAQ5
ObjectShapeLWR_NUC_C1	1_C1_3	9.32901	7.55e-06	1.83643	0.089803	NUC_C1	panelC1	non-int	DRAQ5	plate1_rep3	DRAQ5
ObjectShapeLWR_NUC_C1	2_C1_1	7.91165	2.7e-05	0.529158	0.921987	NUC_C1	panelC1	non-int	DRAQ5	plate2_rep1	DRAQ5
ObjectShapeLWR_NUC_C1	2_C1_2	7.14451	5.79e-05	0.813011	0.679542	NUC_C1	panelC1	non-int	DRAQ5	plate2_rep2	DRAQ5
ObjectShapeLWR_NUC_C1	2_C1_3	1.54381	0.185534	1.11347	0.406514	NUC_C1	panelC1	non-int	DRAQ5	plate2_rep3	DRAQ5
ObjectTotalInten_NUC_C1	1_C1_1	122.144	4.14e-16	1.77429	0.102585	NUC_C1	panelC1	int	DRAQ5	plate1_rep1	DRAQ5
ObjectTotalInten_NUC_C1	1_C1_2	16.8705	5.35e-08	0.824482	0.668263	NUC_C1	panelC1	int	DRAQ5	plate1_rep2	DRAQ5
ObjectTotalInten_NUC_C1	1_C1_3	57.2142	6.6e-13	21.2127	1.93e-09	NUC_C1	panelC1	int	DRAQ5	plate1_rep3	DRAQ5
ObjectTotalInten_NUC_C1	2_C1_1	16.4662	6.61e-08	0.761606	0.729801	NUC_C1	panelC1	int	DRAQ5	plate2_rep1	DRAQ5
ObjectTotalInten_NUC_C1	2_C1_2	34.963	7.09e-11	1.4468	0.206494	NUC_C1	panelC1	int	DRAQ5	plate2_rep2	DRAQ5
ObjectTotalInten_NUC_C1	2_C1_3	5.22376	0.000519818	1.41305	0.221711	NUC_C1	panelC1	int	DRAQ5	plate2_rep3	DRAQ5
ObjectAvgInten_NUC_C1	1_C1_1	47.3632	4.02e-12	2.62356	0.0176112	NUC_C1	panelC1	int	DRAQ5	plate1_rep1	DRAQ5
ObjectAvgInten_NUC_C1	1_C1_2	25.4982	1.32e-09	1.53476	0.171332	NUC_C1	panelC1	int	DRAQ5	plate1_rep2	DRAQ5
ObjectAvgInten_NUC_C1	1_C1_3	204.157	2.62e-18	87.6057	2.48e-15	NUC_C1	panelC1	int	DRAQ5	plate1_rep3	DRAQ5
ObjectAvgInten_NUC_C1	2_C1_1	19.1472	1.75e-08	0.888497	0.605645	NUC_C1	panelC1	int	DRAQ5	plate2_rep1	DRAQ5
ObjectAvgInten_NUC_C1	2_C1_2	29.732	3.21e-10	2.18827	0.0426622	NUC_C1	panelC1	int	DRAQ5	plate2_rep2	DRAQ5
ObjectAvgInten_NUC_C1	2_C1_3	8.31254	1.85e-05	1.18157	0.35609	NUC_C1	panelC1	int	DRAQ5	plate2_rep3	DRAQ5
ObjectVarInten_NUC_C1	1_C1_1	66.0872	1.64e-13	1.54878	0.166288	NUC_C1	panelC1	int	DRAQ5	plate1_rep1	DRAQ5
ObjectVarInten_NUC_C1	1_C1_2	29.2728	3.71e-10	1.97297	0.0671213	NUC_C1	panelC1	int	DRAQ5	plate1_rep2	DRAQ5
ObjectVarInten_NUC_C1	1_C1_3	93.64	5.58e-15	33.5251	2.67e-11	NUC_C1	panelC1	int	DRAQ5	plate1_rep3	DRAQ5
ObjectVarInten_NUC_C1	2_C1_1	19.7409	1.33e-08	0.749358	0.741625	NUC_C1	panelC1	int	DRAQ5	plate2_rep1	DRAQ5
ObjectVarInten_NUC_C1	2_C1_2	52.7683	1.43e-12	2.1472	0.0464825	NUC_C1	panelC1	int	DRAQ5	plate2_rep2	DRAQ5
ObjectVarInten_NUC_C1	2_C1_3	10.1853	3.75e-06	1.16987	0.364385	NUC_C1	panelC1	int	DRAQ5	plate2_rep3	DRAQ5
ObjectSize_NUC_C1	1_C1_1	26.8479	8.23e-10	3.20468	0.00584188	NUC_C1	panelC1	non-int	DRAQ5	plate1_rep1	DRAQ5
ObjectSize_NUC_C1	1_C1_2	11.5086	1.39e-06	1.17602	0.360005	NUC_C1	panelC1	non-int	DRAQ5	plate1_rep2	DRAQ5
ObjectSize_NUC_C1	1_C1_3	8.20386	2.05e-05	1.30046	0.280182	NUC_C1	panelC1	non-int	DRAQ5	plate1_rep3	DRAQ5
ObjectSize_NUC_C1	2_C1_1	15.2564	1.28e-07	1.00772	0.494584	NUC_C1	panelC1	non-int	DRAQ5	plate2_rep1	DRAQ5
ObjectSize_NUC_C1	2_C1_2	14.4726	2.02e-07	0.516347	0.929525	NUC_C1	panelC1	non-int	DRAQ5	plate2_rep2	DRAQ5
ObjectSize_NUC_C1	2_C1_3	2.29888	0.0457051	1.56886	0.159311	NUC_C1	panelC1	non-int	DRAQ5	plate2_rep3	DRAQ5
RingTotalInten_ER	1_C1_1	1.16891	0.365995	1.23721	0.318665	ER	panelC1	int	ER-TrackerBlueWhiteDPX	plate1_rep1	ER-TrackerBlueWhiteDPX
RingTotalInten_ER	1_C1_2	2.30451	0.0452411	1.13272	0.391747	ER	panelC1	int	ER-TrackerBlueWhiteDPX	plate1_rep2	ER-TrackerBlueWhiteDPX
RingTotalInten_ER	1_C1_3	1.24487	0.320285	0.696219	0.791652	ER	panelC1	int	ER-TrackerBlueWhiteDPX	plate1_rep3	ER-TrackerBlueWhiteDPX
RingTotalInten_ER	2_C1_1	1.24761	0.318729	1.57467	0.157345	ER	panelC1	int	ER-TrackerBlueWhiteDPX	plate2_rep1	ER-TrackerBlueWhiteDPX
RingTotalInten_ER	2_C1_2	1.07078	0.432544	1.48298	0.191275	ER	panelC1	int	ER-TrackerBlueWhiteDPX	plate2_rep2	ER-TrackerBlueWhiteDPX
RingTotalInten_ER	2_C1_3	0.519796	0.885808	0.833716	0.659184	ER	panelC1	int	ER-TrackerBlueWhiteDPX	plate2_rep3	ER-TrackerBlueWhiteDPX
RingAvgInten_ER	1_C1_1	0.788918	0.663895	0.873126	0.62058	ER	panelC1	int	ER-TrackerBlueWhiteDPX	plate1_rep1	ER-TrackerBlueWhiteDPX
RingAvgInten_ER	1_C1_2	3.52688	0.00570238	0.900758	0.593804	ER	panelC1	int	ER-TrackerBlueWhiteDPX	plate1_rep2	ER-TrackerBlueWhiteDPX
RingAvgInten_ER	1_C1_3	3.15745	0.0103241	1.08624	0.428086	ER	panelC1	int	ER-TrackerBlueWhiteDPX	plate1_rep3	ER-TrackerBlueWhiteDPX
RingAvgInten_ER	2_C1_1	1.23752	0.324489	1.352	0.251882	ER	panelC1	int	ER-TrackerBlueWhiteDPX	plate2_rep1	ER-TrackerBlueWhiteDPX
RingAvgInten_ER	2_C1_2	1.9794	0.0822457	1.08217	0.431382	ER	panelC1	int	ER-TrackerBlueWhiteDPX	plate2_rep2	ER-TrackerBlueWhiteDPX
RingAvgInten_ER	2_C1_3	1.00859	0.479006	0.820861	0.671824	ER	panelC1	int	ER-TrackerBlueWhiteDPX	plate2_rep3	ER-TrackerBlueWhiteDPX
CircTotalInten_ER	1_C1_1	20.7401	8.58e-09	2.60699	0.0181983	ER	panelC1	int	ER-TrackerBlueWhiteDPX	plate1_rep1	ER-TrackerBlueWhiteDPX
CircTotalInten_ER	1_C1_2	11.0635	1.92e-06	1.82631	0.0917689	ER	panelC1	int	ER-TrackerBlueWhiteDPX	plate1_rep2	ER-TrackerBlueWhiteDPX
CircTotalInten_ER	1_C1_3	4.1986	0.00207776	0.706801	0.781894	ER	panelC1	int	ER-TrackerBlueWhiteDPX	plate1_rep3	ER-TrackerBlueWhiteDPX
CircTotalInten_ER	2_C1_1	8.83091	1.16e-05	0.996148	0.504885	ER	panelC1	int	ER-TrackerBlueWhiteDPX	plate2_rep1	ER-TrackerBlueWhiteDPX
CircTotalInten_ER	2_C1_2	10.2842	3.47e-06	1.07363	0.438349	ER	panelC1	int	ER-TrackerBlueWhiteDPX	plate2_rep2	ER-TrackerBlueWhiteDPX
CircTotalInten_ER	2_C1_3	2.17567	0.0572308	1.07238	0.439371	ER	panelC1	int	ER-TrackerBlueWhiteDPX	plate2_rep3	ER-TrackerBlueWhiteDPX
CircAvgInten_ER	1_C1_1	0.489657	0.90543	0.64641	0.835725	ER	panelC1	int	ER-TrackerBlueWhiteDPX	plate1_rep1	ER-TrackerBlueWhiteDPX
CircAvgInten_ER	1_C1_2	4.90173	0.000788561	1.13347	0.39118	ER	panelC1	int	ER-TrackerBlueWhiteDPX	plate1_rep2	ER-TrackerBlueWhiteDPX
CircAvgInten_ER	1_C1_3	2.23154	0.0516674	0.893838	0.600478	ER	panelC1	int	ER-TrackerBlueWhiteDPX	plate1_rep3	ER-TrackerBlueWhiteDPX
CircAvgInten_ER	2_C1_1	1.53777	0.187629	1.44725	0.206296	ER	panelC1	int	ER-TrackerBlueWhiteDPX	plate2_rep1	ER-TrackerBlueWhiteDPX
CircAvgInten_ER	2_C1_2	1.95124	0.0866695	1.28607	0.288565	ER	panelC1	int	ER-TrackerBlueWhiteDPX	plate2_rep2	ER-TrackerBlueWhiteDPX
CircAvgInten_ER	2_C1_3	0.995297	0.489342	0.774254	0.717512	ER	panelC1	int	ER-TrackerBlueWhiteDPX	plate2_rep3	ER-TrackerBlueWhiteDPX
RingSpotTotalInten_ER	1_C1_1	17.4049	4.07e-08	1.64269	0.136029	ER	panelC1	int	ER-TrackerBlueWhiteDPX	plate1_rep1	ER-TrackerBlueWhiteDPX
RingSpotTotalInten_ER	1_C1_2	3.6128	0.00498694	1.10462	0.413436	ER	panelC1	int	ER-TrackerBlueWhiteDPX	plate1_rep2	ER-TrackerBlueWhiteDPX
RingSpotTotalInten_ER	1_C1_3	10.6077	2.7e-06	1.66056	0.130918	ER	panelC1	int	ER-TrackerBlueWhiteDPX	plate1_rep3	ER-TrackerBlueWhiteDPX
RingSpotTotalInten_ER	2_C1_1	24.53	1.88e-09	0.80002	0.692304	ER	panelC1	int	ER-TrackerBlueWhiteDPX	plate2_rep1	ER-TrackerBlueWhiteDPX
RingSpotTotalInten_ER	2_C1_2	9.72053	5.45e-06	0.693647	0.794006	ER	panelC1	int	ER-TrackerBlueWhiteDPX	plate2_rep2	ER-TrackerBlueWhiteDPX
RingSpotTotalInten_ER	2_C1_3	2.26049	0.04901	1.67822	0.126053	ER	panelC1	int	ER-TrackerBlueWhiteDPX	plate2_rep3	ER-TrackerBlueWhiteDPX
RingSpotAvgInten_ER	1_C1_1	1.94722	0.0873199	0.979665	0.51976	ER	panelC1	int	ER-TrackerBlueWhiteDPX	plate1_rep1	ER-TrackerBlueWhiteDPX
RingSpotAvgInten_ER	1_C1_2	2.96526	0.0142177	0.75265	0.738455	ER	panelC1	int	ER-TrackerBlueWhiteDPX	plate1_rep2	ER-TrackerBlueWhiteDPX
RingSpotAvgInten_ER	1_C1_3	1.91092	0.093431	1.01084	0.49183	ER	panelC1	int	ER-TrackerBlueWhiteDPX	plate1_rep3	ER-TrackerBlueWhiteDPX
RingSpotAvgInten_ER	2_C1_1	2.20784	0.053955	0.905586	0.589161	ER	panelC1	int	ER-TrackerBlueWhiteDPX	plate2_rep1	ER-TrackerBlueWhiteDPX
RingSpotAvgInten_ER	2_C1_2	1.27573	0.303138	1.17507	0.36068	ER	panelC1	int	ER-TrackerBlueWhiteDPX	plate2_rep2	ER-TrackerBlueWhiteDPX
RingSpotAvgInten_ER	2_C1_3	0.863893	0.598098	0.696282	0.791595	ER	panelC1	int	ER-TrackerBlueWhiteDPX	plate2_rep3	ER-TrackerBlueWhiteDPX
RingSpotTotalArea_ER	1_C1_1	19.1517	1.75e-08	1.69835	0.120726	ER	panelC1	non-int	ER-TrackerBlueWhiteDPX	plate1_rep1	ER-TrackerBlueWhiteDPX
RingSpotTotalArea_ER	1_C1_2	5.17387	0.000553911	1.41696	0.219894	ER	panelC1	non-int	ER-TrackerBlueWhiteDPX	plate1_rep2	ER-TrackerBlueWhiteDPX
RingSpotTotalArea_ER	1_C1_3	11.9178	1.04e-06	1.51821	0.17748	ER	panelC1	non-int	ER-TrackerBlueWhiteDPX	plate1_rep3	ER-TrackerBlueWhiteDPX
RingSpotTotalArea_ER	2_C1_1	29.4264	3.53e-10	0.840417	0.6526	ER	panelC1	non-int	ER-TrackerBlueWhiteDPX	plate2_rep1	ER-TrackerBlueWhiteDPX
RingSpotTotalArea_ER	2_C1_2	10.456	3.03e-06	0.594008	0.877817	ER	panelC1	non-int	ER-TrackerBlueWhiteDPX	plate2_rep2	ER-TrackerBlueWhiteDPX
RingSpotTotalArea_ER	2_C1_3	3.04286	0.0124828	2.07735	0.0538238	ER	panelC1	non-int	ER-TrackerBlueWhiteDPX	plate2_rep3	ER-TrackerBlueWhiteDPX
RingSpotAvgArea_ER	1_C1_1	16.3813	6.92e-08	1.58786	0.152972	ER	panelC1	non-int	ER-TrackerBlueWhiteDPX	plate1_rep1	ER-TrackerBlueWhiteDPX
RingSpotAvgArea_ER	1_C1_2	5.61941	0.000318172	1.73324	0.112022	ER	panelC1	non-int	ER-TrackerBlueWhiteDPX	plate1_rep2	ER-TrackerBlueWhiteDPX
RingSpotAvgArea_ER	1_C1_3	10.4403	3.07e-06	1.90694	0.0772467	ER	panelC1	non-int	ER-TrackerBlueWhiteDPX	plate1_rep3	ER-TrackerBlueWhiteDPX
RingSpotAvgArea_ER	2_C1_1	15.3862	1.19e-07	0.492761	0.942307	ER	panelC1	non-int	ER-TrackerBlueWhiteDPX	plate2_rep1	ER-TrackerBlueWhiteDPX
RingSpotAvgArea_ER	2_C1_2	11.9464	1.02e-06	1.04616	0.461267	ER	panelC1	non-int	ER-TrackerBlueWhiteDPX	plate2_rep2	ER-TrackerBlueWhiteDPX
RingSpotAvgArea_ER	2_C1_3	2.95841	0.0143827	1.6076	0.146647	ER	panelC1	non-int	ER-TrackerBlueWhiteDPX	plate2_rep3	ER-TrackerBlueWhiteDPX
RingSpotCount_ER	1_C1_1	17.2142	4.48e-08	2.28384	0.0349922	ER	panelC1	non-int	ER-TrackerBlueWhiteDPX	plate1_rep1	ER-TrackerBlueWhiteDPX
RingSpotCount_ER	1_C1_2	1.26193	0.310707	0.910719	0.584238	ER	panelC1	non-int	ER-TrackerBlueWhiteDPX	plate1_rep2	ER-TrackerBlueWhiteDPX
RingSpotCount_ER	1_C1_3	3.58902	0.00517465	0.61146	0.864366	ER	panelC1	non-int	ER-TrackerBlueWhiteDPX	plate1_rep3	ER-TrackerBlueWhiteDPX
RingSpotCount_ER	2_C1_1	9.05559	9.53e-06	1.53188	0.172389	ER	panelC1	non-int	ER-TrackerBlueWhiteDPX	plate2_rep1	ER-TrackerBlueWhiteDPX
RingSpotCount_ER	2_C1_2	3.62849	0.00486709	1.05722	0.451944	ER	panelC1	non-int	ER-TrackerBlueWhiteDPX	plate2_rep2	ER-TrackerBlueWhiteDPX
RingSpotCount_ER	2_C1_3	1.19296	0.350973	1.48742	0.18948	ER	panelC1	non-int	ER-TrackerBlueWhiteDPX	plate2_rep3	ER-TrackerBlueWhiteDPX
CircSpotTotalInten_ER	1_C1_1	2.54991	0.0291409	1.05821	0.451118	ER	panelC1	int	ER-TrackerBlueWhiteDPX	plate1_rep1	ER-TrackerBlueWhiteDPX
CircSpotTotalInten_ER	1_C1_2	6.90546	7.43e-05	0.968431	0.530029	ER	panelC1	int	ER-TrackerBlueWhiteDPX	plate1_rep2	ER-TrackerBlueWhiteDPX
CircSpotTotalInten_ER	1_C1_3	1.89309	0.096592	1.11164	0.407942	ER	panelC1	int	ER-TrackerBlueWhiteDPX	plate1_rep3	ER-TrackerBlueWhiteDPX
CircSpotTotalInten_ER	2_C1_1	1.43083	0.228685	1.3135	0.272767	ER	panelC1	int	ER-TrackerBlueWhiteDPX	plate2_rep1	ER-TrackerBlueWhiteDPX
CircSpotTotalInten_ER	2_C1_2	2.19231	0.0555109	0.964141	0.533977	ER	panelC1	int	ER-TrackerBlueWhiteDPX	plate2_rep2	ER-TrackerBlueWhiteDPX
CircSpotTotalInten_ER	2_C1_3	1.79755	0.115474	1.30543	0.277335	ER	panelC1	int	ER-TrackerBlueWhiteDPX	plate2_rep3	ER-TrackerBlueWhiteDPX
CircSpotAvgInten_ER	1_C1_1	0.581793	0.840694	0.606606	0.868167	ER	panelC1	int	ER-TrackerBlueWhiteDPX	plate1_rep1	ER-TrackerBlueWhiteDPX
CircSpotAvgInten_ER	1_C1_2	4.08488	0.00245018	0.896469	0.597938	ER	panelC1	int	ER-TrackerBlueWhiteDPX	plate1_rep2	ER-TrackerBlueWhiteDPX
CircSpotAvgInten_ER	1_C1_3	1.94777	0.0872308	0.904583	0.590124	ER	panelC1	int	ER-TrackerBlueWhiteDPX	plate1_rep3	ER-TrackerBlueWhiteDPX
CircSpotAvgInten_ER	2_C1_1	1.26104	0.3112	0.891245	0.602985	ER	panelC1	int	ER-TrackerBlueWhiteDPX	plate2_rep1	ER-TrackerBlueWhiteDPX
CircSpotAvgInten_ER	2_C1_2	1.15678	0.37376	1.08252	0.431097	ER	panelC1	int	ER-TrackerBlueWhiteDPX	plate2_rep2	ER-TrackerBlueWhiteDPX
CircSpotAvgInten_ER	2_C1_3	0.990138	0.49339	0.608772	0.866476	ER	panelC1	int	ER-TrackerBlueWhiteDPX	plate2_rep3	ER-TrackerBlueWhiteDPX
CircSpotTotalArea_ER	1_C1_1	3.06565	0.0120175	1.14364	0.383546	ER	panelC1	non-int	ER-TrackerBlueWhiteDPX	plate1_rep1	ER-TrackerBlueWhiteDPX
CircSpotTotalArea_ER	1_C1_2	6.83184	8.03e-05	0.897747	0.596705	ER	panelC1	non-int	ER-TrackerBlueWhiteDPX	plate1_rep2	ER-TrackerBlueWhiteDPX
CircSpotTotalArea_ER	1_C1_3	2.16858	0.05798	1.09545	0.420704	ER	panelC1	non-int	ER-TrackerBlueWhiteDPX	plate1_rep3	ER-TrackerBlueWhiteDPX
CircSpotTotalArea_ER	2_C1_1	1.71543	0.134657	1.48187	0.191725	ER	panelC1	non-int	ER-TrackerBlueWhiteDPX	plate2_rep1	ER-TrackerBlueWhiteDPX
CircSpotTotalArea_ER	2_C1_2	2.34625	0.0419477	0.912863	0.582186	ER	panelC1	non-int	ER-TrackerBlueWhiteDPX	plate2_rep2	ER-TrackerBlueWhiteDPX
CircSpotTotalArea_ER	2_C1_3	1.91202	0.0932402	1.54592	0.167306	ER	panelC1	non-int	ER-TrackerBlueWhiteDPX	plate2_rep3	ER-TrackerBlueWhiteDPX
CircSpotAvgArea_ER	1_C1_1	10.635	2.64e-06	1.08388	0.429996	ER	panelC1	non-int	ER-TrackerBlueWhiteDPX	plate1_rep1	ER-TrackerBlueWhiteDPX
CircSpotAvgArea_ER	1_C1_2	2.87734	0.0165014	1.16059	0.371082	ER	panelC1	non-int	ER-TrackerBlueWhiteDPX	plate1_rep2	ER-TrackerBlueWhiteDPX
CircSpotAvgArea_ER	1_C1_3	1.34183	0.269089	0.877112	0.616698	ER	panelC1	non-int	ER-TrackerBlueWhiteDPX	plate1_rep3	ER-TrackerBlueWhiteDPX
CircSpotAvgArea_ER	2_C1_1	3.13422	0.0107269	1.44085	0.209103	ER	panelC1	non-int	ER-TrackerBlueWhiteDPX	plate2_rep1	ER-TrackerBlueWhiteDPX
CircSpotAvgArea_ER	2_C1_2	0.6541	0.781942	0.628238	0.850885	ER	panelC1	non-int	ER-TrackerBlueWhiteDPX	plate2_rep2	ER-TrackerBlueWhiteDPX
CircSpotAvgArea_ER	2_C1_3	2.21761	0.0529988	1.58566	0.153693	ER	panelC1	non-int	ER-TrackerBlueWhiteDPX	plate2_rep3	ER-TrackerBlueWhiteDPX
CircSpotCount_ER	1_C1_1	34.1254	8.9e-11	5.04697	0.000307073	ER	panelC1	non-int	ER-TrackerBlueWhiteDPX	plate1_rep1	ER-TrackerBlueWhiteDPX
CircSpotCount_ER	1_C1_2	11.1987	1.73e-06	1.92681	0.0740443	ER	panelC1	non-int	ER-TrackerBlueWhiteDPX	plate1_rep2	ER-TrackerBlueWhiteDPX
CircSpotCount_ER	1_C1_3	7.26695	5.11e-05	2.15826	0.0454194	ER	panelC1	non-int	ER-TrackerBlueWhiteDPX	plate1_rep3	ER-TrackerBlueWhiteDPX
CircSpotCount_ER	2_C1_1	15.5372	1.1e-07	1.60467	0.147568	ER	panelC1	non-int	ER-TrackerBlueWhiteDPX	plate2_rep1	ER-TrackerBlueWhiteDPX
CircSpotCount_ER	2_C1_2	19.237	1.68e-08	2.64741	0.0168012	ER	panelC1	non-int	ER-TrackerBlueWhiteDPX	plate2_rep2	ER-TrackerBlueWhiteDPX
CircSpotCount_ER	2_C1_3	2.67095	0.0235564	1.37493	0.240137	ER	panelC1	non-int	ER-TrackerBlueWhiteDPX	plate2_rep3	ER-TrackerBlueWhiteDPX
TotalInten_ER	1_C1_1	20.7401	8.58e-09	2.60699	0.0181983	ER	panelC1	int	ER-TrackerBlueWhiteDPX	plate1_rep1	ER-TrackerBlueWhiteDPX
TotalInten_ER	1_C1_2	11.0635	1.92e-06	1.82631	0.0917689	ER	panelC1	int	ER-TrackerBlueWhiteDPX	plate1_rep2	ER-TrackerBlueWhiteDPX
TotalInten_ER	1_C1_3	4.1986	0.00207776	0.706801	0.781894	ER	panelC1	int	ER-TrackerBlueWhiteDPX	plate1_rep3	ER-TrackerBlueWhiteDPX
TotalInten_ER	2_C1_1	8.83091	1.16e-05	0.996148	0.504885	ER	panelC1	int	ER-TrackerBlueWhiteDPX	plate2_rep1	ER-TrackerBlueWhiteDPX
TotalInten_ER	2_C1_2	10.2842	3.47e-06	1.07363	0.438349	ER	panelC1	int	ER-TrackerBlueWhiteDPX	plate2_rep2	ER-TrackerBlueWhiteDPX
TotalInten_ER	2_C1_3	2.17567	0.0572308	1.07238	0.439371	ER	panelC1	int	ER-TrackerBlueWhiteDPX	plate2_rep3	ER-TrackerBlueWhiteDPX
AvgInten_ER	1_C1_1	0.489657	0.90543	0.64641	0.835725	ER	panelC1	int	ER-TrackerBlueWhiteDPX	plate1_rep1	ER-TrackerBlueWhiteDPX
AvgInten_ER	1_C1_2	4.90173	0.000788561	1.13347	0.39118	ER	panelC1	int	ER-TrackerBlueWhiteDPX	plate1_rep2	ER-TrackerBlueWhiteDPX
AvgInten_ER	1_C1_3	2.23154	0.0516674	0.893838	0.600478	ER	panelC1	int	ER-TrackerBlueWhiteDPX	plate1_rep3	ER-TrackerBlueWhiteDPX
AvgInten_ER	2_C1_1	1.53777	0.187629	1.44725	0.206296	ER	panelC1	int	ER-TrackerBlueWhiteDPX	plate2_rep1	ER-TrackerBlueWhiteDPX
AvgInten_ER	2_C1_2	1.95124	0.0866695	1.28607	0.288565	ER	panelC1	int	ER-TrackerBlueWhiteDPX	plate2_rep2	ER-TrackerBlueWhiteDPX
AvgInten_ER	2_C1_3	0.995297	0.489342	0.774254	0.717512	ER	panelC1	int	ER-TrackerBlueWhiteDPX	plate2_rep3	ER-TrackerBlueWhiteDPX
CELL_COUNT_C2	1_C2_1	0.893428	0.572751	0.474769	0.951086	CELL_COUNT_C2	panelC2	non-int	Cell_count_panelC2	plate1_rep1	Cell_count
CELL_COUNT_C2	1_C2_2	3.16594	0.010181	1.64141	0.136403	CELL_COUNT_C2	panelC2	non-int	Cell_count_panelC2	plate1_rep2	Cell_count
CELL_COUNT_C2	1_C2_3	2.26556	0.0485595	1.22548	0.326272	CELL_COUNT_C2	panelC2	non-int	Cell_count_panelC2	plate1_rep3	Cell_count
CELL_COUNT_C2	2_C2_1	1.02013	0.470147	0.603923	0.870248	CELL_COUNT_C2	panelC2	non-int	Cell_count_panelC2	plate2_rep1	Cell_count
CELL_COUNT_C2	2_C2_2	1.6646	0.148094	1.56955	0.159074	CELL_COUNT_C2	panelC2	non-int	Cell_count_panelC2	plate2_rep2	Cell_count
CELL_COUNT_C2	2_C2_3	3.17163	0.0100863	0.926432	0.569261	CELL_COUNT_C2	panelC2	non-int	Cell_count_panelC2	plate2_rep3	Cell_count
ObjectArea_NUC_C2	1_C2_1	1.31561	0.282169	0.96591	0.532347	NUC_C2	panelC2	non-int	Hoechst_panelC2	plate1_rep1	Hoechst
ObjectArea_NUC_C2	1_C2_2	0.397458	0.95403	0.380331	0.983552	NUC_C2	panelC2	non-int	Hoechst_panelC2	plate1_rep2	Hoechst
ObjectArea_NUC_C2	1_C2_3	2.16687	0.0581627	1.73	0.112803	NUC_C2	panelC2	non-int	Hoechst_panelC2	plate1_rep3	Hoechst
ObjectArea_NUC_C2	2_C2_1	0.606931	0.820888	1.2539	0.308098	NUC_C2	panelC2	non-int	Hoechst_panelC2	plate2_rep1	Hoechst
ObjectArea_NUC_C2	2_C2_2	2.26136	0.0489319	1.28196	0.290998	NUC_C2	panelC2	non-int	Hoechst_panelC2	plate2_rep2	Hoechst
ObjectArea_NUC_C2	2_C2_3	0.473608	0.915175	1.52795	0.173837	NUC_C2	panelC2	non-int	Hoechst_panelC2	plate2_rep3	Hoechst
ObjectShapeP2A_NUC_C2	1_C2_1	0.473772	0.915078	0.846288	0.646836	NUC_C2	panelC2	non-int	Hoechst_panelC2	plate1_rep1	Hoechst
ObjectShapeP2A_NUC_C2	1_C2_2	1.91658	0.0924508	1.53118	0.172647	NUC_C2	panelC2	non-int	Hoechst_panelC2	plate1_rep2	Hoechst
ObjectShapeP2A_NUC_C2	1_C2_3	1.97256	0.0832981	1.50237	0.183559	NUC_C2	panelC2	non-int	Hoechst_panelC2	plate1_rep3	Hoechst
ObjectShapeP2A_NUC_C2	2_C2_1	1.01532	0.473825	0.296876	0.996031	NUC_C2	panelC2	non-int	Hoechst_panelC2	plate2_rep1	Hoechst
ObjectShapeP2A_NUC_C2	2_C2_2	4.76499	0.000945873	0.870795	0.622853	NUC_C2	panelC2	non-int	Hoechst_panelC2	plate2_rep2	Hoechst
ObjectShapeP2A_NUC_C2	2_C2_3	2.76394	0.0200442	1.30699	0.276449	NUC_C2	panelC2	non-int	Hoechst_panelC2	plate2_rep3	Hoechst
ObjectShapeLWR_NUC_C2	1_C2_1	0.400998	0.952507	0.369358	0.985943	NUC_C2	panelC2	non-int	Hoechst_panelC2	plate1_rep1	Hoechst
ObjectShapeLWR_NUC_C2	1_C2_2	1.69544	0.13979	1.47495	0.194557	NUC_C2	panelC2	non-int	Hoechst_panelC2	plate1_rep2	Hoechst
ObjectShapeLWR_NUC_C2	1_C2_3	1.90148	0.0950902	1.35556	0.250025	NUC_C2	panelC2	non-int	Hoechst_panelC2	plate1_rep3	Hoechst
ObjectShapeLWR_NUC_C2	2_C2_1	0.88173	0.58274	0.346315	0.990155	NUC_C2	panelC2	non-int	Hoechst_panelC2	plate2_rep1	Hoechst
ObjectShapeLWR_NUC_C2	2_C2_2	7.6286	3.55e-05	1.69852	0.120684	NUC_C2	panelC2	non-int	Hoechst_panelC2	plate2_rep2	Hoechst
ObjectShapeLWR_NUC_C2	2_C2_3	2.70899	0.0220463	0.80766	0.684802	NUC_C2	panelC2	non-int	Hoechst_panelC2	plate2_rep3	Hoechst
ObjectTotalInten_NUC_C2	1_C2_1	2.07079	0.0694262	2.27695	0.0354934	NUC_C2	panelC2	int	Hoechst_panelC2	plate1_rep1	Hoechst
ObjectTotalInten_NUC_C2	1_C2_2	1.69119	0.140907	0.641206	0.840123	NUC_C2	panelC2	int	Hoechst_panelC2	plate1_rep2	Hoechst
ObjectTotalInten_NUC_C2	1_C2_3	3.30895	0.0080659	2.97303	0.0089707	NUC_C2	panelC2	int	Hoechst_panelC2	plate1_rep3	Hoechst
ObjectTotalInten_NUC_C2	2_C2_1	6.52068	0.000112439	5.06725	0.000298465	NUC_C2	panelC2	int	Hoechst_panelC2	plate2_rep1	Hoechst
ObjectTotalInten_NUC_C2	2_C2_2	1.04954	0.448049	2.16461	0.0448214	NUC_C2	panelC2	int	Hoechst_panelC2	plate2_rep2	Hoechst
ObjectTotalInten_NUC_C2	2_C2_3	1.52568	0.191892	1.53737	0.170383	NUC_C2	panelC2	int	Hoechst_panelC2	plate2_rep3	Hoechst
ObjectAvgInten_NUC_C2	1_C2_1	1.79876	0.115213	1.61377	0.144723	NUC_C2	panelC2	int	Hoechst_panelC2	plate1_rep1	Hoechst
ObjectAvgInten_NUC_C2	1_C2_2	2.67066	0.0235683	0.986855	0.513244	NUC_C2	panelC2	int	Hoechst_panelC2	plate1_rep2	Hoechst
ObjectAvgInten_NUC_C2	1_C2_3	6.31482	0.000141333	4.75224	0.000468249	NUC_C2	panelC2	int	Hoechst_panelC2	plate1_rep3	Hoechst
ObjectAvgInten_NUC_C2	2_C2_1	8.02255	2.43e-05	6.54908	4.49e-05	NUC_C2	panelC2	int	Hoechst_panelC2	plate2_rep1	Hoechst
ObjectAvgInten_NUC_C2	2_C2_2	2.40459	0.0377613	3.0145	0.0082989	NUC_C2	panelC2	int	Hoechst_panelC2	plate2_rep2	Hoechst
ObjectAvgInten_NUC_C2	2_C2_3	1.39302	0.245116	0.674675	0.811124	NUC_C2	panelC2	int	Hoechst_panelC2	plate2_rep3	Hoechst
ObjectVarInten_NUC_C2	1_C2_1	1.8183	0.111077	2.21728	0.040163	NUC_C2	panelC2	int	Hoechst_panelC2	plate1_rep1	Hoechst
ObjectVarInten_NUC_C2	1_C2_2	2.56717	0.0282651	1.01762	0.485866	NUC_C2	panelC2	int	Hoechst_panelC2	plate1_rep2	Hoechst
ObjectVarInten_NUC_C2	1_C2_3	6.33703	0.000137855	4.65317	0.000541635	NUC_C2	panelC2	int	Hoechst_panelC2	plate1_rep3	Hoechst
ObjectVarInten_NUC_C2	2_C2_1	9.76357	5.26e-06	7.23139	2.08e-05	NUC_C2	panelC2	int	Hoechst_panelC2	plate2_rep1	Hoechst
ObjectVarInten_NUC_C2	2_C2_2	3.42252	0.00672421	2.55601	0.0201401	NUC_C2	panelC2	int	Hoechst_panelC2	plate2_rep2	Hoechst
ObjectVarInten_NUC_C2	2_C2_3	1.33065	0.274598	0.649441	0.833144	NUC_C2	panelC2	int	Hoechst_panelC2	plate2_rep3	Hoechst
ObjectSize_NUC_C2	1_C2_1	1.30633	0.286931	0.964831	0.533341	NUC_C2	panelC2	non-int	Hoechst_panelC2	plate1_rep1	Hoechst
ObjectSize_NUC_C2	1_C2_2	0.398324	0.95366	0.38038	0.983541	NUC_C2	panelC2	non-int	Hoechst_panelC2	plate1_rep2	Hoechst
ObjectSize_NUC_C2	1_C2_3	2.16745	0.0581003	1.73081	0.112608	NUC_C2	panelC2	non-int	Hoechst_panelC2	plate1_rep3	Hoechst
ObjectSize_NUC_C2	2_C2_1	0.610829	0.817752	1.25386	0.308126	NUC_C2	panelC2	non-int	Hoechst_panelC2	plate2_rep1	Hoechst
ObjectSize_NUC_C2	2_C2_2	2.24407	0.0504984	1.27434	0.295564	NUC_C2	panelC2	non-int	Hoechst_panelC2	plate2_rep2	Hoechst
ObjectSize_NUC_C2	2_C2_3	0.478462	0.912281	1.53758	0.170308	NUC_C2	panelC2	non-int	Hoechst_panelC2	plate2_rep3	Hoechst
RingTotalInten_TUB	1_C2_1	3.09334	0.0114773	0.656959	0.826681	TUB	panelC2	int	Tubulin-GFP	plate1_rep1	Tubulin-GFP
RingTotalInten_TUB	1_C2_2	1.61441	0.162657	0.71099	0.778	TUB	panelC2	int	Tubulin-GFP	plate1_rep2	Tubulin-GFP
RingTotalInten_TUB	1_C2_3	2.98398	0.0137768	0.851652	0.641574	TUB	panelC2	int	Tubulin-GFP	plate1_rep3	Tubulin-GFP
RingTotalInten_TUB	2_C2_1	1.85219	0.104259	0.510606	0.932768	TUB	panelC2	int	Tubulin-GFP	plate2_rep1	Tubulin-GFP
RingTotalInten_TUB	2_C2_2	3.73901	0.00410651	1.1401	0.386188	TUB	panelC2	int	Tubulin-GFP	plate2_rep2	Tubulin-GFP
RingTotalInten_TUB	2_C2_3	2.1366	0.0614899	1.99459	0.0641113	TUB	panelC2	int	Tubulin-GFP	plate2_rep3	Tubulin-GFP
RingAvgInten_TUB	1_C2_1	0.770304	0.680399	0.453596	0.960331	TUB	panelC2	int	Tubulin-GFP	plate1_rep1	Tubulin-GFP
RingAvgInten_TUB	1_C2_2	2.03452	0.0742466	1.37855	0.238327	TUB	panelC2	int	Tubulin-GFP	plate1_rep2	Tubulin-GFP
RingAvgInten_TUB	1_C2_3	2.34472	0.0420638	0.457907	0.958543	TUB	panelC2	int	Tubulin-GFP	plate1_rep3	Tubulin-GFP
RingAvgInten_TUB	2_C2_1	3.95987	0.00294518	0.494783	0.941268	TUB	panelC2	int	Tubulin-GFP	plate2_rep1	Tubulin-GFP
RingAvgInten_TUB	2_C2_2	7.03354	6.49e-05	0.54099	0.914663	TUB	panelC2	int	Tubulin-GFP	plate2_rep2	Tubulin-GFP
RingAvgInten_TUB	2_C2_3	3.70255	0.00434213	0.572194	0.893742	TUB	panelC2	int	Tubulin-GFP	plate2_rep3	Tubulin-GFP
CircTotalInten_TUB	1_C2_1	3.00383	0.0133251	1.12466	0.397882	TUB	panelC2	int	Tubulin-GFP	plate1_rep1	Tubulin-GFP
CircTotalInten_TUB	1_C2_2	1.58161	0.172921	0.572196	0.893741	TUB	panelC2	int	Tubulin-GFP	plate1_rep2	Tubulin-GFP
CircTotalInten_TUB	1_C2_3	3.8923	0.0032572	0.81478	0.677803	TUB	panelC2	int	Tubulin-GFP	plate1_rep3	Tubulin-GFP
CircTotalInten_TUB	2_C2_1	2.17909	0.0568726	0.899216	0.595288	TUB	panelC2	int	Tubulin-GFP	plate2_rep1	Tubulin-GFP
CircTotalInten_TUB	2_C2_2	5.05084	0.000648895	0.439009	0.966021	TUB	panelC2	int	Tubulin-GFP	plate2_rep2	Tubulin-GFP
CircTotalInten_TUB	2_C2_3	2.04567	0.0727287	1.28119	0.291461	TUB	panelC2	int	Tubulin-GFP	plate2_rep3	Tubulin-GFP
CircAvgInten_TUB	1_C2_1	1.65853	0.149785	0.605916	0.868703	TUB	panelC2	int	Tubulin-GFP	plate1_rep1	Tubulin-GFP
CircAvgInten_TUB	1_C2_2	4.44631	0.00146269	1.44953	0.205307	TUB	panelC2	int	Tubulin-GFP	plate1_rep2	Tubulin-GFP
CircAvgInten_TUB	1_C2_3	4.04478	0.00259831	0.646394	0.835739	TUB	panelC2	int	Tubulin-GFP	plate1_rep3	Tubulin-GFP
CircAvgInten_TUB	2_C2_1	8.70019	1.3e-05	0.983233	0.516521	TUB	panelC2	int	Tubulin-GFP	plate2_rep1	Tubulin-GFP
CircAvgInten_TUB	2_C2_2	9.38851	7.18e-06	0.575756	0.891212	TUB	panelC2	int	Tubulin-GFP	plate2_rep2	Tubulin-GFP
CircAvgInten_TUB	2_C2_3	5.05147	0.00064836	0.815294	0.677298	TUB	panelC2	int	Tubulin-GFP	plate2_rep3	Tubulin-GFP
RingSpotTotalInten_TUB	1_C2_1	0.87812	0.585836	0.670548	0.814786	TUB	panelC2	int	Tubulin-GFP	plate1_rep1	Tubulin-GFP
RingSpotTotalInten_TUB	1_C2_2	0.428708	0.939616	0.279089	0.997302	TUB	panelC2	int	Tubulin-GFP	plate1_rep2	Tubulin-GFP
RingSpotTotalInten_TUB	1_C2_3	1.35512	0.262667	0.804198	0.688203	TUB	panelC2	int	Tubulin-GFP	plate1_rep3	Tubulin-GFP
RingSpotTotalInten_TUB	2_C2_1	0.83021	0.62746	1.77762	0.101855	TUB	panelC2	int	Tubulin-GFP	plate2_rep1	Tubulin-GFP
RingSpotTotalInten_TUB	2_C2_2	2.51227	0.0311524	0.812652	0.679896	TUB	panelC2	int	Tubulin-GFP	plate2_rep2	Tubulin-GFP
RingSpotTotalInten_TUB	2_C2_3	1.8357	0.107521	1.1995	0.343657	TUB	panelC2	int	Tubulin-GFP	plate2_rep3	Tubulin-GFP
RingSpotAvgInten_TUB	1_C2_1	1.20596	0.343071	0.692642	0.794923	TUB	panelC2	int	Tubulin-GFP	plate1_rep1	Tubulin-GFP
RingSpotAvgInten_TUB	1_C2_2	1.40362	0.240404	0.96292	0.535103	TUB	panelC2	int	Tubulin-GFP	plate1_rep2	Tubulin-GFP
RingSpotAvgInten_TUB	1_C2_3	2.69209	0.0227042	0.523499	0.925368	TUB	panelC2	int	Tubulin-GFP	plate1_rep3	Tubulin-GFP
RingSpotAvgInten_TUB	2_C2_1	3.87987	0.00331843	0.639666	0.841416	TUB	panelC2	int	Tubulin-GFP	plate2_rep1	Tubulin-GFP
RingSpotAvgInten_TUB	2_C2_2	5.61706	0.000319081	0.530046	0.92145	TUB	panelC2	int	Tubulin-GFP	plate2_rep2	Tubulin-GFP
RingSpotAvgInten_TUB	2_C2_3	1.78626	0.117939	0.933291	0.562771	TUB	panelC2	int	Tubulin-GFP	plate2_rep3	Tubulin-GFP
RingSpotTotalArea_TUB	1_C2_1	0.403919	0.951229	0.49853	0.939313	TUB	panelC2	non-int	Tubulin-GFP	plate1_rep1	Tubulin-GFP
RingSpotTotalArea_TUB	1_C2_2	0.35687	0.969457	0.22148	0.999426	TUB	panelC2	non-int	Tubulin-GFP	plate1_rep2	Tubulin-GFP
RingSpotTotalArea_TUB	1_C2_3	0.708387	0.735104	0.432893	0.968244	TUB	panelC2	non-int	Tubulin-GFP	plate1_rep3	Tubulin-GFP
RingSpotTotalArea_TUB	2_C2_1	0.817095	0.638992	1.30487	0.277652	TUB	panelC2	non-int	Tubulin-GFP	plate2_rep1	Tubulin-GFP
RingSpotTotalArea_TUB	2_C2_2	1.22471	0.331925	0.874603	0.619141	TUB	panelC2	non-int	Tubulin-GFP	plate2_rep2	Tubulin-GFP
RingSpotTotalArea_TUB	2_C2_3	0.711351	0.732505	1.08086	0.432444	TUB	panelC2	non-int	Tubulin-GFP	plate2_rep3	Tubulin-GFP
RingSpotAvgArea_TUB	1_C2_1	3.49308	0.00601364	1.43959	0.209661	TUB	panelC2	non-int	Tubulin-GFP	plate1_rep1	Tubulin-GFP
RingSpotAvgArea_TUB	1_C2_2	2.86225	0.0169316	1.61521	0.144276	TUB	panelC2	non-int	Tubulin-GFP	plate1_rep2	Tubulin-GFP
RingSpotAvgArea_TUB	1_C2_3	1.26375	0.309699	0.895643	0.598735	TUB	panelC2	non-int	Tubulin-GFP	plate1_rep3	Tubulin-GFP
RingSpotAvgArea_TUB	2_C2_1	6.79654	8.34e-05	1.76646	0.104321	TUB	panelC2	non-int	Tubulin-GFP	plate2_rep1	Tubulin-GFP
RingSpotAvgArea_TUB	2_C2_2	4.26518	0.00188867	0.942777	0.553845	TUB	panelC2	non-int	Tubulin-GFP	plate2_rep2	Tubulin-GFP
RingSpotAvgArea_TUB	2_C2_3	1.62458	0.159595	1.27568	0.294757	TUB	panelC2	non-int	Tubulin-GFP	plate2_rep3	Tubulin-GFP
RingSpotCount_TUB	1_C2_1	1.24405	0.320753	1.16091	0.370845	TUB	panelC2	non-int	Tubulin-GFP	plate1_rep1	Tubulin-GFP
RingSpotCount_TUB	1_C2_2	0.673029	0.765802	0.358935	0.987979	TUB	panelC2	non-int	Tubulin-GFP	plate1_rep2	Tubulin-GFP
RingSpotCount_TUB	1_C2_3	1.33495	0.272467	0.92623	0.569453	TUB	panelC2	non-int	Tubulin-GFP	plate1_rep3	Tubulin-GFP
RingSpotCount_TUB	2_C2_1	2.04954	0.0722095	1.15047	0.37848	TUB	panelC2	non-int	Tubulin-GFP	plate2_rep1	Tubulin-GFP
RingSpotCount_TUB	2_C2_2	2.39506	0.0384139	0.62425	0.854135	TUB	panelC2	non-int	Tubulin-GFP	plate2_rep2	Tubulin-GFP
RingSpotCount_TUB	2_C2_3	0.273404	0.989915	0.947449	0.549472	TUB	panelC2	non-int	Tubulin-GFP	plate2_rep3	Tubulin-GFP
CircSpotTotalInten_TUB	1_C2_1	1.76019	0.123835	0.783242	0.70874	TUB	panelC2	int	Tubulin-GFP	plate1_rep1	Tubulin-GFP
CircSpotTotalInten_TUB	1_C2_2	1.68944	0.14137	0.429377	0.969478	TUB	panelC2	int	Tubulin-GFP	plate1_rep2	Tubulin-GFP
CircSpotTotalInten_TUB	1_C2_3	1.71842	0.133906	0.931501	0.564461	TUB	panelC2	int	Tubulin-GFP	plate1_rep3	Tubulin-GFP
CircSpotTotalInten_TUB	2_C2_1	0.394513	0.955275	0.682099	0.804478	TUB	panelC2	int	Tubulin-GFP	plate2_rep1	Tubulin-GFP
CircSpotTotalInten_TUB	2_C2_2	0.805868	0.648898	0.779124	0.712763	TUB	panelC2	int	Tubulin-GFP	plate2_rep2	Tubulin-GFP
CircSpotTotalInten_TUB	2_C2_3	1.34144	0.269281	1.56014	0.162305	TUB	panelC2	int	Tubulin-GFP	plate2_rep3	Tubulin-GFP
CircSpotAvgInten_TUB	1_C2_1	1.39675	0.243448	0.634031	0.846113	TUB	panelC2	int	Tubulin-GFP	plate1_rep1	Tubulin-GFP
CircSpotAvgInten_TUB	1_C2_2	1.98651	0.0811652	1.22639	0.325679	TUB	panelC2	int	Tubulin-GFP	plate1_rep2	Tubulin-GFP
CircSpotAvgInten_TUB	1_C2_3	3.08811	0.0115772	0.617243	0.859778	TUB	panelC2	int	Tubulin-GFP	plate1_rep3	Tubulin-GFP
CircSpotAvgInten_TUB	2_C2_1	5.5844	0.000332001	0.867879	0.625698	TUB	panelC2	int	Tubulin-GFP	plate2_rep1	Tubulin-GFP
CircSpotAvgInten_TUB	2_C2_2	7.11486	5.97e-05	0.530381	0.921246	TUB	panelC2	int	Tubulin-GFP	plate2_rep2	Tubulin-GFP
CircSpotAvgInten_TUB	2_C2_3	2.4906	0.0323763	1.0302	0.47493	TUB	panelC2	int	Tubulin-GFP	plate2_rep3	Tubulin-GFP
CircSpotTotalArea_TUB	1_C2_1	1.36922	0.256011	0.700751	0.787488	TUB	panelC2	non-int	Tubulin-GFP	plate1_rep1	Tubulin-GFP
CircSpotTotalArea_TUB	1_C2_2	1.4132	0.236217	0.4292	0.96954	TUB	panelC2	non-int	Tubulin-GFP	plate1_rep2	Tubulin-GFP
CircSpotTotalArea_TUB	1_C2_3	1.55904	0.18035	0.600769	0.872678	TUB	panelC2	non-int	Tubulin-GFP	plate1_rep3	Tubulin-GFP
CircSpotTotalArea_TUB	2_C2_1	0.502118	0.89752	0.704577	0.783954	TUB	panelC2	non-int	Tubulin-GFP	plate2_rep1	Tubulin-GFP
CircSpotTotalArea_TUB	2_C2_2	1.13866	0.385605	0.938203	0.558141	TUB	panelC2	non-int	Tubulin-GFP	plate2_rep2	Tubulin-GFP
CircSpotTotalArea_TUB	2_C2_3	0.840379	0.618552	1.43184	0.213116	TUB	panelC2	non-int	Tubulin-GFP	plate2_rep3	Tubulin-GFP
CircSpotAvgArea_TUB	1_C2_1	2.40784	0.0375415	0.672113	0.8134	TUB	panelC2	non-int	Tubulin-GFP	plate1_rep1	Tubulin-GFP
CircSpotAvgArea_TUB	1_C2_2	5.35866	0.000438595	1.76322	0.105049	TUB	panelC2	non-int	Tubulin-GFP	plate1_rep2	Tubulin-GFP
CircSpotAvgArea_TUB	1_C2_3	1.89702	0.0958852	0.986041	0.513979	TUB	panelC2	non-int	Tubulin-GFP	plate1_rep3	Tubulin-GFP
CircSpotAvgArea_TUB	2_C2_1	1.42188	0.232479	0.995392	0.505562	TUB	panelC2	non-int	Tubulin-GFP	plate2_rep1	Tubulin-GFP
CircSpotAvgArea_TUB	2_C2_2	3.06756	0.0119794	0.671096	0.814301	TUB	panelC2	non-int	Tubulin-GFP	plate2_rep2	Tubulin-GFP
CircSpotAvgArea_TUB	2_C2_3	2.60001	0.0266754	0.891525	0.602714	TUB	panelC2	non-int	Tubulin-GFP	plate2_rep3	Tubulin-GFP
CircSpotCount_TUB	1_C2_1	2.02132	0.0760868	1.37498	0.240112	TUB	panelC2	non-int	Tubulin-GFP	plate1_rep1	Tubulin-GFP
CircSpotCount_TUB	1_C2_2	0.788742	0.664052	0.414531	0.974351	TUB	panelC2	non-int	Tubulin-GFP	plate1_rep2	Tubulin-GFP
CircSpotCount_TUB	1_C2_3	1.17892	0.359682	0.906718	0.588074	TUB	panelC2	non-int	Tubulin-GFP	plate1_rep3	Tubulin-GFP
CircSpotCount_TUB	2_C2_1	0.732145	0.714199	0.929352	0.566494	TUB	panelC2	non-int	Tubulin-GFP	plate2_rep1	Tubulin-GFP
CircSpotCount_TUB	2_C2_2	1.5003	0.201146	0.573136	0.893076	TUB	panelC2	non-int	Tubulin-GFP	plate2_rep2	Tubulin-GFP
CircSpotCount_TUB	2_C2_3	0.384966	0.959176	1.43101	0.213486	TUB	panelC2	non-int	Tubulin-GFP	plate2_rep3	Tubulin-GFP
TotalInten_TUB	1_C2_1	3.00383	0.0133251	1.12466	0.397882	TUB	panelC2	int	Tubulin-GFP	plate1_rep1	Tubulin-GFP
TotalInten_TUB	1_C2_2	1.58161	0.172921	0.572196	0.893741	TUB	panelC2	int	Tubulin-GFP	plate1_rep2	Tubulin-GFP
TotalInten_TUB	1_C2_3	3.8923	0.0032572	0.81478	0.677803	TUB	panelC2	int	Tubulin-GFP	plate1_rep3	Tubulin-GFP
TotalInten_TUB	2_C2_1	2.17909	0.0568726	0.899216	0.595288	TUB	panelC2	int	Tubulin-GFP	plate2_rep1	Tubulin-GFP
TotalInten_TUB	2_C2_2	5.05084	0.000648895	0.439009	0.966021	TUB	panelC2	int	Tubulin-GFP	plate2_rep2	Tubulin-GFP
TotalInten_TUB	2_C2_3	2.04567	0.0727287	1.28119	0.291461	TUB	panelC2	int	Tubulin-GFP	plate2_rep3	Tubulin-GFP
AvgInten_TUB	1_C2_1	1.65853	0.149785	0.605916	0.868703	TUB	panelC2	int	Tubulin-GFP	plate1_rep1	Tubulin-GFP
AvgInten_TUB	1_C2_2	4.44631	0.00146269	1.44953	0.205307	TUB	panelC2	int	Tubulin-GFP	plate1_rep2	Tubulin-GFP
AvgInten_TUB	1_C2_3	4.04478	0.00259831	0.646394	0.835739	TUB	panelC2	int	Tubulin-GFP	plate1_rep3	Tubulin-GFP
AvgInten_TUB	2_C2_1	8.70019	1.3e-05	0.983233	0.516521	TUB	panelC2	int	Tubulin-GFP	plate2_rep1	Tubulin-GFP
AvgInten_TUB	2_C2_2	9.38851	7.18e-06	0.575756	0.891212	TUB	panelC2	int	Tubulin-GFP	plate2_rep2	Tubulin-GFP
AvgInten_TUB	2_C2_3	5.05147	0.00064836	0.815294	0.677298	TUB	panelC2	int	Tubulin-GFP	plate2_rep3	Tubulin-GFP
RingTotalInten_ACT	1_C2_1	1.40081	0.241644	1.12893	0.394621	ACT	panelC2	int	Actin-RFP	plate1_rep1	Actin-RFP
RingTotalInten_ACT	1_C2_2	4.39006	0.00158253	1.23402	0.320721	ACT	panelC2	int	Actin-RFP	plate1_rep2	Actin-RFP
RingTotalInten_ACT	1_C2_3	5.96391	0.000211204	1.32508	0.266327	ACT	panelC2	int	Actin-RFP	plate1_rep3	Actin-RFP
RingTotalInten_ACT	2_C2_1	3.50496	0.00590213	0.848437	0.644727	ACT	panelC2	int	Actin-RFP	plate2_rep1	Actin-RFP
RingTotalInten_ACT	2_C2_2	6.38052	0.000131314	1.57287	0.157951	ACT	panelC2	int	Actin-RFP	plate2_rep2	Actin-RFP
RingTotalInten_ACT	2_C2_3	6.54916	0.000108979	2.05179	0.056805	ACT	panelC2	int	Actin-RFP	plate2_rep3	Actin-RFP
RingAvgInten_ACT	1_C2_1	1.21659	0.336713	0.974291	0.52466	ACT	panelC2	int	Actin-RFP	plate1_rep1	Actin-RFP
RingAvgInten_ACT	1_C2_2	2.63563	0.0250574	1.40683	0.224622	ACT	panelC2	int	Actin-RFP	plate1_rep2	Actin-RFP
RingAvgInten_ACT	1_C2_3	4.98925	0.00070301	1.10868	0.410249	ACT	panelC2	int	Actin-RFP	plate1_rep3	Actin-RFP
RingAvgInten_ACT	2_C2_1	4.0304	0.0026538	0.920905	0.574513	ACT	panelC2	int	Actin-RFP	plate2_rep1	Actin-RFP
RingAvgInten_ACT	2_C2_2	9.10988	9.1e-06	1.6464	0.134951	ACT	panelC2	int	Actin-RFP	plate2_rep2	Actin-RFP
RingAvgInten_ACT	2_C2_3	5.15041	0.000570784	0.628124	0.850978	ACT	panelC2	int	Actin-RFP	plate2_rep3	Actin-RFP
CircTotalInten_ACT	1_C2_1	1.53148	0.189835	1.22448	0.326931	ACT	panelC2	int	Actin-RFP	plate1_rep1	Actin-RFP
CircTotalInten_ACT	1_C2_2	2.85171	0.0172389	1.72418	0.114221	ACT	panelC2	int	Actin-RFP	plate1_rep2	Actin-RFP
CircTotalInten_ACT	1_C2_3	5.98806	0.000205343	0.886102	0.607966	ACT	panelC2	int	Actin-RFP	plate1_rep3	Actin-RFP
CircTotalInten_ACT	2_C2_1	3.68047	0.00449191	0.858847	0.634526	ACT	panelC2	int	Actin-RFP	plate2_rep1	Actin-RFP
CircTotalInten_ACT	2_C2_2	6.74287	8.83e-05	0.634043	0.846103	ACT	panelC2	int	Actin-RFP	plate2_rep2	Actin-RFP
CircTotalInten_ACT	2_C2_3	4.5205	0.0013195	1.02816	0.476689	ACT	panelC2	int	Actin-RFP	plate2_rep3	Actin-RFP
CircAvgInten_ACT	1_C2_1	1.43277	0.22787	0.865178	0.628335	ACT	panelC2	int	Actin-RFP	plate1_rep1	Actin-RFP
CircAvgInten_ACT	1_C2_2	5.76183	0.000268075	3.86596	0.00185471	ACT	panelC2	int	Actin-RFP	plate1_rep2	Actin-RFP
CircAvgInten_ACT	1_C2_3	5.39542	0.000418946	0.756978	0.734279	ACT	panelC2	int	Actin-RFP	plate1_rep3	Actin-RFP
CircAvgInten_ACT	2_C2_1	7.35548	4.67e-05	0.888407	0.605732	ACT	panelC2	int	Actin-RFP	plate2_rep1	Actin-RFP
CircAvgInten_ACT	2_C2_2	11.5397	1.36e-06	0.878067	0.615769	ACT	panelC2	int	Actin-RFP	plate2_rep2	Actin-RFP
CircAvgInten_ACT	2_C2_3	5.44264	0.0003951	0.443527	0.964317	ACT	panelC2	int	Actin-RFP	plate2_rep3	Actin-RFP
RingSpotTotalInten_ACT	1_C2_1	1.20583	0.343145	1.33295	0.262028	ACT	panelC2	int	Actin-RFP	plate1_rep1	Actin-RFP
RingSpotTotalInten_ACT	1_C2_2	1.20719	0.342327	0.963161	0.534881	ACT	panelC2	int	Actin-RFP	plate1_rep2	Actin-RFP
RingSpotTotalInten_ACT	1_C2_3	1.59404	0.16896	2.06812	0.0548811	ACT	panelC2	int	Actin-RFP	plate1_rep3	Actin-RFP
RingSpotTotalInten_ACT	2_C2_1	3.80246	0.00372887	2.6212	0.0176934	ACT	panelC2	int	Actin-RFP	plate2_rep1	Actin-RFP
RingSpotTotalInten_ACT	2_C2_2	0.500765	0.898393	0.80547	0.686953	ACT	panelC2	int	Actin-RFP	plate2_rep2	Actin-RFP
RingSpotTotalInten_ACT	2_C2_3	2.07148	0.0693375	1.28709	0.287967	ACT	panelC2	int	Actin-RFP	plate2_rep3	Actin-RFP
RingSpotAvgInten_ACT	1_C2_1	1.31985	0.280013	0.938248	0.558099	ACT	panelC2	int	Actin-RFP	plate1_rep1	Actin-RFP
RingSpotAvgInten_ACT	1_C2_2	2.93473	0.0149697	1.09811	0.418584	ACT	panelC2	int	Actin-RFP	plate1_rep2	Actin-RFP
RingSpotAvgInten_ACT	1_C2_3	4.47156	0.00141215	0.614362	0.862071	ACT	panelC2	int	Actin-RFP	plate1_rep3	Actin-RFP
RingSpotAvgInten_ACT	2_C2_1	4.88052	0.000810971	0.812322	0.68022	ACT	panelC2	int	Actin-RFP	plate2_rep1	Actin-RFP
RingSpotAvgInten_ACT	2_C2_2	10.2377	3.6e-06	1.46092	0.200424	ACT	panelC2	int	Actin-RFP	plate2_rep2	Actin-RFP
RingSpotAvgInten_ACT	2_C2_3	5.26137	0.000495636	0.730915	0.759253	ACT	panelC2	int	Actin-RFP	plate2_rep3	Actin-RFP
RingSpotTotalArea_ACT	1_C2_1	1.68322	0.143023	1.70031	0.120221	ACT	panelC2	non-int	Actin-RFP	plate1_rep1	Actin-RFP
RingSpotTotalArea_ACT	1_C2_2	1.11673	0.400332	0.427252	0.97021	ACT	panelC2	non-int	Actin-RFP	plate1_rep2	Actin-RFP
RingSpotTotalArea_ACT	1_C2_3	1.65256	0.151464	1.28447	0.289512	ACT	panelC2	non-int	Actin-RFP	plate1_rep3	Actin-RFP
RingSpotTotalArea_ACT	2_C2_1	2.72271	0.0215272	1.41518	0.22072	ACT	panelC2	non-int	Actin-RFP	plate2_rep1	Actin-RFP
RingSpotTotalArea_ACT	2_C2_2	1.52966	0.190481	1.04233	0.464521	ACT	panelC2	non-int	Actin-RFP	plate2_rep2	Actin-RFP
RingSpotTotalArea_ACT	2_C2_3	1.64232	0.154393	0.758013	0.733278	ACT	panelC2	non-int	Actin-RFP	plate2_rep3	Actin-RFP
RingSpotAvgArea_ACT	1_C2_1	1.81669	0.111412	1.14277	0.384196	ACT	panelC2	non-int	Actin-RFP	plate1_rep1	Actin-RFP
RingSpotAvgArea_ACT	1_C2_2	2.45342	0.0345972	1.26512	0.301162	ACT	panelC2	non-int	Actin-RFP	plate1_rep2	Actin-RFP
RingSpotAvgArea_ACT	1_C2_3	1.62596	0.159186	0.978127	0.52116	ACT	panelC2	non-int	Actin-RFP	plate1_rep3	Actin-RFP
RingSpotAvgArea_ACT	2_C2_1	5.74427	0.000273759	1.05208	0.456264	ACT	panelC2	non-int	Actin-RFP	plate2_rep1	Actin-RFP
RingSpotAvgArea_ACT	2_C2_2	4.09142	0.00242691	1.66446	0.129827	ACT	panelC2	non-int	Actin-RFP	plate2_rep2	Actin-RFP
RingSpotAvgArea_ACT	2_C2_3	3.08125	0.0117099	0.902506	0.592121	ACT	panelC2	non-int	Actin-RFP	plate2_rep3	Actin-RFP
RingSpotCount_ACT	1_C2_1	1.08364	0.423344	1.18175	0.355957	ACT	panelC2	non-int	Actin-RFP	plate1_rep1	Actin-RFP
RingSpotCount_ACT	1_C2_2	1.32733	0.276252	0.652475	0.830546	ACT	panelC2	non-int	Actin-RFP	plate1_rep2	Actin-RFP
RingSpotCount_ACT	1_C2_3	1.93743	0.0889261	0.798125	0.694164	ACT	panelC2	non-int	Actin-RFP	plate1_rep3	Actin-RFP
RingSpotCount_ACT	2_C2_1	3.42419	0.00670639	1.42886	0.214455	ACT	panelC2	non-int	Actin-RFP	plate2_rep1	Actin-RFP
RingSpotCount_ACT	2_C2_2	2.53503	0.0299191	1.13652	0.388876	ACT	panelC2	non-int	Actin-RFP	plate2_rep2	Actin-RFP
RingSpotCount_ACT	2_C2_3	2.25002	0.0499541	0.808739	0.683741	ACT	panelC2	non-int	Actin-RFP	plate2_rep3	Actin-RFP
CircSpotTotalInten_ACT	1_C2_1	2.6456	0.0246238	1.7114	0.117395	ACT	panelC2	int	Actin-RFP	plate1_rep1	Actin-RFP
CircSpotTotalInten_ACT	1_C2_2	1.10824	0.406146	1.03992	0.466576	ACT	panelC2	int	Actin-RFP	plate1_rep2	Actin-RFP
CircSpotTotalInten_ACT	1_C2_3	1.25538	0.314354	1.83967	0.0891827	ACT	panelC2	int	Actin-RFP	plate1_rep3	Actin-RFP
CircSpotTotalInten_ACT	2_C2_1	1.0256	0.465983	1.21858	0.33082	ACT	panelC2	int	Actin-RFP	plate2_rep1	Actin-RFP
CircSpotTotalInten_ACT	2_C2_2	0.942799	0.53146	0.538613	0.916162	ACT	panelC2	int	Actin-RFP	plate2_rep2	Actin-RFP
CircSpotTotalInten_ACT	2_C2_3	2.97322	0.0140283	1.60728	0.146744	ACT	panelC2	int	Actin-RFP	plate2_rep3	Actin-RFP
CircSpotAvgInten_ACT	1_C2_1	1.40733	0.238776	0.826449	0.666329	ACT	panelC2	int	Actin-RFP	plate1_rep1	Actin-RFP
CircSpotAvgInten_ACT	1_C2_2	4.96264	0.000727896	2.7935	0.0126337	ACT	panelC2	int	Actin-RFP	plate1_rep2	Actin-RFP
CircSpotAvgInten_ACT	1_C2_3	5.11954	0.000593837	0.60376	0.870375	ACT	panelC2	int	Actin-RFP	plate1_rep3	Actin-RFP
CircSpotAvgInten_ACT	2_C2_1	6.47451	0.000118305	0.752536	0.738565	ACT	panelC2	int	Actin-RFP	plate2_rep1	Actin-RFP
CircSpotAvgInten_ACT	2_C2_2	12.5643	6.69e-07	0.957555	0.540066	ACT	panelC2	int	Actin-RFP	plate2_rep2	Actin-RFP
CircSpotAvgInten_ACT	2_C2_3	5.13631	0.000581186	0.480423	0.948418	ACT	panelC2	int	Actin-RFP	plate2_rep3	Actin-RFP
CircSpotTotalArea_ACT	1_C2_1	1.66081	0.149147	1.4322	0.21295	ACT	panelC2	non-int	Actin-RFP	plate1_rep1	Actin-RFP
CircSpotTotalArea_ACT	1_C2_2	1.30452	0.287869	0.426197	0.970568	ACT	panelC2	non-int	Actin-RFP	plate1_rep2	Actin-RFP
CircSpotTotalArea_ACT	1_C2_3	1.25105	0.316788	1.51825	0.177465	ACT	panelC2	non-int	Actin-RFP	plate1_rep3	Actin-RFP
CircSpotTotalArea_ACT	2_C2_1	1.13676	0.386863	0.96489	0.533287	ACT	panelC2	non-int	Actin-RFP	plate2_rep1	Actin-RFP
CircSpotTotalArea_ACT	2_C2_2	1.36305	0.258905	0.722856	0.766877	ACT	panelC2	non-int	Actin-RFP	plate2_rep2	Actin-RFP
CircSpotTotalArea_ACT	2_C2_3	1.9255	0.0909265	1.22669	0.32548	ACT	panelC2	non-int	Actin-RFP	plate2_rep3	Actin-RFP
CircSpotAvgArea_ACT	1_C2_1	3.65494	0.00467212	1.99266	0.0643739	ACT	panelC2	non-int	Actin-RFP	plate1_rep1	Actin-RFP
CircSpotAvgArea_ACT	1_C2_2	3.58566	0.00520176	1.72956	0.112912	ACT	panelC2	non-int	Actin-RFP	plate1_rep2	Actin-RFP
CircSpotAvgArea_ACT	1_C2_3	1.05276	0.445674	1.3564	0.249587	ACT	panelC2	non-int	Actin-RFP	plate1_rep3	Actin-RFP
CircSpotAvgArea_ACT	2_C2_1	0.558881	0.858039	0.810208	0.682297	ACT	panelC2	non-int	Actin-RFP	plate2_rep1	Actin-RFP
CircSpotAvgArea_ACT	2_C2_2	1.90974	0.0936378	1.30555	0.277265	ACT	panelC2	non-int	Actin-RFP	plate2_rep2	Actin-RFP
CircSpotAvgArea_ACT	2_C2_3	2.69261	0.0226836	1.08417	0.429763	ACT	panelC2	non-int	Actin-RFP	plate2_rep3	Actin-RFP
CircSpotCount_ACT	1_C2_1	1.20871	0.341413	1.09711	0.41938	ACT	panelC2	non-int	Actin-RFP	plate1_rep1	Actin-RFP
CircSpotCount_ACT	1_C2_2	0.794001	0.659394	0.353057	0.989031	ACT	panelC2	non-int	Actin-RFP	plate1_rep2	Actin-RFP
CircSpotCount_ACT	1_C2_3	1.5192	0.194216	1.6739	0.127227	ACT	panelC2	non-int	Actin-RFP	plate1_rep3	Actin-RFP
CircSpotCount_ACT	2_C2_1	1.63892	0.155377	0.981903	0.517728	ACT	panelC2	non-int	Actin-RFP	plate2_rep1	Actin-RFP
CircSpotCount_ACT	2_C2_2	1.62085	0.160711	0.593126	0.87848	ACT	panelC2	non-int	Actin-RFP	plate2_rep2	Actin-RFP
CircSpotCount_ACT	2_C2_3	1.82313	0.110078	1.04711	0.460456	ACT	panelC2	non-int	Actin-RFP	plate2_rep3	Actin-RFP
TotalInten_ACT	1_C2_1	1.53148	0.189835	1.22448	0.326931	ACT	panelC2	int	Actin-RFP	plate1_rep1	Actin-RFP
TotalInten_ACT	1_C2_2	2.85171	0.0172389	1.72418	0.114221	ACT	panelC2	int	Actin-RFP	plate1_rep2	Actin-RFP
TotalInten_ACT	1_C2_3	5.98806	0.000205343	0.886102	0.607966	ACT	panelC2	int	Actin-RFP	plate1_rep3	Actin-RFP
TotalInten_ACT	2_C2_1	3.68047	0.00449191	0.858847	0.634526	ACT	panelC2	int	Actin-RFP	plate2_rep1	Actin-RFP
TotalInten_ACT	2_C2_2	6.74287	8.83e-05	0.634043	0.846103	ACT	panelC2	int	Actin-RFP	plate2_rep2	Actin-RFP
TotalInten_ACT	2_C2_3	4.5205	0.0013195	1.02816	0.476689	ACT	panelC2	int	Actin-RFP	plate2_rep3	Actin-RFP
AvgInten_ACT	1_C2_1	1.43277	0.22787	0.865178	0.628335	ACT	panelC2	int	Actin-RFP	plate1_rep1	Actin-RFP
AvgInten_ACT	1_C2_2	5.76183	0.000268075	3.86596	0.00185471	ACT	panelC2	int	Actin-RFP	plate1_rep2	Actin-RFP
AvgInten_ACT	1_C2_3	5.39542	0.000418946	0.756978	0.734279	ACT	panelC2	int	Actin-RFP	plate1_rep3	Actin-RFP
AvgInten_ACT	2_C2_1	7.35548	4.67e-05	0.888407	0.605732	ACT	panelC2	int	Actin-RFP	plate2_rep1	Actin-RFP
AvgInten_ACT	2_C2_2	11.5397	1.36e-06	0.878067	0.615769	ACT	panelC2	int	Actin-RFP	plate2_rep2	Actin-RFP
AvgInten_ACT	2_C2_3	5.44264	0.0003951	0.443527	0.964317	ACT	panelC2	int	Actin-RFP	plate2_rep3	Actin-RFP
