# Supplementary material for: A statistical framework for high-content phenotypic profiling using cellular feature distributions
Source: Commun Biol. 2022 Dec 22;5:1409. doi: 10.1038/s42003-022-04343-3 (PMC9780213; doi:10.1038/s42003-022-04343-3)
Supplement: Supplementary file 5 — Supplementary Data 2 [file 42003_2022_4343_MOESM5_ESM.xlsx]

## Sheet: replicate_tests_treatments
feature	drug_conc	plate_well_A	plate_well_B	count1	count2	ks_dist	ks_p	emd_dist	z_dist
AvgInten_ACT	9-aminoacridine_0.3125_0.015625	2_C2_2_D08	2_C2_3_D08	520	518	0.103586	0.00762927	0.178484	0.199511
AvgInten_ACT	9-aminoacridine_0.3125_0.015625	2_C2_1_D08	2_C2_2_D08	982	520	0.0564468	0.228817	0.180329	0.120599
AvgInten_ACT	9-aminoacridine_0.3125_0.015625	2_C2_1_D08	2_C2_3_D08	982	518	0.140765	2.91392e-06	0.294152	0.324
AvgInten_ER	9-aminoacridine_0.3125_0.015625	2_C1_1_D08	2_C1_2_D08	495	510	0.0563874	0.401505	0.0966101	-0.0496708
AvgInten_ER	9-aminoacridine_0.3125_0.015625	2_C1_1_D08	2_C1_3_D08	495	499	0.0960223	0.0204604	0.233498	-0.193608
AvgInten_ER	9-aminoacridine_0.3125_0.015625	2_C1_2_D08	2_C1_3_D08	510	499	0.0730716	0.135254	0.225941	-0.138881
AvgInten_Lipids	9-aminoacridine_0.3125_0.015625	2B1_D08	2B2_D08	298	454	0.071475	0.31694	0.17477	0.0160132
AvgInten_Lipids	9-aminoacridine_0.3125_0.015625	2B1_D08	2B3_D08	298	323	0.0444137	0.91983	0.117053	-0.0441176
AvgInten_Lipids	9-aminoacridine_0.3125_0.015625	2B2_D08	2B3_D08	454	323	0.0878534	0.108576	0.251952	-0.0769582
AvgInten_Lyso	9-aminoacridine_0.3125_0.015625	2B1_D08	2B2_D08	298	454	0.124945	0.00726969	0.35016	-0.226942
AvgInten_Lyso	9-aminoacridine_0.3125_0.015625	2B1_D08	2B3_D08	298	323	0.250348	7.29823e-09	0.656031	-0.54337
AvgInten_Lyso	9-aminoacridine_0.3125_0.015625	2B2_D08	2B3_D08	454	323	0.162402	9.49563e-05	0.341534	-0.396547
AvgInten_MITO	9-aminoacridine_0.3125_0.015625	2A1_D08	2A2_D08	795	873	0.252376	0	0.484886	0.732189
AvgInten_MITO	9-aminoacridine_0.3125_0.015625	2A1_D08	2A3_D08	795	952	0.0489218	0.250939	0.0943072	0.0992076
AvgInten_MITO	9-aminoacridine_0.3125_0.015625	2A2_D08	2A3_D08	873	952	0.215737	0	0.493592	-0.562316
AvgInten_NUC_Tex	9-aminoacridine_0.3125_0.015625	2A1_D08	2A2_D08	795	873	0.0882319	0.0030726	0.123958	-0.150511
AvgInten_NUC_Tex	9-aminoacridine_0.3125_0.015625	2A1_D08	2A3_D08	795	952	0.191174	3.53e-14	0.321097	0.371854
AvgInten_NUC_Tex	9-aminoacridine_0.3125_0.015625	2A2_D08	2A3_D08	873	952	0.253405	0	0.44442	0.586005
AvgInten_Perox	9-aminoacridine_0.3125_0.015625	2B1_D08	2B2_D08	298	454	0.152278	0.00047578	0.385664	-0.321751
AvgInten_Perox	9-aminoacridine_0.3125_0.015625	2B1_D08	2B3_D08	298	323	0.325909	9.99201e-15	0.768602	-0.634738
AvgInten_Perox	9-aminoacridine_0.3125_0.015625	2B2_D08	2B3_D08	454	323	0.198879	6.56505e-07	0.425709	-0.364697
AvgInten_PMG	9-aminoacridine_0.3125_0.015625	2A1_D08	2A2_D08	795	873	0.112555	5.28e-05	0.226073	0.214878
AvgInten_PMG	9-aminoacridine_0.3125_0.015625	2A1_D08	2A3_D08	795	952	0.0830043	0.0051107	0.232554	-0.0984851
AvgInten_PMG	9-aminoacridine_0.3125_0.015625	2A2_D08	2A3_D08	873	952	0.156913	3.65e-10	0.398772	-0.312631
AvgInten_RNA	9-aminoacridine_0.3125_0.015625	2A1_D08	2A2_D08	795	873	0.0739631	0.0210825	0.288706	-0.109211
AvgInten_RNA	9-aminoacridine_0.3125_0.015625	2A1_D08	2A3_D08	795	952	0.087469	0.00264293	0.198163	0.151953
AvgInten_RNA	9-aminoacridine_0.3125_0.015625	2A2_D08	2A3_D08	873	952	0.125863	1.08e-06	0.283463	0.281249
AvgInten_TUB	9-aminoacridine_0.3125_0.015625	2_C2_2_D08	2_C2_3_D08	520	518	0.121629	0.000925927	0.269571	0.232469
AvgInten_TUB	9-aminoacridine_0.3125_0.015625	2_C2_1_D08	2_C2_2_D08	982	520	0.0579547	0.203583	0.174447	0.0938881
AvgInten_TUB	9-aminoacridine_0.3125_0.015625	2_C2_1_D08	2_C2_3_D08	982	518	0.172263	3.63328e-09	0.270077	0.34935
CircAvgInten_ACT	9-aminoacridine_0.3125_0.015625	2_C2_2_D08	2_C2_3_D08	520	518	0.103586	0.00762927	0.178484	0.199511
CircAvgInten_ACT	9-aminoacridine_0.3125_0.015625	2_C2_1_D08	2_C2_2_D08	982	520	0.0564468	0.228817	0.180329	0.120599
CircAvgInten_ACT	9-aminoacridine_0.3125_0.015625	2_C2_1_D08	2_C2_3_D08	982	518	0.140765	2.91392e-06	0.294152	0.324
CircAvgInten_ER	9-aminoacridine_0.3125_0.015625	2_C1_1_D08	2_C1_2_D08	495	510	0.0563874	0.401505	0.0966101	-0.0496708
CircAvgInten_ER	9-aminoacridine_0.3125_0.015625	2_C1_1_D08	2_C1_3_D08	495	499	0.0960223	0.0204604	0.233498	-0.193608
CircAvgInten_ER	9-aminoacridine_0.3125_0.015625	2_C1_2_D08	2_C1_3_D08	510	499	0.0730716	0.135254	0.225941	-0.138881
CircAvgInten_Lipids	9-aminoacridine_0.3125_0.015625	2B1_D08	2B2_D08	298	454	0.071475	0.31694	0.17477	0.0160132
CircAvgInten_Lipids	9-aminoacridine_0.3125_0.015625	2B1_D08	2B3_D08	298	323	0.0444137	0.91983	0.117053	-0.0441176
CircAvgInten_Lipids	9-aminoacridine_0.3125_0.015625	2B2_D08	2B3_D08	454	323	0.0878534	0.108576	0.251952	-0.0769582
CircAvgInten_Lyso	9-aminoacridine_0.3125_0.015625	2B1_D08	2B2_D08	298	454	0.124945	0.00726969	0.35016	-0.226942
CircAvgInten_Lyso	9-aminoacridine_0.3125_0.015625	2B1_D08	2B3_D08	298	323	0.250348	7.29823e-09	0.656031	-0.54337
CircAvgInten_Lyso	9-aminoacridine_0.3125_0.015625	2B2_D08	2B3_D08	454	323	0.162402	9.49563e-05	0.341534	-0.396547
CircAvgInten_NUC_Tex	9-aminoacridine_0.3125_0.015625	2A1_D08	2A2_D08	795	873	0.0882319	0.0030726	0.123958	-0.150511
CircAvgInten_NUC_Tex	9-aminoacridine_0.3125_0.015625	2A1_D08	2A3_D08	795	952	0.191174	3.53e-14	0.321097	0.371854
CircAvgInten_NUC_Tex	9-aminoacridine_0.3125_0.015625	2A2_D08	2A3_D08	873	952	0.253405	0	0.44442	0.586005
CircAvgInten_Perox	9-aminoacridine_0.3125_0.015625	2B1_D08	2B2_D08	298	454	0.152278	0.00047578	0.385664	-0.321751
CircAvgInten_Perox	9-aminoacridine_0.3125_0.015625	2B1_D08	2B3_D08	298	323	0.325909	9.99201e-15	0.768602	-0.634738
CircAvgInten_Perox	9-aminoacridine_0.3125_0.015625	2B2_D08	2B3_D08	454	323	0.198879	6.56505e-07	0.425709	-0.364697
CircAvgInten_PMG	9-aminoacridine_0.3125_0.015625	2A1_D08	2A2_D08	795	873	0.112555	5.28e-05	0.226073	0.214878
CircAvgInten_PMG	9-aminoacridine_0.3125_0.015625	2A1_D08	2A3_D08	795	952	0.0830043	0.0051107	0.232554	-0.0984851
CircAvgInten_PMG	9-aminoacridine_0.3125_0.015625	2A2_D08	2A3_D08	873	952	0.156913	3.65e-10	0.398772	-0.312631
CircAvgInten_RNA	9-aminoacridine_0.3125_0.015625	2A1_D08	2A2_D08	795	873	0.0739631	0.0210825	0.288706	-0.109211
CircAvgInten_RNA	9-aminoacridine_0.3125_0.015625	2A1_D08	2A3_D08	795	952	0.087469	0.00264293	0.198163	0.151953
CircAvgInten_RNA	9-aminoacridine_0.3125_0.015625	2A2_D08	2A3_D08	873	952	0.125863	1.08e-06	0.283463	0.281249
CircAvgInten_TUB	9-aminoacridine_0.3125_0.015625	2_C2_2_D08	2_C2_3_D08	520	518	0.121629	0.000925927	0.269571	0.232469
CircAvgInten_TUB	9-aminoacridine_0.3125_0.015625	2_C2_1_D08	2_C2_2_D08	982	520	0.0579547	0.203583	0.174447	0.0938881
CircAvgInten_TUB	9-aminoacridine_0.3125_0.015625	2_C2_1_D08	2_C2_3_D08	982	518	0.172263	3.63328e-09	0.270077	0.34935
CircSpotAvgArea_ACT	9-aminoacridine_0.3125_0.015625	2_C2_2_D08	2_C2_3_D08	520	518	0.0877961	0.0384939	0.181389	-0.163198
CircSpotAvgArea_ACT	9-aminoacridine_0.3125_0.015625	2_C2_1_D08	2_C2_2_D08	982	520	0.0697233	0.0759186	0.199671	0.0705589
CircSpotAvgArea_ACT	9-aminoacridine_0.3125_0.015625	2_C2_1_D08	2_C2_3_D08	982	518	0.131172	1.95913e-05	0.270817	-0.136745
CircSpotAvgArea_ER	9-aminoacridine_0.3125_0.015625	2_C1_1_D08	2_C1_2_D08	495	510	0.06	0.339993	0.114955	0.13607
CircSpotAvgArea_ER	9-aminoacridine_0.3125_0.015625	2_C1_1_D08	2_C1_3_D08	495	499	0.0708502	0.172602	0.273945	0.162271
CircSpotAvgArea_ER	9-aminoacridine_0.3125_0.015625	2_C1_2_D08	2_C1_3_D08	510	499	0.0426964	0.755505	0.251758	0.0247816
CircSpotAvgArea_Lipids	9-aminoacridine_0.3125_0.015625	2B1_D08	2B2_D08	298	454	0.110443	0.0248283	0.153567	-0.674491
CircSpotAvgArea_Lipids	9-aminoacridine_0.3125_0.015625	2B1_D08	2B3_D08	298	323	0.167193	0.000344867	0.2484	-0.674491
CircSpotAvgArea_Lipids	9-aminoacridine_0.3125_0.015625	2B2_D08	2B3_D08	454	323	0.0878602	0.108526	0.196502	-0.188365
CircSpotAvgArea_Lyso	9-aminoacridine_0.3125_0.015625	2B1_D08	2B2_D08	298	454	0.111847	0.0221903	0.39105	-0.16196
CircSpotAvgArea_NUC_Tex	9-aminoacridine_0.3125_0.015625	2A1_D08	2A2_D08	795	873	0.0684885	0.0404292	0.253729	3.1e-05
CircSpotAvgArea_NUC_Tex	9-aminoacridine_0.3125_0.015625	2A1_D08	2A3_D08	795	952	0.0989615	0.000412912	0.217093	0.11421
CircSpotAvgArea_NUC_Tex	9-aminoacridine_0.3125_0.015625	2A2_D08	2A3_D08	873	952	0.0714382	0.0192121	0.196744	0.123758
CircSpotAvgArea_Perox	9-aminoacridine_0.3125_0.015625	2B1_D08	2B2_D08	298	454	0.11745	0.0139769	0.225304	-0.173216
CircSpotAvgArea_Perox	9-aminoacridine_0.3125_0.015625	2B1_D08	2B3_D08	298	323	0.235816	6.69092e-08	0.543155	-0.371509
CircSpotAvgArea_Perox	9-aminoacridine_0.3125_0.015625	2B2_D08	2B3_D08	454	323	0.136359	0.00181358	0.339741	-0.22483
CircSpotAvgArea_PMG	9-aminoacridine_0.3125_0.015625	2A1_D08	2A2_D08	795	873	0.453144	0	0.87276	-0.705969
CircSpotAvgArea_PMG	9-aminoacridine_0.3125_0.015625	2A1_D08	2A3_D08	795	952	0.338411	0	0.590964	-0.30736
CircSpotAvgArea_PMG	9-aminoacridine_0.3125_0.015625	2A2_D08	2A3_D08	873	952	0.118736	8.26e-06	0.312992	0.354483
CircSpotAvgArea_RNA	9-aminoacridine_0.3125_0.015625	2A1_D08	2A2_D08	795	873	0.0664738	0.0528775	0.255314	-0.119106
CircSpotAvgArea_RNA	9-aminoacridine_0.3125_0.015625	2A1_D08	2A3_D08	795	952	0.0569024	0.123619	0.408826	-0.0714488
CircSpotAvgArea_RNA	9-aminoacridine_0.3125_0.015625	2A2_D08	2A3_D08	873	952	0.0304397	0.796174	0.169534	0.0533765
CircSpotAvgArea_TUB	9-aminoacridine_0.3125_0.015625	2_C2_2_D08	2_C2_3_D08	520	518	0.0579843	0.362699	0.188517	-0.0235405
CircSpotAvgArea_TUB	9-aminoacridine_0.3125_0.015625	2_C2_1_D08	2_C2_2_D08	982	520	0.0376109	0.735914	0.107758	0.0604537
CircSpotAvgArea_TUB	9-aminoacridine_0.3125_0.015625	2_C2_1_D08	2_C2_3_D08	982	518	0.0547236	0.274899	0.179423	0.0365363
CircSpotAvgInten_ACT	9-aminoacridine_0.3125_0.015625	2_C2_2_D08	2_C2_3_D08	520	518	0.0959831	0.0167685	0.167282	0.0963934
CircSpotAvgInten_ACT	9-aminoacridine_0.3125_0.015625	2_C2_1_D08	2_C2_2_D08	982	520	0.0565095	0.227723	0.173998	0.124008
CircSpotAvgInten_ACT	9-aminoacridine_0.3125_0.015625	2_C2_1_D08	2_C2_3_D08	982	518	0.13177	1.53686e-05	0.291628	0.229411
CircSpotAvgInten_ER	9-aminoacridine_0.3125_0.015625	2_C1_1_D08	2_C1_2_D08	495	510	0.0390969	0.837245	0.0905257	-0.0675638
CircSpotAvgInten_ER	9-aminoacridine_0.3125_0.015625	2_C1_1_D08	2_C1_3_D08	495	499	0.0696099	0.179824	0.160208	-0.0896861
CircSpotAvgInten_ER	9-aminoacridine_0.3125_0.015625	2_C1_2_D08	2_C1_3_D08	510	499	0.071716	0.149315	0.171688	-0.0205578
CircSpotAvgInten_Lipids	9-aminoacridine_0.3125_0.015625	2B1_D08	2B2_D08	298	454	0.479866	0	0.296116	-0.624332
CircSpotAvgInten_Lipids	9-aminoacridine_0.3125_0.015625	2B1_D08	2B3_D08	298	323	0.479866	0	0.353276	-0.669405
CircSpotAvgInten_Lipids	9-aminoacridine_0.3125_0.015625	2B2_D08	2B3_D08	454	323	0.613003	0	0.237393	-0.0323158
CircSpotAvgInten_Lyso	9-aminoacridine_0.3125_0.015625	2B1_D08	2B2_D08	298	454	0.111847	0.0221903	0.420555	-0.147834
CircSpotAvgInten_Lyso	9-aminoacridine_0.3125_0.015625	2B1_D08	2B3_D08	298	323	0.405147	0	1.04722	0.0353279
CircSpotAvgInten_Lyso	9-aminoacridine_0.3125_0.015625	2B2_D08	2B3_D08	454	323	0.516994	0	1.15197	0.175627
CircSpotAvgInten_NUC_Tex	9-aminoacridine_0.3125_0.015625	2A1_D08	2A2_D08	795	873	0.0961205	0.000916034	0.154455	-0.170791
CircSpotAvgInten_NUC_Tex	9-aminoacridine_0.3125_0.015625	2A1_D08	2A3_D08	795	952	0.168325	4.36e-11	0.265321	0.314578
CircSpotAvgInten_NUC_Tex	9-aminoacridine_0.3125_0.015625	2A2_D08	2A3_D08	873	952	0.23985	0	0.403029	0.576841
CircSpotAvgInten_Perox	9-aminoacridine_0.3125_0.015625	2B1_D08	2B2_D08	298	454	0.11745	0.0139769	0.106833	-0.0764608
CircSpotAvgInten_Perox	9-aminoacridine_0.3125_0.015625	2B1_D08	2B3_D08	298	323	0.168554	0.000299318	0.31816	-0.319821
CircSpotAvgInten_Perox	9-aminoacridine_0.3125_0.015625	2B2_D08	2B3_D08	454	323	0.113112	0.0159838	0.269683	-0.252943
CircSpotAvgInten_PMG	9-aminoacridine_0.3125_0.015625	2A1_D08	2A2_D08	795	873	0.124537	4.96e-06	0.253783	0.300676
CircSpotAvgInten_PMG	9-aminoacridine_0.3125_0.015625	2A1_D08	2A3_D08	795	952	0.0584245	0.103878	0.109117	0.0955634
CircSpotAvgInten_PMG	9-aminoacridine_0.3125_0.015625	2A2_D08	2A3_D08	873	952	0.0786552	0.0071433	0.210357	-0.19337
CircSpotAvgInten_RNA	9-aminoacridine_0.3125_0.015625	2A1_D08	2A2_D08	795	873	0.0688755	0.0385976	0.259657	-0.110806
CircSpotAvgInten_RNA	9-aminoacridine_0.3125_0.015625	2A1_D08	2A3_D08	795	952	0.0390426	0.523733	0.223602	0.0347918
CircSpotAvgInten_RNA	9-aminoacridine_0.3125_0.015625	2A2_D08	2A3_D08	873	952	0.086404	0.00222836	0.219541	0.142522
CircSpotAvgInten_TUB	9-aminoacridine_0.3125_0.015625	2_C2_2_D08	2_C2_3_D08	520	518	0.118006	0.00145308	0.262037	0.208748
CircSpotAvgInten_TUB	9-aminoacridine_0.3125_0.015625	2_C2_1_D08	2_C2_2_D08	982	520	0.0517782	0.321757	0.145973	0.0284302
CircSpotAvgInten_TUB	9-aminoacridine_0.3125_0.015625	2_C2_1_D08	2_C2_3_D08	982	518	0.12542	4.65234e-05	0.211193	0.268822
CircSpotCount_ACT	9-aminoacridine_0.3125_0.015625	2_C2_2_D08	2_C2_3_D08	520	518	0.124569	0.000635933	0.249886	-0.23898
CircSpotCount_ACT	9-aminoacridine_0.3125_0.015625	2_C2_1_D08	2_C2_2_D08	982	520	0.0947634	0.00445892	0.174731	-0.177498
CircSpotCount_ACT	9-aminoacridine_0.3125_0.015625	2_C2_1_D08	2_C2_3_D08	982	518	0.200033	3.27338e-12	0.414974	-0.379572
CircSpotCount_ER	9-aminoacridine_0.3125_0.015625	2_C1_1_D08	2_C1_2_D08	495	510	0.0885918	0.0387798	0.131966	0.0468396
CircSpotCount_ER	9-aminoacridine_0.3125_0.015625	2_C1_1_D08	2_C1_3_D08	495	499	0.0954515	0.0216026	0.216465	-0.0562076
CircSpotCount_ER	9-aminoacridine_0.3125_0.015625	2_C1_2_D08	2_C1_3_D08	510	499	0.0894338	0.0353813	0.218719	-0.112415
CircSpotCount_Lipids	9-aminoacridine_0.3125_0.015625	2B1_D08	2B2_D08	298	454	0.110443	0.0248283	0.253659	-0.674491
CircSpotCount_Lipids	9-aminoacridine_0.3125_0.015625	2B1_D08	2B3_D08	298	323	0.177942	0.000152287	0.313455	-0.674491
CircSpotCount_Lipids	9-aminoacridine_0.3125_0.015625	2B2_D08	2B3_D08	454	323	0.0674989	0.381646	0.285928	-0.125281
CircSpotCount_Lyso	9-aminoacridine_0.3125_0.015625	2B1_D08	2B2_D08	298	454	0.111847	0.0221903	0.139778	-0.12134
CircSpotCount_Lyso	9-aminoacridine_0.3125_0.015625	2B1_D08	2B3_D08	298	323	0.425237	0	1.35888	1.28383
CircSpotCount_Lyso	9-aminoacridine_0.3125_0.015625	2B2_D08	2B3_D08	454	323	0.516157	0	1.48392	1.50166
CircSpotCount_NUC_Tex	9-aminoacridine_0.3125_0.015625	2A1_D08	2A2_D08	795	873	0.0813417	0.00812405	0.168517	-0.0137651
CircSpotCount_NUC_Tex	9-aminoacridine_0.3125_0.015625	2A1_D08	2A3_D08	795	952	0.13074	7.4e-07	0.326221	-0.0963558
CircSpotCount_NUC_Tex	9-aminoacridine_0.3125_0.015625	2A2_D08	2A3_D08	873	952	0.0880007	0.00172916	0.227587	-0.0963558
CircSpotCount_Perox	9-aminoacridine_0.3125_0.015625	2B1_D08	2B2_D08	298	454	0.11745	0.0139769	0.18664	0
CircSpotCount_Perox	9-aminoacridine_0.3125_0.015625	2B1_D08	2B3_D08	298	323	0.0834251	0.23087	0.22601	-0.337245
CircSpotCount_Perox	9-aminoacridine_0.3125_0.015625	2B2_D08	2B3_D08	454	323	0.184879	4.98839e-06	0.351934	-0.337245
CircSpotCount_PMG	9-aminoacridine_0.3125_0.015625	2A1_D08	2A2_D08	795	873	0.111764	6.12e-05	0.209673	-0.134898
CircSpotCount_PMG	9-aminoacridine_0.3125_0.015625	2A1_D08	2A3_D08	795	952	0.0880424	0.00242222	0.225972	0
CircSpotCount_PMG	9-aminoacridine_0.3125_0.015625	2A2_D08	2A3_D08	873	952	0.0835078	0.00348846	0.171396	0.183952
CircSpotCount_RNA	9-aminoacridine_0.3125_0.015625	2A1_D08	2A2_D08	795	873	0.140409	1.5e-07	0.270369	0
CircSpotCount_RNA	9-aminoacridine_0.3125_0.015625	2A1_D08	2A3_D08	795	952	0.0803631	0.0074276	0.210208	0
CircSpotCount_RNA	9-aminoacridine_0.3125_0.015625	2A2_D08	2A3_D08	873	952	0.0788164	0.00698001	0.180932	0
CircSpotCount_TUB	9-aminoacridine_0.3125_0.015625	2_C2_2_D08	2_C2_3_D08	520	518	0.0755717	0.103206	0.139398	-0.0790419
CircSpotCount_TUB	9-aminoacridine_0.3125_0.015625	2_C2_1_D08	2_C2_2_D08	982	520	0.097415	0.00315322	0.159147	0.198102
CircSpotCount_TUB	9-aminoacridine_0.3125_0.015625	2_C2_1_D08	2_C2_3_D08	982	518	0.041897	0.591061	0.0575998	0.091976
CircSpotTotalArea_ACT	9-aminoacridine_0.3125_0.015625	2_C2_2_D08	2_C2_3_D08	520	518	0.138202	9.90823e-05	0.310946	-0.24861
CircSpotTotalArea_ACT	9-aminoacridine_0.3125_0.015625	2_C2_1_D08	2_C2_2_D08	982	520	0.0830448	0.0183878	0.0876675	-0.125895
CircSpotTotalArea_ACT	9-aminoacridine_0.3125_0.015625	2_C2_1_D08	2_C2_3_D08	982	518	0.182918	2.78973e-10	0.357788	-0.402541
CircSpotTotalArea_ER	9-aminoacridine_0.3125_0.015625	2_C1_1_D08	2_C1_2_D08	495	510	0.0531788	0.476266	0.108254	0.112352
CircSpotTotalArea_ER	9-aminoacridine_0.3125_0.015625	2_C1_1_D08	2_C1_3_D08	495	499	0.082638	0.0671472	0.158956	-0.0352864
CircSpotTotalArea_ER	9-aminoacridine_0.3125_0.015625	2_C1_2_D08	2_C1_3_D08	510	499	0.0714724	0.151962	0.127066	-0.144127
CircSpotTotalArea_Lipids	9-aminoacridine_0.3125_0.015625	2B1_D08	2B2_D08	298	454	0.110443	0.0248283	0.356318	-0.674491
CircSpotTotalArea_Lipids	9-aminoacridine_0.3125_0.015625	2B1_D08	2B3_D08	298	323	0.211164	3.17149e-06	0.959891	-0.674491
CircSpotTotalArea_Lipids	9-aminoacridine_0.3125_0.015625	2B2_D08	2B3_D08	454	323	0.113089	0.0195175	0.533972	-0.243365
CircSpotTotalArea_Lyso	9-aminoacridine_0.3125_0.015625	2B1_D08	2B2_D08	298	454	0.111847	0.0221903	0.260488	-0.141454
CircSpotTotalArea_Lyso	9-aminoacridine_0.3125_0.015625	2B1_D08	2B3_D08	298	323	0.401948	0	1.23342	0.571692
CircSpotTotalArea_Lyso	9-aminoacridine_0.3125_0.015625	2B2_D08	2B3_D08	454	323	0.513616	0	1.49879	1.06998
CircSpotTotalArea_NUC_Tex	9-aminoacridine_0.3125_0.015625	2A1_D08	2A2_D08	795	873	0.0454602	0.356152	0.0861536	0.000679145
CircSpotTotalArea_NUC_Tex	9-aminoacridine_0.3125_0.015625	2A1_D08	2A3_D08	795	952	0.0759381	0.0135239	0.109179	-0.123091
CircSpotTotalArea_NUC_Tex	9-aminoacridine_0.3125_0.015625	2A2_D08	2A3_D08	873	952	0.075161	0.0116545	0.166798	-0.113723
CircSpotTotalArea_Perox	9-aminoacridine_0.3125_0.015625	2B1_D08	2B2_D08	298	454	0.139284	0.00185969	0.37648	-0.245269
CircSpotTotalArea_Perox	9-aminoacridine_0.3125_0.015625	2B1_D08	2B3_D08	298	323	0.205384	4.18804e-06	0.481733	-0.331835
CircSpotTotalArea_Perox	9-aminoacridine_0.3125_0.015625	2B2_D08	2B3_D08	454	323	0.167183	5.23903e-05	0.208183	-0.126963
CircSpotTotalArea_PMG	9-aminoacridine_0.3125_0.015625	2A1_D08	2A2_D08	795	873	0.18239	1.9e-12	0.148983	-0.142699
CircSpotTotalArea_PMG	9-aminoacridine_0.3125_0.015625	2A1_D08	2A3_D08	795	952	0.193269	1.75e-14	0.270449	0.12539
CircSpotTotalArea_PMG	9-aminoacridine_0.3125_0.015625	2A2_D08	2A3_D08	873	952	0.137769	6.21e-08	0.234932	0.352134
CircSpotTotalArea_RNA	9-aminoacridine_0.3125_0.015625	2A1_D08	2A2_D08	795	873	0.0888068	0.00282308	0.209256	-0.138261
CircSpotTotalArea_RNA	9-aminoacridine_0.3125_0.015625	2A1_D08	2A3_D08	795	952	0.0751057	0.0150805	0.213437	-0.0887487
CircSpotTotalArea_RNA	9-aminoacridine_0.3125_0.015625	2A2_D08	2A3_D08	873	952	0.0338962	0.672104	0.0573752	0.0576581
CircSpotTotalArea_TUB	9-aminoacridine_0.3125_0.015625	2_C2_2_D08	2_C2_3_D08	520	518	0.0514182	0.498868	0.184887	-0.0432759
CircSpotTotalArea_TUB	9-aminoacridine_0.3125_0.015625	2_C2_1_D08	2_C2_2_D08	982	520	0.0697674	0.0730559	0.252439	0.136424
CircSpotTotalArea_TUB	9-aminoacridine_0.3125_0.015625	2_C2_1_D08	2_C2_3_D08	982	518	0.0342812	0.820343	0.0957387	0.0873381
CircSpotTotalInten_ACT	9-aminoacridine_0.3125_0.015625	2_C2_2_D08	2_C2_3_D08	520	518	0.136368	0.000128676	0.302613	-0.268407
CircSpotTotalInten_ACT	9-aminoacridine_0.3125_0.015625	2_C2_1_D08	2_C2_2_D08	982	520	0.0586676	0.192426	0.199261	0.0179971
CircSpotTotalInten_ACT	9-aminoacridine_0.3125_0.015625	2_C2_1_D08	2_C2_3_D08	982	518	0.155679	1.45303e-07	0.242259	-0.30956
CircSpotTotalInten_ER	9-aminoacridine_0.3125_0.015625	2_C1_1_D08	2_C1_2_D08	495	510	0.0543672	0.447764	0.103734	0.120206
CircSpotTotalInten_ER	9-aminoacridine_0.3125_0.015625	2_C1_1_D08	2_C1_3_D08	495	499	0.0865812	0.0481963	0.17572	-0.028696
CircSpotTotalInten_ER	9-aminoacridine_0.3125_0.015625	2_C1_2_D08	2_C1_3_D08	510	499	0.0664113	0.215903	0.145262	-0.138865
CircSpotTotalInten_Lipids	9-aminoacridine_0.3125_0.015625	2B1_D08	2B2_D08	298	454	0.108175	0.0306723	0.337706	-0.674491
CircSpotTotalInten_Lipids	9-aminoacridine_0.3125_0.015625	2B1_D08	2B3_D08	298	323	0.180828	0.00011014	0.820066	-0.674491
CircSpotTotalInten_Lipids	9-aminoacridine_0.3125_0.015625	2B2_D08	2B3_D08	454	323	0.0792108	0.203275	0.698284	-0.1141
CircSpotTotalInten_Lyso	9-aminoacridine_0.3125_0.015625	2B1_D08	2B2_D08	298	454	0.113519	0.0196384	0.342118	-0.147745
CircSpotTotalInten_Lyso	9-aminoacridine_0.3125_0.015625	2B1_D08	2B3_D08	298	323	0.40404	0	0.926324	0.354726
CircSpotTotalInten_Lyso	9-aminoacridine_0.3125_0.015625	2B2_D08	2B3_D08	454	323	0.515352	0	1.24698	0.85195
CircSpotTotalInten_NUC_Tex	9-aminoacridine_0.3125_0.015625	2A1_D08	2A2_D08	795	873	0.0339017	0.725276	0.0560679	-0.0319473
CircSpotTotalInten_NUC_Tex	9-aminoacridine_0.3125_0.015625	2A1_D08	2A3_D08	795	952	0.0559894	0.132221	0.107088	0.103748
CircSpotTotalInten_NUC_Tex	9-aminoacridine_0.3125_0.015625	2A2_D08	2A3_D08	873	952	0.0698776	0.0234207	0.127479	0.136688
CircSpotTotalInten_Perox	9-aminoacridine_0.3125_0.015625	2B1_D08	2B2_D08	298	454	0.11745	0.0140376	0.4013	-0.206956
CircSpotTotalInten_Perox	9-aminoacridine_0.3125_0.015625	2B1_D08	2B3_D08	298	323	0.189879	2.84654e-05	0.580575	-0.351305
CircSpotTotalInten_Perox	9-aminoacridine_0.3125_0.015625	2B2_D08	2B3_D08	454	323	0.167702	5.05022e-05	0.335904	-0.205153
CircSpotTotalInten_PMG	9-aminoacridine_0.3125_0.015625	2A1_D08	2A2_D08	795	873	0.22294	0	0.422759	-0.532919
CircSpotTotalInten_PMG	9-aminoacridine_0.3125_0.015625	2A1_D08	2A3_D08	795	952	0.127536	1.52e-06	0.229928	-0.302302
CircSpotTotalInten_PMG	9-aminoacridine_0.3125_0.015625	2A2_D08	2A3_D08	873	952	0.115259	1.11e-05	0.239058	0.302983
CircSpotTotalInten_RNA	9-aminoacridine_0.3125_0.015625	2A1_D08	2A2_D08	795	873	0.0751432	0.0182109	0.375392	-0.120839
CircSpotTotalInten_RNA	9-aminoacridine_0.3125_0.015625	2A1_D08	2A3_D08	795	952	0.074638	0.016024	0.467486	-0.0831262
CircSpotTotalInten_RNA	9-aminoacridine_0.3125_0.015625	2A2_D08	2A3_D08	873	952	0.0585131	0.0884528	0.195897	0.0448362
CircSpotTotalInten_TUB	9-aminoacridine_0.3125_0.015625	2_C2_2_D08	2_C2_3_D08	520	518	0.0506875	0.520653	0.225353	-0.0803315
CircSpotTotalInten_TUB	9-aminoacridine_0.3125_0.015625	2_C2_1_D08	2_C2_2_D08	982	520	0.0570462	0.220959	0.30116	0.116157
CircSpotTotalInten_TUB	9-aminoacridine_0.3125_0.015625	2_C2_1_D08	2_C2_3_D08	982	518	0.0409656	0.620588	0.13854	0.0217024
CircTotalInten_ACT	9-aminoacridine_0.3125_0.015625	2_C2_2_D08	2_C2_3_D08	520	518	0.134029	0.000178666	0.200301	0.136554
CircTotalInten_ACT	9-aminoacridine_0.3125_0.015625	2_C2_1_D08	2_C2_2_D08	982	520	0.152785	2.55774e-07	0.212502	-0.217981
CircTotalInten_ACT	9-aminoacridine_0.3125_0.015625	2_C2_1_D08	2_C2_3_D08	982	518	0.0457855	0.47579	0.107049	-0.0518852
CircTotalInten_ER	9-aminoacridine_0.3125_0.015625	2_C1_1_D08	2_C1_2_D08	495	510	0.0572193	0.383314	0.102892	-0.0598459
CircTotalInten_ER	9-aminoacridine_0.3125_0.015625	2_C1_1_D08	2_C1_3_D08	495	499	0.134572	0.000246731	0.293671	-0.293398
CircTotalInten_ER	9-aminoacridine_0.3125_0.015625	2_C1_2_D08	2_C1_3_D08	510	499	0.121745	0.00113215	0.3181	-0.211813
CircTotalInten_Lipids	9-aminoacridine_0.3125_0.015625	2B1_D08	2B2_D08	298	454	0.0568992	0.605013	0.131329	0.0660792
CircTotalInten_Lipids	9-aminoacridine_0.3125_0.015625	2B1_D08	2B3_D08	298	323	0.175878	0.000136929	0.396717	0.329929
CircTotalInten_Lipids	9-aminoacridine_0.3125_0.015625	2B2_D08	2B3_D08	454	323	0.170947	3.24043e-05	0.374246	0.281292
CircTotalInten_Lyso	9-aminoacridine_0.3125_0.015625	2B1_D08	2B2_D08	298	454	0.0754812	0.256911	0.162238	0.101517
CircTotalInten_Lyso	9-aminoacridine_0.3125_0.015625	2B1_D08	2B3_D08	298	323	0.0713321	0.40941	0.226404	0.111067
CircTotalInten_Lyso	9-aminoacridine_0.3125_0.015625	2B2_D08	2B3_D08	454	323	0.0463032	0.813182	0.114019	0.0110615
CircTotalInten_NUC_Tex	9-aminoacridine_0.3125_0.015625	2A1_D08	2A2_D08	795	873	0.103862	0.000252567	0.142812	-0.0321452
CircTotalInten_NUC_Tex	9-aminoacridine_0.3125_0.015625	2A1_D08	2A3_D08	795	952	0.0549244	0.146454	0.113815	0.163812
CircTotalInten_NUC_Tex	9-aminoacridine_0.3125_0.015625	2A2_D08	2A3_D08	873	952	0.121367	2.98e-06	0.215391	0.188948
CircTotalInten_Perox	9-aminoacridine_0.3125_0.015625	2B1_D08	2B2_D08	298	454	0.062014	0.49338	0.174073	-0.0914215
CircTotalInten_Perox	9-aminoacridine_0.3125_0.015625	2B1_D08	2B3_D08	298	323	0.152014	0.00154864	0.418851	-0.303705
CircTotalInten_Perox	9-aminoacridine_0.3125_0.015625	2B2_D08	2B3_D08	454	323	0.131211	0.00301172	0.293782	-0.239987
CircTotalInten_PMG	9-aminoacridine_0.3125_0.015625	2A1_D08	2A2_D08	795	873	0.0532668	0.188461	0.103641	-0.0139333
CircTotalInten_PMG	9-aminoacridine_0.3125_0.015625	2A1_D08	2A3_D08	795	952	0.0959714	0.000684202	0.260602	-0.170034
CircTotalInten_PMG	9-aminoacridine_0.3125_0.015625	2A2_D08	2A3_D08	873	952	0.0662872	0.0365578	0.193447	-0.147765
CircTotalInten_RNA	9-aminoacridine_0.3125_0.015625	2A1_D08	2A2_D08	795	873	0.137288	3.08e-07	0.414953	-0.252007
CircTotalInten_RNA	9-aminoacridine_0.3125_0.015625	2A1_D08	2A3_D08	795	952	0.0946055	0.000860497	0.442168	-0.237581
CircTotalInten_RNA	9-aminoacridine_0.3125_0.015625	2A2_D08	2A3_D08	873	952	0.0592214	0.0821162	0.219556	0.0158709
CircTotalInten_TUB	9-aminoacridine_0.3125_0.015625	2_C2_2_D08	2_C2_3_D08	520	518	0.0817048	0.0625653	0.157699	-0.0975971
CircTotalInten_TUB	9-aminoacridine_0.3125_0.015625	2_C2_1_D08	2_C2_2_D08	982	520	0.0663364	0.10035	0.10108	-0.0802461
CircTotalInten_TUB	9-aminoacridine_0.3125_0.015625	2_C2_1_D08	2_C2_3_D08	982	518	0.0923024	0.00618748	0.176272	-0.185454
ObjectArea_NUC_A	9-aminoacridine_0.3125_0.015625	2A1_D08	2A2_D08	795	873	0.0264367	0.933189	0.0672454	0.0118656
ObjectArea_NUC_A	9-aminoacridine_0.3125_0.015625	2A1_D08	2A3_D08	795	952	0.0880794	0.00240858	0.147347	-0.126963
ObjectArea_NUC_A	9-aminoacridine_0.3125_0.015625	2A2_D08	2A3_D08	873	952	0.0761873	0.0101169	0.178463	-0.131987
ObjectArea_NUC_B	9-aminoacridine_0.3125_0.015625	2B1_D08	2B2_D08	298	454	0.120332	0.0109219	0.221622	0.26228
ObjectArea_NUC_B	9-aminoacridine_0.3125_0.015625	2B1_D08	2B3_D08	298	323	0.174923	0.000151927	0.394003	0.414959
ObjectArea_NUC_B	9-aminoacridine_0.3125_0.015625	2B2_D08	2B3_D08	454	323	0.10124	0.041769	0.228161	0.160182
ObjectArea_NUC_C1	9-aminoacridine_0.3125_0.015625	2_C1_1_D08	2_C1_2_D08	495	510	0.0576946	0.373152	0.145311	-0.0730991
ObjectArea_NUC_C1	9-aminoacridine_0.3125_0.015625	2_C1_1_D08	2_C1_3_D08	495	499	0.111504	0.00414437	0.212205	-0.176012
ObjectArea_NUC_C1	9-aminoacridine_0.3125_0.015625	2_C1_2_D08	2_C1_3_D08	510	499	0.0983457	0.015211	0.255567	-0.100428
ObjectArea_NUC_C2	9-aminoacridine_0.3125_0.015625	2_C2_2_D08	2_C2_3_D08	520	518	0.0943347	0.0197335	0.15577	-0.230586
ObjectArea_NUC_C2	9-aminoacridine_0.3125_0.015625	2_C2_1_D08	2_C2_2_D08	982	520	0.0399264	0.650468	0.0608594	0.071894
ObjectArea_NUC_C2	9-aminoacridine_0.3125_0.015625	2_C2_1_D08	2_C2_3_D08	982	518	0.106213	0.000950851	0.177425	-0.161381
ObjectAvgInten_NUC_A	9-aminoacridine_0.3125_0.015625	2A1_D08	2A2_D08	795	873	0.0907476	0.00211241	0.128513	-0.153545
ObjectAvgInten_NUC_A	9-aminoacridine_0.3125_0.015625	2A1_D08	2A3_D08	795	952	0.189422	6.31e-14	0.320536	0.387842
ObjectAvgInten_NUC_A	9-aminoacridine_0.3125_0.015625	2A2_D08	2A3_D08	873	952	0.256124	0	0.448948	0.604354
ObjectAvgInten_NUC_B	9-aminoacridine_0.3125_0.015625	2B1_D08	2B2_D08	298	454	0.0801969	0.197501	0.122271	0.021366
ObjectAvgInten_NUC_B	9-aminoacridine_0.3125_0.015625	2B1_D08	2B3_D08	298	323	0.0762046	0.329053	0.155941	-0.10502
ObjectAvgInten_NUC_B	9-aminoacridine_0.3125_0.015625	2B2_D08	2B3_D08	454	323	0.0646541	0.409219	0.101541	-0.138421
ObjectAvgInten_NUC_C1	9-aminoacridine_0.3125_0.015625	2_C1_1_D08	2_C1_2_D08	495	510	0.0720737	0.147053	0.169131	-0.137526
ObjectAvgInten_NUC_C1	9-aminoacridine_0.3125_0.015625	2_C1_1_D08	2_C1_3_D08	495	499	0.0762414	0.111257	0.137531	-0.18081
ObjectAvgInten_NUC_C1	9-aminoacridine_0.3125_0.015625	2_C1_2_D08	2_C1_3_D08	510	499	0.0568942	0.387836	0.167359	-0.046039
ObjectAvgInten_NUC_C2	9-aminoacridine_0.3125_0.015625	2_C2_2_D08	2_C2_3_D08	520	518	0.238677	2.88991e-13	0.491599	-0.482042
ObjectAvgInten_NUC_C2	9-aminoacridine_0.3125_0.015625	2_C2_1_D08	2_C2_2_D08	982	520	0.133895	1.01626e-05	0.245727	0.217428
ObjectAvgInten_NUC_C2	9-aminoacridine_0.3125_0.015625	2_C2_1_D08	2_C2_3_D08	982	518	0.154578	1.83182e-07	0.248183	-0.371525
ObjectShapeLWR_NUC_A	9-aminoacridine_0.3125_0.015625	2A1_D08	2A2_D08	795	873	0.0680974	0.042177	0.172015	-0.118083
ObjectShapeLWR_NUC_A	9-aminoacridine_0.3125_0.015625	2A1_D08	2A3_D08	795	952	0.0279451	0.887607	0.0683105	-0.0081592
ObjectShapeLWR_NUC_A	9-aminoacridine_0.3125_0.015625	2A2_D08	2A3_D08	873	952	0.0635065	0.050785	0.123071	0.110009
ObjectShapeLWR_NUC_B	9-aminoacridine_0.3125_0.015625	2B1_D08	2B2_D08	298	454	0.0742099	0.27502	0.127489	-0.0313292
ObjectShapeLWR_NUC_B	9-aminoacridine_0.3125_0.015625	2B1_D08	2B3_D08	298	323	0.0872587	0.188617	0.112739	0.175172
ObjectShapeLWR_NUC_B	9-aminoacridine_0.3125_0.015625	2B2_D08	2B3_D08	454	323	0.091454	0.0851009	0.13385	0.178784
ObjectShapeLWR_NUC_C1	9-aminoacridine_0.3125_0.015625	2_C1_1_D08	2_C1_2_D08	495	510	0.0742721	0.125124	0.116225	-0.0123414
ObjectShapeLWR_NUC_C1	9-aminoacridine_0.3125_0.015625	2_C1_1_D08	2_C1_3_D08	495	499	0.123657	0.00100132	0.256151	-0.191172
ObjectShapeLWR_NUC_C1	9-aminoacridine_0.3125_0.015625	2_C1_2_D08	2_C1_3_D08	510	499	0.109159	0.00490423	0.205442	-0.167376
ObjectShapeLWR_NUC_C2	9-aminoacridine_0.3125_0.015625	2_C2_2_D08	2_C2_3_D08	520	518	0.0698545	0.158836	0.130043	-0.119065
ObjectShapeLWR_NUC_C2	9-aminoacridine_0.3125_0.015625	2_C2_1_D08	2_C2_2_D08	982	520	0.0856964	0.0135646	0.168984	0.195563
ObjectShapeLWR_NUC_C2	9-aminoacridine_0.3125_0.015625	2_C2_1_D08	2_C2_3_D08	982	518	0.0429782	0.558114	0.0673382	0.0638467
ObjectShapeP2A_NUC_A	9-aminoacridine_0.3125_0.015625	2A1_D08	2A2_D08	795	873	0.0631697	0.0722496	0.256931	-0.131013
ObjectShapeP2A_NUC_A	9-aminoacridine_0.3125_0.015625	2A1_D08	2A3_D08	795	952	0.0290419	0.858492	0.110733	0.0113205
ObjectShapeP2A_NUC_A	9-aminoacridine_0.3125_0.015625	2A2_D08	2A3_D08	873	952	0.0710809	0.0201147	0.157178	0.157563
ObjectShapeP2A_NUC_B	9-aminoacridine_0.3125_0.015625	2B1_D08	2B2_D08	298	454	0.090041	0.108429	0.282987	-0.115706
ObjectShapeP2A_NUC_B	9-aminoacridine_0.3125_0.015625	2B1_D08	2B3_D08	298	323	0.0857731	0.204217	0.281226	0.0392319
ObjectShapeP2A_NUC_B	9-aminoacridine_0.3125_0.015625	2B2_D08	2B3_D08	454	323	0.106357	0.0280818	0.158505	0.156172
ObjectShapeP2A_NUC_C1	9-aminoacridine_0.3125_0.015625	2_C1_1_D08	2_C1_2_D08	495	510	0.0474688	0.623845	0.160885	-0.0248312
ObjectShapeP2A_NUC_C1	9-aminoacridine_0.3125_0.015625	2_C1_1_D08	2_C1_3_D08	495	499	0.12535	0.000818461	0.299891	-0.193265
ObjectShapeP2A_NUC_C1	9-aminoacridine_0.3125_0.015625	2_C1_2_D08	2_C1_3_D08	510	499	0.1129	0.0032671	0.361004	-0.155055
ObjectShapeP2A_NUC_C2	9-aminoacridine_0.3125_0.015625	2_C2_2_D08	2_C2_3_D08	520	518	0.108354	0.00454241	0.29711	-0.159633
ObjectShapeP2A_NUC_C2	9-aminoacridine_0.3125_0.015625	2_C2_1_D08	2_C2_2_D08	982	520	0.0825259	0.0196079	0.4099	0.194766
ObjectShapeP2A_NUC_C2	9-aminoacridine_0.3125_0.015625	2_C2_1_D08	2_C2_3_D08	982	518	0.0639779	0.124528	0.178545	0.0174949
ObjectSize_NUC_A	9-aminoacridine_0.3125_0.015625	2A1_D08	2A2_D08	795	873	0.025516	0.949315	0.0589115	0.00990696
ObjectSize_NUC_A	9-aminoacridine_0.3125_0.015625	2A1_D08	2A3_D08	795	952	0.0876513	0.00257081	0.130481	-0.126212
ObjectSize_NUC_A	9-aminoacridine_0.3125_0.015625	2A2_D08	2A3_D08	873	952	0.0761873	0.0101169	0.15716	-0.133339
ObjectSize_NUC_B	9-aminoacridine_0.3125_0.015625	2B1_D08	2B2_D08	298	454	0.120332	0.0109219	0.229087	0.250356
ObjectSize_NUC_B	9-aminoacridine_0.3125_0.015625	2B1_D08	2B3_D08	298	323	0.174923	0.000151927	0.378831	0.389465
ObjectSize_NUC_B	9-aminoacridine_0.3125_0.015625	2B2_D08	2B3_D08	454	323	0.10124	0.041769	0.201141	0.154424
ObjectSize_NUC_C1	9-aminoacridine_0.3125_0.015625	2_C1_1_D08	2_C1_2_D08	495	510	0.053773	0.461902	0.120452	-0.0756333
ObjectSize_NUC_C1	9-aminoacridine_0.3125_0.015625	2_C1_1_D08	2_C1_3_D08	495	499	0.109532	0.00514662	0.196852	-0.174748
ObjectSize_NUC_C1	9-aminoacridine_0.3125_0.015625	2_C1_2_D08	2_C1_3_D08	510	499	0.0925066	0.0266868	0.221115	-0.0964741
ObjectSize_NUC_C2	9-aminoacridine_0.3125_0.015625	2_C2_2_D08	2_C2_3_D08	520	518	0.0943347	0.0197335	0.151609	-0.235337
ObjectSize_NUC_C2	9-aminoacridine_0.3125_0.015625	2_C2_1_D08	2_C2_2_D08	982	520	0.0399264	0.650468	0.0719743	0.0694465
ObjectSize_NUC_C2	9-aminoacridine_0.3125_0.015625	2_C2_1_D08	2_C2_3_D08	982	518	0.106213	0.000950851	0.176608	-0.159811
ObjectTotalInten_NUC_A	9-aminoacridine_0.3125_0.015625	2A1_D08	2A2_D08	795	873	0.10375	0.000257519	0.146843	-0.0241928
ObjectTotalInten_NUC_A	9-aminoacridine_0.3125_0.015625	2A1_D08	2A3_D08	795	952	0.0551319	0.143589	0.113784	0.168044
ObjectTotalInten_NUC_A	9-aminoacridine_0.3125_0.015625	2A2_D08	2A3_D08	873	952	0.126044	1.04e-06	0.220897	0.187205
ObjectTotalInten_NUC_B	9-aminoacridine_0.3125_0.015625	2B1_D08	2B2_D08	298	454	0.145626	0.000970705	0.272177	0.0501982
ObjectTotalInten_NUC_B	9-aminoacridine_0.3125_0.015625	2B1_D08	2B3_D08	298	323	0.197768	1.08478e-05	0.417846	0.260213
ObjectTotalInten_NUC_B	9-aminoacridine_0.3125_0.015625	2B2_D08	2B3_D08	454	323	0.0759469	0.226399	0.202658	0.243769
ObjectTotalInten_NUC_C1	9-aminoacridine_0.3125_0.015625	2_C1_1_D08	2_C1_2_D08	495	510	0.049079	0.58055	0.118597	-0.0830964
ObjectTotalInten_NUC_C1	9-aminoacridine_0.3125_0.015625	2_C1_1_D08	2_C1_3_D08	495	499	0.0845165	0.057446	0.154246	-0.222201
ObjectTotalInten_NUC_C1	9-aminoacridine_0.3125_0.015625	2_C1_2_D08	2_C1_3_D08	510	499	0.0920075	0.0279556	0.21126	-0.140159
ObjectTotalInten_NUC_C2	9-aminoacridine_0.3125_0.015625	2_C2_2_D08	2_C2_3_D08	520	518	0.19207	9.68033e-09	0.376934	-0.411761
ObjectTotalInten_NUC_C2	9-aminoacridine_0.3125_0.015625	2_C2_1_D08	2_C2_2_D08	982	520	0.0798332	0.0262423	0.108072	0.130149
ObjectTotalInten_NUC_C2	9-aminoacridine_0.3125_0.015625	2_C2_1_D08	2_C2_3_D08	982	518	0.133574	1.11067e-05	0.327334	-0.313652
ObjectVarInten_NUC_A	9-aminoacridine_0.3125_0.015625	2A1_D08	2A2_D08	795	873	0.0844799	0.0052687	0.143062	-0.148491
ObjectVarInten_NUC_A	9-aminoacridine_0.3125_0.015625	2A1_D08	2A3_D08	795	952	0.102122	0.000238075	0.119489	0.18109
ObjectVarInten_NUC_A	9-aminoacridine_0.3125_0.015625	2A2_D08	2A3_D08	873	952	0.14459	1.08e-08	0.197994	0.351985
ObjectVarInten_NUC_B	9-aminoacridine_0.3125_0.015625	2B1_D08	2B2_D08	298	454	0.0893179	0.113318	0.267754	-0.0455608
ObjectVarInten_NUC_B	9-aminoacridine_0.3125_0.015625	2B1_D08	2B3_D08	298	323	0.110302	0.0460308	0.339125	-0.0851424
ObjectVarInten_NUC_B	9-aminoacridine_0.3125_0.015625	2B2_D08	2B3_D08	454	323	0.0615854	0.47134	0.1229	-0.0450853
ObjectVarInten_NUC_C1	9-aminoacridine_0.3125_0.015625	2_C1_1_D08	2_C1_2_D08	495	510	0.0415278	0.780269	0.101602	-0.0982761
ObjectVarInten_NUC_C1	9-aminoacridine_0.3125_0.015625	2_C1_1_D08	2_C1_3_D08	495	499	0.0752517	0.120201	0.229747	-0.11829
ObjectVarInten_NUC_C1	9-aminoacridine_0.3125_0.015625	2_C1_2_D08	2_C1_3_D08	510	499	0.0437496	0.720422	0.182043	-0.0210303
ObjectVarInten_NUC_C2	9-aminoacridine_0.3125_0.015625	2_C2_2_D08	2_C2_3_D08	520	518	0.152101	1.22037e-05	0.310163	-0.2916
ObjectVarInten_NUC_C2	9-aminoacridine_0.3125_0.015625	2_C2_1_D08	2_C2_2_D08	982	520	0.0512377	0.333999	0.115644	0.0715916
ObjectVarInten_NUC_C2	9-aminoacridine_0.3125_0.015625	2_C2_1_D08	2_C2_3_D08	982	518	0.115335	0.000241463	0.238242	-0.235139
RingAvgInten_ACT	9-aminoacridine_0.3125_0.015625	2_C2_2_D08	2_C2_3_D08	520	518	0.114397	0.00224551	0.223948	0.1946
RingAvgInten_ACT	9-aminoacridine_0.3125_0.015625	2_C2_1_D08	2_C2_2_D08	982	520	0.25199	0	0.616067	-0.595843
RingAvgInten_ACT	9-aminoacridine_0.3125_0.015625	2_C2_1_D08	2_C2_3_D08	982	518	0.189114	5.84159e-11	0.398902	-0.402497
RingAvgInten_ER	9-aminoacridine_0.3125_0.015625	2_C1_1_D08	2_C1_2_D08	495	510	0.0648841	0.240836	0.111502	-0.109033
RingAvgInten_ER	9-aminoacridine_0.3125_0.015625	2_C1_1_D08	2_C1_3_D08	495	499	0.146236	4.84491e-05	0.219804	-0.212523
RingAvgInten_ER	9-aminoacridine_0.3125_0.015625	2_C1_2_D08	2_C1_3_D08	510	499	0.13276	0.000275294	0.214228	-0.123818
RingAvgInten_Lipids	9-aminoacridine_0.3125_0.015625	2B1_D08	2B2_D08	298	454	0.223916	2.92453e-08	0.454175	0.547072
RingAvgInten_Lipids	9-aminoacridine_0.3125_0.015625	2B1_D08	2B3_D08	298	323	0.154331	0.00124279	0.287897	0.363466
RingAvgInten_Lipids	9-aminoacridine_0.3125_0.015625	2B2_D08	2B3_D08	454	323	0.101363	0.0413787	0.198371	-0.189633
RingAvgInten_Lyso	9-aminoacridine_0.3125_0.015625	2B1_D08	2B2_D08	298	454	0.0589244	0.559912	0.0881833	0.000357933
RingAvgInten_Lyso	9-aminoacridine_0.3125_0.015625	2B1_D08	2B3_D08	298	323	0.244374	1.8243e-08	0.488562	-0.466072
RingAvgInten_Lyso	9-aminoacridine_0.3125_0.015625	2B2_D08	2B3_D08	454	323	0.248149	1.60974e-10	0.519634	-0.472206
RingAvgInten_MITO	9-aminoacridine_0.3125_0.015625	2A1_D08	2A2_D08	795	873	0.34414	0	0.920909	0.870496
RingAvgInten_MITO	9-aminoacridine_0.3125_0.015625	2A1_D08	2A3_D08	795	952	0.0697638	0.0294863	0.174201	0.0396189
RingAvgInten_MITO	9-aminoacridine_0.3125_0.015625	2A2_D08	2A3_D08	873	952	0.306838	0	0.759975	-0.635801
RingAvgInten_Perox	9-aminoacridine_0.3125_0.015625	2B1_D08	2B2_D08	298	454	0.100331	0.0534541	0.133909	-0.162862
RingAvgInten_Perox	9-aminoacridine_0.3125_0.015625	2B1_D08	2B3_D08	298	323	0.320756	2.81997e-14	0.647949	-0.679007
RingAvgInten_Perox	9-aminoacridine_0.3125_0.015625	2B2_D08	2B3_D08	454	323	0.244193	3.35717e-10	0.546306	-0.521806
RingAvgInten_PMG	9-aminoacridine_0.3125_0.015625	2A1_D08	2A2_D08	795	873	0.173036	3.02e-11	0.455423	0.356597
RingAvgInten_PMG	9-aminoacridine_0.3125_0.015625	2A1_D08	2A3_D08	795	952	0.0478437	0.274544	0.113962	0.000673438
RingAvgInten_PMG	9-aminoacridine_0.3125_0.015625	2A2_D08	2A3_D08	873	952	0.162099	8.08e-11	0.368667	-0.358726
RingAvgInten_RNA	9-aminoacridine_0.3125_0.015625	2A1_D08	2A2_D08	795	873	0.0469861	0.317257	0.0860717	0.0588388
RingAvgInten_RNA	9-aminoacridine_0.3125_0.015625	2A1_D08	2A3_D08	795	952	0.0749604	0.0153682	0.165025	0.0940889
RingAvgInten_RNA	9-aminoacridine_0.3125_0.015625	2A2_D08	2A3_D08	873	952	0.0678959	0.0300329	0.112194	0.0328481
RingAvgInten_TUB	9-aminoacridine_0.3125_0.015625	2_C2_2_D08	2_C2_3_D08	520	518	0.257819	2.10942e-15	0.511237	0.623236
RingAvgInten_TUB	9-aminoacridine_0.3125_0.015625	2_C2_1_D08	2_C2_2_D08	982	520	0.28044	0	0.519947	-0.614648
RingAvgInten_TUB	9-aminoacridine_0.3125_0.015625	2_C2_1_D08	2_C2_3_D08	982	518	0.0433046	0.548281	0.0555824	-0.0511905
RingSpotAvgArea_ACT	9-aminoacridine_0.3125_0.015625	2_C2_2_D08	2_C2_3_D08	520	518	0.108932	0.00423061	0.296506	0.227518
RingSpotAvgArea_ACT	9-aminoacridine_0.3125_0.015625	2_C2_1_D08	2_C2_2_D08	982	520	0.178631	7.55809e-10	0.386489	0.456014
RingSpotAvgArea_ACT	9-aminoacridine_0.3125_0.015625	2_C2_1_D08	2_C2_3_D08	982	518	0.240043	0	0.671765	0.719305
RingSpotAvgArea_ER	9-aminoacridine_0.3125_0.015625	2_C1_1_D08	2_C1_2_D08	495	510	0.0526165	0.490687	0.153848	-0.0196833
RingSpotAvgArea_ER	9-aminoacridine_0.3125_0.015625	2_C1_1_D08	2_C1_3_D08	495	499	0.0872169	0.0456216	0.265404	0.173871
RingSpotAvgArea_ER	9-aminoacridine_0.3125_0.015625	2_C1_2_D08	2_C1_3_D08	510	499	0.107209	0.00610229	0.397623	0.206157
RingSpotAvgArea_Lipids	9-aminoacridine_0.3125_0.015625	2B1_D08	2B2_D08	298	454	0.188552	5.71071e-06	0.35904	-0.226992
RingSpotAvgArea_Lipids	9-aminoacridine_0.3125_0.015625	2B1_D08	2B3_D08	298	323	0.188552	3.33461e-05	0.577632	-0.388366
RingSpotAvgArea_Lipids	9-aminoacridine_0.3125_0.015625	2B2_D08	2B3_D08	454	323	0.237885	1.05794e-09	0.26535	-0.147998
RingSpotAvgArea_Lyso	9-aminoacridine_0.3125_0.015625	2B1_D08	2B2_D08	298	454	0.171827	5.38857e-05	0.434217	-0.674491
RingSpotAvgArea_Lyso	9-aminoacridine_0.3125_0.015625	2B1_D08	2B3_D08	298	323	0.373534	0	0.842587	1.33292
RingSpotAvgArea_Lyso	9-aminoacridine_0.3125_0.015625	2B2_D08	2B3_D08	454	323	0.502388	0	1.06559	0.111881
RingSpotAvgArea_MITO	9-aminoacridine_0.3125_0.015625	2A1_D08	2A2_D08	795	873	0.169499	8.41e-11	0.373577	0.443622
RingSpotAvgArea_MITO	9-aminoacridine_0.3125_0.015625	2A1_D08	2A3_D08	795	952	0.0646895	0.0533851	0.117775	0.0971424
RingSpotAvgArea_MITO	9-aminoacridine_0.3125_0.015625	2A2_D08	2A3_D08	873	952	0.14122	2.59e-08	0.270438	-0.307291
RingSpotAvgArea_Perox	9-aminoacridine_0.3125_0.015625	2B1_D08	2B2_D08	298	454	0.16474	0.000114828	0.275627	-0.317684
RingSpotAvgArea_Perox	9-aminoacridine_0.3125_0.015625	2B1_D08	2B3_D08	298	323	0.313826	1.10134e-13	0.803296	-0.614144
RingSpotAvgArea_Perox	9-aminoacridine_0.3125_0.015625	2B2_D08	2B3_D08	454	323	0.205173	2.51384e-07	0.634166	-0.230804
RingSpotAvgArea_PMG	9-aminoacridine_0.3125_0.015625	2A1_D08	2A2_D08	795	873	0.0513741	0.22296	0.086699	-0.0258618
RingSpotAvgArea_PMG	9-aminoacridine_0.3125_0.015625	2A1_D08	2A3_D08	795	952	0.131468	6.43e-07	0.251859	0.28613
RingSpotAvgArea_PMG	9-aminoacridine_0.3125_0.015625	2A2_D08	2A3_D08	873	952	0.147976	4.56e-09	0.303425	0.302733
RingSpotAvgArea_RNA	9-aminoacridine_0.3125_0.015625	2A1_D08	2A2_D08	795	873	0.763761	0	1.54278	-1.21701
RingSpotAvgArea_RNA	9-aminoacridine_0.3125_0.015625	2A1_D08	2A3_D08	795	952	0.175586	5.61e-12	0.584453	-0.674491
RingSpotAvgArea_RNA	9-aminoacridine_0.3125_0.015625	2A2_D08	2A3_D08	873	952	0.763761	0	1.12359	0.524899
RingSpotAvgArea_TUB	9-aminoacridine_0.3125_0.015625	2_C2_2_D08	2_C2_3_D08	520	518	0.0851129	0.0465797	0.115679	0.157215
RingSpotAvgArea_TUB	9-aminoacridine_0.3125_0.015625	2_C2_1_D08	2_C2_2_D08	982	520	0.075471	0.0417101	0.208755	0.119094
RingSpotAvgArea_TUB	9-aminoacridine_0.3125_0.015625	2_C2_1_D08	2_C2_3_D08	982	518	0.112686	0.000365909	0.204085	0.288935
RingSpotAvgInten_ACT	9-aminoacridine_0.3125_0.015625	2_C2_2_D08	2_C2_3_D08	520	518	0.0644194	0.23173	0.0907228	0.0803593
RingSpotAvgInten_ACT	9-aminoacridine_0.3125_0.015625	2_C2_1_D08	2_C2_2_D08	982	520	0.0632461	0.131733	0.126504	0.129298
RingSpotAvgInten_ACT	9-aminoacridine_0.3125_0.015625	2_C2_1_D08	2_C2_3_D08	982	518	0.0999339	0.00228762	0.191059	0.219965
RingSpotAvgInten_ER	9-aminoacridine_0.3125_0.015625	2_C1_1_D08	2_C1_2_D08	495	510	0.069697	0.174131	0.121761	-0.0936652
RingSpotAvgInten_ER	9-aminoacridine_0.3125_0.015625	2_C1_1_D08	2_C1_3_D08	495	499	0.0595737	0.341056	0.132511	-0.00764959
RingSpotAvgInten_ER	9-aminoacridine_0.3125_0.015625	2_C1_2_D08	2_C1_3_D08	510	499	0.0848953	0.052735	0.152406	0.0881728
RingSpotAvgInten_Lipids	9-aminoacridine_0.3125_0.015625	2B1_D08	2B2_D08	298	454	0.187919	6.06239e-06	0.313156	-0.133021
RingSpotAvgInten_Lipids	9-aminoacridine_0.3125_0.015625	2B1_D08	2B3_D08	298	323	0.187919	3.52166e-05	0.531314	0.178017
RingSpotAvgInten_Lipids	9-aminoacridine_0.3125_0.015625	2B2_D08	2B3_D08	454	323	0.237885	1.05794e-09	0.527855	0.324539
RingSpotAvgInten_Lyso	9-aminoacridine_0.3125_0.015625	2B1_D08	2B2_D08	298	454	0.177985	2.24215e-05	0.262912	-1.05853
RingSpotAvgInten_Lyso	9-aminoacridine_0.3125_0.015625	2B1_D08	2B3_D08	298	323	0.471378	0	0.544124	-0.406331
RingSpotAvgInten_Lyso	9-aminoacridine_0.3125_0.015625	2B2_D08	2B3_D08	454	323	0.497429	0	0.624477	-0.0512131
RingSpotAvgInten_MITO	9-aminoacridine_0.3125_0.015625	2A1_D08	2A2_D08	795	873	0.300313	0	0.773383	0.772218
RingSpotAvgInten_MITO	9-aminoacridine_0.3125_0.015625	2A1_D08	2A3_D08	795	952	0.0286718	0.868523	0.0796652	0.0449888
RingSpotAvgInten_MITO	9-aminoacridine_0.3125_0.015625	2A2_D08	2A3_D08	873	952	0.283363	0	0.711877	-0.612334
RingSpotAvgInten_Perox	9-aminoacridine_0.3125_0.015625	2B1_D08	2B2_D08	298	454	0.0818082	0.179837	0.134725	-0.184262
RingSpotAvgInten_Perox	9-aminoacridine_0.3125_0.015625	2B1_D08	2B3_D08	298	323	0.155547	0.00110583	0.263687	-0.310355
RingSpotAvgInten_Perox	9-aminoacridine_0.3125_0.015625	2B2_D08	2B3_D08	454	323	0.0865373	0.118396	0.187291	-0.127343
RingSpotAvgInten_PMG	9-aminoacridine_0.3125_0.015625	2A1_D08	2A2_D08	795	873	0.145609	4.35e-08	0.363522	0.268865
RingSpotAvgInten_PMG	9-aminoacridine_0.3125_0.015625	2A1_D08	2A3_D08	795	952	0.0545915	0.151149	0.133473	-0.000166732
RingSpotAvgInten_PMG	9-aminoacridine_0.3125_0.015625	2A2_D08	2A3_D08	873	952	0.127041	8.26e-07	0.302198	-0.292878
RingSpotAvgInten_RNA	9-aminoacridine_0.3125_0.015625	2A1_D08	2A2_D08	795	873	0.762887	0	0.809065	-0.931693
RingSpotAvgInten_RNA	9-aminoacridine_0.3125_0.015625	2A1_D08	2A3_D08	795	952	0.481761	0	0.234595	-0.664843
RingSpotAvgInten_RNA	9-aminoacridine_0.3125_0.015625	2A2_D08	2A3_D08	873	952	0.762887	0	0.59155	0.116012
RingSpotAvgInten_TUB	9-aminoacridine_0.3125_0.015625	2_C2_2_D08	2_C2_3_D08	520	518	0.141201	6.41334e-05	0.2997	0.27066
RingSpotAvgInten_TUB	9-aminoacridine_0.3125_0.015625	2_C2_1_D08	2_C2_2_D08	982	520	0.167668	9.98781e-09	0.328396	-0.384222
RingSpotAvgInten_TUB	9-aminoacridine_0.3125_0.015625	2_C2_1_D08	2_C2_3_D08	982	518	0.0482665	0.408333	0.0941662	-0.0814094
RingSpotCount_ACT	9-aminoacridine_0.3125_0.015625	2_C2_2_D08	2_C2_3_D08	520	518	0.210737	1.95492e-10	0.345727	-0.46556
RingSpotCount_ACT	9-aminoacridine_0.3125_0.015625	2_C2_1_D08	2_C2_2_D08	982	520	0.0842081	0.0161094	0.17718	-0.149508
RingSpotCount_ACT	9-aminoacridine_0.3125_0.015625	2_C2_1_D08	2_C2_3_D08	982	518	0.273585	0	0.521525	-0.63369
RingSpotCount_ER	9-aminoacridine_0.3125_0.015625	2_C1_1_D08	2_C1_2_D08	495	510	0.106536	0.00667817	0.176115	0.27239
RingSpotCount_ER	9-aminoacridine_0.3125_0.015625	2_C1_1_D08	2_C1_3_D08	495	499	0.0781806	0.0958778	0.111131	0.146496
RingSpotCount_ER	9-aminoacridine_0.3125_0.015625	2_C1_2_D08	2_C1_3_D08	510	499	0.108193	0.00545254	0.152764	-0.116383
RingSpotCount_Lipids	9-aminoacridine_0.3125_0.015625	2B1_D08	2B2_D08	298	454	0.0616592	0.500844	0.114361	0
RingSpotCount_Lipids	9-aminoacridine_0.3125_0.015625	2B1_D08	2B3_D08	298	323	0.293808	1.18344e-11	0.608085	-0.674491
RingSpotCount_Lipids	9-aminoacridine_0.3125_0.015625	2B2_D08	2B3_D08	454	323	0.285714	2.93321e-13	0.399179	-0.674491
RingSpotCount_Lyso	9-aminoacridine_0.3125_0.015625	2B1_D08	2B2_D08	298	454	0.172148	4.7215e-05	0.377074	-0.674491
RingSpotCount_Lyso	9-aminoacridine_0.3125_0.015625	2B1_D08	2B3_D08	298	323	0.54245	0	2.38349	4.72143
RingSpotCount_Lyso	9-aminoacridine_0.3125_0.015625	2B2_D08	2B3_D08	454	323	0.530792	0	2.1922	0.929692
RingSpotCount_MITO	9-aminoacridine_0.3125_0.015625	2A1_D08	2A2_D08	795	873	0.0845101	0.00524633	0.149696	-0.136504
RingSpotCount_MITO	9-aminoacridine_0.3125_0.015625	2A1_D08	2A3_D08	795	952	0.0941467	0.000924108	0.181646	-0.145379
RingSpotCount_MITO	9-aminoacridine_0.3125_0.015625	2A2_D08	2A3_D08	873	952	0.0374481	0.545538	0.069829	-0.009342
RingSpotCount_Perox	9-aminoacridine_0.3125_0.015625	2B1_D08	2B2_D08	298	454	0.1351	0.00281073	0.279367	-0.337245
RingSpotCount_Perox	9-aminoacridine_0.3125_0.015625	2B1_D08	2B3_D08	298	323	0.143402	0.00340792	0.225703	-0.269796
RingSpotCount_Perox	9-aminoacridine_0.3125_0.015625	2B2_D08	2B3_D08	454	323	0.090963	0.0880264	0.0839923	0.0899321
RingSpotCount_PMG	9-aminoacridine_0.3125_0.015625	2A1_D08	2A2_D08	795	873	0.0666148	0.0498032	0.136372	-0.0553428
RingSpotCount_PMG	9-aminoacridine_0.3125_0.015625	2A1_D08	2A3_D08	795	952	0.0710322	0.0252592	0.166448	-0.0149887
RingSpotCount_PMG	9-aminoacridine_0.3125_0.015625	2A2_D08	2A3_D08	873	952	0.060419	0.0719561	0.101885	0.0510978
RingSpotCount_RNA	9-aminoacridine_0.3125_0.015625	2A1_D08	2A2_D08	795	873	0.762887	0	1.45434	-1
RingSpotCount_RNA	9-aminoacridine_0.3125_0.015625	2A1_D08	2A3_D08	795	952	0.172651	1.21e-11	0.656654	-0.674491
RingSpotCount_RNA	9-aminoacridine_0.3125_0.015625	2A2_D08	2A3_D08	873	952	0.762887	0	0.797685	1.11164
RingSpotCount_TUB	9-aminoacridine_0.3125_0.015625	2_C2_2_D08	2_C2_3_D08	520	518	0.154737	8.02035e-06	0.344891	-0.242784
RingSpotCount_TUB	9-aminoacridine_0.3125_0.015625	2_C2_1_D08	2_C2_2_D08	982	520	0.0843334	0.0158797	0.193524	0.13136
RingSpotCount_TUB	9-aminoacridine_0.3125_0.015625	2_C2_1_D08	2_C2_3_D08	982	518	0.0871675	0.0115601	0.155257	-0.161409
RingSpotTotalArea_ACT	9-aminoacridine_0.3125_0.015625	2_C2_2_D08	2_C2_3_D08	520	518	0.189219	1.70188e-08	0.353229	-0.410487
RingSpotTotalArea_ACT	9-aminoacridine_0.3125_0.015625	2_C2_1_D08	2_C2_2_D08	982	520	0.0544885	0.265018	0.0892874	-0.0628395
RingSpotTotalArea_ACT	9-aminoacridine_0.3125_0.015625	2_C2_1_D08	2_C2_3_D08	982	518	0.231983	3.33067e-16	0.439182	-0.502579
RingSpotTotalArea_ER	9-aminoacridine_0.3125_0.015625	2_C1_1_D08	2_C1_2_D08	495	510	0.0450386	0.68812	0.101143	0.00273841
RingSpotTotalArea_ER	9-aminoacridine_0.3125_0.015625	2_C1_1_D08	2_C1_3_D08	495	499	0.0741483	0.130084	0.130817	-0.0220567
RingSpotTotalArea_ER	9-aminoacridine_0.3125_0.015625	2_C1_2_D08	2_C1_3_D08	510	499	0.0621242	0.284645	0.0779046	-0.0264323
RingSpotTotalArea_Lipids	9-aminoacridine_0.3125_0.015625	2B1_D08	2B2_D08	298	454	0.237885	2.87034e-09	0.215979	-0.133416
RingSpotTotalArea_Lipids	9-aminoacridine_0.3125_0.015625	2B1_D08	2B3_D08	298	323	0.235022	1.30823e-07	0.491904	-0.337245
RingSpotTotalArea_Lipids	9-aminoacridine_0.3125_0.015625	2B2_D08	2B3_D08	454	323	0.284141	4.05675e-13	0.358487	-0.22483
RingSpotTotalArea_Lyso	9-aminoacridine_0.3125_0.015625	2B1_D08	2B2_D08	298	454	0.179993	3.22476e-05	0.296808	-0.674491
RingSpotTotalArea_MITO	9-aminoacridine_0.3125_0.015625	2A1_D08	2A2_D08	795	873	0.123283	6.43e-06	0.173483	0.123468
RingSpotTotalArea_MITO	9-aminoacridine_0.3125_0.015625	2A1_D08	2A3_D08	795	952	0.0567993	0.122166	0.114029	-0.0836197
RingSpotTotalArea_MITO	9-aminoacridine_0.3125_0.015625	2A2_D08	2A3_D08	873	952	0.115505	1.06e-05	0.204958	-0.243427
RingSpotTotalArea_Perox	9-aminoacridine_0.3125_0.015625	2B1_D08	2B2_D08	298	454	0.145227	0.00101211	0.26995	-0.291321
RingSpotTotalArea_Perox	9-aminoacridine_0.3125_0.015625	2B1_D08	2B3_D08	298	323	0.235149	7.18926e-08	0.480569	-0.502705
RingSpotTotalArea_Perox	9-aminoacridine_0.3125_0.015625	2B2_D08	2B3_D08	454	323	0.114776	0.0138523	0.22331	-0.207739
RingSpotTotalArea_PMG	9-aminoacridine_0.3125_0.015625	2A1_D08	2A2_D08	795	873	0.0799326	0.00981536	0.153972	-0.0978663
RingSpotTotalArea_PMG	9-aminoacridine_0.3125_0.015625	2A1_D08	2A3_D08	795	952	0.0634454	0.0611395	0.0859857	0.0395013
RingSpotTotalArea_PMG	9-aminoacridine_0.3125_0.015625	2A2_D08	2A3_D08	873	952	0.080318	0.0056148	0.210103	0.1659
RingSpotTotalArea_RNA	9-aminoacridine_0.3125_0.015625	2A1_D08	2A2_D08	795	873	0.841924	0	2.83437	-1.97653
RingSpotTotalArea_RNA	9-aminoacridine_0.3125_0.015625	2A1_D08	2A3_D08	795	952	0.216472	0	0.81865	-0.674491
RingSpotTotalArea_RNA	9-aminoacridine_0.3125_0.015625	2A2_D08	2A3_D08	873	952	0.841924	0	2.98125	1.51622
RingSpotTotalArea_TUB	9-aminoacridine_0.3125_0.015625	2_C2_2_D08	2_C2_3_D08	520	518	0.080153	0.0712757	0.173704	-0.15445
RingSpotTotalArea_TUB	9-aminoacridine_0.3125_0.015625	2_C2_1_D08	2_C2_2_D08	982	520	0.0970899	0.00329174	0.188147	0.185178
RingSpotTotalArea_TUB	9-aminoacridine_0.3125_0.015625	2_C2_1_D08	2_C2_3_D08	982	518	0.0544197	0.267706	0.0779762	0.0252273
RingSpotTotalInten_ACT	9-aminoacridine_0.3125_0.015625	2_C2_2_D08	2_C2_3_D08	520	518	0.113959	0.00236518	0.233468	-0.299306
RingSpotTotalInten_ACT	9-aminoacridine_0.3125_0.015625	2_C2_1_D08	2_C2_2_D08	982	520	0.0534114	0.286657	0.103314	0.0732767
RingSpotTotalInten_ACT	9-aminoacridine_0.3125_0.015625	2_C2_1_D08	2_C2_3_D08	982	518	0.109386	0.000597879	0.192608	-0.261346
RingSpotTotalInten_ER	9-aminoacridine_0.3125_0.015625	2_C1_1_D08	2_C1_2_D08	495	510	0.0623886	0.282226	0.170896	-0.0380915
RingSpotTotalInten_ER	9-aminoacridine_0.3125_0.015625	2_C1_1_D08	2_C1_3_D08	495	499	0.0921844	0.0292969	0.202525	-0.0570841
RingSpotTotalInten_ER	9-aminoacridine_0.3125_0.015625	2_C1_2_D08	2_C1_3_D08	510	499	0.0681363	0.192121	0.0769429	-0.0194299
RingSpotTotalInten_Lipids	9-aminoacridine_0.3125_0.015625	2B1_D08	2B2_D08	298	454	0.187919	6.06239e-06	0.312448	-0.170995
RingSpotTotalInten_Lipids	9-aminoacridine_0.3125_0.015625	2B1_D08	2B3_D08	298	323	0.187919	4.76082e-05	1.01448	-0.30986
RingSpotTotalInten_Lipids	9-aminoacridine_0.3125_0.015625	2B2_D08	2B3_D08	454	323	0.281967	5.0393e-13	1.06948	-0.190237
RingSpotTotalInten_Lyso	9-aminoacridine_0.3125_0.015625	2B1_D08	2B2_D08	298	454	0.181328	2.86103e-05	0.415881	-0.674491
RingSpotTotalInten_MITO	9-aminoacridine_0.3125_0.015625	2A1_D08	2A2_D08	795	873	0.0399344	0.521025	0.0548199	-0.0277368
RingSpotTotalInten_MITO	9-aminoacridine_0.3125_0.015625	2A1_D08	2A3_D08	795	952	0.212534	0	0.474893	-0.480006
RingSpotTotalInten_MITO	9-aminoacridine_0.3125_0.015625	2A2_D08	2A3_D08	873	952	0.183939	8.28e-14	0.441891	-0.440384
RingSpotTotalInten_Perox	9-aminoacridine_0.3125_0.015625	2B1_D08	2B2_D08	298	454	0.128359	0.00532532	0.25353	-0.327568
RingSpotTotalInten_Perox	9-aminoacridine_0.3125_0.015625	2B1_D08	2B3_D08	298	323	0.207264	3.29263e-06	0.471544	-0.495086
RingSpotTotalInten_Perox	9-aminoacridine_0.3125_0.015625	2B2_D08	2B3_D08	454	323	0.10898	0.0226013	0.2948	-0.204388
RingSpotTotalInten_PMG	9-aminoacridine_0.3125_0.015625	2A1_D08	2A2_D08	795	873	0.0587539	0.113286	0.117182	-0.00867038
RingSpotTotalInten_PMG	9-aminoacridine_0.3125_0.015625	2A1_D08	2A3_D08	795	952	0.0534153	0.168993	0.0782569	0.0879108
RingSpotTotalInten_PMG	9-aminoacridine_0.3125_0.015625	2A2_D08	2A3_D08	873	952	0.0591761	0.0823864	0.165587	0.108487
RingSpotTotalInten_RNA	9-aminoacridine_0.3125_0.015625	2A1_D08	2A2_D08	795	873	0.836197	0	4.08595	-0.536536
RingSpotTotalInten_RNA	9-aminoacridine_0.3125_0.015625	2A1_D08	2A3_D08	795	952	0.20884	4e-15	0.779376	-0.249852
RingSpotTotalInten_RNA	9-aminoacridine_0.3125_0.015625	2A2_D08	2A3_D08	873	952	0.836197	0	3.51797	0.765772
RingSpotTotalInten_TUB	9-aminoacridine_0.3125_0.015625	2_C2_2_D08	2_C2_3_D08	520	518	0.0793362	0.0762603	0.184663	-0.157374
RingSpotTotalInten_TUB	9-aminoacridine_0.3125_0.015625	2_C2_1_D08	2_C2_2_D08	982	520	0.089707	0.00840756	0.171453	0.177878
RingSpotTotalInten_TUB	9-aminoacridine_0.3125_0.015625	2_C2_1_D08	2_C2_3_D08	982	518	0.0409259	0.621017	0.0710402	0.0210314
RingTotalInten_ACT	9-aminoacridine_0.3125_0.015625	2_C2_2_D08	2_C2_3_D08	520	518	0.0548337	0.416178	0.111334	-0.0488418
RingTotalInten_ACT	9-aminoacridine_0.3125_0.015625	2_C2_1_D08	2_C2_2_D08	982	520	0.125756	4.27601e-05	0.29661	-0.234594
RingTotalInten_ACT	9-aminoacridine_0.3125_0.015625	2_C2_1_D08	2_C2_3_D08	982	518	0.139	4.07338e-06	0.338413	-0.290222
RingTotalInten_ER	9-aminoacridine_0.3125_0.015625	2_C1_1_D08	2_C1_2_D08	495	510	0.109566	0.00480594	0.165933	0.262783
RingTotalInten_ER	9-aminoacridine_0.3125_0.015625	2_C1_1_D08	2_C1_3_D08	495	499	0.0787919	0.0914139	0.132201	-0.102877
RingTotalInten_ER	9-aminoacridine_0.3125_0.015625	2_C1_2_D08	2_C1_3_D08	510	499	0.162938	3.05397e-06	0.270022	-0.357425
RingTotalInten_Lipids	9-aminoacridine_0.3125_0.015625	2B1_D08	2B2_D08	298	454	0.0452355	0.855227	0.0873591	-0.0261486
RingTotalInten_Lipids	9-aminoacridine_0.3125_0.015625	2B1_D08	2B3_D08	298	323	0.0763916	0.326194	0.123033	0.138821
RingTotalInten_Lipids	9-aminoacridine_0.3125_0.015625	2B2_D08	2B3_D08	454	323	0.0783473	0.19696	0.171923	0.16167
RingTotalInten_Lyso	9-aminoacridine_0.3125_0.015625	2B1_D08	2B2_D08	298	454	0.126526	0.00630025	0.229801	-0.225932
RingTotalInten_Lyso	9-aminoacridine_0.3125_0.015625	2B1_D08	2B3_D08	298	323	0.113699	0.0363579	0.168385	-0.100119
RingTotalInten_Lyso	9-aminoacridine_0.3125_0.015625	2B2_D08	2B3_D08	454	323	0.0599419	0.506467	0.1068	0.132584
RingTotalInten_MITO	9-aminoacridine_0.3125_0.015625	2A1_D08	2A2_D08	795	873	0.162364	5.94e-10	0.428987	0.383796
RingTotalInten_MITO	9-aminoacridine_0.3125_0.015625	2A1_D08	2A3_D08	795	952	0.0590772	0.097202	0.141038	-0.109103
RingTotalInten_MITO	9-aminoacridine_0.3125_0.015625	2A2_D08	2A3_D08	873	952	0.20463	0	0.544475	-0.457504
RingTotalInten_Perox	9-aminoacridine_0.3125_0.015625	2B1_D08	2B2_D08	298	454	0.148804	0.000693193	0.295573	-0.307134
RingTotalInten_Perox	9-aminoacridine_0.3125_0.015625	2B1_D08	2B3_D08	298	323	0.251023	6.57106e-09	0.564733	-0.457552
RingTotalInten_Perox	9-aminoacridine_0.3125_0.015625	2B2_D08	2B3_D08	454	323	0.133025	0.00251329	0.289708	-0.175256
RingTotalInten_PMG	9-aminoacridine_0.3125_0.015625	2A1_D08	2A2_D08	795	873	0.0435324	0.409536	0.0780907	-0.00711354
RingTotalInten_PMG	9-aminoacridine_0.3125_0.015625	2A1_D08	2A3_D08	795	952	0.0409188	0.462765	0.114463	-0.0814164
RingTotalInten_PMG	9-aminoacridine_0.3125_0.015625	2A2_D08	2A3_D08	873	952	0.0671162	0.0330548	0.139386	-0.0710036
RingTotalInten_RNA	9-aminoacridine_0.3125_0.015625	2A1_D08	2A2_D08	795	873	0.0667488	0.0490681	0.247959	-0.147633
RingTotalInten_RNA	9-aminoacridine_0.3125_0.015625	2A1_D08	2A3_D08	795	952	0.0938732	0.000966215	0.265182	-0.170637
RingTotalInten_RNA	9-aminoacridine_0.3125_0.015625	2A2_D08	2A3_D08	873	952	0.0442729	0.333944	0.168061	-0.0240461
RingTotalInten_TUB	9-aminoacridine_0.3125_0.015625	2_C2_2_D08	2_C2_3_D08	520	518	0.13884	9.03903e-05	0.217027	-0.290066
RingTotalInten_TUB	9-aminoacridine_0.3125_0.015625	2_C2_1_D08	2_C2_2_D08	982	520	0.0800995	0.0254932	0.104983	0.156873
RingTotalInten_TUB	9-aminoacridine_0.3125_0.015625	2_C2_1_D08	2_C2_3_D08	982	518	0.0888385	0.00946961	0.152964	-0.12646
TotalInten_ACT	9-aminoacridine_0.3125_0.015625	2_C2_2_D08	2_C2_3_D08	520	518	0.134029	0.000178666	0.200301	0.136554
TotalInten_ACT	9-aminoacridine_0.3125_0.015625	2_C2_1_D08	2_C2_2_D08	982	520	0.152785	2.55774e-07	0.212502	-0.217981
TotalInten_ACT	9-aminoacridine_0.3125_0.015625	2_C2_1_D08	2_C2_3_D08	982	518	0.0457855	0.47579	0.107049	-0.0518852
TotalInten_ER	9-aminoacridine_0.3125_0.015625	2_C1_1_D08	2_C1_2_D08	495	510	0.0572193	0.383314	0.102892	-0.0598459
TotalInten_ER	9-aminoacridine_0.3125_0.015625	2_C1_1_D08	2_C1_3_D08	495	499	0.134572	0.000246731	0.293671	-0.293398
TotalInten_ER	9-aminoacridine_0.3125_0.015625	2_C1_2_D08	2_C1_3_D08	510	499	0.121745	0.00113215	0.3181	-0.211813
TotalInten_Lipids	9-aminoacridine_0.3125_0.015625	2B1_D08	2B2_D08	298	454	0.0568992	0.605013	0.131329	0.0660792
TotalInten_Lipids	9-aminoacridine_0.3125_0.015625	2B1_D08	2B3_D08	298	323	0.175878	0.000136929	0.396717	0.329929
TotalInten_Lipids	9-aminoacridine_0.3125_0.015625	2B2_D08	2B3_D08	454	323	0.170947	3.24043e-05	0.374246	0.281292
TotalInten_Lyso	9-aminoacridine_0.3125_0.015625	2B1_D08	2B2_D08	298	454	0.0754812	0.256911	0.162238	0.101517
TotalInten_Lyso	9-aminoacridine_0.3125_0.015625	2B1_D08	2B3_D08	298	323	0.0713321	0.40941	0.226404	0.111067
TotalInten_Lyso	9-aminoacridine_0.3125_0.015625	2B2_D08	2B3_D08	454	323	0.0463032	0.813182	0.114019	0.0110615
TotalInten_MITO	9-aminoacridine_0.3125_0.015625	2A1_D08	2A2_D08	795	873	0.150044	1.46e-08	0.345163	0.420226
TotalInten_MITO	9-aminoacridine_0.3125_0.015625	2A1_D08	2A3_D08	795	952	0.0506118	0.21706	0.172422	-0.0452954
TotalInten_MITO	9-aminoacridine_0.3125_0.015625	2A2_D08	2A3_D08	873	952	0.176554	9.36e-13	0.501062	-0.433357
TotalInten_NUC_Tex	9-aminoacridine_0.3125_0.015625	2A1_D08	2A2_D08	795	873	0.103862	0.000252567	0.142812	-0.0321452
TotalInten_NUC_Tex	9-aminoacridine_0.3125_0.015625	2A1_D08	2A3_D08	795	952	0.0549244	0.146454	0.113815	0.163812
TotalInten_NUC_Tex	9-aminoacridine_0.3125_0.015625	2A2_D08	2A3_D08	873	952	0.121367	2.98e-06	0.215391	0.188948
TotalInten_Perox	9-aminoacridine_0.3125_0.015625	2B1_D08	2B2_D08	298	454	0.062014	0.49338	0.174073	-0.0914215
TotalInten_Perox	9-aminoacridine_0.3125_0.015625	2B1_D08	2B3_D08	298	323	0.152014	0.00154864	0.418851	-0.303705
TotalInten_Perox	9-aminoacridine_0.3125_0.015625	2B2_D08	2B3_D08	454	323	0.131211	0.00301172	0.293782	-0.239987
TotalInten_PMG	9-aminoacridine_0.3125_0.015625	2A1_D08	2A2_D08	795	873	0.0532668	0.188461	0.103641	-0.0139333
TotalInten_PMG	9-aminoacridine_0.3125_0.015625	2A1_D08	2A3_D08	795	952	0.0959714	0.000684202	0.260602	-0.170034
TotalInten_PMG	9-aminoacridine_0.3125_0.015625	2A2_D08	2A3_D08	873	952	0.0662872	0.0365578	0.193447	-0.147765
TotalInten_RNA	9-aminoacridine_0.3125_0.015625	2A1_D08	2A2_D08	795	873	0.137288	3.08e-07	0.414953	-0.252007
TotalInten_RNA	9-aminoacridine_0.3125_0.015625	2A1_D08	2A3_D08	795	952	0.0946055	0.000860497	0.442168	-0.237581
TotalInten_RNA	9-aminoacridine_0.3125_0.015625	2A2_D08	2A3_D08	873	952	0.0592214	0.0821162	0.219556	0.0158709
TotalInten_TUB	9-aminoacridine_0.3125_0.015625	2_C2_2_D08	2_C2_3_D08	520	518	0.0817048	0.0625653	0.157699	-0.0975971
TotalInten_TUB	9-aminoacridine_0.3125_0.015625	2_C2_1_D08	2_C2_2_D08	982	520	0.0663364	0.10035	0.10108	-0.0802461
TotalInten_TUB	9-aminoacridine_0.3125_0.015625	2_C2_1_D08	2_C2_3_D08	982	518	0.0923024	0.00618748	0.176272	-0.185454
AvgInten_ACT	9-aminoacridine_0.625_0.03125	2_C2_2_D07	2_C2_3_D07	537	464	0.0661241	0.22649	0.147641	-0.0759142
AvgInten_ACT	9-aminoacridine_0.625_0.03125	2_C2_1_D07	2_C2_2_D07	880	537	0.0518072	0.332318	0.108993	-0.0615213
AvgInten_ACT	9-aminoacridine_0.625_0.03125	2_C2_1_D07	2_C2_3_D07	880	464	0.0672414	0.128169	0.175214	-0.141962
AvgInten_ER	9-aminoacridine_0.625_0.03125	2_C1_1_D07	2_C1_2_D07	452	505	0.0757426	0.129532	0.0979618	-0.0224105
AvgInten_ER	9-aminoacridine_0.625_0.03125	2_C1_1_D07	2_C1_3_D07	452	471	0.0911965	0.0431342	0.218701	0.218863
AvgInten_ER	9-aminoacridine_0.625_0.03125	2_C1_2_D07	2_C1_3_D07	505	471	0.116289	0.00274446	0.259724	0.272724
AvgInten_Lipids	9-aminoacridine_0.625_0.03125	2B2_D07	2B3_D07	239	170	0.522693	0	1.93519	1.84073
AvgInten_Lipids	9-aminoacridine_0.625_0.03125	2B1_D07	2B2_D07	294	239	0.0769789	0.415407	0.193734	-0.045038
AvgInten_Lipids	9-aminoacridine_0.625_0.03125	2B1_D07	2B3_D07	294	170	0.503641	0	1.84231	1.97136
AvgInten_Lyso	9-aminoacridine_0.625_0.03125	2B2_D07	2B3_D07	239	170	0.0631553	0.823035	0.198887	-0.0587355
AvgInten_Lyso	9-aminoacridine_0.625_0.03125	2B1_D07	2B2_D07	294	239	0.127857	0.0268618	0.201177	0.150948
AvgInten_Lyso	9-aminoacridine_0.625_0.03125	2B1_D07	2B3_D07	294	170	0.129852	0.0528992	0.309339	0.0949611
AvgInten_MITO	9-aminoacridine_0.625_0.03125	2A2_D07	2A3_D07	892	922	0.504406	0	1.24185	-1.08702
AvgInten_MITO	9-aminoacridine_0.625_0.03125	2A1_D07	2A2_D07	922	892	0.279712	0	0.724932	0.681811
AvgInten_MITO	9-aminoacridine_0.625_0.03125	2A1_D07	2A3_D07	922	922	0.27115	0	0.585377	-0.58918
AvgInten_NUC_Tex	9-aminoacridine_0.625_0.03125	2A2_D07	2A3_D07	892	922	0.078789	0.00718536	0.14198	0.182375
AvgInten_NUC_Tex	9-aminoacridine_0.625_0.03125	2A1_D07	2A2_D07	922	892	0.0594341	0.0812733	0.103176	0.132999
AvgInten_NUC_Tex	9-aminoacridine_0.625_0.03125	2A1_D07	2A3_D07	922	922	0.126898	7.13e-07	0.241581	0.320076
AvgInten_Perox	9-aminoacridine_0.625_0.03125	2B2_D07	2B3_D07	239	170	0.0571007	0.902347	0.234923	-0.0914623
AvgInten_Perox	9-aminoacridine_0.625_0.03125	2B1_D07	2B2_D07	294	239	0.119574	0.0461109	0.177865	0.202077
AvgInten_Perox	9-aminoacridine_0.625_0.03125	2B1_D07	2B3_D07	294	170	0.123689	0.0740658	0.281737	0.103498
AvgInten_PMG	9-aminoacridine_0.625_0.03125	2A2_D07	2A3_D07	892	922	0.176899	9.5e-13	0.326925	-0.371256
AvgInten_PMG	9-aminoacridine_0.625_0.03125	2A1_D07	2A2_D07	922	892	0.063787	0.0499741	0.185586	0.126437
AvgInten_PMG	9-aminoacridine_0.625_0.03125	2A1_D07	2A3_D07	922	922	0.145336	6.97e-09	0.272369	-0.315189
AvgInten_RNA	9-aminoacridine_0.625_0.03125	2A2_D07	2A3_D07	892	922	0.0615254	0.0646164	0.195709	-0.000197016
AvgInten_RNA	9-aminoacridine_0.625_0.03125	2A1_D07	2A2_D07	922	892	0.0653288	0.0417211	0.197315	0.0197458
AvgInten_RNA	9-aminoacridine_0.625_0.03125	2A1_D07	2A3_D07	922	922	0.0997831	0.000206152	0.222234	0.0195476
AvgInten_TUB	9-aminoacridine_0.625_0.03125	2_C2_2_D07	2_C2_3_D07	537	464	0.0554967	0.427316	0.164312	0.102399
AvgInten_TUB	9-aminoacridine_0.625_0.03125	2_C2_1_D07	2_C2_2_D07	880	537	0.0513078	0.343753	0.149764	-0.080809
AvgInten_TUB	9-aminoacridine_0.625_0.03125	2_C2_1_D07	2_C2_3_D07	880	464	0.0626176	0.184503	0.191254	0.0299437
CircAvgInten_ACT	9-aminoacridine_0.625_0.03125	2_C2_2_D07	2_C2_3_D07	537	464	0.0661241	0.22649	0.147641	-0.0759142
CircAvgInten_ACT	9-aminoacridine_0.625_0.03125	2_C2_1_D07	2_C2_2_D07	880	537	0.0518072	0.332318	0.108993	-0.0615213
CircAvgInten_ACT	9-aminoacridine_0.625_0.03125	2_C2_1_D07	2_C2_3_D07	880	464	0.0672414	0.128169	0.175214	-0.141962
CircAvgInten_ER	9-aminoacridine_0.625_0.03125	2_C1_1_D07	2_C1_2_D07	452	505	0.0757426	0.129532	0.0979618	-0.0224105
CircAvgInten_ER	9-aminoacridine_0.625_0.03125	2_C1_1_D07	2_C1_3_D07	452	471	0.0911965	0.0431342	0.218701	0.218863
CircAvgInten_ER	9-aminoacridine_0.625_0.03125	2_C1_2_D07	2_C1_3_D07	505	471	0.116289	0.00274446	0.259724	0.272724
CircAvgInten_Lipids	9-aminoacridine_0.625_0.03125	2B2_D07	2B3_D07	239	170	0.522693	0	1.93519	1.84073
CircAvgInten_Lipids	9-aminoacridine_0.625_0.03125	2B1_D07	2B2_D07	294	239	0.0769789	0.415407	0.193734	-0.045038
CircAvgInten_Lipids	9-aminoacridine_0.625_0.03125	2B1_D07	2B3_D07	294	170	0.503641	0	1.84231	1.97136
CircAvgInten_Lyso	9-aminoacridine_0.625_0.03125	2B2_D07	2B3_D07	239	170	0.0631553	0.823035	0.198887	-0.0587355
CircAvgInten_Lyso	9-aminoacridine_0.625_0.03125	2B1_D07	2B2_D07	294	239	0.127857	0.0268618	0.201177	0.150948
CircAvgInten_Lyso	9-aminoacridine_0.625_0.03125	2B1_D07	2B3_D07	294	170	0.129852	0.0528992	0.309339	0.0949611
CircAvgInten_NUC_Tex	9-aminoacridine_0.625_0.03125	2A2_D07	2A3_D07	892	922	0.078789	0.00718536	0.14198	0.182375
CircAvgInten_NUC_Tex	9-aminoacridine_0.625_0.03125	2A1_D07	2A2_D07	922	892	0.0594341	0.0812733	0.103176	0.132999
CircAvgInten_NUC_Tex	9-aminoacridine_0.625_0.03125	2A1_D07	2A3_D07	922	922	0.126898	7.13e-07	0.241581	0.320076
CircAvgInten_Perox	9-aminoacridine_0.625_0.03125	2B2_D07	2B3_D07	239	170	0.0571007	0.902347	0.234923	-0.0914623
CircAvgInten_Perox	9-aminoacridine_0.625_0.03125	2B1_D07	2B2_D07	294	239	0.119574	0.0461109	0.177865	0.202077
CircAvgInten_Perox	9-aminoacridine_0.625_0.03125	2B1_D07	2B3_D07	294	170	0.123689	0.0740658	0.281737	0.103498
CircAvgInten_PMG	9-aminoacridine_0.625_0.03125	2A2_D07	2A3_D07	892	922	0.176899	9.5e-13	0.326925	-0.371256
CircAvgInten_PMG	9-aminoacridine_0.625_0.03125	2A1_D07	2A2_D07	922	892	0.063787	0.0499741	0.185586	0.126437
CircAvgInten_PMG	9-aminoacridine_0.625_0.03125	2A1_D07	2A3_D07	922	922	0.145336	6.97e-09	0.272369	-0.315189
CircAvgInten_RNA	9-aminoacridine_0.625_0.03125	2A2_D07	2A3_D07	892	922	0.0615254	0.0646164	0.195709	-0.000197016
CircAvgInten_RNA	9-aminoacridine_0.625_0.03125	2A1_D07	2A2_D07	922	892	0.0653288	0.0417211	0.197315	0.0197458
CircAvgInten_RNA	9-aminoacridine_0.625_0.03125	2A1_D07	2A3_D07	922	922	0.0997831	0.000206152	0.222234	0.0195476
CircAvgInten_TUB	9-aminoacridine_0.625_0.03125	2_C2_2_D07	2_C2_3_D07	537	464	0.0554967	0.427316	0.164312	0.102399
CircAvgInten_TUB	9-aminoacridine_0.625_0.03125	2_C2_1_D07	2_C2_2_D07	880	537	0.0513078	0.343753	0.149764	-0.080809
CircAvgInten_TUB	9-aminoacridine_0.625_0.03125	2_C2_1_D07	2_C2_3_D07	880	464	0.0626176	0.184503	0.191254	0.0299437
CircSpotAvgArea_ACT	9-aminoacridine_0.625_0.03125	2_C2_2_D07	2_C2_3_D07	537	464	0.131527	0.000413881	0.199845	-0.179324
CircSpotAvgArea_ACT	9-aminoacridine_0.625_0.03125	2_C2_1_D07	2_C2_2_D07	880	537	0.0695	0.0833298	0.235487	0.0842641
CircSpotAvgArea_ACT	9-aminoacridine_0.625_0.03125	2_C2_1_D07	2_C2_3_D07	880	464	0.0862094	0.0232749	0.240809	-0.102798
CircSpotAvgArea_ER	9-aminoacridine_0.625_0.03125	2_C1_1_D07	2_C1_2_D07	452	505	0.101134	0.0165689	0.31709	0.286638
CircSpotAvgArea_ER	9-aminoacridine_0.625_0.03125	2_C1_1_D07	2_C1_3_D07	452	471	0.170068	4.29274e-06	0.387804	0.519721
CircSpotAvgArea_ER	9-aminoacridine_0.625_0.03125	2_C1_2_D07	2_C1_3_D07	505	471	0.0852641	0.060915	0.299212	0.191075
CircSpotAvgArea_Lipids	9-aminoacridine_0.625_0.03125	2B2_D07	2B3_D07	239	170	0.143392	0.0336433	0.227857	0.155858
CircSpotAvgArea_Lipids	9-aminoacridine_0.625_0.03125	2B1_D07	2B2_D07	294	239	0.113768	0.0659082	0.170913	0.824377
CircSpotAvgArea_Lipids	9-aminoacridine_0.625_0.03125	2B1_D07	2B3_D07	294	170	0.194398	0.000582549	0.234386	1.17073
CircSpotAvgArea_Lyso	9-aminoacridine_0.625_0.03125	2B2_D07	2B3_D07	239	170	0.433128	1.11022e-16	0.853934	0.518635
CircSpotAvgArea_Lyso	9-aminoacridine_0.625_0.03125	2B1_D07	2B2_D07	294	239	0.159167	0.00253816	0.302942	-0.139853
CircSpotAvgArea_Lyso	9-aminoacridine_0.625_0.03125	2B1_D07	2B3_D07	294	170	0.273961	1.93931e-07	0.559049	0.317984
CircSpotAvgArea_NUC_Tex	9-aminoacridine_0.625_0.03125	2A2_D07	2A3_D07	892	922	0.0774953	0.0086312	0.109757	0.156701
CircSpotAvgArea_NUC_Tex	9-aminoacridine_0.625_0.03125	2A1_D07	2A2_D07	922	892	0.0831007	0.0038157	0.117504	-0.147493
CircSpotAvgArea_NUC_Tex	9-aminoacridine_0.625_0.03125	2A1_D07	2A3_D07	922	922	0.0347072	0.635262	0.0974563	0.0177058
CircSpotAvgArea_Perox	9-aminoacridine_0.625_0.03125	2B2_D07	2B3_D07	239	170	0.0924216	0.366286	0.203057	0.175193
CircSpotAvgArea_Perox	9-aminoacridine_0.625_0.03125	2B1_D07	2B2_D07	294	239	0.132653	0.0193227	0.197975	0.174552
CircSpotAvgArea_Perox	9-aminoacridine_0.625_0.03125	2B1_D07	2B3_D07	294	170	0.182426	0.00158143	0.29118	0.335822
CircSpotAvgArea_PMG	9-aminoacridine_0.625_0.03125	2A2_D07	2A3_D07	892	922	0.145816	1.37e-08	0.386427	-0.337817
CircSpotAvgArea_PMG	9-aminoacridine_0.625_0.03125	2A1_D07	2A2_D07	922	892	0.482578	0	0.6941	-0.868738
CircSpotAvgArea_PMG	9-aminoacridine_0.625_0.03125	2A1_D07	2A3_D07	922	922	0.617875	0	0.71717	-1.43879
CircSpotAvgArea_RNA	9-aminoacridine_0.625_0.03125	2A2_D07	2A3_D07	892	922	0.0705412	0.0223863	0.158062	-0.0675307
CircSpotAvgArea_RNA	9-aminoacridine_0.625_0.03125	2A1_D07	2A2_D07	922	892	0.0719199	0.0186549	0.147511	-0.0279736
CircSpotAvgArea_RNA	9-aminoacridine_0.625_0.03125	2A1_D07	2A3_D07	922	922	0.0586523	0.0853078	0.134557	-0.106047
CircSpotAvgArea_TUB	9-aminoacridine_0.625_0.03125	2_C2_2_D07	2_C2_3_D07	537	464	0.0535856	0.487424	0.164475	0.041973
CircSpotAvgArea_TUB	9-aminoacridine_0.625_0.03125	2_C2_1_D07	2_C2_2_D07	880	537	0.0656349	0.119945	0.119201	-0.0827871
CircSpotAvgArea_TUB	9-aminoacridine_0.625_0.03125	2_C2_1_D07	2_C2_3_D07	880	464	0.0602925	0.23015	0.14832	-0.0445486
CircSpotAvgInten_ACT	9-aminoacridine_0.625_0.03125	2_C2_2_D07	2_C2_3_D07	537	464	0.0597428	0.3367	0.145559	-0.0576477
CircSpotAvgInten_ACT	9-aminoacridine_0.625_0.03125	2_C2_1_D07	2_C2_2_D07	880	537	0.0716607	0.0650865	0.129796	-0.113386
CircSpotAvgInten_ACT	9-aminoacridine_0.625_0.03125	2_C2_1_D07	2_C2_3_D07	880	464	0.0891458	0.0159933	0.184524	-0.177311
CircSpotAvgInten_ER	9-aminoacridine_0.625_0.03125	2_C1_1_D07	2_C1_2_D07	452	505	0.0639578	0.283379	0.102884	0.00754962
CircSpotAvgInten_ER	9-aminoacridine_0.625_0.03125	2_C1_1_D07	2_C1_3_D07	452	471	0.121526	0.0021991	0.285624	0.22176
CircSpotAvgInten_ER	9-aminoacridine_0.625_0.03125	2_C1_2_D07	2_C1_3_D07	505	471	0.11676	0.00260153	0.227036	0.265381
CircSpotAvgInten_Lipids	9-aminoacridine_0.625_0.03125	2B2_D07	2B3_D07	239	170	0.288235	1.35665e-07	0.295108	-0.156134
CircSpotAvgInten_Lipids	9-aminoacridine_0.625_0.03125	2B1_D07	2B2_D07	294	239	0.459184	0	0.194563	0.0778672
CircSpotAvgInten_Lipids	9-aminoacridine_0.625_0.03125	2B1_D07	2B3_D07	294	170	0.459184	0	0.294015	-0.0304636
CircSpotAvgInten_Lyso	9-aminoacridine_0.625_0.03125	2B2_D07	2B3_D07	239	170	0.433128	1.11022e-16	0.880533	0.222133
CircSpotAvgInten_Lyso	9-aminoacridine_0.625_0.03125	2B1_D07	2B2_D07	294	239	0.161059	0.00214142	0.398121	-0.166152
CircSpotAvgInten_Lyso	9-aminoacridine_0.625_0.03125	2B1_D07	2B3_D07	294	170	0.272069	2.37436e-07	0.64125	0.0717497
CircSpotAvgInten_NUC_Tex	9-aminoacridine_0.625_0.03125	2A2_D07	2A3_D07	892	922	0.0713695	0.0197324	0.100563	0.120822
CircSpotAvgInten_NUC_Tex	9-aminoacridine_0.625_0.03125	2A1_D07	2A2_D07	922	892	0.0921252	0.000909597	0.146937	0.139987
CircSpotAvgInten_NUC_Tex	9-aminoacridine_0.625_0.03125	2A1_D07	2A3_D07	922	922	0.113883	1.28e-05	0.240032	0.272979
CircSpotAvgInten_Perox	9-aminoacridine_0.625_0.03125	2B2_D07	2B3_D07	239	170	0.200025	0.000705928	0.453348	-0.479742
CircSpotAvgInten_Perox	9-aminoacridine_0.625_0.03125	2B1_D07	2B2_D07	294	239	0.132653	0.0193227	0.253662	0.205057
CircSpotAvgInten_Perox	9-aminoacridine_0.625_0.03125	2B1_D07	2B3_D07	294	170	0.133974	0.0418519	0.398433	-0.251076
CircSpotAvgInten_PMG	9-aminoacridine_0.625_0.03125	2A2_D07	2A3_D07	892	922	0.163492	5.96e-11	0.330575	-0.390401
CircSpotAvgInten_PMG	9-aminoacridine_0.625_0.03125	2A1_D07	2A2_D07	922	892	0.0311591	0.770879	0.100677	0.000390194
CircSpotAvgInten_PMG	9-aminoacridine_0.625_0.03125	2A1_D07	2A3_D07	922	922	0.173536	1.75e-12	0.3413	-0.389726
CircSpotAvgInten_RNA	9-aminoacridine_0.625_0.03125	2A2_D07	2A3_D07	892	922	0.08803	0.00177575	0.25815	-0.0524471
CircSpotAvgInten_RNA	9-aminoacridine_0.625_0.03125	2A1_D07	2A2_D07	922	892	0.0541618	0.139854	0.169236	-0.0476831
CircSpotAvgInten_RNA	9-aminoacridine_0.625_0.03125	2A1_D07	2A3_D07	922	922	0.0661605	0.0353432	0.15737	-0.106405
CircSpotAvgInten_TUB	9-aminoacridine_0.625_0.03125	2_C2_2_D07	2_C2_3_D07	537	464	0.125995	0.000739199	0.252248	0.236028
CircSpotAvgInten_TUB	9-aminoacridine_0.625_0.03125	2_C2_1_D07	2_C2_2_D07	880	537	0.0733494	0.0552795	0.2332	-0.0869125
CircSpotAvgInten_TUB	9-aminoacridine_0.625_0.03125	2_C2_1_D07	2_C2_3_D07	880	464	0.11203	0.000975188	0.281663	0.213178
CircSpotCount_ACT	9-aminoacridine_0.625_0.03125	2_C2_2_D07	2_C2_3_D07	537	464	0.0386406	0.851268	0.0512396	0.00972824
CircSpotCount_ACT	9-aminoacridine_0.625_0.03125	2_C2_1_D07	2_C2_2_D07	880	537	0.0578085	0.215014	0.0644612	-0.0835604
CircSpotCount_ACT	9-aminoacridine_0.625_0.03125	2_C2_1_D07	2_C2_3_D07	880	464	0.0460815	0.538934	0.0591042	-0.0742339
CircSpotCount_ER	9-aminoacridine_0.625_0.03125	2_C1_1_D07	2_C1_2_D07	452	505	0.0461886	0.688938	0.0835164	-0.0613173
CircSpotCount_ER	9-aminoacridine_0.625_0.03125	2_C1_1_D07	2_C1_3_D07	452	471	0.0623603	0.331095	0.12737	-0.00510978
CircSpotCount_ER	9-aminoacridine_0.625_0.03125	2_C1_2_D07	2_C1_3_D07	505	471	0.0706313	0.175678	0.146916	0.0562076
CircSpotCount_Lipids	9-aminoacridine_0.625_0.03125	2B2_D07	2B3_D07	239	170	0.0292887	1	1.83665	0
CircSpotCount_Lipids	9-aminoacridine_0.625_0.03125	2B1_D07	2B2_D07	294	239	0.0491418	0.907813	0.147922	0
CircSpotCount_Lipids	9-aminoacridine_0.625_0.03125	2B1_D07	2B3_D07	294	170	0.0586735	0.930969	2.42315	0
CircSpotCount_Lyso	9-aminoacridine_0.625_0.03125	2B2_D07	2B3_D07	239	170	0.433735	1.11022e-16	1.1257	0.406212
CircSpotCount_Lyso	9-aminoacridine_0.625_0.03125	2B1_D07	2B2_D07	294	239	0.159167	0.00253816	0.298687	-0.0685976
CircSpotCount_Lyso	9-aminoacridine_0.625_0.03125	2B1_D07	2B3_D07	294	170	0.337783	4.77672e-11	0.918618	0.42475
CircSpotCount_NUC_Tex	9-aminoacridine_0.625_0.03125	2A2_D07	2A3_D07	892	922	0.0475108	0.257742	0.189884	-0.134898
CircSpotCount_NUC_Tex	9-aminoacridine_0.625_0.03125	2A1_D07	2A2_D07	922	892	0.0718024	0.0186541	0.167895	0.0963558
CircSpotCount_NUC_Tex	9-aminoacridine_0.625_0.03125	2A1_D07	2A3_D07	922	922	0.0390456	0.483196	0.0872985	-0.0481779
CircSpotCount_Perox	9-aminoacridine_0.625_0.03125	2B2_D07	2B3_D07	239	170	0.0728772	0.667019	0.20585	0
CircSpotCount_Perox	9-aminoacridine_0.625_0.03125	2B1_D07	2B2_D07	294	239	0.168915	0.00108112	0.508772	0.22483
CircSpotCount_Perox	9-aminoacridine_0.625_0.03125	2B1_D07	2B3_D07	294	170	0.136575	0.0359648	0.37819	0.22483
CircSpotCount_PMG	9-aminoacridine_0.625_0.03125	2A2_D07	2A3_D07	892	922	0.14171	2.47e-08	0.3992	-0.29509
CircSpotCount_PMG	9-aminoacridine_0.625_0.03125	2A1_D07	2A2_D07	922	892	0.088565	0.00162996	0.210056	0.19582
CircSpotCount_PMG	9-aminoacridine_0.625_0.03125	2A1_D07	2A3_D07	922	922	0.114967	1.02e-05	0.439325	-0.108789
CircSpotCount_RNA	9-aminoacridine_0.625_0.03125	2A2_D07	2A3_D07	892	922	0.0519756	0.172552	0.112261	0
CircSpotCount_RNA	9-aminoacridine_0.625_0.03125	2A1_D07	2A2_D07	922	892	0.149495	3.16e-09	0.317453	-0.337245
CircSpotCount_RNA	9-aminoacridine_0.625_0.03125	2A1_D07	2A3_D07	922	922	0.105206	7.4e-05	0.212882	-0.337245
CircSpotCount_TUB	9-aminoacridine_0.625_0.03125	2_C2_2_D07	2_C2_3_D07	537	464	0.0575957	0.380839	0.0873921	-0.0590179
CircSpotCount_TUB	9-aminoacridine_0.625_0.03125	2_C2_1_D07	2_C2_2_D07	880	537	0.0810225	0.0250875	0.112964	0.0558749
CircSpotCount_TUB	9-aminoacridine_0.625_0.03125	2_C2_1_D07	2_C2_3_D07	880	464	0.0723746	0.0829362	0.0637687	0
CircSpotTotalArea_ACT	9-aminoacridine_0.625_0.03125	2_C2_2_D07	2_C2_3_D07	537	464	0.0708317	0.164453	0.197875	-0.0674491
CircSpotTotalArea_ACT	9-aminoacridine_0.625_0.03125	2_C2_1_D07	2_C2_2_D07	880	537	0.0695996	0.0790346	0.145194	0.10662
CircSpotTotalArea_ACT	9-aminoacridine_0.625_0.03125	2_C2_1_D07	2_C2_3_D07	880	464	0.0739028	0.0724044	0.100009	0.043813
CircSpotTotalArea_ER	9-aminoacridine_0.625_0.03125	2_C1_1_D07	2_C1_2_D07	452	505	0.084706	0.0652422	0.157902	0.207075
CircSpotTotalArea_ER	9-aminoacridine_0.625_0.03125	2_C1_1_D07	2_C1_3_D07	452	471	0.131982	0.000647443	0.321754	0.32211
CircSpotTotalArea_ER	9-aminoacridine_0.625_0.03125	2_C1_2_D07	2_C1_3_D07	505	471	0.0735868	0.142767	0.166367	0.0958868
CircSpotTotalArea_Lipids	9-aminoacridine_0.625_0.03125	2B2_D07	2B3_D07	239	170	0.107003	0.313396	5.23503	-0.192712
CircSpotTotalArea_Lipids	9-aminoacridine_0.625_0.03125	2B1_D07	2B2_D07	294	239	0.0580633	0.766573	0.256461	1.34898
CircSpotTotalArea_Lipids	9-aminoacridine_0.625_0.03125	2B1_D07	2B3_D07	294	170	0.0920942	0.458183	5.1457	0.770846
CircSpotTotalArea_Lyso	9-aminoacridine_0.625_0.03125	2B2_D07	2B3_D07	239	170	0.434464	1.11022e-16	1.16181	0.464726
CircSpotTotalArea_Lyso	9-aminoacridine_0.625_0.03125	2B1_D07	2B2_D07	294	239	0.164066	0.00168232	0.293073	-0.0790006
CircSpotTotalArea_Lyso	9-aminoacridine_0.625_0.03125	2B1_D07	2B3_D07	294	170	0.304693	4.44112e-09	1.03691	0.36898
CircSpotTotalArea_NUC_Tex	9-aminoacridine_0.625_0.03125	2A2_D07	2A3_D07	892	922	0.0553583	0.124199	0.0805377	0.0289529
CircSpotTotalArea_NUC_Tex	9-aminoacridine_0.625_0.03125	2A1_D07	2A2_D07	922	892	0.0727362	0.0165053	0.120637	0.0353123
CircSpotTotalArea_NUC_Tex	9-aminoacridine_0.625_0.03125	2A1_D07	2A3_D07	922	922	0.0433839	0.350748	0.080111	0.0720416
CircSpotTotalArea_Perox	9-aminoacridine_0.625_0.03125	2B2_D07	2B3_D07	239	170	0.074034	0.647575	0.291024	0.0771476
CircSpotTotalArea_Perox	9-aminoacridine_0.625_0.03125	2B1_D07	2B2_D07	294	239	0.132653	0.0193227	0.217749	0.19838
CircSpotTotalArea_Perox	9-aminoacridine_0.625_0.03125	2B1_D07	2B3_D07	294	170	0.15018	0.0155189	0.411835	0.280065
CircSpotTotalArea_PMG	9-aminoacridine_0.625_0.03125	2A2_D07	2A3_D07	892	922	0.230966	0	0.413184	-0.494605
CircSpotTotalArea_PMG	9-aminoacridine_0.625_0.03125	2A1_D07	2A2_D07	922	892	0.210475	0	0.492001	0.531334
CircSpotTotalArea_PMG	9-aminoacridine_0.625_0.03125	2A1_D07	2A3_D07	922	922	0.222343	0	0.137774	-0.0848497
CircSpotTotalArea_RNA	9-aminoacridine_0.625_0.03125	2A2_D07	2A3_D07	892	922	0.0764545	0.00998093	0.122926	-0.10278
CircSpotTotalArea_RNA	9-aminoacridine_0.625_0.03125	2A1_D07	2A2_D07	922	892	0.0795964	0.0063987	0.111195	0.0316617
CircSpotTotalArea_RNA	9-aminoacridine_0.625_0.03125	2A1_D07	2A3_D07	922	922	0.0650759	0.0402995	0.144171	-0.0911474
CircSpotTotalArea_TUB	9-aminoacridine_0.625_0.03125	2_C2_2_D07	2_C2_3_D07	537	464	0.0592813	0.34589	0.177436	0.00973622
CircSpotTotalArea_TUB	9-aminoacridine_0.625_0.03125	2_C2_1_D07	2_C2_2_D07	880	537	0.0621847	0.151604	0.211132	0.11562
CircSpotTotalArea_TUB	9-aminoacridine_0.625_0.03125	2_C2_1_D07	2_C2_3_D07	880	464	0.0711207	0.0925153	0.0899672	0.125153
CircSpotTotalInten_ACT	9-aminoacridine_0.625_0.03125	2_C2_2_D07	2_C2_3_D07	537	464	0.0660398	0.227744	0.248314	-0.0848863
CircSpotTotalInten_ACT	9-aminoacridine_0.625_0.03125	2_C2_1_D07	2_C2_2_D07	880	537	0.0840994	0.0178768	0.221075	0.173878
CircSpotTotalInten_ACT	9-aminoacridine_0.625_0.03125	2_C2_1_D07	2_C2_3_D07	880	464	0.0503527	0.424314	0.13129	0.0891524
CircSpotTotalInten_ER	9-aminoacridine_0.625_0.03125	2_C1_1_D07	2_C1_2_D07	452	505	0.0826295	0.0770031	0.175565	0.198974
CircSpotTotalInten_ER	9-aminoacridine_0.625_0.03125	2_C1_1_D07	2_C1_3_D07	452	471	0.139939	0.000238627	0.399267	0.336008
CircSpotTotalInten_ER	9-aminoacridine_0.625_0.03125	2_C1_2_D07	2_C1_3_D07	505	471	0.0808139	0.082899	0.22558	0.11791
CircSpotTotalInten_Lipids	9-aminoacridine_0.625_0.03125	2B2_D07	2B3_D07	239	170	0.0497691	0.986588	4.89256	0.00382148
CircSpotTotalInten_Lipids	9-aminoacridine_0.625_0.03125	2B1_D07	2B2_D07	294	239	0.0737461	0.474282	0.291056	0.866699
CircSpotTotalInten_Lipids	9-aminoacridine_0.625_0.03125	2B1_D07	2B3_D07	294	170	0.0901615	0.467362	4.92585	0.875431
CircSpotTotalInten_Lyso	9-aminoacridine_0.625_0.03125	2B2_D07	2B3_D07	239	170	0.432773	2.22045e-16	1.11084	0.457097
CircSpotTotalInten_Lyso	9-aminoacridine_0.625_0.03125	2B1_D07	2B2_D07	294	239	0.164066	0.00168232	0.203231	-0.0926261
CircSpotTotalInten_Lyso	9-aminoacridine_0.625_0.03125	2B1_D07	2B3_D07	294	170	0.27466	1.97628e-07	0.97613	0.300486
CircSpotTotalInten_NUC_Tex	9-aminoacridine_0.625_0.03125	2A2_D07	2A3_D07	892	922	0.0608907	0.0693325	0.111829	0.0735859
CircSpotTotalInten_NUC_Tex	9-aminoacridine_0.625_0.03125	2A1_D07	2A2_D07	922	892	0.0419467	0.402252	0.100201	0.0670153
CircSpotTotalInten_NUC_Tex	9-aminoacridine_0.625_0.03125	2A1_D07	2A3_D07	922	922	0.0770065	0.00844387	0.150138	0.151128
CircSpotTotalInten_Perox	9-aminoacridine_0.625_0.03125	2B2_D07	2B3_D07	239	170	0.101805	0.256394	0.508712	-0.139041
CircSpotTotalInten_Perox	9-aminoacridine_0.625_0.03125	2B1_D07	2B2_D07	294	239	0.132653	0.0193227	0.40163	0.288128
CircSpotTotalInten_Perox	9-aminoacridine_0.625_0.03125	2B1_D07	2B3_D07	294	170	0.132653	0.0457937	0.382024	0.115783
CircSpotTotalInten_PMG	9-aminoacridine_0.625_0.03125	2A2_D07	2A3_D07	892	922	0.233269	0	0.47979	-0.490277
CircSpotTotalInten_PMG	9-aminoacridine_0.625_0.03125	2A1_D07	2A2_D07	922	892	0.200898	2.22e-16	0.286653	-0.212581
CircSpotTotalInten_PMG	9-aminoacridine_0.625_0.03125	2A1_D07	2A3_D07	922	922	0.37961	0	0.539172	-0.892742
CircSpotTotalInten_RNA	9-aminoacridine_0.625_0.03125	2A2_D07	2A3_D07	892	922	0.104541	0.000101075	0.332076	-0.0109608
CircSpotTotalInten_RNA	9-aminoacridine_0.625_0.03125	2A1_D07	2A2_D07	922	892	0.0821147	0.00446959	0.185721	-0.088002
CircSpotTotalInten_RNA	9-aminoacridine_0.625_0.03125	2A1_D07	2A3_D07	922	922	0.0845987	0.00272428	0.321475	-0.100122
CircSpotTotalInten_TUB	9-aminoacridine_0.625_0.03125	2_C2_2_D07	2_C2_3_D07	537	464	0.0576452	0.381559	0.284381	-0.00790292
CircSpotTotalInten_TUB	9-aminoacridine_0.625_0.03125	2_C2_1_D07	2_C2_2_D07	880	537	0.0604928	0.17506	0.307933	0.140152
CircSpotTotalInten_TUB	9-aminoacridine_0.625_0.03125	2_C2_1_D07	2_C2_3_D07	880	464	0.0674553	0.126438	0.126271	0.132135
CircTotalInten_ACT	9-aminoacridine_0.625_0.03125	2_C2_2_D07	2_C2_3_D07	537	464	0.10928	0.00523672	0.269798	0.208496
CircTotalInten_ACT	9-aminoacridine_0.625_0.03125	2_C2_1_D07	2_C2_2_D07	880	537	0.1304	2.37373e-05	0.288807	-0.11784
CircTotalInten_ACT	9-aminoacridine_0.625_0.03125	2_C2_1_D07	2_C2_3_D07	880	464	0.0787226	0.0463086	0.19575	0.100888
CircTotalInten_ER	9-aminoacridine_0.625_0.03125	2_C1_1_D07	2_C1_2_D07	452	505	0.0466179	0.677793	0.106446	0.053687
CircTotalInten_ER	9-aminoacridine_0.625_0.03125	2_C1_1_D07	2_C1_3_D07	452	471	0.0585837	0.407076	0.10496	-0.150695
CircTotalInten_ER	9-aminoacridine_0.625_0.03125	2_C1_2_D07	2_C1_3_D07	505	471	0.0792794	0.0934414	0.0919544	-0.203102
CircTotalInten_Lipids	9-aminoacridine_0.625_0.03125	2B2_D07	2B3_D07	239	170	0.225302	8.33896e-05	0.906765	0.668438
CircTotalInten_Lipids	9-aminoacridine_0.625_0.03125	2B1_D07	2B2_D07	294	239	0.162283	0.00192924	0.580876	0.308494
CircTotalInten_Lipids	9-aminoacridine_0.625_0.03125	2B1_D07	2B3_D07	294	170	0.345938	1.27154e-11	1.40774	1.06737
CircTotalInten_Lyso	9-aminoacridine_0.625_0.03125	2B2_D07	2B3_D07	239	170	0.0689638	0.732165	0.202596	0.11314
CircTotalInten_Lyso	9-aminoacridine_0.625_0.03125	2B1_D07	2B2_D07	294	239	0.11048	0.0800468	0.287794	0.183352
CircTotalInten_Lyso	9-aminoacridine_0.625_0.03125	2B1_D07	2B3_D07	294	170	0.163305	0.00639587	0.428919	0.30559
CircTotalInten_NUC_Tex	9-aminoacridine_0.625_0.03125	2A2_D07	2A3_D07	892	922	0.0828818	0.00394348	0.137872	0.271087
CircTotalInten_NUC_Tex	9-aminoacridine_0.625_0.03125	2A1_D07	2A2_D07	922	892	0.072921	0.0161073	0.113837	-0.0366667
CircTotalInten_NUC_Tex	9-aminoacridine_0.625_0.03125	2A1_D07	2A3_D07	922	922	0.0639913	0.0458512	0.125579	0.264904
CircTotalInten_Perox	9-aminoacridine_0.625_0.03125	2B2_D07	2B3_D07	239	170	0.0416933	0.995238	0.194818	0.085407
CircTotalInten_Perox	9-aminoacridine_0.625_0.03125	2B1_D07	2B2_D07	294	239	0.133478	0.0182353	0.334669	0.299796
CircTotalInten_Perox	9-aminoacridine_0.625_0.03125	2B1_D07	2B3_D07	294	170	0.163145	0.00646827	0.477926	0.404946
CircTotalInten_PMG	9-aminoacridine_0.625_0.03125	2A2_D07	2A3_D07	892	922	0.0716978	0.0189097	0.170773	0.0411402
CircTotalInten_PMG	9-aminoacridine_0.625_0.03125	2A1_D07	2A2_D07	922	892	0.0899074	0.00131169	0.136849	-0.0804624
CircTotalInten_PMG	9-aminoacridine_0.625_0.03125	2A1_D07	2A3_D07	922	922	0.0791757	0.0061785	0.223338	-0.0340126
CircTotalInten_RNA	9-aminoacridine_0.625_0.03125	2A2_D07	2A3_D07	892	922	0.0887543	0.00159404	0.30923	0.00490357
CircTotalInten_RNA	9-aminoacridine_0.625_0.03125	2A1_D07	2A2_D07	922	892	0.114643	1.35e-05	0.25242	-0.168897
CircTotalInten_RNA	9-aminoacridine_0.625_0.03125	2A1_D07	2A3_D07	922	922	0.113883	1.28e-05	0.424503	-0.163677
CircTotalInten_TUB	9-aminoacridine_0.625_0.03125	2_C2_2_D07	2_C2_3_D07	537	464	0.0624077	0.286883	0.178338	-0.0623648
CircTotalInten_TUB	9-aminoacridine_0.625_0.03125	2_C2_1_D07	2_C2_2_D07	880	537	0.0586042	0.202175	0.110449	-0.00719399
CircTotalInten_TUB	9-aminoacridine_0.625_0.03125	2_C2_1_D07	2_C2_3_D07	880	464	0.0755486	0.0623543	0.17641	-0.0743777
ObjectArea_NUC_A	9-aminoacridine_0.625_0.03125	2A2_D07	2A3_D07	892	922	0.0524206	0.165447	0.0879135	0.0289033
ObjectArea_NUC_A	9-aminoacridine_0.625_0.03125	2A1_D07	2A2_D07	922	892	0.0566423	0.109023	0.102845	-0.0497797
ObjectArea_NUC_A	9-aminoacridine_0.625_0.03125	2A1_D07	2A3_D07	922	922	0.0531453	0.147876	0.0959434	-0.0190856
ObjectArea_NUC_B	9-aminoacridine_0.625_0.03125	2B2_D07	2B3_D07	239	170	0.106202	0.212471	0.271923	0.197311
ObjectArea_NUC_B	9-aminoacridine_0.625_0.03125	2B1_D07	2B2_D07	294	239	0.0839666	0.310518	0.194268	0.11875
ObjectArea_NUC_B	9-aminoacridine_0.625_0.03125	2B1_D07	2B3_D07	294	170	0.130012	0.0524273	0.363001	0.300403
ObjectArea_NUC_C1	9-aminoacridine_0.625_0.03125	2_C1_1_D07	2_C1_2_D07	452	505	0.0365373	0.907763	0.0769987	-0.00681365
ObjectArea_NUC_C1	9-aminoacridine_0.625_0.03125	2_C1_1_D07	2_C1_3_D07	452	471	0.0595466	0.386758	0.112656	-0.108082
ObjectArea_NUC_C1	9-aminoacridine_0.625_0.03125	2_C1_2_D07	2_C1_3_D07	505	471	0.0731748	0.147032	0.108764	-0.0998619
ObjectArea_NUC_C2	9-aminoacridine_0.625_0.03125	2_C2_2_D07	2_C2_3_D07	537	464	0.0617334	0.298964	0.114005	-0.0721856
ObjectArea_NUC_C2	9-aminoacridine_0.625_0.03125	2_C2_1_D07	2_C2_2_D07	880	537	0.0320721	0.882639	0.0521118	-0.0338134
ObjectArea_NUC_C2	9-aminoacridine_0.625_0.03125	2_C2_1_D07	2_C2_3_D07	880	464	0.068652	0.114085	0.12573	-0.106292
ObjectAvgInten_NUC_A	9-aminoacridine_0.625_0.03125	2A2_D07	2A3_D07	892	922	0.0770041	0.00924609	0.140135	0.198191
ObjectAvgInten_NUC_A	9-aminoacridine_0.625_0.03125	2A1_D07	2A2_D07	922	892	0.063325	0.0527075	0.107753	0.126984
ObjectAvgInten_NUC_A	9-aminoacridine_0.625_0.03125	2A1_D07	2A3_D07	922	922	0.132321	1.95e-07	0.24463	0.33266
ObjectAvgInten_NUC_B	9-aminoacridine_0.625_0.03125	2B2_D07	2B3_D07	239	170	0.0676348	0.753786	0.130734	-0.101226
ObjectAvgInten_NUC_B	9-aminoacridine_0.625_0.03125	2B1_D07	2B2_D07	294	239	0.0632312	0.66762	0.0890566	0.0039004
ObjectAvgInten_NUC_B	9-aminoacridine_0.625_0.03125	2B1_D07	2B3_D07	294	170	0.0758703	0.564725	0.0879472	-0.0844822
ObjectAvgInten_NUC_C1	9-aminoacridine_0.625_0.03125	2_C1_1_D07	2_C1_2_D07	452	505	0.0319986	0.967543	0.103969	0.052282
ObjectAvgInten_NUC_C1	9-aminoacridine_0.625_0.03125	2_C1_1_D07	2_C1_3_D07	452	471	0.103066	0.0148889	0.256007	0.212231
ObjectAvgInten_NUC_C1	9-aminoacridine_0.625_0.03125	2_C1_2_D07	2_C1_3_D07	505	471	0.100183	0.015014	0.219533	0.154321
ObjectAvgInten_NUC_C2	9-aminoacridine_0.625_0.03125	2_C2_2_D07	2_C2_3_D07	537	464	0.125618	0.000774969	0.225932	0.28208
ObjectAvgInten_NUC_C2	9-aminoacridine_0.625_0.03125	2_C2_1_D07	2_C2_2_D07	880	537	0.135564	9.49812e-06	0.237939	-0.257822
ObjectAvgInten_NUC_C2	9-aminoacridine_0.625_0.03125	2_C2_1_D07	2_C2_3_D07	880	464	0.0375	0.786369	0.0511115	0.0354247
ObjectShapeLWR_NUC_A	9-aminoacridine_0.625_0.03125	2A2_D07	2A3_D07	892	922	0.0770089	0.00923981	0.110052	0.161785
ObjectShapeLWR_NUC_A	9-aminoacridine_0.625_0.03125	2A1_D07	2A2_D07	922	892	0.0418397	0.405451	0.0549751	-0.0252916
ObjectShapeLWR_NUC_A	9-aminoacridine_0.625_0.03125	2A1_D07	2A3_D07	922	922	0.0824295	0.00380479	0.120857	0.160234
ObjectShapeLWR_NUC_B	9-aminoacridine_0.625_0.03125	2B2_D07	2B3_D07	239	170	0.183165	0.00254799	0.395362	0.414508
ObjectShapeLWR_NUC_B	9-aminoacridine_0.625_0.03125	2B1_D07	2B2_D07	294	239	0.140708	0.0108126	0.308997	-0.259971
ObjectShapeLWR_NUC_B	9-aminoacridine_0.625_0.03125	2B1_D07	2B3_D07	294	170	0.0680672	0.700484	0.139976	0.0927804
ObjectShapeLWR_NUC_C1	9-aminoacridine_0.625_0.03125	2_C1_1_D07	2_C1_2_D07	452	505	0.135153	0.000328665	0.175858	-0.297342
ObjectShapeLWR_NUC_C1	9-aminoacridine_0.625_0.03125	2_C1_1_D07	2_C1_3_D07	452	471	0.0784952	0.116557	0.0846288	-0.16324
ObjectShapeLWR_NUC_C1	9-aminoacridine_0.625_0.03125	2_C1_2_D07	2_C1_3_D07	505	471	0.0726871	0.152213	0.129906	0.1634
ObjectShapeLWR_NUC_C2	9-aminoacridine_0.625_0.03125	2_C2_2_D07	2_C2_3_D07	537	464	0.0568532	0.396913	0.0795982	-0.0494885
ObjectShapeLWR_NUC_C2	9-aminoacridine_0.625_0.03125	2_C2_1_D07	2_C2_2_D07	880	537	0.0797147	0.0288634	0.132402	-0.128048
ObjectShapeLWR_NUC_C2	9-aminoacridine_0.625_0.03125	2_C2_1_D07	2_C2_3_D07	880	464	0.0951411	0.00817305	0.0989323	-0.176064
ObjectShapeP2A_NUC_A	9-aminoacridine_0.625_0.03125	2A2_D07	2A3_D07	892	922	0.0502093	0.203417	0.162822	0.094475
ObjectShapeP2A_NUC_A	9-aminoacridine_0.625_0.03125	2A1_D07	2A2_D07	922	892	0.0397552	0.471031	0.0854983	-0.0309346
ObjectShapeP2A_NUC_A	9-aminoacridine_0.625_0.03125	2A1_D07	2A3_D07	922	922	0.0574837	0.0950267	0.205814	0.0679267
ObjectShapeP2A_NUC_B	9-aminoacridine_0.625_0.03125	2B2_D07	2B3_D07	239	170	0.164046	0.00970469	0.576988	0.383749
ObjectShapeP2A_NUC_B	9-aminoacridine_0.625_0.03125	2B1_D07	2B2_D07	294	239	0.12753	0.0274604	0.341865	-0.121777
ObjectShapeP2A_NUC_B	9-aminoacridine_0.625_0.03125	2B1_D07	2B3_D07	294	170	0.101638	0.217554	0.313766	0.19541
ObjectShapeP2A_NUC_C1	9-aminoacridine_0.625_0.03125	2_C1_1_D07	2_C1_2_D07	452	505	0.130241	0.000617927	0.445401	-0.245664
ObjectShapeP2A_NUC_C1	9-aminoacridine_0.625_0.03125	2_C1_1_D07	2_C1_3_D07	452	471	0.112362	0.00595028	0.207109	0.0910628
ObjectShapeP2A_NUC_C1	9-aminoacridine_0.625_0.03125	2_C1_2_D07	2_C1_3_D07	505	471	0.207122	1.66006e-09	0.523155	0.398669
ObjectShapeP2A_NUC_C2	9-aminoacridine_0.625_0.03125	2_C2_2_D07	2_C2_3_D07	537	464	0.0662886	0.224057	0.126281	-0.113542
ObjectShapeP2A_NUC_C2	9-aminoacridine_0.625_0.03125	2_C2_1_D07	2_C2_2_D07	880	537	0.0521542	0.324524	0.124117	0.0711241
ObjectShapeP2A_NUC_C2	9-aminoacridine_0.625_0.03125	2_C2_1_D07	2_C2_3_D07	880	464	0.0477665	0.492163	0.127293	-0.0396602
ObjectSize_NUC_A	9-aminoacridine_0.625_0.03125	2A2_D07	2A3_D07	892	922	0.0524206	0.165447	0.0772924	0.0283561
ObjectSize_NUC_A	9-aminoacridine_0.625_0.03125	2A1_D07	2A2_D07	922	892	0.0566423	0.109023	0.0962026	-0.0511337
ObjectSize_NUC_A	9-aminoacridine_0.625_0.03125	2A1_D07	2A3_D07	922	922	0.0542299	0.132836	0.0883232	-0.0209368
ObjectSize_NUC_B	9-aminoacridine_0.625_0.03125	2B2_D07	2B3_D07	239	170	0.106202	0.212471	0.225112	0.187405
ObjectSize_NUC_B	9-aminoacridine_0.625_0.03125	2B1_D07	2B2_D07	294	239	0.0839666	0.310518	0.185086	0.123667
ObjectSize_NUC_B	9-aminoacridine_0.625_0.03125	2B1_D07	2B3_D07	294	170	0.130932	0.0497839	0.294846	0.301608
ObjectSize_NUC_C1	9-aminoacridine_0.625_0.03125	2_C1_1_D07	2_C1_2_D07	452	505	0.0365373	0.907763	0.0751459	-0.00441655
ObjectSize_NUC_C1	9-aminoacridine_0.625_0.03125	2_C1_1_D07	2_C1_3_D07	452	471	0.0595466	0.386758	0.108216	-0.108758
ObjectSize_NUC_C1	9-aminoacridine_0.625_0.03125	2_C1_2_D07	2_C1_3_D07	505	471	0.075298	0.12611	0.100041	-0.101963
ObjectSize_NUC_C2	9-aminoacridine_0.625_0.03125	2_C2_2_D07	2_C2_3_D07	537	464	0.0617334	0.298964	0.106896	-0.0710982
ObjectSize_NUC_C2	9-aminoacridine_0.625_0.03125	2_C2_1_D07	2_C2_2_D07	880	537	0.0320721	0.882639	0.0679801	-0.0329325
ObjectSize_NUC_C2	9-aminoacridine_0.625_0.03125	2_C2_1_D07	2_C2_3_D07	880	464	0.068652	0.114085	0.137454	-0.103861
ObjectTotalInten_NUC_A	9-aminoacridine_0.625_0.03125	2A2_D07	2A3_D07	892	922	0.0829548	0.00390046	0.133296	0.290807
ObjectTotalInten_NUC_A	9-aminoacridine_0.625_0.03125	2A1_D07	2A2_D07	922	892	0.0682616	0.0292463	0.11156	-0.0382027
ObjectTotalInten_NUC_A	9-aminoacridine_0.625_0.03125	2A1_D07	2A3_D07	922	922	0.0650759	0.0402995	0.127132	0.278792
ObjectTotalInten_NUC_B	9-aminoacridine_0.625_0.03125	2B2_D07	2B3_D07	239	170	0.0756584	0.620299	0.22762	0.0731927
ObjectTotalInten_NUC_B	9-aminoacridine_0.625_0.03125	2B1_D07	2B2_D07	294	239	0.115532	0.0592391	0.2634	0.136274
ObjectTotalInten_NUC_B	9-aminoacridine_0.625_0.03125	2B1_D07	2B3_D07	294	170	0.153381	0.0125875	0.390028	0.214468
ObjectTotalInten_NUC_C1	9-aminoacridine_0.625_0.03125	2_C1_1_D07	2_C1_2_D07	452	505	0.0833217	0.0728978	0.165508	0.15769
ObjectTotalInten_NUC_C1	9-aminoacridine_0.625_0.03125	2_C1_1_D07	2_C1_3_D07	452	471	0.0715668	0.188172	0.16149	0.10009
ObjectTotalInten_NUC_C1	9-aminoacridine_0.625_0.03125	2_C1_2_D07	2_C1_3_D07	505	471	0.0470623	0.652976	0.079451	-0.0530259
ObjectTotalInten_NUC_C2	9-aminoacridine_0.625_0.03125	2_C2_2_D07	2_C2_3_D07	537	464	0.0992343	0.014857	0.0952422	0.0280204
ObjectTotalInten_NUC_C2	9-aminoacridine_0.625_0.03125	2_C2_1_D07	2_C2_2_D07	880	537	0.119515	0.000145698	0.17633	-0.0642799
ObjectTotalInten_NUC_C2	9-aminoacridine_0.625_0.03125	2_C2_1_D07	2_C2_3_D07	880	464	0.0974138	0.00626472	0.214782	-0.0375701
ObjectVarInten_NUC_A	9-aminoacridine_0.625_0.03125	2A2_D07	2A3_D07	892	922	0.067571	0.0318429	0.0651512	0.029486
ObjectVarInten_NUC_A	9-aminoacridine_0.625_0.03125	2A1_D07	2A2_D07	922	892	0.0843871	0.00313852	0.135404	0.153682
ObjectVarInten_NUC_A	9-aminoacridine_0.625_0.03125	2A1_D07	2A3_D07	922	922	0.0911063	0.000949304	0.182496	0.18798
ObjectVarInten_NUC_B	9-aminoacridine_0.625_0.03125	2B2_D07	2B3_D07	239	170	0.0661826	0.776935	0.280142	0.131754
ObjectVarInten_NUC_B	9-aminoacridine_0.625_0.03125	2B1_D07	2B2_D07	294	239	0.0649532	0.634279	0.192685	-0.105731
ObjectVarInten_NUC_B	9-aminoacridine_0.625_0.03125	2B1_D07	2B3_D07	294	170	0.0422569	0.990636	0.146861	0.0126969
ObjectVarInten_NUC_C1	9-aminoacridine_0.625_0.03125	2_C1_1_D07	2_C1_2_D07	452	505	0.0430858	0.768383	0.18332	-0.0523983
ObjectVarInten_NUC_C1	9-aminoacridine_0.625_0.03125	2_C1_1_D07	2_C1_3_D07	452	471	0.0678652	0.239119	0.217663	0.0319392
ObjectVarInten_NUC_C1	9-aminoacridine_0.625_0.03125	2_C1_2_D07	2_C1_3_D07	505	471	0.0487986	0.607348	0.179215	0.0830373
ObjectVarInten_NUC_C2	9-aminoacridine_0.625_0.03125	2_C2_2_D07	2_C2_3_D07	537	464	0.0912838	0.0315807	0.181708	0.119247
ObjectVarInten_NUC_C2	9-aminoacridine_0.625_0.03125	2_C2_1_D07	2_C2_2_D07	880	537	0.120814	0.000118304	0.300222	-0.2672
ObjectVarInten_NUC_C2	9-aminoacridine_0.625_0.03125	2_C2_1_D07	2_C2_3_D07	880	464	0.0764107	0.0575838	0.177123	-0.160822
RingAvgInten_ACT	9-aminoacridine_0.625_0.03125	2_C2_2_D07	2_C2_3_D07	537	464	0.111154	0.00426318	0.26616	0.17269
RingAvgInten_ACT	9-aminoacridine_0.625_0.03125	2_C2_1_D07	2_C2_2_D07	880	537	0.36196	0	0.944967	-0.885018
RingAvgInten_ACT	9-aminoacridine_0.625_0.03125	2_C2_1_D07	2_C2_3_D07	880	464	0.276215	0	0.691139	-0.722786
RingAvgInten_ER	9-aminoacridine_0.625_0.03125	2_C1_1_D07	2_C1_2_D07	452	505	0.101362	0.0148753	0.17841	0.0555844
RingAvgInten_ER	9-aminoacridine_0.625_0.03125	2_C1_1_D07	2_C1_3_D07	452	471	0.103311	0.0145467	0.145082	0.241988
RingAvgInten_ER	9-aminoacridine_0.625_0.03125	2_C1_2_D07	2_C1_3_D07	505	471	0.12276	0.00129136	0.188041	0.228829
RingAvgInten_Lipids	9-aminoacridine_0.625_0.03125	2B2_D07	2B3_D07	239	170	0.63239	0	2.93185	2.86849
RingAvgInten_Lipids	9-aminoacridine_0.625_0.03125	2B1_D07	2B2_D07	294	239	0.0542083	0.833297	0.134093	-0.0536661
RingAvgInten_Lipids	9-aminoacridine_0.625_0.03125	2B1_D07	2B3_D07	294	170	0.598039	0	2.92514	2.95669
RingAvgInten_Lyso	9-aminoacridine_0.625_0.03125	2B2_D07	2B3_D07	239	170	0.183584	0.00247148	0.34592	-0.28791
RingAvgInten_Lyso	9-aminoacridine_0.625_0.03125	2B1_D07	2B2_D07	294	239	0.14327	0.00892542	0.312628	0.22717
RingAvgInten_Lyso	9-aminoacridine_0.625_0.03125	2B1_D07	2B3_D07	294	170	0.0558223	0.890378	0.115248	-0.0555495
RingAvgInten_MITO	9-aminoacridine_0.625_0.03125	2A2_D07	2A3_D07	892	922	0.439404	0	1.19166	-1.03153
RingAvgInten_MITO	9-aminoacridine_0.625_0.03125	2A1_D07	2A2_D07	922	892	0.149137	3.49e-09	0.355663	0.303618
RingAvgInten_MITO	9-aminoacridine_0.625_0.03125	2A1_D07	2A3_D07	922	922	0.345987	0	0.852479	-0.906156
RingAvgInten_Perox	9-aminoacridine_0.625_0.03125	2B2_D07	2B3_D07	239	170	0.17268	0.00534721	0.332251	-0.313992
RingAvgInten_Perox	9-aminoacridine_0.625_0.03125	2B1_D07	2B2_D07	294	239	0.142786	0.00925717	0.26887	0.34523
RingAvgInten_Perox	9-aminoacridine_0.625_0.03125	2B1_D07	2B3_D07	294	170	0.0597039	0.837254	0.100246	0.0120406
RingAvgInten_PMG	9-aminoacridine_0.625_0.03125	2A2_D07	2A3_D07	892	922	0.140752	3.16e-08	0.316182	-0.313112
RingAvgInten_PMG	9-aminoacridine_0.625_0.03125	2A1_D07	2A2_D07	922	892	0.109737	3.62e-05	0.268236	-0.230444
RingAvgInten_PMG	9-aminoacridine_0.625_0.03125	2A1_D07	2A3_D07	922	922	0.240781	0	0.579524	-0.520729
RingAvgInten_RNA	9-aminoacridine_0.625_0.03125	2A2_D07	2A3_D07	892	922	0.0726097	0.0167827	0.186017	-0.102581
RingAvgInten_RNA	9-aminoacridine_0.625_0.03125	2A1_D07	2A2_D07	922	892	0.1337	1.83e-07	0.323684	-0.285469
RingAvgInten_RNA	9-aminoacridine_0.625_0.03125	2A1_D07	2A3_D07	922	922	0.186551	2.32e-14	0.465831	-0.375594
RingAvgInten_TUB	9-aminoacridine_0.625_0.03125	2_C2_2_D07	2_C2_3_D07	537	464	0.180392	1.84208e-07	0.345769	0.440997
RingAvgInten_TUB	9-aminoacridine_0.625_0.03125	2_C2_1_D07	2_C2_2_D07	880	537	0.233689	3.33067e-16	0.470402	-0.482057
RingAvgInten_TUB	9-aminoacridine_0.625_0.03125	2_C2_1_D07	2_C2_3_D07	880	464	0.0717868	0.0873171	0.1399	-0.0634416
RingSpotAvgArea_ACT	9-aminoacridine_0.625_0.03125	2_C2_2_D07	2_C2_3_D07	537	464	0.0820932	0.0698103	0.143426	0.142041
RingSpotAvgArea_ACT	9-aminoacridine_0.625_0.03125	2_C2_1_D07	2_C2_2_D07	880	537	0.0872609	0.0124555	0.294191	0.215428
RingSpotAvgArea_ACT	9-aminoacridine_0.625_0.03125	2_C2_1_D07	2_C2_3_D07	880	464	0.124961	0.000151496	0.409971	0.373834
RingSpotAvgArea_ER	9-aminoacridine_0.625_0.03125	2_C1_1_D07	2_C1_2_D07	452	505	0.193581	3.52059e-08	0.333787	0.616848
RingSpotAvgArea_ER	9-aminoacridine_0.625_0.03125	2_C1_1_D07	2_C1_3_D07	452	471	0.237255	1.08771e-11	0.619719	0.814724
RingSpotAvgArea_ER	9-aminoacridine_0.625_0.03125	2_C1_2_D07	2_C1_3_D07	505	471	0.106367	0.0080556	0.392862	0.127824
RingSpotAvgArea_Lipids	9-aminoacridine_0.625_0.03125	2B2_D07	2B3_D07	239	170	0.221364	0.000118273	0.278882	-0.533389
RingSpotAvgArea_Lipids	9-aminoacridine_0.625_0.03125	2B1_D07	2B2_D07	294	239	0.190476	0.000140145	0.192877	0.0268966
RingSpotAvgArea_Lipids	9-aminoacridine_0.625_0.03125	2B1_D07	2B3_D07	294	170	0.190476	0.000806389	0.341905	-0.419772
RingSpotAvgArea_Lyso	9-aminoacridine_0.625_0.03125	2B2_D07	2B3_D07	239	170	0.22693	7.46633e-05	0.858828	0.140726
RingSpotAvgArea_Lyso	9-aminoacridine_0.625_0.03125	2B1_D07	2B2_D07	294	239	0.0812452	0.3518	0.702642	0.0449658
RingSpotAvgArea_Lyso	9-aminoacridine_0.625_0.03125	2B1_D07	2B3_D07	294	170	0.154382	0.0117797	0.296303	0.195073
RingSpotAvgArea_MITO	9-aminoacridine_0.625_0.03125	2A2_D07	2A3_D07	892	922	0.173057	3.26e-12	0.391054	-0.402179
RingSpotAvgArea_MITO	9-aminoacridine_0.625_0.03125	2A1_D07	2A2_D07	922	892	0.0673691	0.0326392	0.117735	0.134205
RingSpotAvgArea_MITO	9-aminoacridine_0.625_0.03125	2A1_D07	2A3_D07	922	922	0.155572	4.12e-10	0.286621	-0.338344
RingSpotAvgArea_Perox	9-aminoacridine_0.625_0.03125	2B2_D07	2B3_D07	239	170	0.103224	0.240369	0.153224	-0.0229421
RingSpotAvgArea_Perox	9-aminoacridine_0.625_0.03125	2B1_D07	2B2_D07	294	239	0.136951	0.0142358	0.265813	0.257435
RingSpotAvgArea_Perox	9-aminoacridine_0.625_0.03125	2B1_D07	2B3_D07	294	170	0.0992797	0.238842	0.236855	0.233014
RingSpotAvgArea_PMG	9-aminoacridine_0.625_0.03125	2A2_D07	2A3_D07	892	922	0.125868	1.17e-06	0.22516	-0.000828632
RingSpotAvgArea_PMG	9-aminoacridine_0.625_0.03125	2A1_D07	2A2_D07	922	892	0.0618564	0.0623833	0.227146	-0.115504
RingSpotAvgArea_PMG	9-aminoacridine_0.625_0.03125	2A1_D07	2A3_D07	922	922	0.0814226	0.00447417	0.124074	-0.116278
RingSpotAvgArea_RNA	9-aminoacridine_0.625_0.03125	2A2_D07	2A3_D07	892	922	0.579596	0	1.0369	0.505225
RingSpotAvgArea_RNA	9-aminoacridine_0.625_0.03125	2A1_D07	2A2_D07	922	892	0.579596	0	1.17822	-1.21701
RingSpotAvgArea_RNA	9-aminoacridine_0.625_0.03125	2A1_D07	2A3_D07	922	922	0.132591	1.98e-07	0.411744	-0.674491
RingSpotAvgArea_TUB	9-aminoacridine_0.625_0.03125	2_C2_2_D07	2_C2_3_D07	537	464	0.100434	0.0132637	0.181126	0.159604
RingSpotAvgArea_TUB	9-aminoacridine_0.625_0.03125	2_C2_1_D07	2_C2_2_D07	880	537	0.0456938	0.489799	0.0877763	-0.0204373
RingSpotAvgArea_TUB	9-aminoacridine_0.625_0.03125	2_C2_1_D07	2_C2_3_D07	880	464	0.0659805	0.142754	0.130105	0.129176
RingSpotAvgInten_ACT	9-aminoacridine_0.625_0.03125	2_C2_2_D07	2_C2_3_D07	537	464	0.101446	0.011912	0.216391	0.151322
RingSpotAvgInten_ACT	9-aminoacridine_0.625_0.03125	2_C2_1_D07	2_C2_2_D07	880	537	0.133613	1.34824e-05	0.269648	-0.266044
RingSpotAvgInten_ACT	9-aminoacridine_0.625_0.03125	2_C2_1_D07	2_C2_3_D07	880	464	0.0697492	0.104035	0.11445	-0.102095
RingSpotAvgInten_ER	9-aminoacridine_0.625_0.03125	2_C1_1_D07	2_C1_2_D07	452	505	0.117261	0.00283385	0.200726	0.170436
RingSpotAvgInten_ER	9-aminoacridine_0.625_0.03125	2_C1_1_D07	2_C1_3_D07	452	471	0.225598	1.27274e-10	0.496764	0.513515
RingSpotAvgInten_ER	9-aminoacridine_0.625_0.03125	2_C1_2_D07	2_C1_3_D07	505	471	0.189721	4.80719e-08	0.325719	0.418402
RingSpotAvgInten_Lipids	9-aminoacridine_0.625_0.03125	2B2_D07	2B3_D07	239	170	0.242702	1.65359e-05	0.568249	-0.147182
RingSpotAvgInten_Lipids	9-aminoacridine_0.625_0.03125	2B1_D07	2B2_D07	294	239	0.190476	0.000140145	0.187684	0.00620846
RingSpotAvgInten_Lipids	9-aminoacridine_0.625_0.03125	2B1_D07	2B3_D07	294	170	0.211084	0.000135609	0.528024	-0.120317
RingSpotAvgInten_Lyso	9-aminoacridine_0.625_0.03125	2B2_D07	2B3_D07	239	170	0.382205	4.97047e-13	0.441922	-0.0927314
RingSpotAvgInten_Lyso	9-aminoacridine_0.625_0.03125	2B1_D07	2B2_D07	294	239	0.27793	2.85725e-09	0.208754	0.029267
RingSpotAvgInten_Lyso	9-aminoacridine_0.625_0.03125	2B1_D07	2B3_D07	294	170	0.228731	2.54755e-05	0.238609	-0.0674881
RingSpotAvgInten_MITO	9-aminoacridine_0.625_0.03125	2A2_D07	2A3_D07	892	922	0.39539	0	0.946029	-0.916641
RingSpotAvgInten_MITO	9-aminoacridine_0.625_0.03125	2A1_D07	2A2_D07	922	892	0.1272	8.5e-07	0.294065	0.342832
RingSpotAvgInten_MITO	9-aminoacridine_0.625_0.03125	2A1_D07	2A3_D07	922	922	0.281996	0	0.660827	-0.643833
RingSpotAvgInten_Perox	9-aminoacridine_0.625_0.03125	2B2_D07	2B3_D07	239	170	0.282501	2.59943e-07	0.619364	-0.490373
RingSpotAvgInten_Perox	9-aminoacridine_0.625_0.03125	2B1_D07	2B2_D07	294	239	0.130376	0.0226282	0.201022	0.18061
RingSpotAvgInten_Perox	9-aminoacridine_0.625_0.03125	2B1_D07	2B3_D07	294	170	0.218407	6.88696e-05	0.434228	-0.475035
RingSpotAvgInten_PMG	9-aminoacridine_0.625_0.03125	2A2_D07	2A3_D07	892	922	0.0967822	0.000409649	0.236947	-0.199497
RingSpotAvgInten_PMG	9-aminoacridine_0.625_0.03125	2A1_D07	2A2_D07	922	892	0.140173	3.66e-08	0.322188	-0.19042
RingSpotAvgInten_PMG	9-aminoacridine_0.625_0.03125	2A1_D07	2A3_D07	922	922	0.204989	0	0.44497	-0.350357
RingSpotAvgInten_RNA	9-aminoacridine_0.625_0.03125	2A2_D07	2A3_D07	892	922	0.579596	0	0.580366	-0.137771
RingSpotAvgInten_RNA	9-aminoacridine_0.625_0.03125	2A1_D07	2A2_D07	922	892	0.579596	0	0.712422	-0.940463
RingSpotAvgInten_RNA	9-aminoacridine_0.625_0.03125	2A1_D07	2A3_D07	922	922	0.463124	0	0.173596	-0.664514
RingSpotAvgInten_TUB	9-aminoacridine_0.625_0.03125	2_C2_2_D07	2_C2_3_D07	537	464	0.0888356	0.0393332	0.168182	0.156546
RingSpotAvgInten_TUB	9-aminoacridine_0.625_0.03125	2_C2_1_D07	2_C2_2_D07	880	537	0.107834	0.000856483	0.193068	-0.145529
RingSpotAvgInten_TUB	9-aminoacridine_0.625_0.03125	2_C2_1_D07	2_C2_3_D07	880	464	0.0576411	0.265005	0.13653	0.023632
RingSpotCount_ACT	9-aminoacridine_0.625_0.03125	2_C2_2_D07	2_C2_3_D07	537	464	0.121079	0.00135329	0.156717	-0.236675
RingSpotCount_ACT	9-aminoacridine_0.625_0.03125	2_C2_1_D07	2_C2_2_D07	880	537	0.047613	0.436192	0.0762254	-0.0336334
RingSpotCount_ACT	9-aminoacridine_0.625_0.03125	2_C2_1_D07	2_C2_3_D07	880	464	0.129545	7.45582e-05	0.133954	-0.308355
RingSpotCount_ER	9-aminoacridine_0.625_0.03125	2_C1_1_D07	2_C1_2_D07	452	505	0.0868177	0.0548906	0.136234	0.0905566
RingSpotCount_ER	9-aminoacridine_0.625_0.03125	2_C1_1_D07	2_C1_3_D07	452	471	0.0903087	0.0464626	0.227034	0.0602486
RingSpotCount_ER	9-aminoacridine_0.625_0.03125	2_C1_2_D07	2_C1_3_D07	505	471	0.0863804	0.0526707	0.138335	-0.0335719
RingSpotCount_Lipids	9-aminoacridine_0.625_0.03125	2B2_D07	2B3_D07	239	170	0.207671	0.00203432	0.839943	-0.674491
RingSpotCount_Lipids	9-aminoacridine_0.625_0.03125	2B1_D07	2B2_D07	294	239	0.031765	0.999355	0.0559676	0
RingSpotCount_Lipids	9-aminoacridine_0.625_0.03125	2B1_D07	2B3_D07	294	170	0.183333	0.00650389	0.865097	-0.674491
RingSpotCount_Lyso	9-aminoacridine_0.625_0.03125	2B2_D07	2B3_D07	239	170	0.22693	7.46633e-05	1.41391	1.23657
RingSpotCount_Lyso	9-aminoacridine_0.625_0.03125	2B1_D07	2B2_D07	294	239	0.072548	0.49455	0.614242	0
RingSpotCount_Lyso	9-aminoacridine_0.625_0.03125	2B1_D07	2B3_D07	294	170	0.211525	0.000130282	0.986478	1.23657
RingSpotCount_MITO	9-aminoacridine_0.625_0.03125	2A2_D07	2A3_D07	892	922	0.274963	0	0.68069	-0.542847
RingSpotCount_MITO	9-aminoacridine_0.625_0.03125	2A1_D07	2A2_D07	922	892	0.20407	1.11e-16	0.453074	0.527789
RingSpotCount_MITO	9-aminoacridine_0.625_0.03125	2A1_D07	2A3_D07	922	922	0.0965293	0.000371501	0.242851	-0.156198
RingSpotCount_Perox	9-aminoacridine_0.625_0.03125	2B2_D07	2B3_D07	239	170	0.123234	0.0978572	0.291079	-0.202347
RingSpotCount_Perox	9-aminoacridine_0.625_0.03125	2B1_D07	2B2_D07	294	239	0.118592	0.0490437	0.170379	0.134898
RingSpotCount_Perox	9-aminoacridine_0.625_0.03125	2B1_D07	2B3_D07	294	170	0.132413	0.0457731	0.253478	-0.0269796
RingSpotCount_PMG	9-aminoacridine_0.625_0.03125	2A2_D07	2A3_D07	892	922	0.308347	0	0.777369	-0.614268
RingSpotCount_PMG	9-aminoacridine_0.625_0.03125	2A1_D07	2A2_D07	922	892	0.175362	1.55e-12	0.36471	0.478928
RingSpotCount_PMG	9-aminoacridine_0.625_0.03125	2A1_D07	2A3_D07	922	922	0.169197	6.89e-12	0.418874	-0.233478
RingSpotCount_RNA	9-aminoacridine_0.625_0.03125	2A2_D07	2A3_D07	892	922	0.579596	0	0.735679	0.600242
RingSpotCount_RNA	9-aminoacridine_0.625_0.03125	2A1_D07	2A2_D07	922	892	0.579596	0	1.22276	-1
RingSpotCount_RNA	9-aminoacridine_0.625_0.03125	2A1_D07	2A3_D07	922	922	0.130152	3.3e-07	0.498187	-0.674491
RingSpotCount_TUB	9-aminoacridine_0.625_0.03125	2_C2_2_D07	2_C2_3_D07	537	464	0.153888	1.51663e-05	0.241707	-0.332737
RingSpotCount_TUB	9-aminoacridine_0.625_0.03125	2_C2_1_D07	2_C2_2_D07	880	537	0.0798586	0.0284247	0.12381	0.17875
RingSpotCount_TUB	9-aminoacridine_0.625_0.03125	2_C2_1_D07	2_C2_3_D07	880	464	0.101097	0.00401745	0.141761	-0.169474
RingSpotTotalArea_ACT	9-aminoacridine_0.625_0.03125	2_C2_2_D07	2_C2_3_D07	537	464	0.108208	0.00588094	0.181984	-0.21948
RingSpotTotalArea_ACT	9-aminoacridine_0.625_0.03125	2_C2_1_D07	2_C2_2_D07	880	537	0.061207	0.164287	0.089679	-0.0952805
RingSpotTotalArea_ACT	9-aminoacridine_0.625_0.03125	2_C2_1_D07	2_C2_3_D07	880	464	0.147453	3.6604e-06	0.253079	-0.32587
RingSpotTotalArea_ER	9-aminoacridine_0.625_0.03125	2_C1_1_D07	2_C1_2_D07	452	505	0.132914	0.000437603	0.184849	0.298076
RingSpotTotalArea_ER	9-aminoacridine_0.625_0.03125	2_C1_1_D07	2_C1_3_D07	452	471	0.219445	4.50169e-10	0.40518	0.578924
RingSpotTotalArea_ER	9-aminoacridine_0.625_0.03125	2_C1_2_D07	2_C1_3_D07	505	471	0.117719	0.00233158	0.225615	0.25697
RingSpotTotalArea_Lipids	9-aminoacridine_0.625_0.03125	2B2_D07	2B3_D07	239	170	0.196653	0.0040059	5.03002	-0.0136261
RingSpotTotalArea_Lipids	9-aminoacridine_0.625_0.03125	2B1_D07	2B2_D07	294	239	0.158996	0.00254876	0.0711168	0.0321186
RingSpotTotalArea_Lipids	9-aminoacridine_0.625_0.03125	2B1_D07	2B3_D07	294	170	0.190476	0.00397817	5.08211	0.0187359
RingSpotTotalArea_Lyso	9-aminoacridine_0.625_0.03125	2B2_D07	2B3_D07	239	170	0.242047	0.000101906	2.67784	2.36072
RingSpotTotalArea_MITO	9-aminoacridine_0.625_0.03125	2A2_D07	2A3_D07	892	922	0.317556	0	0.743698	-0.72387
RingSpotTotalArea_MITO	9-aminoacridine_0.625_0.03125	2A1_D07	2A2_D07	922	892	0.203832	1.11e-16	0.50248	0.633376
RingSpotTotalArea_MITO	9-aminoacridine_0.625_0.03125	2A1_D07	2A3_D07	922	922	0.206074	0	0.241713	-0.437474
RingSpotTotalArea_Perox	9-aminoacridine_0.625_0.03125	2B2_D07	2B3_D07	239	170	0.12033	0.112617	0.198663	-0.199281
RingSpotTotalArea_Perox	9-aminoacridine_0.625_0.03125	2B1_D07	2B2_D07	294	239	0.177639	0.000487168	0.288214	0.333318
RingSpotTotalArea_Perox	9-aminoacridine_0.625_0.03125	2B1_D07	2B3_D07	294	170	0.0970788	0.262001	0.161378	0.126704
RingSpotTotalArea_PMG	9-aminoacridine_0.625_0.03125	2A2_D07	2A3_D07	892	922	0.222654	0	0.454275	-0.43596
RingSpotTotalArea_PMG	9-aminoacridine_0.625_0.03125	2A1_D07	2A2_D07	922	892	0.11676	8.56e-06	0.276818	0.205298
RingSpotTotalArea_PMG	9-aminoacridine_0.625_0.03125	2A1_D07	2A3_D07	922	922	0.169197	6.89e-12	0.19657	-0.399892
RingSpotTotalArea_RNA	9-aminoacridine_0.625_0.03125	2A2_D07	2A3_D07	892	922	0.742152	0	3.16895	1.14672
RingSpotTotalArea_RNA	9-aminoacridine_0.625_0.03125	2A1_D07	2A2_D07	922	892	0.742152	0	2.49921	-1.97653
RingSpotTotalArea_RNA	9-aminoacridine_0.625_0.03125	2A1_D07	2A3_D07	922	922	0.165567	8e-11	0.850795	-0.674491
RingSpotTotalArea_TUB	9-aminoacridine_0.625_0.03125	2_C2_2_D07	2_C2_3_D07	537	464	0.0557054	0.422553	0.0559417	-0.084075
RingSpotTotalArea_TUB	9-aminoacridine_0.625_0.03125	2_C2_1_D07	2_C2_2_D07	880	537	0.0571017	0.226932	0.0811066	-0.0219348
RingSpotTotalArea_TUB	9-aminoacridine_0.625_0.03125	2_C2_1_D07	2_C2_3_D07	880	464	0.0868339	0.0204786	0.122979	-0.110009
RingSpotTotalInten_ACT	9-aminoacridine_0.625_0.03125	2_C2_2_D07	2_C2_3_D07	537	464	0.0910229	0.0323374	0.115699	-0.0759738
RingSpotTotalInten_ACT	9-aminoacridine_0.625_0.03125	2_C2_1_D07	2_C2_2_D07	880	537	0.0995514	0.00269325	0.164236	-0.158049
RingSpotTotalInten_ACT	9-aminoacridine_0.625_0.03125	2_C2_1_D07	2_C2_3_D07	880	464	0.131113	5.81679e-05	0.263585	-0.22926
RingSpotTotalInten_ER	9-aminoacridine_0.625_0.03125	2_C1_1_D07	2_C1_2_D07	452	505	0.147595	6.13669e-05	0.210769	0.36741
RingSpotTotalInten_ER	9-aminoacridine_0.625_0.03125	2_C1_1_D07	2_C1_3_D07	452	471	0.221944	2.70645e-10	0.404342	0.617011
RingSpotTotalInten_ER	9-aminoacridine_0.625_0.03125	2_C1_2_D07	2_C1_3_D07	505	471	0.11	0.00549199	0.201221	0.219545
RingSpotTotalInten_Lipids	9-aminoacridine_0.625_0.03125	2B2_D07	2B3_D07	239	170	0.173228	0.0137861	5.19109	0.234412
RingSpotTotalInten_Lipids	9-aminoacridine_0.625_0.03125	2B1_D07	2B2_D07	294	239	0.190476	0.000140145	0.126301	0.119249
RingSpotTotalInten_Lipids	9-aminoacridine_0.625_0.03125	2B1_D07	2B3_D07	294	170	0.190476	0.00320731	5.25969	0.371211
RingSpotTotalInten_Lyso	9-aminoacridine_0.625_0.03125	2B2_D07	2B3_D07	239	170	0.264747	6.03717e-06	1.01984	2.36171
RingSpotTotalInten_Lyso	9-aminoacridine_0.625_0.03125	2B1_D07	2B2_D07	294	239	0.0903127	0.290643	0.460455	-0.202032
RingSpotTotalInten_Lyso	9-aminoacridine_0.625_0.03125	2B1_D07	2B3_D07	294	170	0.174434	0.00460881	0.982362	1.45227
RingSpotTotalInten_MITO	9-aminoacridine_0.625_0.03125	2A2_D07	2A3_D07	892	922	0.367292	0	1.05039	-0.794984
RingSpotTotalInten_MITO	9-aminoacridine_0.625_0.03125	2A1_D07	2A2_D07	922	892	0.111052	2.78e-05	0.357067	0.112716
RingSpotTotalInten_MITO	9-aminoacridine_0.625_0.03125	2A1_D07	2A3_D07	922	922	0.396963	0	0.774457	-0.977457
RingSpotTotalInten_Perox	9-aminoacridine_0.625_0.03125	2B2_D07	2B3_D07	239	170	0.176914	0.00398501	0.369398	-0.371433
RingSpotTotalInten_Perox	9-aminoacridine_0.625_0.03125	2B1_D07	2B2_D07	294	239	0.167165	0.00126252	0.307835	0.340704
RingSpotTotalInten_Perox	9-aminoacridine_0.625_0.03125	2B1_D07	2B3_D07	294	170	0.067387	0.712262	0.0907936	-0.0741242
RingSpotTotalInten_PMG	9-aminoacridine_0.625_0.03125	2A2_D07	2A3_D07	892	922	0.225918	0	0.467195	-0.456355
RingSpotTotalInten_PMG	9-aminoacridine_0.625_0.03125	2A1_D07	2A2_D07	922	892	0.108995	4.2e-05	0.238358	0.168631
RingSpotTotalInten_PMG	9-aminoacridine_0.625_0.03125	2A1_D07	2A3_D07	922	922	0.187636	1.6e-14	0.25224	-0.459413
RingSpotTotalInten_RNA	9-aminoacridine_0.625_0.03125	2A2_D07	2A3_D07	892	922	0.736251	0	3.68944	0.843171
RingSpotTotalInten_RNA	9-aminoacridine_0.625_0.03125	2A1_D07	2A2_D07	922	892	0.736251	0	3.61324	-0.447234
RingSpotTotalInten_RNA	9-aminoacridine_0.625_0.03125	2A1_D07	2A3_D07	922	922	0.156307	3.21e-09	0.350348	-0.0721183
RingSpotTotalInten_TUB	9-aminoacridine_0.625_0.03125	2_C2_2_D07	2_C2_3_D07	537	464	0.054975	0.439353	0.0709298	-0.101423
RingSpotTotalInten_TUB	9-aminoacridine_0.625_0.03125	2_C2_1_D07	2_C2_2_D07	880	537	0.0571314	0.226423	0.0921233	-0.0963467
RingSpotTotalInten_TUB	9-aminoacridine_0.625_0.03125	2_C2_1_D07	2_C2_3_D07	880	464	0.0964342	0.00703093	0.141302	-0.19403
RingTotalInten_ACT	9-aminoacridine_0.625_0.03125	2_C2_2_D07	2_C2_3_D07	537	464	0.0435249	0.733249	0.0899382	-0.013059
RingTotalInten_ACT	9-aminoacridine_0.625_0.03125	2_C2_1_D07	2_C2_2_D07	880	537	0.245154	0	0.629775	-0.50727
RingTotalInten_ACT	9-aminoacridine_0.625_0.03125	2_C2_1_D07	2_C2_3_D07	880	464	0.268574	0	0.654418	-0.518991
RingTotalInten_ER	9-aminoacridine_0.625_0.03125	2_C1_1_D07	2_C1_2_D07	452	505	0.0344738	0.93937	0.051027	-0.0349952
RingTotalInten_ER	9-aminoacridine_0.625_0.03125	2_C1_1_D07	2_C1_3_D07	452	471	0.0982094	0.0233729	0.137068	-0.219784
RingTotalInten_ER	9-aminoacridine_0.625_0.03125	2_C1_2_D07	2_C1_3_D07	505	471	0.0908327	0.0358558	0.115613	-0.182874
RingTotalInten_Lipids	9-aminoacridine_0.625_0.03125	2B2_D07	2B3_D07	239	170	0.55459	0	2.08638	1.77369
RingTotalInten_Lipids	9-aminoacridine_0.625_0.03125	2B1_D07	2B2_D07	294	239	0.0805084	0.359968	0.0950552	0.0796243
RingTotalInten_Lipids	9-aminoacridine_0.625_0.03125	2B1_D07	2B3_D07	294	170	0.543177	0	2.13262	1.74882
RingTotalInten_Lyso	9-aminoacridine_0.625_0.03125	2B2_D07	2B3_D07	239	170	0.136771	0.0486345	0.289209	0.162284
RingTotalInten_Lyso	9-aminoacridine_0.625_0.03125	2B1_D07	2B2_D07	294	239	0.104289	0.113642	0.137254	0.0743166
RingTotalInten_Lyso	9-aminoacridine_0.625_0.03125	2B1_D07	2B3_D07	294	170	0.173029	0.00316164	0.399476	0.208728
RingTotalInten_MITO	9-aminoacridine_0.625_0.03125	2A2_D07	2A3_D07	892	922	0.28442	0	0.779438	-0.518548
RingTotalInten_MITO	9-aminoacridine_0.625_0.03125	2A1_D07	2A2_D07	922	892	0.132674	2.34e-07	0.361553	0.307806
RingTotalInten_MITO	9-aminoacridine_0.625_0.03125	2A1_D07	2A3_D07	922	922	0.167028	1.35e-11	0.417929	-0.320514
RingTotalInten_Perox	9-aminoacridine_0.625_0.03125	2B2_D07	2B3_D07	239	170	0.0601772	0.864571	0.0834731	0.044439
RingTotalInten_Perox	9-aminoacridine_0.625_0.03125	2B1_D07	2B2_D07	294	239	0.114949	0.0613771	0.232211	0.181063
RingTotalInten_Perox	9-aminoacridine_0.625_0.03125	2B1_D07	2B3_D07	294	170	0.12573	0.0663743	0.26116	0.222017
RingTotalInten_PMG	9-aminoacridine_0.625_0.03125	2A2_D07	2A3_D07	892	922	0.0797277	0.00627845	0.15237	-0.05594
RingTotalInten_PMG	9-aminoacridine_0.625_0.03125	2A1_D07	2A2_D07	922	892	0.0671041	0.0337113	0.104012	-0.0945459
RingTotalInten_PMG	9-aminoacridine_0.625_0.03125	2A1_D07	2A3_D07	922	922	0.0900217	0.00113781	0.184841	-0.159275
RingTotalInten_RNA	9-aminoacridine_0.625_0.03125	2A2_D07	2A3_D07	892	922	0.0757444	0.0110086	0.267982	-0.00644253
RingTotalInten_RNA	9-aminoacridine_0.625_0.03125	2A1_D07	2A2_D07	922	892	0.0853915	0.00268891	0.230804	-0.1592
RingTotalInten_RNA	9-aminoacridine_0.625_0.03125	2A1_D07	2A3_D07	922	922	0.117137	6.41e-06	0.348884	-0.165868
RingTotalInten_TUB	9-aminoacridine_0.625_0.03125	2_C2_2_D07	2_C2_3_D07	537	464	0.0962804	0.0198059	0.128943	-0.208508
RingTotalInten_TUB	9-aminoacridine_0.625_0.03125	2_C2_1_D07	2_C2_2_D07	880	537	0.0844676	0.0171518	0.136208	-0.127985
RingTotalInten_TUB	9-aminoacridine_0.625_0.03125	2_C2_1_D07	2_C2_3_D07	880	464	0.133033	4.27412e-05	0.251945	-0.325549
TotalInten_ACT	9-aminoacridine_0.625_0.03125	2_C2_2_D07	2_C2_3_D07	537	464	0.10928	0.00523672	0.269798	0.208496
TotalInten_ACT	9-aminoacridine_0.625_0.03125	2_C2_1_D07	2_C2_2_D07	880	537	0.1304	2.37373e-05	0.288807	-0.11784
TotalInten_ACT	9-aminoacridine_0.625_0.03125	2_C2_1_D07	2_C2_3_D07	880	464	0.0787226	0.0463086	0.19575	0.100888
TotalInten_ER	9-aminoacridine_0.625_0.03125	2_C1_1_D07	2_C1_2_D07	452	505	0.0466179	0.677793	0.106446	0.053687
TotalInten_ER	9-aminoacridine_0.625_0.03125	2_C1_1_D07	2_C1_3_D07	452	471	0.0585837	0.407076	0.10496	-0.150695
TotalInten_ER	9-aminoacridine_0.625_0.03125	2_C1_2_D07	2_C1_3_D07	505	471	0.0792794	0.0934414	0.0919544	-0.203102
TotalInten_Lipids	9-aminoacridine_0.625_0.03125	2B2_D07	2B3_D07	239	170	0.225302	8.33896e-05	0.906765	0.668438
TotalInten_Lipids	9-aminoacridine_0.625_0.03125	2B1_D07	2B2_D07	294	239	0.162283	0.00192924	0.580876	0.308494
TotalInten_Lipids	9-aminoacridine_0.625_0.03125	2B1_D07	2B3_D07	294	170	0.345938	1.27154e-11	1.40774	1.06737
TotalInten_Lyso	9-aminoacridine_0.625_0.03125	2B2_D07	2B3_D07	239	170	0.0689638	0.732165	0.202596	0.11314
TotalInten_Lyso	9-aminoacridine_0.625_0.03125	2B1_D07	2B2_D07	294	239	0.11048	0.0800468	0.287794	0.183352
TotalInten_Lyso	9-aminoacridine_0.625_0.03125	2B1_D07	2B3_D07	294	170	0.163305	0.00639587	0.428919	0.30559
TotalInten_MITO	9-aminoacridine_0.625_0.03125	2A2_D07	2A3_D07	892	922	0.259046	0	0.92115	-0.555076
TotalInten_MITO	9-aminoacridine_0.625_0.03125	2A1_D07	2A2_D07	922	892	0.136317	9.72e-08	0.409802	0.387374
TotalInten_MITO	9-aminoacridine_0.625_0.03125	2A1_D07	2A3_D07	922	922	0.147505	3.88e-09	0.513671	-0.290792
TotalInten_NUC_Tex	9-aminoacridine_0.625_0.03125	2A2_D07	2A3_D07	892	922	0.0828818	0.00394348	0.137872	0.271087
TotalInten_NUC_Tex	9-aminoacridine_0.625_0.03125	2A1_D07	2A2_D07	922	892	0.072921	0.0161073	0.113837	-0.0366667
TotalInten_NUC_Tex	9-aminoacridine_0.625_0.03125	2A1_D07	2A3_D07	922	922	0.0639913	0.0458512	0.125579	0.264904
TotalInten_Perox	9-aminoacridine_0.625_0.03125	2B2_D07	2B3_D07	239	170	0.0416933	0.995238	0.194818	0.085407
TotalInten_Perox	9-aminoacridine_0.625_0.03125	2B1_D07	2B2_D07	294	239	0.133478	0.0182353	0.334669	0.299796
TotalInten_Perox	9-aminoacridine_0.625_0.03125	2B1_D07	2B3_D07	294	170	0.163145	0.00646827	0.477926	0.404946
TotalInten_PMG	9-aminoacridine_0.625_0.03125	2A2_D07	2A3_D07	892	922	0.0716978	0.0189097	0.170773	0.0411402
TotalInten_PMG	9-aminoacridine_0.625_0.03125	2A1_D07	2A2_D07	922	892	0.0899074	0.00131169	0.136849	-0.0804624
TotalInten_PMG	9-aminoacridine_0.625_0.03125	2A1_D07	2A3_D07	922	922	0.0791757	0.0061785	0.223338	-0.0340126
TotalInten_RNA	9-aminoacridine_0.625_0.03125	2A2_D07	2A3_D07	892	922	0.0887543	0.00159404	0.30923	0.00490357
TotalInten_RNA	9-aminoacridine_0.625_0.03125	2A1_D07	2A2_D07	922	892	0.114643	1.35e-05	0.25242	-0.168897
TotalInten_RNA	9-aminoacridine_0.625_0.03125	2A1_D07	2A3_D07	922	922	0.113883	1.28e-05	0.424503	-0.163677
TotalInten_TUB	9-aminoacridine_0.625_0.03125	2_C2_2_D07	2_C2_3_D07	537	464	0.0624077	0.286883	0.178338	-0.0623648
TotalInten_TUB	9-aminoacridine_0.625_0.03125	2_C2_1_D07	2_C2_2_D07	880	537	0.0586042	0.202175	0.110449	-0.00719399
TotalInten_TUB	9-aminoacridine_0.625_0.03125	2_C2_1_D07	2_C2_3_D07	880	464	0.0755486	0.0623543	0.17641	-0.0743777
AvgInten_ACT	9-aminoacridine_1.25_0.0625	2_C2_2_D06	2_C2_3_D06	491	531	0.0930803	0.0240565	0.300937	0.219572
AvgInten_ACT	9-aminoacridine_1.25_0.0625	2_C2_1_D06	2_C2_2_D06	968	491	0.0634436	0.145193	0.20901	-0.0872501
AvgInten_ACT	9-aminoacridine_1.25_0.0625	2_C2_1_D06	2_C2_3_D06	968	531	0.0775708	0.0322745	0.127085	0.144607
AvgInten_ER	9-aminoacridine_1.25_0.0625	2_C1_1_D06	2_C1_2_D06	479	496	0.170828	1.33197e-06	0.385562	0.426956
AvgInten_ER	9-aminoacridine_1.25_0.0625	2_C1_1_D06	2_C1_3_D06	479	548	0.106308	0.00619556	0.191719	0.182759
AvgInten_ER	9-aminoacridine_1.25_0.0625	2_C1_2_D06	2_C1_3_D06	496	548	0.132976	0.000200578	0.259034	-0.224428
AvgInten_Lipids	9-aminoacridine_1.25_0.0625	2B2_D06	2B3_D06	193	164	0.0598066	0.909017	0.110843	0.0131348
AvgInten_Lipids	9-aminoacridine_1.25_0.0625	2B1_D06	2B2_D06	218	193	0.187598	0.00148512	0.370342	-0.361839
AvgInten_Lipids	9-aminoacridine_1.25_0.0625	2B1_D06	2B3_D06	218	164	0.192325	0.00196837	0.348775	-0.350628
AvgInten_Lyso	9-aminoacridine_1.25_0.0625	2B2_D06	2B3_D06	193	164	0.126323	0.119154	0.423141	-0.230251
AvgInten_Lyso	9-aminoacridine_1.25_0.0625	2B1_D06	2B2_D06	218	193	0.131269	0.0587276	0.358561	0.196116
AvgInten_Lyso	9-aminoacridine_1.25_0.0625	2B1_D06	2B3_D06	218	164	0.0852704	0.506441	0.190632	-0.0492959
AvgInten_MITO	9-aminoacridine_1.25_0.0625	2A2_D06	2A3_D06	789	735	0.41911	0	0.7873	-1.01207
AvgInten_MITO	9-aminoacridine_1.25_0.0625	2A1_D06	2A2_D06	920	789	0.364225	0	0.644756	0.96376
AvgInten_MITO	9-aminoacridine_1.25_0.0625	2A1_D06	2A3_D06	920	735	0.111557	7.66e-05	0.1698	-0.128624
AvgInten_NUC_Tex	9-aminoacridine_1.25_0.0625	2A2_D06	2A3_D06	789	735	0.0440547	0.451192	0.075992	0.0745851
AvgInten_NUC_Tex	9-aminoacridine_1.25_0.0625	2A1_D06	2A2_D06	920	789	0.0565892	0.131669	0.077411	0.144156
AvgInten_NUC_Tex	9-aminoacridine_1.25_0.0625	2A1_D06	2A3_D06	920	735	0.0897737	0.00275976	0.148	0.22412
AvgInten_Perox	9-aminoacridine_1.25_0.0625	2B2_D06	2B3_D06	193	164	0.135446	0.0781403	0.355757	-0.288297
AvgInten_Perox	9-aminoacridine_1.25_0.0625	2B1_D06	2B2_D06	218	193	0.0835195	0.472896	0.176968	0.109498
AvgInten_Perox	9-aminoacridine_1.25_0.0625	2B1_D06	2B3_D06	218	164	0.1077	0.229472	0.247114	-0.14422
AvgInten_PMG	9-aminoacridine_1.25_0.0625	2A2_D06	2A3_D06	789	735	0.169442	6.48e-10	0.288648	-0.271192
AvgInten_PMG	9-aminoacridine_1.25_0.0625	2A1_D06	2A2_D06	920	789	0.140903	9.47e-08	0.245277	0.325359
AvgInten_PMG	9-aminoacridine_1.25_0.0625	2A1_D06	2A3_D06	920	735	0.0501996	0.254571	0.097756	0.0304415
AvgInten_RNA	9-aminoacridine_1.25_0.0625	2A2_D06	2A3_D06	789	735	0.0826414	0.0110594	0.250439	0.0854952
AvgInten_RNA	9-aminoacridine_1.25_0.0625	2A1_D06	2A2_D06	920	789	0.0651898	0.0541002	0.267928	-0.100489
AvgInten_RNA	9-aminoacridine_1.25_0.0625	2A1_D06	2A3_D06	920	735	0.0373041	0.620369	0.0884977	-0.0197547
AvgInten_TUB	9-aminoacridine_1.25_0.0625	2_C2_2_D06	2_C2_3_D06	491	531	0.0360117	0.89534	0.254532	-0.0606889
AvgInten_TUB	9-aminoacridine_1.25_0.0625	2_C2_1_D06	2_C2_2_D06	968	491	0.05993	0.192479	0.1722	0.102233
AvgInten_TUB	9-aminoacridine_1.25_0.0625	2_C2_1_D06	2_C2_3_D06	968	531	0.0445518	0.504067	0.152704	0.041491
CircAvgInten_ACT	9-aminoacridine_1.25_0.0625	2_C2_2_D06	2_C2_3_D06	491	531	0.0930803	0.0240565	0.300937	0.219572
CircAvgInten_ACT	9-aminoacridine_1.25_0.0625	2_C2_1_D06	2_C2_2_D06	968	491	0.0634436	0.145193	0.20901	-0.0872501
CircAvgInten_ACT	9-aminoacridine_1.25_0.0625	2_C2_1_D06	2_C2_3_D06	968	531	0.0775708	0.0322745	0.127085	0.144607
CircAvgInten_ER	9-aminoacridine_1.25_0.0625	2_C1_1_D06	2_C1_2_D06	479	496	0.170828	1.33197e-06	0.385562	0.426956
CircAvgInten_ER	9-aminoacridine_1.25_0.0625	2_C1_1_D06	2_C1_3_D06	479	548	0.106308	0.00619556	0.191719	0.182759
CircAvgInten_ER	9-aminoacridine_1.25_0.0625	2_C1_2_D06	2_C1_3_D06	496	548	0.132976	0.000200578	0.259034	-0.224428
CircAvgInten_Lipids	9-aminoacridine_1.25_0.0625	2B2_D06	2B3_D06	193	164	0.0598066	0.909017	0.110843	0.0131348
CircAvgInten_Lipids	9-aminoacridine_1.25_0.0625	2B1_D06	2B2_D06	218	193	0.187598	0.00148512	0.370342	-0.361839
CircAvgInten_Lipids	9-aminoacridine_1.25_0.0625	2B1_D06	2B3_D06	218	164	0.192325	0.00196837	0.348775	-0.350628
CircAvgInten_Lyso	9-aminoacridine_1.25_0.0625	2B2_D06	2B3_D06	193	164	0.126323	0.119154	0.423141	-0.230251
CircAvgInten_Lyso	9-aminoacridine_1.25_0.0625	2B1_D06	2B2_D06	218	193	0.131269	0.0587276	0.358561	0.196116
CircAvgInten_Lyso	9-aminoacridine_1.25_0.0625	2B1_D06	2B3_D06	218	164	0.0852704	0.506441	0.190632	-0.0492959
CircAvgInten_NUC_Tex	9-aminoacridine_1.25_0.0625	2A2_D06	2A3_D06	789	735	0.0440547	0.451192	0.075992	0.0745851
CircAvgInten_NUC_Tex	9-aminoacridine_1.25_0.0625	2A1_D06	2A2_D06	920	789	0.0565892	0.131669	0.077411	0.144156
CircAvgInten_NUC_Tex	9-aminoacridine_1.25_0.0625	2A1_D06	2A3_D06	920	735	0.0897737	0.00275976	0.148	0.22412
CircAvgInten_Perox	9-aminoacridine_1.25_0.0625	2B2_D06	2B3_D06	193	164	0.135446	0.0781403	0.355757	-0.288297
CircAvgInten_Perox	9-aminoacridine_1.25_0.0625	2B1_D06	2B2_D06	218	193	0.0835195	0.472896	0.176968	0.109498
CircAvgInten_Perox	9-aminoacridine_1.25_0.0625	2B1_D06	2B3_D06	218	164	0.1077	0.229472	0.247114	-0.14422
CircAvgInten_PMG	9-aminoacridine_1.25_0.0625	2A2_D06	2A3_D06	789	735	0.169442	6.48e-10	0.288648	-0.271192
CircAvgInten_PMG	9-aminoacridine_1.25_0.0625	2A1_D06	2A2_D06	920	789	0.140903	9.47e-08	0.245277	0.325359
CircAvgInten_PMG	9-aminoacridine_1.25_0.0625	2A1_D06	2A3_D06	920	735	0.0501996	0.254571	0.097756	0.0304415
CircAvgInten_RNA	9-aminoacridine_1.25_0.0625	2A2_D06	2A3_D06	789	735	0.0826414	0.0110594	0.250439	0.0854952
CircAvgInten_RNA	9-aminoacridine_1.25_0.0625	2A1_D06	2A2_D06	920	789	0.0651898	0.0541002	0.267928	-0.100489
CircAvgInten_RNA	9-aminoacridine_1.25_0.0625	2A1_D06	2A3_D06	920	735	0.0373041	0.620369	0.0884977	-0.0197547
CircAvgInten_TUB	9-aminoacridine_1.25_0.0625	2_C2_2_D06	2_C2_3_D06	491	531	0.0360117	0.89534	0.254532	-0.0606889
CircAvgInten_TUB	9-aminoacridine_1.25_0.0625	2_C2_1_D06	2_C2_2_D06	968	491	0.05993	0.192479	0.1722	0.102233
CircAvgInten_TUB	9-aminoacridine_1.25_0.0625	2_C2_1_D06	2_C2_3_D06	968	531	0.0445518	0.504067	0.152704	0.041491
CircSpotAvgArea_ACT	9-aminoacridine_1.25_0.0625	2_C2_2_D06	2_C2_3_D06	491	531	0.0906273	0.0316466	0.21838	0.197329
CircSpotAvgArea_ACT	9-aminoacridine_1.25_0.0625	2_C2_1_D06	2_C2_2_D06	968	491	0.0928443	0.00780146	0.270915	-0.176603
CircSpotAvgArea_ACT	9-aminoacridine_1.25_0.0625	2_C2_1_D06	2_C2_3_D06	968	531	0.0745241	0.0471063	0.158614	-0.000538714
CircSpotAvgArea_ER	9-aminoacridine_1.25_0.0625	2_C1_1_D06	2_C1_2_D06	479	496	0.146709	6.3285e-05	0.397045	0.216308
CircSpotAvgArea_ER	9-aminoacridine_1.25_0.0625	2_C1_1_D06	2_C1_3_D06	479	548	0.0822862	0.0647616	0.202641	0.0978472
CircSpotAvgArea_ER	9-aminoacridine_1.25_0.0625	2_C1_2_D06	2_C1_3_D06	496	548	0.0847505	0.0494797	0.225139	-0.108862
CircSpotAvgArea_Lipids	9-aminoacridine_1.25_0.0625	2B2_D06	2B3_D06	193	164	0.254107	2.13039e-05	0.517661	-0.553574
CircSpotAvgArea_Lipids	9-aminoacridine_1.25_0.0625	2B1_D06	2B2_D06	218	193	0.287232	9.22898e-08	0.505551	1.01174
CircSpotAvgArea_Lipids	9-aminoacridine_1.25_0.0625	2B1_D06	2B3_D06	218	164	0.126482	0.100109	0.14699	0.240403
CircSpotAvgArea_Lyso	9-aminoacridine_1.25_0.0625	2B2_D06	2B3_D06	193	164	0.182767	0.00550698	0.937215	-0.235649
CircSpotAvgArea_Lyso	9-aminoacridine_1.25_0.0625	2B1_D06	2B2_D06	218	193	0.329411	5.07907e-10	1.45902	0.637456
CircSpotAvgArea_Lyso	9-aminoacridine_1.25_0.0625	2B1_D06	2B3_D06	218	164	0.274558	1.48942e-06	0.648285	0.285588
CircSpotAvgArea_NUC_Tex	9-aminoacridine_1.25_0.0625	2A2_D06	2A3_D06	789	735	0.0439138	0.455705	0.147336	-0.0608656
CircSpotAvgArea_NUC_Tex	9-aminoacridine_1.25_0.0625	2A1_D06	2A2_D06	920	789	0.0702659	0.0302539	0.166578	0.0916746
CircSpotAvgArea_NUC_Tex	9-aminoacridine_1.25_0.0625	2A1_D06	2A3_D06	920	735	0.0350488	0.697119	0.107557	0.0302319
CircSpotAvgArea_Perox	9-aminoacridine_1.25_0.0625	2B2_D06	2B3_D06	193	164	0.130589	0.0979074	0.397937	-0.100427
CircSpotAvgArea_Perox	9-aminoacridine_1.25_0.0625	2B1_D06	2B2_D06	218	193	0.12844	0.0688955	0.377023	0.0736827
CircSpotAvgArea_Perox	9-aminoacridine_1.25_0.0625	2B1_D06	2B3_D06	218	164	0.12844	0.0911822	0.231073	-0.0115913
CircSpotAvgArea_PMG	9-aminoacridine_1.25_0.0625	2A2_D06	2A3_D06	789	735	0.087467	0.00690805	0.863276	0.00779266
CircSpotAvgArea_PMG	9-aminoacridine_1.25_0.0625	2A1_D06	2A2_D06	920	789	0.237328	0	0.325445	0.160922
CircSpotAvgArea_PMG	9-aminoacridine_1.25_0.0625	2A1_D06	2A3_D06	920	735	0.259371	0	0.830703	0.174335
CircSpotAvgArea_RNA	9-aminoacridine_1.25_0.0625	2A2_D06	2A3_D06	789	735	0.115464	8.12e-05	0.217022	-0.246073
CircSpotAvgArea_RNA	9-aminoacridine_1.25_0.0625	2A1_D06	2A2_D06	920	789	0.0575828	0.121238	0.339116	0.0542003
CircSpotAvgArea_RNA	9-aminoacridine_1.25_0.0625	2A1_D06	2A3_D06	920	735	0.0657114	0.0598789	0.317564	-0.163311
CircSpotAvgArea_TUB	9-aminoacridine_1.25_0.0625	2_C2_2_D06	2_C2_3_D06	491	531	0.0936085	0.0245234	0.188951	0.213289
CircSpotAvgArea_TUB	9-aminoacridine_1.25_0.0625	2_C2_1_D06	2_C2_2_D06	968	491	0.092285	0.00876524	0.457053	-0.174709
CircSpotAvgArea_TUB	9-aminoacridine_1.25_0.0625	2_C2_1_D06	2_C2_3_D06	968	531	0.0492669	0.390615	0.35779	-0.000987585
CircSpotAvgInten_ACT	9-aminoacridine_1.25_0.0625	2_C2_2_D06	2_C2_3_D06	491	531	0.0993437	0.0130069	0.294995	0.221813
CircSpotAvgInten_ACT	9-aminoacridine_1.25_0.0625	2_C2_1_D06	2_C2_2_D06	968	491	0.0888851	0.0116288	0.249412	-0.148098
CircSpotAvgInten_ACT	9-aminoacridine_1.25_0.0625	2_C2_1_D06	2_C2_3_D06	968	531	0.0452756	0.483119	0.0725436	0.0700388
CircSpotAvgInten_ER	9-aminoacridine_1.25_0.0625	2_C1_1_D06	2_C1_2_D06	479	496	0.190404	4.24392e-08	0.405056	0.441041
CircSpotAvgInten_ER	9-aminoacridine_1.25_0.0625	2_C1_1_D06	2_C1_3_D06	479	548	0.118666	0.00149567	0.20983	0.255898
CircSpotAvgInten_ER	9-aminoacridine_1.25_0.0625	2_C1_2_D06	2_C1_3_D06	496	548	0.0782758	0.0823038	0.241317	-0.165043
CircSpotAvgInten_Lipids	9-aminoacridine_1.25_0.0625	2B2_D06	2B3_D06	193	164	0.329268	8.94927e-09	0.448233	0.443714
CircSpotAvgInten_Lipids	9-aminoacridine_1.25_0.0625	2B1_D06	2B2_D06	218	193	0.449541	0	0.407936	-0.065917
CircSpotAvgInten_Lipids	9-aminoacridine_1.25_0.0625	2B1_D06	2B3_D06	218	164	0.449541	1.11022e-16	0.275993	0.0810548
CircSpotAvgInten_Lyso	9-aminoacridine_1.25_0.0625	2B2_D06	2B3_D06	193	164	0.270599	4.59263e-06	0.387725	-0.214664
CircSpotAvgInten_Lyso	9-aminoacridine_1.25_0.0625	2B1_D06	2B2_D06	218	193	0.276703	3.11257e-07	0.515479	0.211334
CircSpotAvgInten_Lyso	9-aminoacridine_1.25_0.0625	2B1_D06	2B3_D06	218	164	0.274558	1.48942e-06	0.691729	0.0565773
CircSpotAvgInten_NUC_Tex	9-aminoacridine_1.25_0.0625	2A2_D06	2A3_D06	789	735	0.0536354	0.223667	0.110503	0.0964813
CircSpotAvgInten_NUC_Tex	9-aminoacridine_1.25_0.0625	2A1_D06	2A2_D06	920	789	0.0783656	0.0108494	0.115362	0.19195
CircSpotAvgInten_NUC_Tex	9-aminoacridine_1.25_0.0625	2A1_D06	2A3_D06	920	735	0.117332	2.6e-05	0.186778	0.299624
CircSpotAvgInten_Perox	9-aminoacridine_1.25_0.0625	2B2_D06	2B3_D06	193	164	0.146405	0.0447062	0.190921	0.0721516
CircSpotAvgInten_Perox	9-aminoacridine_1.25_0.0625	2B1_D06	2B2_D06	218	193	0.12844	0.0682575	0.170719	0.034759
CircSpotAvgInten_Perox	9-aminoacridine_1.25_0.0625	2B1_D06	2B3_D06	218	164	0.12844	0.0911822	0.272044	0.0913599
CircSpotAvgInten_PMG	9-aminoacridine_1.25_0.0625	2A2_D06	2A3_D06	789	735	0.144223	2.67e-07	0.320505	-0.270852
CircSpotAvgInten_PMG	9-aminoacridine_1.25_0.0625	2A1_D06	2A2_D06	920	789	0.0542969	0.163362	0.136211	0.110344
CircSpotAvgInten_PMG	9-aminoacridine_1.25_0.0625	2A1_D06	2A3_D06	920	735	0.129111	2.43e-06	0.236132	-0.18498
CircSpotAvgInten_RNA	9-aminoacridine_1.25_0.0625	2A2_D06	2A3_D06	789	735	0.0565842	0.174784	0.16134	0.0360524
CircSpotAvgInten_RNA	9-aminoacridine_1.25_0.0625	2A1_D06	2A2_D06	920	789	0.141561	8.09e-08	0.36665	-0.289992
CircSpotAvgInten_RNA	9-aminoacridine_1.25_0.0625	2A1_D06	2A3_D06	920	735	0.132498	1.18e-06	0.326943	-0.257123
CircSpotAvgInten_TUB	9-aminoacridine_1.25_0.0625	2_C2_2_D06	2_C2_3_D06	491	531	0.0821338	0.0640053	0.314753	0.0764024
CircSpotAvgInten_TUB	9-aminoacridine_1.25_0.0625	2_C2_1_D06	2_C2_2_D06	968	491	0.0420461	0.61223	0.157518	0.0593903
CircSpotAvgInten_TUB	9-aminoacridine_1.25_0.0625	2_C2_1_D06	2_C2_3_D06	968	531	0.0969479	0.00317443	0.204202	0.143161
CircSpotCount_ACT	9-aminoacridine_1.25_0.0625	2_C2_2_D06	2_C2_3_D06	491	531	0.202416	1.66821e-09	0.441907	-0.380962
CircSpotCount_ACT	9-aminoacridine_1.25_0.0625	2_C2_1_D06	2_C2_2_D06	968	491	0.106091	0.00130698	0.24348	0.192474
CircSpotCount_ACT	9-aminoacridine_1.25_0.0625	2_C2_1_D06	2_C2_3_D06	968	531	0.147858	6.16163e-07	0.199262	-0.22483
CircSpotCount_ER	9-aminoacridine_1.25_0.0625	2_C1_1_D06	2_C1_2_D06	479	496	0.102507	0.0119409	0.164381	0.189701
CircSpotCount_ER	9-aminoacridine_1.25_0.0625	2_C1_1_D06	2_C1_3_D06	479	548	0.0830425	0.0588937	0.201866	0.112415
CircSpotCount_ER	9-aminoacridine_1.25_0.0625	2_C1_2_D06	2_C1_3_D06	496	548	0.0671209	0.191356	0.158539	-0.0809389
CircSpotCount_Lipids	9-aminoacridine_1.25_0.0625	2B2_D06	2B3_D06	193	164	0.171014	0.0343266	2.98257	0
CircSpotCount_Lipids	9-aminoacridine_1.25_0.0625	2B1_D06	2B2_D06	218	193	0.159686	0.0268742	5.61239	0
CircSpotCount_Lipids	9-aminoacridine_1.25_0.0625	2B1_D06	2B3_D06	218	164	0.063827	0.878094	1.14923	0
CircSpotCount_Lyso	9-aminoacridine_1.25_0.0625	2B2_D06	2B3_D06	193	164	0.149788	0.0408477	1.71201	0.0346691
CircSpotCount_Lyso	9-aminoacridine_1.25_0.0625	2B1_D06	2B2_D06	218	193	0.331271	6.45598e-10	3.00857	0.838052
CircSpotCount_Lyso	9-aminoacridine_1.25_0.0625	2B1_D06	2B3_D06	218	164	0.370125	1.53656e-11	1.34592	0.491815
CircSpotCount_NUC_Tex	9-aminoacridine_1.25_0.0625	2A2_D06	2A3_D06	789	735	0.0823569	0.0114616	0.246703	0.168623
CircSpotCount_NUC_Tex	9-aminoacridine_1.25_0.0625	2A1_D06	2A2_D06	920	789	0.110674	6.06e-05	0.193255	-0.192712
CircSpotCount_NUC_Tex	9-aminoacridine_1.25_0.0625	2A1_D06	2A3_D06	920	735	0.0446022	0.390583	0.124824	-0.0481779
CircSpotCount_Perox	9-aminoacridine_1.25_0.0625	2B2_D06	2B3_D06	193	164	0.0914634	0.448437	0.249876	0
CircSpotCount_Perox	9-aminoacridine_1.25_0.0625	2B1_D06	2B2_D06	218	193	0.183082	0.0020922	0.51531	0.449661
CircSpotCount_Perox	9-aminoacridine_1.25_0.0625	2B1_D06	2B3_D06	218	164	0.122958	0.118005	0.543524	0.449661
CircSpotCount_PMG	9-aminoacridine_1.25_0.0625	2A2_D06	2A3_D06	789	735	0.0753472	0.0265837	0.127415	0
CircSpotCount_PMG	9-aminoacridine_1.25_0.0625	2A1_D06	2A2_D06	920	789	0.149001	1.29e-08	0.498741	0.415071
CircSpotCount_PMG	9-aminoacridine_1.25_0.0625	2A1_D06	2A3_D06	920	735	0.147967	3.4e-08	0.425478	0.415071
CircSpotCount_RNA	9-aminoacridine_1.25_0.0625	2A2_D06	2A3_D06	789	735	0.0469776	0.370507	0.18428	0
CircSpotCount_RNA	9-aminoacridine_1.25_0.0625	2A1_D06	2A2_D06	920	789	0.148734	1.38e-08	0.289985	0
CircSpotCount_RNA	9-aminoacridine_1.25_0.0625	2A1_D06	2A3_D06	920	735	0.117791	2.38e-05	0.275337	0
CircSpotCount_TUB	9-aminoacridine_1.25_0.0625	2_C2_2_D06	2_C2_3_D06	491	531	0.101691	0.0102237	0.134885	0.172838
CircSpotCount_TUB	9-aminoacridine_1.25_0.0625	2_C2_1_D06	2_C2_2_D06	968	491	0.0949572	0.00561917	0.193009	0.0475603
CircSpotCount_TUB	9-aminoacridine_1.25_0.0625	2_C2_1_D06	2_C2_3_D06	968	531	0.100423	0.00198339	0.209142	0.22483
CircSpotTotalArea_ACT	9-aminoacridine_1.25_0.0625	2_C2_2_D06	2_C2_3_D06	491	531	0.146321	3.60522e-05	0.34752	-0.256142
CircSpotTotalArea_ACT	9-aminoacridine_1.25_0.0625	2_C2_1_D06	2_C2_2_D06	968	491	0.0676937	0.101008	0.146023	0.0837864
CircSpotTotalArea_ACT	9-aminoacridine_1.25_0.0625	2_C2_1_D06	2_C2_3_D06	968	531	0.101924	0.00161025	0.208384	-0.194051
CircSpotTotalArea_ER	9-aminoacridine_1.25_0.0625	2_C1_1_D06	2_C1_2_D06	479	496	0.11353	0.003741	0.270765	0.275267
CircSpotTotalArea_ER	9-aminoacridine_1.25_0.0625	2_C1_1_D06	2_C1_3_D06	479	548	0.0866731	0.0429817	0.129463	0.0222972
CircSpotTotalArea_ER	9-aminoacridine_1.25_0.0625	2_C1_2_D06	2_C1_3_D06	496	548	0.102293	0.00860498	0.258098	-0.218625
CircSpotTotalArea_Lipids	9-aminoacridine_1.25_0.0625	2B2_D06	2B3_D06	193	164	0.253859	0.000266672	3.27682	-0.447771
CircSpotTotalArea_Lipids	9-aminoacridine_1.25_0.0625	2B1_D06	2B2_D06	218	193	0.159741	0.0278463	4.42511	2.1921
CircSpotTotalArea_Lipids	9-aminoacridine_1.25_0.0625	2B1_D06	2B3_D06	218	164	0.125024	0.137534	2.05771	0.289068
CircSpotTotalArea_Lyso	9-aminoacridine_1.25_0.0625	2B2_D06	2B3_D06	193	164	0.0882225	0.537095	1.93099	0.294797
CircSpotTotalArea_Lyso	9-aminoacridine_1.25_0.0625	2B1_D06	2B2_D06	218	193	0.263166	3.32962e-06	3.57544	0.67731
CircSpotTotalArea_Lyso	9-aminoacridine_1.25_0.0625	2B1_D06	2B3_D06	218	164	0.300231	1.27255e-07	1.65911	0.491444
CircSpotTotalArea_NUC_Tex	9-aminoacridine_1.25_0.0625	2A2_D06	2A3_D06	789	735	0.048276	0.337769	0.0864369	-0.0772517
CircSpotTotalArea_NUC_Tex	9-aminoacridine_1.25_0.0625	2A1_D06	2A2_D06	920	789	0.0819323	0.00667544	0.145935	0.120515
CircSpotTotalArea_NUC_Tex	9-aminoacridine_1.25_0.0625	2A1_D06	2A3_D06	920	735	0.0531204	0.199152	0.0899194	0.0522825
CircSpotTotalArea_Perox	9-aminoacridine_1.25_0.0625	2B2_D06	2B3_D06	193	164	0.0967291	0.38003	0.321313	-0.199748
CircSpotTotalArea_Perox	9-aminoacridine_1.25_0.0625	2B1_D06	2B2_D06	218	193	0.141465	0.033234	0.46305	0.351908
CircSpotTotalArea_Perox	9-aminoacridine_1.25_0.0625	2B1_D06	2B3_D06	218	164	0.12844	0.0921695	0.247319	0.100052
CircSpotTotalArea_PMG	9-aminoacridine_1.25_0.0625	2A2_D06	2A3_D06	789	735	0.107079	0.000324577	0.21406	0.156675
CircSpotTotalArea_PMG	9-aminoacridine_1.25_0.0625	2A1_D06	2A2_D06	920	789	0.338684	0	0.730687	0.883972
CircSpotTotalArea_PMG	9-aminoacridine_1.25_0.0625	2A1_D06	2A3_D06	920	735	0.325629	0	0.900784	1.05578
CircSpotTotalArea_RNA	9-aminoacridine_1.25_0.0625	2A2_D06	2A3_D06	789	735	0.0981868	0.00130207	0.184546	-0.179502
CircSpotTotalArea_RNA	9-aminoacridine_1.25_0.0625	2A1_D06	2A2_D06	920	789	0.0788891	0.0101166	0.140052	0.0270472
CircSpotTotalArea_RNA	9-aminoacridine_1.25_0.0625	2A1_D06	2A3_D06	920	735	0.117007	2.77e-05	0.19828	-0.112415
CircSpotTotalArea_TUB	9-aminoacridine_1.25_0.0625	2_C2_2_D06	2_C2_3_D06	491	531	0.0914656	0.0280068	0.239665	0.207155
CircSpotTotalArea_TUB	9-aminoacridine_1.25_0.0625	2_C2_1_D06	2_C2_2_D06	968	491	0.0435525	0.566955	0.134024	-0.0762957
CircSpotTotalArea_TUB	9-aminoacridine_1.25_0.0625	2_C2_1_D06	2_C2_3_D06	968	531	0.0799054	0.025082	0.142068	0.118596
CircSpotTotalInten_ACT	9-aminoacridine_1.25_0.0625	2_C2_2_D06	2_C2_3_D06	491	531	0.101207	0.010809	0.447632	-0.15446
CircSpotTotalInten_ACT	9-aminoacridine_1.25_0.0625	2_C2_1_D06	2_C2_2_D06	968	491	0.0501035	0.388074	0.237068	0.0264897
CircSpotTotalInten_ACT	9-aminoacridine_1.25_0.0625	2_C2_1_D06	2_C2_3_D06	968	531	0.0815875	0.0208884	0.192251	-0.121947
CircSpotTotalInten_ER	9-aminoacridine_1.25_0.0625	2_C1_1_D06	2_C1_2_D06	479	496	0.126056	0.000866554	0.345647	0.288944
CircSpotTotalInten_ER	9-aminoacridine_1.25_0.0625	2_C1_1_D06	2_C1_3_D06	479	548	0.0739603	0.122051	0.133004	0.0221262
CircSpotTotalInten_ER	9-aminoacridine_1.25_0.0625	2_C1_2_D06	2_C1_3_D06	496	548	0.109195	0.00402403	0.314918	-0.220741
CircSpotTotalInten_Lipids	9-aminoacridine_1.25_0.0625	2B2_D06	2B3_D06	193	164	0.160832	0.046324	3.94333	-0.416426
CircSpotTotalInten_Lipids	9-aminoacridine_1.25_0.0625	2B1_D06	2B2_D06	218	193	0.178121	0.00947117	5.5405	2.7791
CircSpotTotalInten_Lipids	9-aminoacridine_1.25_0.0625	2B1_D06	2B3_D06	218	164	0.100964	0.317506	1.85231	0.646878
CircSpotTotalInten_Lyso	9-aminoacridine_1.25_0.0625	2B2_D06	2B3_D06	193	164	0.083281	0.600424	1.71369	-0.0492459
CircSpotTotalInten_Lyso	9-aminoacridine_1.25_0.0625	2B1_D06	2B2_D06	218	193	0.253092	7.53683e-06	3.1418	0.588994
CircSpotTotalInten_Lyso	9-aminoacridine_1.25_0.0625	2B1_D06	2B3_D06	218	164	0.273653	1.85264e-06	1.42651	0.429647
CircSpotTotalInten_NUC_Tex	9-aminoacridine_1.25_0.0625	2A2_D06	2A3_D06	789	735	0.0332325	0.794696	0.0356616	-0.00547885
CircSpotTotalInten_NUC_Tex	9-aminoacridine_1.25_0.0625	2A1_D06	2A2_D06	920	789	0.0821747	0.00645358	0.165148	0.113165
CircSpotTotalInten_NUC_Tex	9-aminoacridine_1.25_0.0625	2A1_D06	2A3_D06	920	735	0.0837548	0.00647943	0.166642	0.10801
CircSpotTotalInten_Perox	9-aminoacridine_1.25_0.0625	2B2_D06	2B3_D06	193	164	0.0925926	0.436988	0.363795	-0.17099
CircSpotTotalInten_Perox	9-aminoacridine_1.25_0.0625	2B1_D06	2B2_D06	218	193	0.133378	0.0527993	0.635608	0.388786
CircSpotTotalInten_Perox	9-aminoacridine_1.25_0.0625	2B1_D06	2B3_D06	218	164	0.129032	0.0911225	0.399759	0.141061
CircSpotTotalInten_PMG	9-aminoacridine_1.25_0.0625	2A2_D06	2A3_D06	789	735	0.0998474	0.00101377	0.265041	0.111071
CircSpotTotalInten_PMG	9-aminoacridine_1.25_0.0625	2A1_D06	2A2_D06	920	789	0.124329	3.97e-06	0.233337	0.330994
CircSpotTotalInten_PMG	9-aminoacridine_1.25_0.0625	2A1_D06	2A3_D06	920	735	0.173063	4.7e-11	0.422951	0.460781
CircSpotTotalInten_RNA	9-aminoacridine_1.25_0.0625	2A2_D06	2A3_D06	789	735	0.0958807	0.00183948	0.291072	-0.20636
CircSpotTotalInten_RNA	9-aminoacridine_1.25_0.0625	2A1_D06	2A2_D06	920	789	0.0891171	0.00235808	0.391411	-0.0604801
CircSpotTotalInten_RNA	9-aminoacridine_1.25_0.0625	2A1_D06	2A3_D06	920	735	0.125505	5.22e-06	0.455484	-0.236057
CircSpotTotalInten_TUB	9-aminoacridine_1.25_0.0625	2_C2_2_D06	2_C2_3_D06	491	531	0.0904304	0.0315226	0.35434	0.219436
CircSpotTotalInten_TUB	9-aminoacridine_1.25_0.0625	2_C2_1_D06	2_C2_2_D06	968	491	0.0461238	0.49718	0.196098	-0.0929706
CircSpotTotalInten_TUB	9-aminoacridine_1.25_0.0625	2_C2_1_D06	2_C2_3_D06	968	531	0.0740429	0.0467047	0.206401	0.111418
CircTotalInten_ACT	9-aminoacridine_1.25_0.0625	2_C2_2_D06	2_C2_3_D06	491	531	0.116937	0.00186643	0.2457	0.178118
CircTotalInten_ACT	9-aminoacridine_1.25_0.0625	2_C2_1_D06	2_C2_2_D06	968	491	0.0961733	0.00482952	0.175442	-0.118778
CircTotalInten_ACT	9-aminoacridine_1.25_0.0625	2_C2_1_D06	2_C2_3_D06	968	531	0.0582637	0.194789	0.110613	0.0887127
CircTotalInten_ER	9-aminoacridine_1.25_0.0625	2_C1_1_D06	2_C1_2_D06	479	496	0.105702	0.00863487	0.297774	0.226834
CircTotalInten_ER	9-aminoacridine_1.25_0.0625	2_C1_1_D06	2_C1_3_D06	479	548	0.0560017	0.39924	0.10249	0.0961899
CircTotalInten_ER	9-aminoacridine_1.25_0.0625	2_C1_2_D06	2_C1_3_D06	496	548	0.0920356	0.0242944	0.219569	-0.114115
CircTotalInten_Lipids	9-aminoacridine_1.25_0.0625	2B2_D06	2B3_D06	193	164	0.185202	0.00456684	0.418924	-0.33691
CircTotalInten_Lipids	9-aminoacridine_1.25_0.0625	2B1_D06	2B2_D06	218	193	0.0990873	0.267281	0.225963	0.308704
CircTotalInten_Lipids	9-aminoacridine_1.25_0.0625	2B1_D06	2B3_D06	218	164	0.0987357	0.321161	0.273546	-0.100633
CircTotalInten_Lyso	9-aminoacridine_1.25_0.0625	2B2_D06	2B3_D06	193	164	0.136908	0.0728304	0.328692	-0.127685
CircTotalInten_Lyso	9-aminoacridine_1.25_0.0625	2B1_D06	2B2_D06	218	193	0.0960451	0.301524	0.2731	0.12162
CircTotalInten_Lyso	9-aminoacridine_1.25_0.0625	2B1_D06	2B3_D06	218	164	0.0761524	0.651722	0.132056	-0.0377062
CircTotalInten_NUC_Tex	9-aminoacridine_1.25_0.0625	2A2_D06	2A3_D06	789	735	0.0403042	0.56673	0.0895782	0.057099
CircTotalInten_NUC_Tex	9-aminoacridine_1.25_0.0625	2A1_D06	2A2_D06	920	789	0.0355582	0.656119	0.0761074	0.0759919
CircTotalInten_NUC_Tex	9-aminoacridine_1.25_0.0625	2A1_D06	2A3_D06	920	735	0.0658829	0.0576247	0.139845	0.137694
CircTotalInten_Perox	9-aminoacridine_1.25_0.0625	2B2_D06	2B3_D06	193	164	0.14511	0.0483952	0.406159	-0.275135
CircTotalInten_Perox	9-aminoacridine_1.25_0.0625	2B1_D06	2B2_D06	218	193	0.117365	0.119165	0.27479	0.137481
CircTotalInten_Perox	9-aminoacridine_1.25_0.0625	2B1_D06	2B3_D06	218	164	0.0691169	0.764448	0.192163	-0.18735
CircTotalInten_PMG	9-aminoacridine_1.25_0.0625	2A2_D06	2A3_D06	789	735	0.0682755	0.0575837	0.122061	0.118518
CircTotalInten_PMG	9-aminoacridine_1.25_0.0625	2A1_D06	2A2_D06	920	789	0.0987064	0.000508885	0.258696	-0.173549
CircTotalInten_PMG	9-aminoacridine_1.25_0.0625	2A1_D06	2A3_D06	920	735	0.0558784	0.155855	0.164852	-0.0631226
CircTotalInten_RNA	9-aminoacridine_1.25_0.0625	2A2_D06	2A3_D06	789	735	0.0731383	0.0341211	0.156798	0.136245
CircTotalInten_RNA	9-aminoacridine_1.25_0.0625	2A1_D06	2A2_D06	920	789	0.140343	1.08e-07	0.504849	-0.259098
CircTotalInten_RNA	9-aminoacridine_1.25_0.0625	2A1_D06	2A3_D06	920	735	0.115432	3.74e-05	0.429744	-0.136285
CircTotalInten_TUB	9-aminoacridine_1.25_0.0625	2_C2_2_D06	2_C2_3_D06	491	531	0.0451594	0.675562	0.147081	0.00676368
CircTotalInten_TUB	9-aminoacridine_1.25_0.0625	2_C2_1_D06	2_C2_2_D06	968	491	0.0412718	0.635739	0.102176	0.0267628
CircTotalInten_TUB	9-aminoacridine_1.25_0.0625	2_C2_1_D06	2_C2_3_D06	968	531	0.0432717	0.54205	0.110262	0.0339858
ObjectArea_NUC_A	9-aminoacridine_1.25_0.0625	2A2_D06	2A3_D06	789	735	0.0409922	0.544739	0.0975569	0.0572538
ObjectArea_NUC_A	9-aminoacridine_1.25_0.0625	2A1_D06	2A2_D06	920	789	0.0422866	0.433269	0.0917823	-0.091672
ObjectArea_NUC_A	9-aminoacridine_1.25_0.0625	2A1_D06	2A3_D06	920	735	0.0409346	0.500231	0.0765507	-0.042046
ObjectArea_NUC_B	9-aminoacridine_1.25_0.0625	2B2_D06	2B3_D06	193	164	0.0849235	0.544728	0.134033	-0.111382
ObjectArea_NUC_B	9-aminoacridine_1.25_0.0625	2B1_D06	2B2_D06	218	193	0.0756762	0.600852	0.125544	0.0994137
ObjectArea_NUC_B	9-aminoacridine_1.25_0.0625	2B1_D06	2B3_D06	218	164	0.0601924	0.886794	0.101821	-0.0271312
ObjectArea_NUC_C1	9-aminoacridine_1.25_0.0625	2_C1_1_D06	2_C1_2_D06	479	496	0.0612162	0.320681	0.188664	0.129181
ObjectArea_NUC_C1	9-aminoacridine_1.25_0.0625	2_C1_1_D06	2_C1_3_D06	479	548	0.064261	0.241824	0.183306	0.139371
ObjectArea_NUC_C1	9-aminoacridine_1.25_0.0625	2_C1_2_D06	2_C1_3_D06	496	548	0.067842	0.181923	0.131912	0.00899289
ObjectArea_NUC_C2	9-aminoacridine_1.25_0.0625	2_C2_2_D06	2_C2_3_D06	491	531	0.0328857	0.945462	0.0648065	-0.0165896
ObjectArea_NUC_C2	9-aminoacridine_1.25_0.0625	2_C2_1_D06	2_C2_2_D06	968	491	0.072899	0.0627084	0.101649	0.0801051
ObjectArea_NUC_C2	9-aminoacridine_1.25_0.0625	2_C2_1_D06	2_C2_3_D06	968	531	0.0711001	0.0624269	0.108164	0.0632784
ObjectAvgInten_NUC_A	9-aminoacridine_1.25_0.0625	2A2_D06	2A3_D06	789	735	0.0419855	0.513548	0.0743533	0.0744272
ObjectAvgInten_NUC_A	9-aminoacridine_1.25_0.0625	2A1_D06	2A2_D06	920	789	0.0594892	0.0989393	0.0785523	0.141375
ObjectAvgInten_NUC_A	9-aminoacridine_1.25_0.0625	2A1_D06	2A3_D06	920	735	0.0897294	0.00277778	0.148927	0.218737
ObjectAvgInten_NUC_B	9-aminoacridine_1.25_0.0625	2B2_D06	2B3_D06	193	164	0.112915	0.20829	0.181649	-0.221739
ObjectAvgInten_NUC_B	9-aminoacridine_1.25_0.0625	2B1_D06	2B2_D06	218	193	0.163712	0.0082778	0.34706	0.254986
ObjectAvgInten_NUC_B	9-aminoacridine_1.25_0.0625	2B1_D06	2B3_D06	218	164	0.0971134	0.340555	0.177439	0.064229
ObjectAvgInten_NUC_C1	9-aminoacridine_1.25_0.0625	2_C1_1_D06	2_C1_2_D06	479	496	0.169468	1.66883e-06	0.453622	0.454274
ObjectAvgInten_NUC_C1	9-aminoacridine_1.25_0.0625	2_C1_1_D06	2_C1_3_D06	479	548	0.104502	0.00752648	0.22578	0.280994
ObjectAvgInten_NUC_C1	9-aminoacridine_1.25_0.0625	2_C1_2_D06	2_C1_3_D06	496	548	0.0842212	0.0497702	0.237474	-0.16204
ObjectAvgInten_NUC_C2	9-aminoacridine_1.25_0.0625	2_C2_2_D06	2_C2_3_D06	491	531	0.197706	4.3636e-09	0.434663	0.472337
ObjectAvgInten_NUC_C2	9-aminoacridine_1.25_0.0625	2_C2_1_D06	2_C2_2_D06	968	491	0.256745	0	0.64541	-0.558495
ObjectAvgInten_NUC_C2	9-aminoacridine_1.25_0.0625	2_C2_1_D06	2_C2_3_D06	968	531	0.086057	0.0124533	0.21421	-0.19254
ObjectShapeLWR_NUC_A	9-aminoacridine_1.25_0.0625	2A2_D06	2A3_D06	789	735	0.070919	0.04352	0.134693	0.145442
ObjectShapeLWR_NUC_A	9-aminoacridine_1.25_0.0625	2A1_D06	2A2_D06	920	789	0.0208258	0.99279	0.0369223	0.0123819
ObjectShapeLWR_NUC_A	9-aminoacridine_1.25_0.0625	2A1_D06	2A3_D06	920	735	0.059302	0.112956	0.129642	0.153988
ObjectShapeLWR_NUC_B	9-aminoacridine_1.25_0.0625	2B2_D06	2B3_D06	193	164	0.110514	0.228991	0.213159	-0.175948
ObjectShapeLWR_NUC_B	9-aminoacridine_1.25_0.0625	2B1_D06	2B2_D06	218	193	0.0683558	0.725154	0.134788	0.075261
ObjectShapeLWR_NUC_B	9-aminoacridine_1.25_0.0625	2B1_D06	2B3_D06	218	164	0.105561	0.247942	0.166871	-0.153554
ObjectShapeLWR_NUC_C1	9-aminoacridine_1.25_0.0625	2_C1_1_D06	2_C1_2_D06	479	496	0.04172	0.790068	0.0653014	-0.00894395
ObjectShapeLWR_NUC_C1	9-aminoacridine_1.25_0.0625	2_C1_1_D06	2_C1_3_D06	479	548	0.0964563	0.0172009	0.192757	-0.203265
ObjectShapeLWR_NUC_C1	9-aminoacridine_1.25_0.0625	2_C1_2_D06	2_C1_3_D06	496	548	0.0914469	0.0256999	0.204354	-0.183693
ObjectShapeLWR_NUC_C2	9-aminoacridine_1.25_0.0625	2_C2_2_D06	2_C2_3_D06	491	531	0.0937784	0.0225076	0.123981	-0.221074
ObjectShapeLWR_NUC_C2	9-aminoacridine_1.25_0.0625	2_C2_1_D06	2_C2_2_D06	968	491	0.0737826	0.0576305	0.0797961	0.0732158
ObjectShapeLWR_NUC_C2	9-aminoacridine_1.25_0.0625	2_C2_1_D06	2_C2_3_D06	968	531	0.0678978	0.0847079	0.0770213	-0.134366
ObjectShapeP2A_NUC_A	9-aminoacridine_1.25_0.0625	2A2_D06	2A3_D06	789	735	0.0685083	0.0562051	0.198963	0.118299
ObjectShapeP2A_NUC_A	9-aminoacridine_1.25_0.0625	2A1_D06	2A2_D06	920	789	0.0422205	0.435265	0.11518	0.0300945
ObjectShapeP2A_NUC_A	9-aminoacridine_1.25_0.0625	2A1_D06	2A3_D06	920	735	0.0693508	0.0392809	0.208864	0.146908
ObjectShapeP2A_NUC_B	9-aminoacridine_1.25_0.0625	2B2_D06	2B3_D06	193	164	0.0544041	0.95555	0.261493	-0.0894953
ObjectShapeP2A_NUC_B	9-aminoacridine_1.25_0.0625	2B1_D06	2B2_D06	218	193	0.10743	0.18813	0.245214	0.10314
ObjectShapeP2A_NUC_B	9-aminoacridine_1.25_0.0625	2B1_D06	2B3_D06	218	164	0.0755762	0.658956	0.359588	-0.0111909
ObjectShapeP2A_NUC_C1	9-aminoacridine_1.25_0.0625	2_C1_1_D06	2_C1_2_D06	479	496	0.0922611	0.031719	0.341584	0.0647017
ObjectShapeP2A_NUC_C1	9-aminoacridine_1.25_0.0625	2_C1_1_D06	2_C1_3_D06	479	548	0.0962954	0.0175683	0.181248	0.065958
ObjectShapeP2A_NUC_C1	9-aminoacridine_1.25_0.0625	2_C1_2_D06	2_C1_3_D06	496	548	0.164778	1.44856e-06	0.314442	0.000969407
ObjectShapeP2A_NUC_C2	9-aminoacridine_1.25_0.0625	2_C2_2_D06	2_C2_3_D06	491	531	0.0999267	0.0122583	0.187642	-0.142306
ObjectShapeP2A_NUC_C2	9-aminoacridine_1.25_0.0625	2_C2_1_D06	2_C2_2_D06	968	491	0.0858848	0.0163646	0.171017	0.0669082
ObjectShapeP2A_NUC_C2	9-aminoacridine_1.25_0.0625	2_C2_1_D06	2_C2_3_D06	968	531	0.0533455	0.283305	0.0822309	-0.0607786
ObjectSize_NUC_A	9-aminoacridine_1.25_0.0625	2A2_D06	2A3_D06	789	735	0.0409922	0.544739	0.0879064	0.0563847
ObjectSize_NUC_A	9-aminoacridine_1.25_0.0625	2A1_D06	2A2_D06	920	789	0.0441078	0.380391	0.0891436	-0.0921515
ObjectSize_NUC_A	9-aminoacridine_1.25_0.0625	2A1_D06	2A3_D06	920	735	0.0409346	0.500231	0.0690775	-0.0432728
ObjectSize_NUC_B	9-aminoacridine_1.25_0.0625	2B2_D06	2B3_D06	193	164	0.0849235	0.544728	0.114144	-0.114552
ObjectSize_NUC_B	9-aminoacridine_1.25_0.0625	2B1_D06	2B2_D06	218	193	0.0762704	0.590813	0.116749	0.103313
ObjectSize_NUC_B	9-aminoacridine_1.25_0.0625	2B1_D06	2B3_D06	218	164	0.0601924	0.886794	0.0910637	-0.0242047
ObjectSize_NUC_C1	9-aminoacridine_1.25_0.0625	2_C1_1_D06	2_C1_2_D06	479	496	0.0612162	0.320681	0.156202	0.127529
ObjectSize_NUC_C1	9-aminoacridine_1.25_0.0625	2_C1_1_D06	2_C1_3_D06	479	548	0.0662877	0.211357	0.167205	0.13922
ObjectSize_NUC_C1	9-aminoacridine_1.25_0.0625	2_C1_2_D06	2_C1_3_D06	496	548	0.061411	0.279921	0.107539	0.0103872
ObjectSize_NUC_C2	9-aminoacridine_1.25_0.0625	2_C2_2_D06	2_C2_3_D06	491	531	0.0328857	0.945462	0.0672709	-0.0164066
ObjectSize_NUC_C2	9-aminoacridine_1.25_0.0625	2_C2_1_D06	2_C2_2_D06	968	491	0.0749356	0.0515392	0.110736	0.0762977
ObjectSize_NUC_C2	9-aminoacridine_1.25_0.0625	2_C2_1_D06	2_C2_3_D06	968	531	0.0692168	0.0748285	0.10808	0.0603279
ObjectTotalInten_NUC_A	9-aminoacridine_1.25_0.0625	2A2_D06	2A3_D06	789	735	0.0389436	0.61091	0.0870551	0.0530275
ObjectTotalInten_NUC_A	9-aminoacridine_1.25_0.0625	2A1_D06	2A2_D06	920	789	0.0389872	0.538467	0.0802605	0.0847143
ObjectTotalInten_NUC_A	9-aminoacridine_1.25_0.0625	2A1_D06	2A3_D06	920	735	0.068323	0.0440958	0.141634	0.142995
ObjectTotalInten_NUC_B	9-aminoacridine_1.25_0.0625	2B2_D06	2B3_D06	193	164	0.117623	0.171913	0.260935	-0.0925089
ObjectTotalInten_NUC_B	9-aminoacridine_1.25_0.0625	2B1_D06	2B2_D06	218	193	0.106574	0.195298	0.225518	0.0393253
ObjectTotalInten_NUC_B	9-aminoacridine_1.25_0.0625	2B1_D06	2B3_D06	218	164	0.0452562	0.990824	0.151644	-0.0524826
ObjectTotalInten_NUC_C1	9-aminoacridine_1.25_0.0625	2_C1_1_D06	2_C1_2_D06	479	496	0.158184	1.01153e-05	0.45806	0.423125
ObjectTotalInten_NUC_C1	9-aminoacridine_1.25_0.0625	2_C1_1_D06	2_C1_3_D06	479	548	0.105527	0.00674231	0.231725	0.24946
ObjectTotalInten_NUC_C1	9-aminoacridine_1.25_0.0625	2_C1_2_D06	2_C1_3_D06	496	548	0.0939192	0.0202439	0.251616	-0.140658
ObjectTotalInten_NUC_C2	9-aminoacridine_1.25_0.0625	2_C2_2_D06	2_C2_3_D06	491	531	0.12556	0.000642256	0.188974	0.171617
ObjectTotalInten_NUC_C2	9-aminoacridine_1.25_0.0625	2_C2_1_D06	2_C2_2_D06	968	491	0.151946	5.86576e-07	0.281606	-0.0896523
ObjectTotalInten_NUC_C2	9-aminoacridine_1.25_0.0625	2_C2_1_D06	2_C2_3_D06	968	531	0.112632	0.000333129	0.172845	0.0681161
ObjectVarInten_NUC_A	9-aminoacridine_1.25_0.0625	2A2_D06	2A3_D06	789	735	0.0681617	0.0582682	0.138178	0.12657
ObjectVarInten_NUC_A	9-aminoacridine_1.25_0.0625	2A1_D06	2A2_D06	920	789	0.0772951	0.0124991	0.118747	0.151277
ObjectVarInten_NUC_A	9-aminoacridine_1.25_0.0625	2A1_D06	2A3_D06	920	735	0.114315	4.61e-05	0.220718	0.284574
ObjectVarInten_NUC_B	9-aminoacridine_1.25_0.0625	2B2_D06	2B3_D06	193	164	0.110451	0.229556	0.269436	-0.160792
ObjectVarInten_NUC_B	9-aminoacridine_1.25_0.0625	2B1_D06	2B2_D06	218	193	0.115297	0.131491	0.221382	0.083484
ObjectVarInten_NUC_B	9-aminoacridine_1.25_0.0625	2B1_D06	2B3_D06	218	164	0.0637167	0.841833	0.19359	-0.0704237
ObjectVarInten_NUC_C1	9-aminoacridine_1.25_0.0625	2_C1_1_D06	2_C1_2_D06	479	496	0.0491175	0.599726	0.203342	0.0162752
ObjectVarInten_NUC_C1	9-aminoacridine_1.25_0.0625	2_C1_1_D06	2_C1_3_D06	479	548	0.0558704	0.403242	0.110176	-0.0185337
ObjectVarInten_NUC_C1	9-aminoacridine_1.25_0.0625	2_C1_2_D06	2_C1_3_D06	496	548	0.0491397	0.557567	0.202186	-0.0375361
ObjectVarInten_NUC_C2	9-aminoacridine_1.25_0.0625	2_C2_2_D06	2_C2_3_D06	491	531	0.0999306	0.0122535	0.233658	0.202124
ObjectVarInten_NUC_C2	9-aminoacridine_1.25_0.0625	2_C2_1_D06	2_C2_2_D06	968	491	0.187293	2.37359e-10	0.48687	-0.38491
ObjectVarInten_NUC_C2	9-aminoacridine_1.25_0.0625	2_C2_1_D06	2_C2_3_D06	968	531	0.114905	0.000233678	0.31704	-0.22183
RingAvgInten_ACT	9-aminoacridine_1.25_0.0625	2_C2_2_D06	2_C2_3_D06	491	531	0.0764227	0.101584	0.163764	0.129954
RingAvgInten_ACT	9-aminoacridine_1.25_0.0625	2_C2_1_D06	2_C2_2_D06	968	491	0.269176	0	0.588286	-0.560084
RingAvgInten_ACT	9-aminoacridine_1.25_0.0625	2_C2_1_D06	2_C2_3_D06	968	531	0.206689	3.77698e-13	0.440488	-0.452045
RingAvgInten_ER	9-aminoacridine_1.25_0.0625	2_C1_1_D06	2_C1_2_D06	479	496	0.210721	7.99565e-10	0.372655	0.433599
RingAvgInten_ER	9-aminoacridine_1.25_0.0625	2_C1_1_D06	2_C1_3_D06	479	548	0.135116	0.000177023	0.31608	0.212538
RingAvgInten_ER	9-aminoacridine_1.25_0.0625	2_C1_2_D06	2_C1_3_D06	496	548	0.141644	5.80745e-05	0.261764	-0.237243
RingAvgInten_Lipids	9-aminoacridine_1.25_0.0625	2B2_D06	2B3_D06	193	164	0.153134	0.0312708	0.245795	0.171072
RingAvgInten_Lipids	9-aminoacridine_1.25_0.0625	2B1_D06	2B2_D06	218	193	0.235846	2.26536e-05	0.541931	-0.401508
RingAvgInten_Lipids	9-aminoacridine_1.25_0.0625	2B1_D06	2B3_D06	218	164	0.148299	0.0325974	0.307015	-0.251072
RingAvgInten_Lyso	9-aminoacridine_1.25_0.0625	2B2_D06	2B3_D06	193	164	0.144951	0.048192	0.31069	-0.247139
RingAvgInten_Lyso	9-aminoacridine_1.25_0.0625	2B1_D06	2B2_D06	218	193	0.0641726	0.793118	0.106953	0.0709297
RingAvgInten_Lyso	9-aminoacridine_1.25_0.0625	2B1_D06	2B3_D06	218	164	0.133475	0.0712416	0.292502	-0.155168
RingAvgInten_MITO	9-aminoacridine_1.25_0.0625	2A2_D06	2A3_D06	789	735	0.446745	0	1.14923	-1.05904
RingAvgInten_MITO	9-aminoacridine_1.25_0.0625	2A1_D06	2A2_D06	920	789	0.25097	0	0.592177	0.68737
RingAvgInten_MITO	9-aminoacridine_1.25_0.0625	2A1_D06	2A3_D06	920	735	0.280908	0	0.580036	-0.635814
RingAvgInten_Perox	9-aminoacridine_1.25_0.0625	2B2_D06	2B3_D06	193	164	0.149785	0.0374336	0.240879	-0.190974
RingAvgInten_Perox	9-aminoacridine_1.25_0.0625	2B1_D06	2B2_D06	218	193	0.136189	0.0448586	0.268593	-0.132679
RingAvgInten_Perox	9-aminoacridine_1.25_0.0625	2B1_D06	2B3_D06	218	164	0.171627	0.00806296	0.483923	-0.270836
RingAvgInten_PMG	9-aminoacridine_1.25_0.0625	2A2_D06	2A3_D06	789	735	0.202643	5.35e-14	0.516061	-0.475621
RingAvgInten_PMG	9-aminoacridine_1.25_0.0625	2A1_D06	2A2_D06	920	789	0.116463	1.98e-05	0.197171	-0.197695
RingAvgInten_PMG	9-aminoacridine_1.25_0.0625	2A1_D06	2A3_D06	920	735	0.311372	0	0.709868	-0.741544
RingAvgInten_RNA	9-aminoacridine_1.25_0.0625	2A2_D06	2A3_D06	789	735	0.126101	1.11e-05	0.245901	-0.125507
RingAvgInten_RNA	9-aminoacridine_1.25_0.0625	2A1_D06	2A2_D06	920	789	0.201015	2.44e-15	0.627941	-0.41826
RingAvgInten_RNA	9-aminoacridine_1.25_0.0625	2A1_D06	2A3_D06	920	735	0.283237	0	0.821707	-0.540701
RingAvgInten_TUB	9-aminoacridine_1.25_0.0625	2_C2_2_D06	2_C2_3_D06	491	531	0.149578	2.20507e-05	0.287616	0.274971
RingAvgInten_TUB	9-aminoacridine_1.25_0.0625	2_C2_1_D06	2_C2_2_D06	968	491	0.190546	1.06574e-10	0.341481	-0.392291
RingAvgInten_TUB	9-aminoacridine_1.25_0.0625	2_C2_1_D06	2_C2_3_D06	968	531	0.0787031	0.0285864	0.0975935	-0.138379
RingSpotAvgArea_ACT	9-aminoacridine_1.25_0.0625	2_C2_2_D06	2_C2_3_D06	491	531	0.157878	5.9974e-06	0.713745	0.475817
RingSpotAvgArea_ACT	9-aminoacridine_1.25_0.0625	2_C2_1_D06	2_C2_2_D06	968	491	0.0622486	0.1601	0.114197	-0.0139525
RingSpotAvgArea_ACT	9-aminoacridine_1.25_0.0625	2_C2_1_D06	2_C2_3_D06	968	531	0.165336	1.44308e-08	0.727655	0.461015
RingSpotAvgArea_ER	9-aminoacridine_1.25_0.0625	2_C1_1_D06	2_C1_2_D06	479	496	0.0907258	0.0362131	0.187628	0.149852
RingSpotAvgArea_ER	9-aminoacridine_1.25_0.0625	2_C1_1_D06	2_C1_3_D06	479	548	0.116788	0.00187504	0.149564	0.0911851
RingSpotAvgArea_ER	9-aminoacridine_1.25_0.0625	2_C1_2_D06	2_C1_3_D06	496	548	0.0627207	0.25733	0.101268	-0.04821
RingSpotAvgArea_Lipids	9-aminoacridine_1.25_0.0625	2B2_D06	2B3_D06	193	164	0.143972	0.0506717	0.423604	0.547848
RingSpotAvgArea_Lipids	9-aminoacridine_1.25_0.0625	2B1_D06	2B2_D06	218	193	0.243119	1.11019e-05	0.459209	-0.330757
RingSpotAvgArea_Lipids	9-aminoacridine_1.25_0.0625	2B1_D06	2B3_D06	218	164	0.243119	3.13377e-05	0.212	-0.0120284
RingSpotAvgArea_Lyso	9-aminoacridine_1.25_0.0625	2B2_D06	2B3_D06	193	164	0.316944	4.36099e-08	2.26622	-0.441261
RingSpotAvgArea_Lyso	9-aminoacridine_1.25_0.0625	2B1_D06	2B2_D06	218	193	0.303238	1.64275e-08	2.17447	1.2803
RingSpotAvgArea_Lyso	9-aminoacridine_1.25_0.0625	2B1_D06	2B3_D06	218	164	0.152383	0.0259039	0.43131	0.177117
RingSpotAvgArea_MITO	9-aminoacridine_1.25_0.0625	2A2_D06	2A3_D06	789	735	0.161434	4.87e-09	0.3436	-0.345971
RingSpotAvgArea_MITO	9-aminoacridine_1.25_0.0625	2A1_D06	2A2_D06	920	789	0.16939	5.19e-11	0.338725	0.472234
RingSpotAvgArea_MITO	9-aminoacridine_1.25_0.0625	2A1_D06	2A3_D06	920	735	0.0259243	0.946477	0.0341344	0.0481073
RingSpotAvgArea_Perox	9-aminoacridine_1.25_0.0625	2B2_D06	2B3_D06	193	164	0.205285	0.00115728	0.737641	-0.348917
RingSpotAvgArea_Perox	9-aminoacridine_1.25_0.0625	2B1_D06	2B2_D06	218	193	0.0738723	0.633239	0.262307	-0.0422512
RingSpotAvgArea_Perox	9-aminoacridine_1.25_0.0625	2B1_D06	2B3_D06	218	164	0.220743	0.0002187	0.577785	-0.349942
RingSpotAvgArea_PMG	9-aminoacridine_1.25_0.0625	2A2_D06	2A3_D06	789	735	0.076705	0.0227809	0.216458	0.122882
RingSpotAvgArea_PMG	9-aminoacridine_1.25_0.0625	2A1_D06	2A2_D06	920	789	0.0468384	0.309468	0.131846	0.0273513
RingSpotAvgArea_PMG	9-aminoacridine_1.25_0.0625	2A1_D06	2A3_D06	920	735	0.105161	0.000237884	0.178961	0.145944
RingSpotAvgArea_RNA	9-aminoacridine_1.25_0.0625	2A2_D06	2A3_D06	789	735	0.653992	0	1.23128	0.624066
RingSpotAvgArea_RNA	9-aminoacridine_1.25_0.0625	2A1_D06	2A2_D06	920	789	0.653992	0	1.29136	-1.21701
RingSpotAvgArea_RNA	9-aminoacridine_1.25_0.0625	2A1_D06	2A3_D06	920	735	0.13223	1.39e-06	0.366706	-0.674491
RingSpotAvgArea_TUB	9-aminoacridine_1.25_0.0625	2_C2_2_D06	2_C2_3_D06	491	531	0.14779	2.89198e-05	0.29048	0.377483
RingSpotAvgArea_TUB	9-aminoacridine_1.25_0.0625	2_C2_1_D06	2_C2_2_D06	968	491	0.0805322	0.029238	0.141279	-0.110291
RingSpotAvgArea_TUB	9-aminoacridine_1.25_0.0625	2_C2_1_D06	2_C2_3_D06	968	531	0.0860726	0.0124305	0.179249	0.233335
RingSpotAvgInten_ACT	9-aminoacridine_1.25_0.0625	2_C2_2_D06	2_C2_3_D06	491	531	0.0952014	0.0196219	0.17559	0.125592
RingSpotAvgInten_ACT	9-aminoacridine_1.25_0.0625	2_C2_1_D06	2_C2_2_D06	968	491	0.0560839	0.257097	0.156225	-0.0467978
RingSpotAvgInten_ACT	9-aminoacridine_1.25_0.0625	2_C2_1_D06	2_C2_3_D06	968	531	0.0728938	0.0522937	0.213024	0.0894356
RingSpotAvgInten_ER	9-aminoacridine_1.25_0.0625	2_C1_1_D06	2_C1_2_D06	479	496	0.213057	4.93544e-10	0.392248	0.558594
RingSpotAvgInten_ER	9-aminoacridine_1.25_0.0625	2_C1_1_D06	2_C1_3_D06	479	548	0.168523	9.91086e-07	0.34893	0.394643
RingSpotAvgInten_ER	9-aminoacridine_1.25_0.0625	2_C1_2_D06	2_C1_3_D06	496	548	0.0694314	0.162422	0.198584	-0.141016
RingSpotAvgInten_Lipids	9-aminoacridine_1.25_0.0625	2B2_D06	2B3_D06	193	164	0.354322	4.29415e-10	1.21819	0.57961
RingSpotAvgInten_Lipids	9-aminoacridine_1.25_0.0625	2B1_D06	2B2_D06	218	193	0.243119	1.11019e-05	0.818516	-0.381475
RingSpotAvgInten_Lipids	9-aminoacridine_1.25_0.0625	2B1_D06	2B3_D06	218	164	0.243119	3.13377e-05	0.711313	0.430541
RingSpotAvgInten_Lyso	9-aminoacridine_1.25_0.0625	2B2_D06	2B3_D06	193	164	0.206938	0.00100741	0.170671	-0.178281
RingSpotAvgInten_Lyso	9-aminoacridine_1.25_0.0625	2B1_D06	2B2_D06	218	193	0.173314	0.00426741	0.158843	-0.0487287
RingSpotAvgInten_Lyso	9-aminoacridine_1.25_0.0625	2B1_D06	2B3_D06	218	164	0.315395	1.6388e-08	0.316418	-0.0968977
RingSpotAvgInten_MITO	9-aminoacridine_1.25_0.0625	2A2_D06	2A3_D06	789	735	0.403394	0	0.891217	-0.973228
RingSpotAvgInten_MITO	9-aminoacridine_1.25_0.0625	2A1_D06	2A2_D06	920	789	0.22161	0	0.483849	0.559339
RingSpotAvgInten_MITO	9-aminoacridine_1.25_0.0625	2A1_D06	2A3_D06	920	735	0.219854	0	0.453845	-0.497673
RingSpotAvgInten_Perox	9-aminoacridine_1.25_0.0625	2B2_D06	2B3_D06	193	164	0.16991	0.0119616	0.31087	0.293332
RingSpotAvgInten_Perox	9-aminoacridine_1.25_0.0625	2B1_D06	2B2_D06	218	193	0.136521	0.0440329	0.27616	-0.204244
RingSpotAvgInten_Perox	9-aminoacridine_1.25_0.0625	2B1_D06	2B3_D06	218	164	0.084303	0.51903	0.125066	0.0135819
RingSpotAvgInten_PMG	9-aminoacridine_1.25_0.0625	2A2_D06	2A3_D06	789	735	0.132976	2.86e-06	0.285598	-0.296049
RingSpotAvgInten_PMG	9-aminoacridine_1.25_0.0625	2A1_D06	2A2_D06	920	789	0.187615	2.07e-13	0.447312	-0.436378
RingSpotAvgInten_PMG	9-aminoacridine_1.25_0.0625	2A1_D06	2A3_D06	920	735	0.312348	0	0.637219	-0.760496
RingSpotAvgInten_RNA	9-aminoacridine_1.25_0.0625	2A2_D06	2A3_D06	789	735	0.653992	0	0.541629	-0.019081
RingSpotAvgInten_RNA	9-aminoacridine_1.25_0.0625	2A1_D06	2A2_D06	920	789	0.653992	0	0.691117	-0.926996
RingSpotAvgInten_RNA	9-aminoacridine_1.25_0.0625	2A1_D06	2A3_D06	920	735	0.472826	0	0.168959	-0.665019
RingSpotAvgInten_TUB	9-aminoacridine_1.25_0.0625	2_C2_2_D06	2_C2_3_D06	491	531	0.0601064	0.315347	0.200252	0.109073
RingSpotAvgInten_TUB	9-aminoacridine_1.25_0.0625	2_C2_1_D06	2_C2_2_D06	968	491	0.108541	0.000927977	0.252659	-0.166962
RingSpotAvgInten_TUB	9-aminoacridine_1.25_0.0625	2_C2_1_D06	2_C2_3_D06	968	531	0.0766408	0.03561	0.219367	-0.0480258
RingSpotCount_ACT	9-aminoacridine_1.25_0.0625	2_C2_2_D06	2_C2_3_D06	491	531	0.280257	0	0.453854	-0.635894
RingSpotCount_ACT	9-aminoacridine_1.25_0.0625	2_C2_1_D06	2_C2_2_D06	968	491	0.0881865	0.0126048	0.178403	0.113828
RingSpotCount_ACT	9-aminoacridine_1.25_0.0625	2_C2_1_D06	2_C2_3_D06	968	531	0.208631	2.17271e-13	0.309776	-0.526843
RingSpotCount_ER	9-aminoacridine_1.25_0.0625	2_C1_1_D06	2_C1_2_D06	479	496	0.161997	5.57895e-06	0.339163	0.379401
RingSpotCount_ER	9-aminoacridine_1.25_0.0625	2_C1_1_D06	2_C1_3_D06	479	548	0.171971	5.43869e-07	0.326029	0.443649
RingSpotCount_ER	9-aminoacridine_1.25_0.0625	2_C1_2_D06	2_C1_3_D06	496	548	0.0387185	0.82993	0.0493034	0.0538459
RingSpotCount_Lipids	9-aminoacridine_1.25_0.0625	2B2_D06	2B3_D06	193	164	0.27542	5.69795e-05	1.08403	-0.337245
RingSpotCount_Lipids	9-aminoacridine_1.25_0.0625	2B1_D06	2B2_D06	218	193	0.10456	0.319114	1.51804	0
RingSpotCount_Lipids	9-aminoacridine_1.25_0.0625	2B1_D06	2B3_D06	218	164	0.199934	0.00219298	0.44495	-0.337245
RingSpotCount_Lyso	9-aminoacridine_1.25_0.0625	2B2_D06	2B3_D06	193	164	0.215065	0.000886196	3.64615	-0.044966
RingSpotCount_Lyso	9-aminoacridine_1.25_0.0625	2B1_D06	2B2_D06	218	193	0.321695	5.19202e-09	5.08213	2.02347
RingSpotCount_Lyso	9-aminoacridine_1.25_0.0625	2B1_D06	2B3_D06	218	164	0.332849	1.97137e-09	1.57079	1.84361
RingSpotCount_MITO	9-aminoacridine_1.25_0.0625	2A2_D06	2A3_D06	789	735	0.0420889	0.510341	0.0718553	0.106499
RingSpotCount_MITO	9-aminoacridine_1.25_0.0625	2A1_D06	2A2_D06	920	789	0.192233	4.65e-14	0.545414	0.466523
RingSpotCount_MITO	9-aminoacridine_1.25_0.0625	2A1_D06	2A3_D06	920	735	0.212289	2.22e-16	0.595249	0.609408
RingSpotCount_Perox	9-aminoacridine_1.25_0.0625	2B2_D06	2B3_D06	193	164	0.152597	0.0321947	0.242375	0.215837
RingSpotCount_Perox	9-aminoacridine_1.25_0.0625	2B1_D06	2B2_D06	218	193	0.06731	0.742541	0.164611	0
RingSpotCount_Perox	9-aminoacridine_1.25_0.0625	2B1_D06	2B3_D06	218	164	0.161557	0.0151087	0.145772	0.269796
RingSpotCount_PMG	9-aminoacridine_1.25_0.0625	2A2_D06	2A3_D06	789	735	0.120773	3.02e-05	0.41757	-0.206094
RingSpotCount_PMG	9-aminoacridine_1.25_0.0625	2A1_D06	2A2_D06	920	789	0.392741	0	1.37457	1.27634
RingSpotCount_PMG	9-aminoacridine_1.25_0.0625	2A1_D06	2A3_D06	920	735	0.29007	0	0.957001	0.876838
RingSpotCount_RNA	9-aminoacridine_1.25_0.0625	2A2_D06	2A3_D06	789	735	0.653992	0	0.85007	0.92293
RingSpotCount_RNA	9-aminoacridine_1.25_0.0625	2A1_D06	2A2_D06	920	789	0.653992	0	1.44038	-1
RingSpotCount_RNA	9-aminoacridine_1.25_0.0625	2A1_D06	2A3_D06	920	735	0.127174	3.64e-06	0.590309	-0.674491
RingSpotCount_TUB	9-aminoacridine_1.25_0.0625	2_C2_2_D06	2_C2_3_D06	491	531	0.0849107	0.050517	0.195214	0.0667277
RingSpotCount_TUB	9-aminoacridine_1.25_0.0625	2_C2_1_D06	2_C2_2_D06	968	491	0.0666501	0.110664	0.192383	0.0739168
RingSpotCount_TUB	9-aminoacridine_1.25_0.0625	2_C2_1_D06	2_C2_3_D06	968	531	0.12152	7.99529e-05	0.204349	0.142794
RingSpotTotalArea_ACT	9-aminoacridine_1.25_0.0625	2_C2_2_D06	2_C2_3_D06	491	531	0.151764	1.57559e-05	0.281642	-0.216995
RingSpotTotalArea_ACT	9-aminoacridine_1.25_0.0625	2_C2_1_D06	2_C2_2_D06	968	491	0.0569886	0.240613	0.0710528	0.0456624
RingSpotTotalArea_ACT	9-aminoacridine_1.25_0.0625	2_C2_1_D06	2_C2_3_D06	968	531	0.118586	0.00012961	0.238434	-0.149078
RingSpotTotalArea_ER	9-aminoacridine_1.25_0.0625	2_C1_1_D06	2_C1_2_D06	479	496	0.218247	1.65794e-10	0.337108	0.587449
RingSpotTotalArea_ER	9-aminoacridine_1.25_0.0625	2_C1_1_D06	2_C1_3_D06	479	548	0.109489	0.00436198	0.15182	0.0571207
RingSpotTotalArea_ER	9-aminoacridine_1.25_0.0625	2_C1_2_D06	2_C1_3_D06	496	548	0.195138	4.89701e-09	0.336382	-0.429882
RingSpotTotalArea_Lipids	9-aminoacridine_1.25_0.0625	2B2_D06	2B3_D06	193	164	0.183824	0.0188915	1.15445	-0.168623
RingSpotTotalArea_Lipids	9-aminoacridine_1.25_0.0625	2B1_D06	2B2_D06	218	193	0.176471	0.0108542	1.92464	0.196418
RingSpotTotalArea_Lipids	9-aminoacridine_1.25_0.0625	2B1_D06	2B3_D06	218	164	0.243119	8.39946e-05	0.705928	-0.0259419
RingSpotTotalArea_Lyso	9-aminoacridine_1.25_0.0625	2B2_D06	2B3_D06	193	164	0.155208	0.108658	2.29547	1.24359
RingSpotTotalArea_Lyso	9-aminoacridine_1.25_0.0625	2B1_D06	2B2_D06	218	193	0.12552	0.219002	5.16958	0.337245
RingSpotTotalArea_Lyso	9-aminoacridine_1.25_0.0625	2B1_D06	2B3_D06	218	164	0.245738	0.000197874	2.99611	2.20263
RingSpotTotalArea_MITO	9-aminoacridine_1.25_0.0625	2A2_D06	2A3_D06	789	735	0.183699	1.4e-11	0.317177	-0.373722
RingSpotTotalArea_MITO	9-aminoacridine_1.25_0.0625	2A1_D06	2A2_D06	920	789	0.347232	0	0.751605	0.934959
RingSpotTotalArea_MITO	9-aminoacridine_1.25_0.0625	2A1_D06	2A3_D06	920	735	0.176516	1.75e-11	0.437564	0.487116
RingSpotTotalArea_Perox	9-aminoacridine_1.25_0.0625	2B2_D06	2B3_D06	193	164	0.147763	0.0416479	0.170907	-0.0734531
RingSpotTotalArea_Perox	9-aminoacridine_1.25_0.0625	2B1_D06	2B2_D06	218	193	0.0931692	0.336583	0.141632	-0.095822
RingSpotTotalArea_Perox	9-aminoacridine_1.25_0.0625	2B1_D06	2B3_D06	218	164	0.0824569	0.547871	0.138372	-0.183722
RingSpotTotalArea_PMG	9-aminoacridine_1.25_0.0625	2A2_D06	2A3_D06	789	735	0.0790564	0.017192	0.146103	-0.196631
RingSpotTotalArea_PMG	9-aminoacridine_1.25_0.0625	2A1_D06	2A2_D06	920	789	0.301298	0	0.767672	1.11597
RingSpotTotalArea_PMG	9-aminoacridine_1.25_0.0625	2A1_D06	2A3_D06	920	735	0.239966	0	0.639892	0.806497
RingSpotTotalArea_RNA	9-aminoacridine_1.25_0.0625	2A2_D06	2A3_D06	789	735	0.793409	0	3.39354	1.35905
RingSpotTotalArea_RNA	9-aminoacridine_1.25_0.0625	2A1_D06	2A2_D06	920	789	0.793409	0	2.52015	-1.97653
RingSpotTotalArea_RNA	9-aminoacridine_1.25_0.0625	2A1_D06	2A3_D06	920	735	0.170759	3.76e-10	1.08641	-0.674491
RingSpotTotalArea_TUB	9-aminoacridine_1.25_0.0625	2_C2_2_D06	2_C2_3_D06	491	531	0.114298	0.00254813	0.225638	0.270079
RingSpotTotalArea_TUB	9-aminoacridine_1.25_0.0625	2_C2_1_D06	2_C2_2_D06	968	491	0.0443184	0.544308	0.0559145	-0.0948709
RingSpotTotalArea_TUB	9-aminoacridine_1.25_0.0625	2_C2_1_D06	2_C2_3_D06	968	531	0.104625	0.00109843	0.200105	0.170891
RingSpotTotalInten_ACT	9-aminoacridine_1.25_0.0625	2_C2_2_D06	2_C2_3_D06	491	531	0.108227	0.00507693	0.195971	-0.146634
RingSpotTotalInten_ACT	9-aminoacridine_1.25_0.0625	2_C2_1_D06	2_C2_2_D06	968	491	0.0527975	0.323907	0.0863686	-0.0508569
RingSpotTotalInten_ACT	9-aminoacridine_1.25_0.0625	2_C2_1_D06	2_C2_3_D06	968	531	0.0852866	0.0136333	0.181314	-0.173207
RingSpotTotalInten_ER	9-aminoacridine_1.25_0.0625	2_C1_1_D06	2_C1_2_D06	479	496	0.175992	5.56402e-07	0.2573	0.462201
RingSpotTotalInten_ER	9-aminoacridine_1.25_0.0625	2_C1_1_D06	2_C1_3_D06	479	548	0.133212	0.000229879	0.198919	0.115139
RingSpotTotalInten_ER	9-aminoacridine_1.25_0.0625	2_C1_2_D06	2_C1_3_D06	496	548	0.129062	0.000342173	0.23254	-0.270218
RingSpotTotalInten_Lipids	9-aminoacridine_1.25_0.0625	2B2_D06	2B3_D06	193	164	0.16	0.0375276	2.58733	-0.207956
RingSpotTotalInten_Lipids	9-aminoacridine_1.25_0.0625	2B1_D06	2B2_D06	218	193	0.243119	3.52066e-05	5.24022	0.471298
RingSpotTotalInten_Lipids	9-aminoacridine_1.25_0.0625	2B1_D06	2B3_D06	218	164	0.243119	5.48345e-05	2.64817	0.124719
RingSpotTotalInten_Lyso	9-aminoacridine_1.25_0.0625	2B2_D06	2B3_D06	193	164	0.114271	0.327927	3.6912	0.421445
RingSpotTotalInten_Lyso	9-aminoacridine_1.25_0.0625	2B1_D06	2B2_D06	218	193	0.130974	0.134587	5.34861	0.650263
RingSpotTotalInten_Lyso	9-aminoacridine_1.25_0.0625	2B1_D06	2B3_D06	218	164	0.207255	0.00119107	1.65697	1.47802
RingSpotTotalInten_MITO	9-aminoacridine_1.25_0.0625	2A2_D06	2A3_D06	789	735	0.249844	0	0.621344	-0.54534
RingSpotTotalInten_MITO	9-aminoacridine_1.25_0.0625	2A1_D06	2A2_D06	920	789	0.212024	0	0.516543	0.550173
RingSpotTotalInten_MITO	9-aminoacridine_1.25_0.0625	2A1_D06	2A3_D06	920	735	0.123455	7.8e-06	0.147243	-0.173911
RingSpotTotalInten_Perox	9-aminoacridine_1.25_0.0625	2B2_D06	2B3_D06	193	164	0.0706748	0.767668	0.171415	-0.0463279
RingSpotTotalInten_Perox	9-aminoacridine_1.25_0.0625	2B1_D06	2B2_D06	218	193	0.0754147	0.605279	0.137245	-0.143723
RingSpotTotalInten_Perox	9-aminoacridine_1.25_0.0625	2B1_D06	2B3_D06	218	164	0.10377	0.265839	0.183489	-0.191098
RingSpotTotalInten_PMG	9-aminoacridine_1.25_0.0625	2A2_D06	2A3_D06	789	735	0.0757611	0.0253482	0.164738	-0.152514
RingSpotTotalInten_PMG	9-aminoacridine_1.25_0.0625	2A1_D06	2A2_D06	920	789	0.265711	0	0.622004	0.84486
RingSpotTotalInten_PMG	9-aminoacridine_1.25_0.0625	2A1_D06	2A3_D06	920	735	0.20366	3.77e-15	0.473105	0.62728
RingSpotTotalInten_RNA	9-aminoacridine_1.25_0.0625	2A2_D06	2A3_D06	789	735	0.785805	0	3.74519	0.813209
RingSpotTotalInten_RNA	9-aminoacridine_1.25_0.0625	2A1_D06	2A2_D06	920	789	0.785805	0	3.76475	-0.507169
RingSpotTotalInten_RNA	9-aminoacridine_1.25_0.0625	2A1_D06	2A3_D06	920	735	0.174595	4.9e-10	0.592332	-0.193157
RingSpotTotalInten_TUB	9-aminoacridine_1.25_0.0625	2_C2_2_D06	2_C2_3_D06	491	531	0.0922442	0.0260356	0.189142	0.228968
RingSpotTotalInten_TUB	9-aminoacridine_1.25_0.0625	2_C2_1_D06	2_C2_2_D06	968	491	0.0338405	0.849689	0.0497247	-0.0830916
RingSpotTotalInten_TUB	9-aminoacridine_1.25_0.0625	2_C2_1_D06	2_C2_3_D06	968	531	0.0766875	0.0354356	0.158132	0.140299
RingTotalInten_ACT	9-aminoacridine_1.25_0.0625	2_C2_2_D06	2_C2_3_D06	491	531	0.0969581	0.0165175	0.19965	0.178787
RingTotalInten_ACT	9-aminoacridine_1.25_0.0625	2_C2_1_D06	2_C2_2_D06	968	491	0.155682	2.77374e-07	0.302431	-0.3341
RingTotalInten_ACT	9-aminoacridine_1.25_0.0625	2_C2_1_D06	2_C2_3_D06	968	531	0.0721584	0.0562624	0.133049	-0.163993
RingTotalInten_ER	9-aminoacridine_1.25_0.0625	2_C1_1_D06	2_C1_2_D06	479	496	0.0763056	0.117105	0.132545	0.0830577
RingTotalInten_ER	9-aminoacridine_1.25_0.0625	2_C1_1_D06	2_C1_3_D06	479	548	0.0492739	0.564192	0.0606987	-0.0147301
RingTotalInten_ER	9-aminoacridine_1.25_0.0625	2_C1_2_D06	2_C1_3_D06	496	548	0.0681216	0.178365	0.11213	-0.100841
RingTotalInten_Lipids	9-aminoacridine_1.25_0.0625	2B2_D06	2B3_D06	193	164	0.150133	0.0367481	0.262402	0.316288
RingTotalInten_Lipids	9-aminoacridine_1.25_0.0625	2B1_D06	2B2_D06	218	193	0.0829491	0.481776	0.137928	-0.155052
RingTotalInten_Lipids	9-aminoacridine_1.25_0.0625	2B1_D06	2B3_D06	218	164	0.089953	0.435119	0.157254	0.1324
RingTotalInten_Lyso	9-aminoacridine_1.25_0.0625	2B2_D06	2B3_D06	193	164	0.0520346	0.970007	0.094955	0.00415416
RingTotalInten_Lyso	9-aminoacridine_1.25_0.0625	2B1_D06	2B2_D06	218	193	0.105101	0.208136	0.207403	0.0206733
RingTotalInten_Lyso	9-aminoacridine_1.25_0.0625	2B1_D06	2B3_D06	218	164	0.0924704	0.400255	0.194045	0.0243431
RingTotalInten_MITO	9-aminoacridine_1.25_0.0625	2A2_D06	2A3_D06	789	735	0.216352	6.66e-16	0.554797	-0.47635
RingTotalInten_MITO	9-aminoacridine_1.25_0.0625	2A1_D06	2A2_D06	920	789	0.175843	7.83e-12	0.450477	0.457397
RingTotalInten_MITO	9-aminoacridine_1.25_0.0625	2A1_D06	2A3_D06	920	735	0.0645223	0.0666144	0.121602	-0.0766435
RingTotalInten_Perox	9-aminoacridine_1.25_0.0625	2B2_D06	2B3_D06	193	164	0.0996146	0.342489	0.245124	-0.128387
RingTotalInten_Perox	9-aminoacridine_1.25_0.0625	2B1_D06	2B2_D06	218	193	0.081832	0.499393	0.11208	-0.0349446
RingTotalInten_Perox	9-aminoacridine_1.25_0.0625	2B1_D06	2B3_D06	218	164	0.164354	0.0127386	0.327573	-0.168631
RingTotalInten_PMG	9-aminoacridine_1.25_0.0625	2A2_D06	2A3_D06	789	735	0.0571946	0.165801	0.116512	0.113205
RingTotalInten_PMG	9-aminoacridine_1.25_0.0625	2A1_D06	2A2_D06	920	789	0.0514451	0.210922	0.116909	-0.0691591
RingTotalInten_PMG	9-aminoacridine_1.25_0.0625	2A1_D06	2A3_D06	920	735	0.0364537	0.649329	0.088328	0.0347712
RingTotalInten_RNA	9-aminoacridine_1.25_0.0625	2A2_D06	2A3_D06	789	735	0.0835312	0.00988236	0.189384	0.0497922
RingTotalInten_RNA	9-aminoacridine_1.25_0.0625	2A1_D06	2A2_D06	920	789	0.169801	4.61e-11	0.501788	-0.378958
RingTotalInten_RNA	9-aminoacridine_1.25_0.0625	2A1_D06	2A3_D06	920	735	0.16206	9.56e-10	0.489237	-0.330473
RingTotalInten_TUB	9-aminoacridine_1.25_0.0625	2_C2_2_D06	2_C2_3_D06	491	531	0.060536	0.307215	0.0957939	-0.111853
RingTotalInten_TUB	9-aminoacridine_1.25_0.0625	2_C2_1_D06	2_C2_2_D06	968	491	0.0434431	0.570214	0.0682184	0.0751959
RingTotalInten_TUB	9-aminoacridine_1.25_0.0625	2_C2_1_D06	2_C2_3_D06	968	531	0.0324081	0.864126	0.057565	-0.0412551
TotalInten_ACT	9-aminoacridine_1.25_0.0625	2_C2_2_D06	2_C2_3_D06	491	531	0.116937	0.00186643	0.2457	0.178118
TotalInten_ACT	9-aminoacridine_1.25_0.0625	2_C2_1_D06	2_C2_2_D06	968	491	0.0961733	0.00482952	0.175442	-0.118778
TotalInten_ACT	9-aminoacridine_1.25_0.0625	2_C2_1_D06	2_C2_3_D06	968	531	0.0582637	0.194789	0.110613	0.0887127
TotalInten_ER	9-aminoacridine_1.25_0.0625	2_C1_1_D06	2_C1_2_D06	479	496	0.105702	0.00863487	0.297774	0.226834
TotalInten_ER	9-aminoacridine_1.25_0.0625	2_C1_1_D06	2_C1_3_D06	479	548	0.0560017	0.39924	0.10249	0.0961899
TotalInten_ER	9-aminoacridine_1.25_0.0625	2_C1_2_D06	2_C1_3_D06	496	548	0.0920356	0.0242944	0.219569	-0.114115
TotalInten_Lipids	9-aminoacridine_1.25_0.0625	2B2_D06	2B3_D06	193	164	0.185202	0.00456684	0.418924	-0.33691
TotalInten_Lipids	9-aminoacridine_1.25_0.0625	2B1_D06	2B2_D06	218	193	0.0990873	0.267281	0.225963	0.308704
TotalInten_Lipids	9-aminoacridine_1.25_0.0625	2B1_D06	2B3_D06	218	164	0.0987357	0.321161	0.273546	-0.100633
TotalInten_Lyso	9-aminoacridine_1.25_0.0625	2B2_D06	2B3_D06	193	164	0.136908	0.0728304	0.328692	-0.127685
TotalInten_Lyso	9-aminoacridine_1.25_0.0625	2B1_D06	2B2_D06	218	193	0.0960451	0.301524	0.2731	0.12162
TotalInten_Lyso	9-aminoacridine_1.25_0.0625	2B1_D06	2B3_D06	218	164	0.0761524	0.651722	0.132056	-0.0377062
TotalInten_MITO	9-aminoacridine_1.25_0.0625	2A2_D06	2A3_D06	789	735	0.247345	0	0.596282	-0.551896
TotalInten_MITO	9-aminoacridine_1.25_0.0625	2A1_D06	2A2_D06	920	789	0.218115	0	0.461304	0.53282
TotalInten_MITO	9-aminoacridine_1.25_0.0625	2A1_D06	2A3_D06	920	735	0.0545844	0.175131	0.153811	-0.0695526
TotalInten_NUC_Tex	9-aminoacridine_1.25_0.0625	2A2_D06	2A3_D06	789	735	0.0403042	0.56673	0.0895782	0.057099
TotalInten_NUC_Tex	9-aminoacridine_1.25_0.0625	2A1_D06	2A2_D06	920	789	0.0355582	0.656119	0.0761074	0.0759919
TotalInten_NUC_Tex	9-aminoacridine_1.25_0.0625	2A1_D06	2A3_D06	920	735	0.0658829	0.0576247	0.139845	0.137694
TotalInten_Perox	9-aminoacridine_1.25_0.0625	2B2_D06	2B3_D06	193	164	0.14511	0.0483952	0.406159	-0.275135
TotalInten_Perox	9-aminoacridine_1.25_0.0625	2B1_D06	2B2_D06	218	193	0.117365	0.119165	0.27479	0.137481
TotalInten_Perox	9-aminoacridine_1.25_0.0625	2B1_D06	2B3_D06	218	164	0.0691169	0.764448	0.192163	-0.18735
TotalInten_PMG	9-aminoacridine_1.25_0.0625	2A2_D06	2A3_D06	789	735	0.0682755	0.0575837	0.122061	0.118518
TotalInten_PMG	9-aminoacridine_1.25_0.0625	2A1_D06	2A2_D06	920	789	0.0987064	0.000508885	0.258696	-0.173549
TotalInten_PMG	9-aminoacridine_1.25_0.0625	2A1_D06	2A3_D06	920	735	0.0558784	0.155855	0.164852	-0.0631226
TotalInten_RNA	9-aminoacridine_1.25_0.0625	2A2_D06	2A3_D06	789	735	0.0731383	0.0341211	0.156798	0.136245
TotalInten_RNA	9-aminoacridine_1.25_0.0625	2A1_D06	2A2_D06	920	789	0.140343	1.08e-07	0.504849	-0.259098
TotalInten_RNA	9-aminoacridine_1.25_0.0625	2A1_D06	2A3_D06	920	735	0.115432	3.74e-05	0.429744	-0.136285
TotalInten_TUB	9-aminoacridine_1.25_0.0625	2_C2_2_D06	2_C2_3_D06	491	531	0.0451594	0.675562	0.147081	0.00676368
TotalInten_TUB	9-aminoacridine_1.25_0.0625	2_C2_1_D06	2_C2_2_D06	968	491	0.0412718	0.635739	0.102176	0.0267628
TotalInten_TUB	9-aminoacridine_1.25_0.0625	2_C2_1_D06	2_C2_3_D06	968	531	0.0432717	0.54205	0.110262	0.0339858
AvgInten_ACT	9-aminoacridine_10_0.5	2_C2_2_D02	2_C2_3_D02	1909	950	0.662529	0	0.163891	-2.51818
AvgInten_ACT	9-aminoacridine_10_0.5	2_C2_1_D02	2_C2_2_D02	1982	1909	0.78876	0	0.207135	-2.49284
AvgInten_ACT	9-aminoacridine_10_0.5	2_C2_1_D02	2_C2_3_D02	1982	950	0.840972	0	0.323992	-4.3273
AvgInten_ER	9-aminoacridine_10_0.5	2_C1_1_D02	2_C1_2_D02	23	45	0.160386	0.761631	0.569549	-0.18654
AvgInten_ER	9-aminoacridine_10_0.5	2_C1_1_D02	2_C1_3_D02	23	12	0.286232	0.424204	0.597678	-0.270437
AvgInten_ER	9-aminoacridine_10_0.5	2_C1_2_D02	2_C1_3_D02	45	12	0.15	0.959177	0.335622	-0.0672849
AvgInten_Lipids	9-aminoacridine_10_0.5	2B2_D02	2B3_D02	22	22	0.227273	0.632386	0.630978	0.102804
AvgInten_Lipids	9-aminoacridine_10_0.5	2B1_D02	2B2_D02	23	22	0.33004	0.138922	0.697675	1.32819
AvgInten_Lipids	9-aminoacridine_10_0.5	2B1_D02	2B3_D02	23	22	0.33004	0.138922	1.28641	1.57512
AvgInten_Lyso	9-aminoacridine_10_0.5	2B2_D02	2B3_D02	22	22	0.272727	0.39374	0.802002	0.634933
AvgInten_Lyso	9-aminoacridine_10_0.5	2B1_D02	2B2_D02	23	22	0.247036	0.408027	0.550505	0.764833
AvgInten_Lyso	9-aminoacridine_10_0.5	2B1_D02	2B3_D02	23	22	0.326087	0.152297	0.727363	1.61674
AvgInten_MITO	9-aminoacridine_10_0.5	2A1_D02	2A2_D02	165	184	0.315316	6.15e-08	0.995337	0.950678
AvgInten_MITO	9-aminoacridine_10_0.5	2A1_D02	2A3_D02	165	201	0.265219	5.82e-06	0.930944	0.933311
AvgInten_MITO	9-aminoacridine_10_0.5	2A2_D02	2A3_D02	184	201	0.104153	0.248348	0.137947	-0.0120305
AvgInten_NUC_Tex	9-aminoacridine_10_0.5	2A1_D02	2A2_D02	165	184	0.103953	0.304091	0.137692	0.130594
AvgInten_NUC_Tex	9-aminoacridine_10_0.5	2A1_D02	2A3_D02	165	201	0.172863	0.00889487	0.320518	0.35595
AvgInten_NUC_Tex	9-aminoacridine_10_0.5	2A2_D02	2A3_D02	184	201	0.118727	0.133273	0.239531	0.197071
AvgInten_Perox	9-aminoacridine_10_0.5	2B2_D02	2B3_D02	22	22	0.272727	0.39374	0.634415	0.775034
AvgInten_Perox	9-aminoacridine_10_0.5	2B1_D02	2B2_D02	23	22	0.243083	0.435537	0.438946	0.72928
AvgInten_Perox	9-aminoacridine_10_0.5	2B1_D02	2B3_D02	23	22	0.328063	0.145858	0.663363	2.08227
AvgInten_PMG	9-aminoacridine_10_0.5	2A1_D02	2A2_D02	165	184	0.166041	0.0165151	0.421202	0.469029
AvgInten_PMG	9-aminoacridine_10_0.5	2A1_D02	2A3_D02	165	201	0.123021	0.128749	0.294912	-0.195273
AvgInten_PMG	9-aminoacridine_10_0.5	2A2_D02	2A3_D02	184	201	0.236481	4.31e-05	0.574927	-0.52463
AvgInten_RNA	9-aminoacridine_10_0.5	2A1_D02	2A2_D02	165	184	0.0964098	0.393831	0.217515	-0.141681
AvgInten_RNA	9-aminoacridine_10_0.5	2A1_D02	2A3_D02	165	201	0.0901854	0.452512	0.144024	-0.0401868
AvgInten_RNA	9-aminoacridine_10_0.5	2A2_D02	2A3_D02	184	201	0.0917965	0.393135	0.234876	0.102364
AvgInten_TUB	9-aminoacridine_10_0.5	2_C2_2_D02	2_C2_3_D02	1909	950	0.381221	0	0.254845	-1.02293
AvgInten_TUB	9-aminoacridine_10_0.5	2_C2_1_D02	2_C2_2_D02	1982	1909	0.530571	0	0.285937	-1.44044
AvgInten_TUB	9-aminoacridine_10_0.5	2_C2_1_D02	2_C2_3_D02	1982	950	0.678577	0	0.409214	-2.64148
CircAvgInten_ACT	9-aminoacridine_10_0.5	2_C2_2_D02	2_C2_3_D02	1909	950	0.662529	0	0.163891	-2.51818
CircAvgInten_ACT	9-aminoacridine_10_0.5	2_C2_1_D02	2_C2_2_D02	1982	1909	0.78876	0	0.207135	-2.49284
CircAvgInten_ACT	9-aminoacridine_10_0.5	2_C2_1_D02	2_C2_3_D02	1982	950	0.840972	0	0.323992	-4.3273
CircAvgInten_ER	9-aminoacridine_10_0.5	2_C1_1_D02	2_C1_2_D02	23	45	0.160386	0.761631	0.569549	-0.18654
CircAvgInten_ER	9-aminoacridine_10_0.5	2_C1_1_D02	2_C1_3_D02	23	12	0.286232	0.424204	0.597678	-0.270437
CircAvgInten_ER	9-aminoacridine_10_0.5	2_C1_2_D02	2_C1_3_D02	45	12	0.15	0.959177	0.335622	-0.0672849
CircAvgInten_Lipids	9-aminoacridine_10_0.5	2B2_D02	2B3_D02	22	22	0.227273	0.632386	0.630978	0.102804
CircAvgInten_Lipids	9-aminoacridine_10_0.5	2B1_D02	2B2_D02	23	22	0.33004	0.138922	0.697675	1.32819
CircAvgInten_Lipids	9-aminoacridine_10_0.5	2B1_D02	2B3_D02	23	22	0.33004	0.138922	1.28641	1.57512
CircAvgInten_Lyso	9-aminoacridine_10_0.5	2B2_D02	2B3_D02	22	22	0.272727	0.39374	0.802002	0.634933
CircAvgInten_Lyso	9-aminoacridine_10_0.5	2B1_D02	2B2_D02	23	22	0.247036	0.408027	0.550505	0.764833
CircAvgInten_Lyso	9-aminoacridine_10_0.5	2B1_D02	2B3_D02	23	22	0.326087	0.152297	0.727363	1.61674
CircAvgInten_NUC_Tex	9-aminoacridine_10_0.5	2A1_D02	2A2_D02	165	184	0.103953	0.304091	0.137692	0.130594
CircAvgInten_NUC_Tex	9-aminoacridine_10_0.5	2A1_D02	2A3_D02	165	201	0.172863	0.00889487	0.320518	0.35595
CircAvgInten_NUC_Tex	9-aminoacridine_10_0.5	2A2_D02	2A3_D02	184	201	0.118727	0.133273	0.239531	0.197071
CircAvgInten_Perox	9-aminoacridine_10_0.5	2B2_D02	2B3_D02	22	22	0.272727	0.39374	0.634415	0.775034
CircAvgInten_Perox	9-aminoacridine_10_0.5	2B1_D02	2B2_D02	23	22	0.243083	0.435537	0.438946	0.72928
CircAvgInten_Perox	9-aminoacridine_10_0.5	2B1_D02	2B3_D02	23	22	0.328063	0.145858	0.663363	2.08227
CircAvgInten_PMG	9-aminoacridine_10_0.5	2A1_D02	2A2_D02	165	184	0.166041	0.0165151	0.421202	0.469029
CircAvgInten_PMG	9-aminoacridine_10_0.5	2A1_D02	2A3_D02	165	201	0.123021	0.128749	0.294912	-0.195273
CircAvgInten_PMG	9-aminoacridine_10_0.5	2A2_D02	2A3_D02	184	201	0.236481	4.31e-05	0.574927	-0.52463
CircAvgInten_RNA	9-aminoacridine_10_0.5	2A1_D02	2A2_D02	165	184	0.0964098	0.393831	0.217515	-0.141681
CircAvgInten_RNA	9-aminoacridine_10_0.5	2A1_D02	2A3_D02	165	201	0.0901854	0.452512	0.144024	-0.0401868
CircAvgInten_RNA	9-aminoacridine_10_0.5	2A2_D02	2A3_D02	184	201	0.0917965	0.393135	0.234876	0.102364
CircAvgInten_TUB	9-aminoacridine_10_0.5	2_C2_2_D02	2_C2_3_D02	1909	950	0.381221	0	0.254845	-1.02293
CircAvgInten_TUB	9-aminoacridine_10_0.5	2_C2_1_D02	2_C2_2_D02	1982	1909	0.530571	0	0.285937	-1.44044
CircAvgInten_TUB	9-aminoacridine_10_0.5	2_C2_1_D02	2_C2_3_D02	1982	950	0.678577	0	0.409214	-2.64148
CircSpotAvgArea_ACT	9-aminoacridine_10_0.5	2_C2_2_D02	2_C2_3_D02	1909	950	0.208555	0	0.431534	-0.268048
CircSpotAvgArea_ACT	9-aminoacridine_10_0.5	2_C2_1_D02	2_C2_2_D02	1982	1909	0.264429	0	0.561838	0.406636
CircSpotAvgArea_ACT	9-aminoacridine_10_0.5	2_C2_1_D02	2_C2_3_D02	1982	950	0.197304	0	0.251482	0.033788
CircSpotAvgArea_ER	9-aminoacridine_10_0.5	2_C1_2_D02	2_C1_3_D02	45	12	0.322368	0.410768	4.55297	-0.37753
CircSpotAvgArea_Lipids	9-aminoacridine_10_0.5	2B2_D02	2B3_D02	22	22	0.363636	0.109262	0.443243	-0.792003
CircSpotAvgArea_Lipids	9-aminoacridine_10_0.5	2B1_D02	2B2_D02	23	22	0.341897	0.0962922	0.362782	0.459147
CircSpotAvgArea_Lipids	9-aminoacridine_10_0.5	2B1_D02	2B3_D02	23	22	0.23913	0.462891	0.153787	-0.134157
CircSpotAvgArea_Lyso	9-aminoacridine_10_0.5	2B2_D02	2B3_D02	22	22	0.454545	0.0212307	1.30369	-0.556327
CircSpotAvgArea_Lyso	9-aminoacridine_10_0.5	2B1_D02	2B2_D02	23	22	0.391304	0.0639046	0.783561	0.0340309
CircSpotAvgArea_Lyso	9-aminoacridine_10_0.5	2B1_D02	2B3_D02	23	22	0.278656	0.347012	0.870591	-0.28435
CircSpotAvgArea_NUC_Tex	9-aminoacridine_10_0.5	2A1_D02	2A2_D02	165	184	0.0690382	0.801374	0.335656	0.015939
CircSpotAvgArea_NUC_Tex	9-aminoacridine_10_0.5	2A1_D02	2A3_D02	165	201	0.0730891	0.718301	0.365301	0.000792122
CircSpotAvgArea_NUC_Tex	9-aminoacridine_10_0.5	2A2_D02	2A3_D02	184	201	0.0530229	0.949941	0.365719	-0.0129476
CircSpotAvgArea_Perox	9-aminoacridine_10_0.5	2B2_D02	2B3_D02	22	22	0.0909091	0.999998	0.132741	-0.00226088
CircSpotAvgArea_Perox	9-aminoacridine_10_0.5	2B1_D02	2B2_D02	23	22	0.213439	0.56554	0.31317	0.105986
CircSpotAvgArea_Perox	9-aminoacridine_10_0.5	2B1_D02	2B3_D02	23	22	0.167984	0.826772	0.242062	0.104292
CircSpotAvgArea_PMG	9-aminoacridine_10_0.5	2A1_D02	2A2_D02	165	184	0.330996	1.07e-07	4.94153	1.11666
CircSpotAvgArea_RNA	9-aminoacridine_10_0.5	2A1_D02	2A2_D02	165	184	0.0634336	0.881636	0.209173	-0.0697411
CircSpotAvgArea_RNA	9-aminoacridine_10_0.5	2A1_D02	2A3_D02	165	201	0.182393	0.00525522	0.61776	-0.432247
CircSpotAvgArea_RNA	9-aminoacridine_10_0.5	2A2_D02	2A3_D02	184	201	0.185097	0.00302211	0.74566	-0.339462
CircSpotAvgArea_TUB	9-aminoacridine_10_0.5	2_C2_2_D02	2_C2_3_D02	1909	950	0.466382	0	0.729199	0.277775
CircSpotAvgArea_TUB	9-aminoacridine_10_0.5	2_C2_1_D02	2_C2_2_D02	1982	1909	0.441669	0	0.518408	-1.49904
CircSpotAvgArea_TUB	9-aminoacridine_10_0.5	2_C2_1_D02	2_C2_3_D02	1982	950	0.418189	0	0.761967	0.666271
CircSpotAvgInten_ACT	9-aminoacridine_10_0.5	2_C2_2_D02	2_C2_3_D02	1909	950	0.677122	0	0.170871	-2.75733
CircSpotAvgInten_ACT	9-aminoacridine_10_0.5	2_C2_1_D02	2_C2_2_D02	1982	1909	0.839247	0	0.290783	-3.76903
CircSpotAvgInten_ACT	9-aminoacridine_10_0.5	2_C2_1_D02	2_C2_3_D02	1982	950	0.881553	0	0.405099	-5.73175
CircSpotAvgInten_ER	9-aminoacridine_10_0.5	2_C1_1_D02	2_C1_2_D02	23	45	0.204831	0.47803	0.563981	-0.337159
CircSpotAvgInten_ER	9-aminoacridine_10_0.5	2_C1_1_D02	2_C1_3_D02	23	12	0.202899	0.81358	0.469468	-0.39983
CircSpotAvgInten_ER	9-aminoacridine_10_0.5	2_C1_2_D02	2_C1_3_D02	45	12	0.133333	0.987403	0.250081	-0.0653573
CircSpotAvgInten_Lipids	9-aminoacridine_10_0.5	2B2_D02	2B3_D02	22	22	0.227273	0.632386	0.141305	0.588854
CircSpotAvgInten_Lipids	9-aminoacridine_10_0.5	2B1_D02	2B2_D02	23	22	0.565217	0.000448234	0.199668	1.93708
CircSpotAvgInten_Lipids	9-aminoacridine_10_0.5	2B1_D02	2B3_D02	23	22	0.420949	0.0270964	0.319171	3.33162
CircSpotAvgInten_Lyso	9-aminoacridine_10_0.5	2B2_D02	2B3_D02	22	22	0.590909	0.000673857	0.230259	-1.24813
CircSpotAvgInten_Lyso	9-aminoacridine_10_0.5	2B1_D02	2B2_D02	23	22	0.300395	0.262249	0.199557	0.112112
CircSpotAvgInten_Lyso	9-aminoacridine_10_0.5	2B1_D02	2B3_D02	23	22	0.369565	0.0926941	0.175731	-0.7611
CircSpotAvgInten_NUC_Tex	9-aminoacridine_10_0.5	2A1_D02	2A2_D02	165	184	0.156159	0.0287373	0.215726	0.237455
CircSpotAvgInten_NUC_Tex	9-aminoacridine_10_0.5	2A1_D02	2A3_D02	165	201	0.252103	1.99e-05	0.392697	0.554424
CircSpotAvgInten_NUC_Tex	9-aminoacridine_10_0.5	2A2_D02	2A3_D02	184	201	0.123486	0.106814	0.253765	0.250182
CircSpotAvgInten_Perox	9-aminoacridine_10_0.5	2B2_D02	2B3_D02	22	22	0.318182	0.218368	0.338434	2.26972
CircSpotAvgInten_Perox	9-aminoacridine_10_0.5	2B1_D02	2B2_D02	23	22	0.167984	0.826772	0.133402	-0.103922
CircSpotAvgInten_Perox	9-aminoacridine_10_0.5	2B1_D02	2B3_D02	23	22	0.371542	0.0728892	0.321879	1.38184
CircSpotAvgInten_PMG	9-aminoacridine_10_0.5	2A1_D02	2A2_D02	165	184	0.13554	0.081824	0.317306	0.275024
CircSpotAvgInten_PMG	9-aminoacridine_10_0.5	2A1_D02	2A3_D02	165	201	0.250656	2.27e-05	0.48191	-0.442617
CircSpotAvgInten_PMG	9-aminoacridine_10_0.5	2A2_D02	2A3_D02	184	201	0.232046	6.43e-05	0.594463	-0.547516
CircSpotAvgInten_RNA	9-aminoacridine_10_0.5	2A1_D02	2A2_D02	165	184	0.107049	0.271718	0.375332	-0.170603
CircSpotAvgInten_RNA	9-aminoacridine_10_0.5	2A1_D02	2A3_D02	165	201	0.0788783	0.625725	0.147094	-0.127083
CircSpotAvgInten_RNA	9-aminoacridine_10_0.5	2A2_D02	2A3_D02	184	201	0.105045	0.239646	0.338267	0.0331641
CircSpotAvgInten_TUB	9-aminoacridine_10_0.5	2_C2_2_D02	2_C2_3_D02	1909	950	0.84602	0	2.3949	1.1107
CircSpotAvgInten_TUB	9-aminoacridine_10_0.5	2_C2_1_D02	2_C2_2_D02	1982	1909	0.818763	0	2.20323	-31.487
CircSpotAvgInten_TUB	9-aminoacridine_10_0.5	2_C2_1_D02	2_C2_3_D02	1982	950	0.162925	3.10862e-15	0.201764	-0.00927574
CircSpotCount_ACT	9-aminoacridine_10_0.5	2_C2_2_D02	2_C2_3_D02	1909	950	0.714282	0	0.13503	-2.09263
CircSpotCount_ACT	9-aminoacridine_10_0.5	2_C2_1_D02	2_C2_2_D02	1982	1909	0.39046	0	0.119518	0.8875
CircSpotCount_ACT	9-aminoacridine_10_0.5	2_C2_1_D02	2_C2_3_D02	1982	950	0.573764	0	0.0762084	-1.15009
CircSpotCount_ER	9-aminoacridine_10_0.5	2_C1_1_D02	2_C1_2_D02	23	45	0.215459	0.479737	0.737403	0.143329
CircSpotCount_ER	9-aminoacridine_10_0.5	2_C1_1_D02	2_C1_3_D02	23	12	0.278986	0.571316	0.904542	-0.521325
CircSpotCount_ER	9-aminoacridine_10_0.5	2_C1_2_D02	2_C1_3_D02	45	12	0.405556	0.0886274	0.467147	-1.03583
CircSpotCount_Lipids	9-aminoacridine_10_0.5	2B2_D02	2B3_D02	22	22	NA	NA	NA	NA
CircSpotCount_Lipids	9-aminoacridine_10_0.5	2B1_D02	2B2_D02	23	22	NA	NA	NA	NA
CircSpotCount_Lipids	9-aminoacridine_10_0.5	2B1_D02	2B3_D02	23	22	NA	NA	NA	NA
CircSpotCount_Lyso	9-aminoacridine_10_0.5	2B2_D02	2B3_D02	22	22	0.28655	0.433716	1.41448	0.597862
CircSpotCount_Lyso	9-aminoacridine_10_0.5	2B1_D02	2B2_D02	23	22	0.236715	0.623463	3.28272	0.446861
CircSpotCount_Lyso	9-aminoacridine_10_0.5	2B1_D02	2B3_D02	23	22	0.363844	0.127208	2.37327	1.07938
CircSpotCount_NUC_Tex	9-aminoacridine_10_0.5	2A1_D02	2A2_D02	165	184	0.115854	0.194854	0.261727	-0.0481779
CircSpotCount_NUC_Tex	9-aminoacridine_10_0.5	2A1_D02	2A3_D02	165	201	0.111091	0.214977	0.405541	-0.120445
CircSpotCount_NUC_Tex	9-aminoacridine_10_0.5	2A2_D02	2A3_D02	184	201	0.119619	0.127941	0.412933	-0.0843113
CircSpotCount_Perox	9-aminoacridine_10_0.5	2B1_D02	2B3_D02	23	22	0.320856	0.497469	2.69863	0.168622
CircSpotCount_PMG	9-aminoacridine_10_0.5	2A1_D02	2A2_D02	165	184	0.24081	8.31e-05	0.29986	-0.337245
CircSpotCount_PMG	9-aminoacridine_10_0.5	2A1_D02	2A3_D02	165	201	0.177567	0.00659787	0.348366	-0.112415
CircSpotCount_PMG	9-aminoacridine_10_0.5	2A2_D02	2A3_D02	184	201	0.120593	0.122325	0.23614	0.192712
CircSpotCount_RNA	9-aminoacridine_10_0.5	2A1_D02	2A2_D02	165	184	0.143616	0.0585772	0.948908	-0.269796
CircSpotCount_RNA	9-aminoacridine_10_0.5	2A1_D02	2A3_D02	165	201	0.210072	0.000742279	1.72085	0.269796
CircSpotCount_RNA	9-aminoacridine_10_0.5	2A2_D02	2A3_D02	184	201	0.155007	0.0220688	1.50175	0.44966
CircSpotCount_TUB	9-aminoacridine_10_0.5	2_C2_2_D02	2_C2_3_D02	1909	950	0.550026	0	0.130647	0.25192
CircSpotCount_TUB	9-aminoacridine_10_0.5	2_C2_1_D02	2_C2_2_D02	1982	1909	0.441045	0	0.0483699	-0.830122
CircSpotCount_TUB	9-aminoacridine_10_0.5	2_C2_1_D02	2_C2_3_D02	1982	950	0.277041	0	0.101948	0.674491
CircSpotTotalArea_ACT	9-aminoacridine_10_0.5	2_C2_2_D02	2_C2_3_D02	1909	950	0.827368	0	0.186361	-2.95566
CircSpotTotalArea_ACT	9-aminoacridine_10_0.5	2_C2_1_D02	2_C2_2_D02	1982	1909	0.671993	0	0.127782	1.78678
CircSpotTotalArea_ACT	9-aminoacridine_10_0.5	2_C2_1_D02	2_C2_3_D02	1982	950	0.767368	0	0.105083	-2.68557
CircSpotTotalArea_ER	9-aminoacridine_10_0.5	2_C1_1_D02	2_C1_2_D02	23	45	0.27343	0.205186	0.769432	-0.476027
CircSpotTotalArea_ER	9-aminoacridine_10_0.5	2_C1_1_D02	2_C1_3_D02	23	12	0.282609	0.554577	0.67893	-0.571018
CircSpotTotalArea_ER	9-aminoacridine_10_0.5	2_C1_2_D02	2_C1_3_D02	45	12	0.111111	0.999808	0.213383	-0.0885483
CircSpotTotalArea_Lipids	9-aminoacridine_10_0.5	2B2_D02	2B3_D02	22	22	NA	NA	NA	NA
CircSpotTotalArea_Lipids	9-aminoacridine_10_0.5	2B1_D02	2B2_D02	23	22	NA	NA	NA	NA
CircSpotTotalArea_Lipids	9-aminoacridine_10_0.5	2B1_D02	2B3_D02	23	22	NA	NA	NA	NA
CircSpotTotalArea_Lyso	9-aminoacridine_10_0.5	2B2_D02	2B3_D02	22	22	0.17381	0.916354	1.0223	0.835402
CircSpotTotalArea_Lyso	9-aminoacridine_10_0.5	2B1_D02	2B2_D02	23	22	0.328571	0.218709	1.36869	0.253975
CircSpotTotalArea_Lyso	9-aminoacridine_10_0.5	2B1_D02	2B3_D02	23	22	0.3	0.329116	2.08227	1.38203
CircSpotTotalArea_NUC_Tex	9-aminoacridine_10_0.5	2A1_D02	2A2_D02	165	184	0.214097	0.000687925	0.413871	-0.405717
CircSpotTotalArea_NUC_Tex	9-aminoacridine_10_0.5	2A1_D02	2A3_D02	165	201	0.13469	0.0746705	0.278978	-0.263303
CircSpotTotalArea_NUC_Tex	9-aminoacridine_10_0.5	2A2_D02	2A3_D02	184	201	0.153337	0.0218379	0.2029	0.136272
CircSpotTotalArea_Perox	9-aminoacridine_10_0.5	2B2_D02	2B3_D02	22	22	0.2	0.83197	1.35079	-0.348215
CircSpotTotalArea_Perox	9-aminoacridine_10_0.5	2B1_D02	2B2_D02	23	22	0.327273	0.211781	2.03164	0.747629
CircSpotTotalArea_Perox	9-aminoacridine_10_0.5	2B1_D02	2B3_D02	23	22	0.263636	0.460305	2.56294	0.391023
CircSpotTotalArea_PMG	9-aminoacridine_10_0.5	2A1_D02	2A2_D02	165	184	0.379677	2.56e-11	1.03314	0.874227
CircSpotTotalArea_PMG	9-aminoacridine_10_0.5	2A1_D02	2A3_D02	165	201	0.494889	0	1.33172	1.23095
CircSpotTotalArea_PMG	9-aminoacridine_10_0.5	2A2_D02	2A3_D02	184	201	0.165207	0.0105614	0.301003	0.295137
CircSpotTotalArea_RNA	9-aminoacridine_10_0.5	2A1_D02	2A2_D02	165	184	0.0860013	0.540685	0.632322	-0.158462
CircSpotTotalArea_RNA	9-aminoacridine_10_0.5	2A1_D02	2A3_D02	165	201	0.0771597	0.653302	0.2353	-0.117303
CircSpotTotalArea_RNA	9-aminoacridine_10_0.5	2A2_D02	2A3_D02	184	201	0.086578	0.467506	0.738443	0.0438693
CircSpotTotalArea_TUB	9-aminoacridine_10_0.5	2_C2_2_D02	2_C2_3_D02	1909	950	0.655789	0	0.118535	0.172821
CircSpotTotalArea_TUB	9-aminoacridine_10_0.5	2_C2_1_D02	2_C2_2_D02	1982	1909	0.778002	0	0.141817	1.45345
CircSpotTotalArea_TUB	9-aminoacridine_10_0.5	2_C2_1_D02	2_C2_3_D02	1982	950	0.196314	0	0.10215	0.29455
CircSpotTotalInten_ACT	9-aminoacridine_10_0.5	2_C2_2_D02	2_C2_3_D02	1909	950	0.948421	0	0.178061	-10.7768
CircSpotTotalInten_ACT	9-aminoacridine_10_0.5	2_C2_1_D02	2_C2_2_D02	1982	1909	0.949546	0	0.142263	9.66652
CircSpotTotalInten_ACT	9-aminoacridine_10_0.5	2_C2_1_D02	2_C2_3_D02	1982	950	0.885263	0	0.0867835	-7.15146
CircSpotTotalInten_ER	9-aminoacridine_10_0.5	2_C1_1_D02	2_C1_2_D02	23	45	0.27343	0.167499	0.785633	-0.312481
CircSpotTotalInten_ER	9-aminoacridine_10_0.5	2_C1_1_D02	2_C1_3_D02	23	12	0.282609	0.445681	0.648019	-0.298697
CircSpotTotalInten_ER	9-aminoacridine_10_0.5	2_C1_2_D02	2_C1_3_D02	45	12	0.138889	0.98015	0.320854	0.0145083
CircSpotTotalInten_Lipids	9-aminoacridine_10_0.5	2B2_D02	2B3_D02	22	22	0.235294	0.750607	1.50912	-0.624125
CircSpotTotalInten_Lipids	9-aminoacridine_10_0.5	2B1_D02	2B2_D02	23	22	0.361345	0.130415	3.13737	2.17573
CircSpotTotalInten_Lipids	9-aminoacridine_10_0.5	2B1_D02	2B3_D02	23	22	0.254902	0.480718	1.95445	0.569149
CircSpotTotalInten_Lyso	9-aminoacridine_10_0.5	2B2_D02	2B3_D02	22	22	0.15	0.938851	0.995699	0.680761
CircSpotTotalInten_Lyso	9-aminoacridine_10_0.5	2B1_D02	2B2_D02	23	22	0.217391	0.662619	1.34145	-0.0671418
CircSpotTotalInten_Lyso	9-aminoacridine_10_0.5	2B1_D02	2B3_D02	23	22	0.247826	0.527041	1.54339	0.536909
CircSpotTotalInten_NUC_Tex	9-aminoacridine_10_0.5	2A1_D02	2A2_D02	165	184	0.168314	0.0144698	0.29729	-0.343128
CircSpotTotalInten_NUC_Tex	9-aminoacridine_10_0.5	2A1_D02	2A3_D02	165	201	0.0605156	0.894309	0.0970782	0.00916193
CircSpotTotalInten_NUC_Tex	9-aminoacridine_10_0.5	2A2_D02	2A3_D02	184	201	0.164287	0.0111942	0.273842	0.347607
CircSpotTotalInten_Perox	9-aminoacridine_10_0.5	2B2_D02	2B3_D02	22	22	0.227273	0.632386	1.68463	0.488064
CircSpotTotalInten_Perox	9-aminoacridine_10_0.5	2B1_D02	2B2_D02	23	22	0.23913	0.462891	0.583793	0.637723
CircSpotTotalInten_Perox	9-aminoacridine_10_0.5	2B1_D02	2B3_D02	23	22	0.37747	0.0605043	1.95442	1.43195
CircSpotTotalInten_PMG	9-aminoacridine_10_0.5	2A1_D02	2A2_D02	165	184	0.296904	4.37e-07	0.772578	0.651243
CircSpotTotalInten_PMG	9-aminoacridine_10_0.5	2A1_D02	2A3_D02	165	201	0.270556	3.46e-06	0.8349	0.556519
CircSpotTotalInten_PMG	9-aminoacridine_10_0.5	2A2_D02	2A3_D02	184	201	0.0619457	0.854692	0.202303	-0.0661369
CircSpotTotalInten_RNA	9-aminoacridine_10_0.5	2A1_D02	2A2_D02	165	184	0.0736166	0.733385	0.245308	-0.0349093
CircSpotTotalInten_RNA	9-aminoacridine_10_0.5	2A1_D02	2A3_D02	165	201	0.0783356	0.634426	0.352737	-0.0328105
CircSpotTotalInten_RNA	9-aminoacridine_10_0.5	2A2_D02	2A3_D02	184	201	0.1071	0.220477	0.533487	0.00213387
CircSpotTotalInten_TUB	9-aminoacridine_10_0.5	2_C2_2_D02	2_C2_3_D02	1909	950	0.754737	0	0.119367	0.205512
CircSpotTotalInten_TUB	9-aminoacridine_10_0.5	2_C2_1_D02	2_C2_2_D02	1982	1909	0.874747	0	0.144844	3.4825
CircSpotTotalInten_TUB	9-aminoacridine_10_0.5	2_C2_1_D02	2_C2_3_D02	1982	950	0.431313	0	0.0851632	0.939644
CircTotalInten_ACT	9-aminoacridine_10_0.5	2_C2_2_D02	2_C2_3_D02	1909	950	0.960189	0	0.274699	20.181
CircTotalInten_ACT	9-aminoacridine_10_0.5	2_C2_1_D02	2_C2_2_D02	1982	1909	0.949712	0	0.231803	-22.1456
CircTotalInten_ACT	9-aminoacridine_10_0.5	2_C2_1_D02	2_C2_3_D02	1982	950	0.886983	0	0.0628696	4.5167
CircTotalInten_ER	9-aminoacridine_10_0.5	2_C1_1_D02	2_C1_2_D02	23	45	0.143961	0.850649	0.248228	0.323399
CircTotalInten_ER	9-aminoacridine_10_0.5	2_C1_1_D02	2_C1_3_D02	23	12	0.264493	0.554941	0.381944	0.0115003
CircTotalInten_ER	9-aminoacridine_10_0.5	2_C1_2_D02	2_C1_3_D02	45	12	0.35	0.153211	0.521441	-0.305768
CircTotalInten_Lipids	9-aminoacridine_10_0.5	2B2_D02	2B3_D02	22	22	0.363636	0.109262	0.779042	0.764864
CircTotalInten_Lipids	9-aminoacridine_10_0.5	2B1_D02	2B2_D02	23	22	0.227273	0.52645	0.267664	0.514366
CircTotalInten_Lipids	9-aminoacridine_10_0.5	2B1_D02	2B3_D02	23	22	0.513834	0.00277101	0.937289	2.48116
CircTotalInten_Lyso	9-aminoacridine_10_0.5	2B2_D02	2B3_D02	22	22	0.272727	0.39374	0.527272	0.537034
CircTotalInten_Lyso	9-aminoacridine_10_0.5	2B1_D02	2B2_D02	23	22	0.294466	0.213793	0.383122	0.668173
CircTotalInten_Lyso	9-aminoacridine_10_0.5	2B1_D02	2B3_D02	23	22	0.513834	0.00277101	0.817634	1.44138
CircTotalInten_NUC_Tex	9-aminoacridine_10_0.5	2A1_D02	2A2_D02	165	184	0.0849144	0.557229	0.293598	-0.202778
CircTotalInten_NUC_Tex	9-aminoacridine_10_0.5	2A1_D02	2A3_D02	165	201	0.0683853	0.790506	0.137712	0.00680161
CircTotalInten_NUC_Tex	9-aminoacridine_10_0.5	2A2_D02	2A3_D02	184	201	0.113698	0.166782	0.271472	0.230999
CircTotalInten_Perox	9-aminoacridine_10_0.5	2B2_D02	2B3_D02	22	22	0.272727	0.39374	0.543505	0.749475
CircTotalInten_Perox	9-aminoacridine_10_0.5	2B1_D02	2B2_D02	23	22	0.29249	0.224404	0.240253	0.859115
CircTotalInten_Perox	9-aminoacridine_10_0.5	2B1_D02	2B3_D02	23	22	0.420949	0.0270964	0.780093	2.05863
CircTotalInten_PMG	9-aminoacridine_10_0.5	2A1_D02	2A2_D02	165	184	0.0928524	0.441304	0.332162	-0.211416
CircTotalInten_PMG	9-aminoacridine_10_0.5	2A1_D02	2A3_D02	165	201	0.07128	0.74662	0.223314	-0.192602
CircTotalInten_PMG	9-aminoacridine_10_0.5	2A2_D02	2A3_D02	184	201	0.0880381	0.445976	0.252395	0.0189718
CircTotalInten_RNA	9-aminoacridine_10_0.5	2A1_D02	2A2_D02	165	184	0.159947	0.0233331	0.552816	-0.276819
CircTotalInten_RNA	9-aminoacridine_10_0.5	2A1_D02	2A3_D02	165	201	0.115423	0.178711	0.292428	-0.195014
CircTotalInten_RNA	9-aminoacridine_10_0.5	2A2_D02	2A3_D02	184	201	0.115672	0.152909	0.305553	0.0877868
CircTotalInten_TUB	9-aminoacridine_10_0.5	2_C2_2_D02	2_C2_3_D02	1909	950	0.859089	0	0.13536	5.1158
CircTotalInten_TUB	9-aminoacridine_10_0.5	2_C2_1_D02	2_C2_2_D02	1982	1909	0.779466	0	0.0874312	-3.47951
CircTotalInten_TUB	9-aminoacridine_10_0.5	2_C2_1_D02	2_C2_3_D02	1982	950	0.839556	0	0.0927772	3.53987
ObjectArea_NUC_A	9-aminoacridine_10_0.5	2A1_D02	2A2_D02	165	184	0.13027	0.104399	0.239036	-0.0217588
ObjectArea_NUC_A	9-aminoacridine_10_0.5	2A1_D02	2A3_D02	165	201	0.0686567	0.786485	0.161166	-0.0338201
ObjectArea_NUC_A	9-aminoacridine_10_0.5	2A2_D02	2A3_D02	184	201	0.093554	0.369781	0.146284	-0.0118952
ObjectArea_NUC_B	9-aminoacridine_10_0.5	2B2_D02	2B3_D02	22	22	0.181818	0.871679	0.300717	0.166202
ObjectArea_NUC_B	9-aminoacridine_10_0.5	2B1_D02	2B2_D02	23	22	0.462451	0.0120994	0.654493	1.17988
ObjectArea_NUC_B	9-aminoacridine_10_0.5	2B1_D02	2B3_D02	23	22	0.466403	0.0100181	0.859524	1.43392
ObjectArea_NUC_C1	9-aminoacridine_10_0.5	2_C1_1_D02	2_C1_2_D02	23	45	0.1343	0.905515	0.239797	0.400727
ObjectArea_NUC_C1	9-aminoacridine_10_0.5	2_C1_1_D02	2_C1_3_D02	23	12	0.264493	0.639406	0.34395	0.147245
ObjectArea_NUC_C1	9-aminoacridine_10_0.5	2_C1_2_D02	2_C1_3_D02	45	12	0.338889	0.226652	0.389527	-0.260532
ObjectArea_NUC_C2	9-aminoacridine_10_0.5	2_C2_2_D02	2_C2_3_D02	1909	950	0.349921	0	0.0389193	0.380215
ObjectArea_NUC_C2	9-aminoacridine_10_0.5	2_C2_1_D02	2_C2_2_D02	1982	1909	0.385469	0	0.0860128	0.85722
ObjectArea_NUC_C2	9-aminoacridine_10_0.5	2_C2_1_D02	2_C2_3_D02	1982	950	0.612513	0	0.0719792	1.33794
ObjectAvgInten_NUC_A	9-aminoacridine_10_0.5	2A1_D02	2A2_D02	165	184	0.103327	0.310951	0.130512	0.110058
ObjectAvgInten_NUC_A	9-aminoacridine_10_0.5	2A1_D02	2A3_D02	165	201	0.167436	0.012431	0.307874	0.338402
ObjectAvgInten_NUC_A	9-aminoacridine_10_0.5	2A2_D02	2A3_D02	184	201	0.118727	0.133273	0.245688	0.205729
ObjectAvgInten_NUC_B	9-aminoacridine_10_0.5	2B2_D02	2B3_D02	22	22	0.363636	0.109262	1.23441	-0.29898
ObjectAvgInten_NUC_B	9-aminoacridine_10_0.5	2B1_D02	2B2_D02	23	22	0.300395	0.184593	1.66235	-0.609783
ObjectAvgInten_NUC_B	9-aminoacridine_10_0.5	2B1_D02	2B3_D02	23	22	0.565217	0.000448234	2.7863	-0.897299
ObjectAvgInten_NUC_C1	9-aminoacridine_10_0.5	2_C1_1_D02	2_C1_2_D02	23	45	0.272464	0.172403	1.76845	0.719412
ObjectAvgInten_NUC_C1	9-aminoacridine_10_0.5	2_C1_1_D02	2_C1_3_D02	23	12	0.202899	0.81358	1.0711	0.504079
ObjectAvgInten_NUC_C1	9-aminoacridine_10_0.5	2_C1_2_D02	2_C1_3_D02	45	12	0.2	0.778068	1.46919	-0.158227
ObjectAvgInten_NUC_C2	9-aminoacridine_10_0.5	2_C2_2_D02	2_C2_3_D02	1909	950	0.666326	0	0.161566	-2.70837
ObjectAvgInten_NUC_C2	9-aminoacridine_10_0.5	2_C2_1_D02	2_C2_2_D02	1982	1909	0.984864	0	0.301136	8.13122
ObjectAvgInten_NUC_C2	9-aminoacridine_10_0.5	2_C2_1_D02	2_C2_3_D02	1982	950	0.90792	0	0.17718	2.89791
ObjectShapeLWR_NUC_A	9-aminoacridine_10_0.5	2A1_D02	2A2_D02	165	184	0.0940711	0.424689	0.209952	0.0683489
ObjectShapeLWR_NUC_A	9-aminoacridine_10_0.5	2A1_D02	2A3_D02	165	201	0.133333	0.0797567	0.129654	0.0186547
ObjectShapeLWR_NUC_A	9-aminoacridine_10_0.5	2A2_D02	2A3_D02	184	201	0.0840634	0.505765	0.118206	-0.0387649
ObjectShapeLWR_NUC_B	9-aminoacridine_10_0.5	2B2_D02	2B3_D02	22	22	0.272727	0.39374	0.586102	-0.393545
ObjectShapeLWR_NUC_B	9-aminoacridine_10_0.5	2B1_D02	2B2_D02	23	22	0.416996	0.0313966	1.07484	1.0394
ObjectShapeLWR_NUC_B	9-aminoacridine_10_0.5	2B1_D02	2B3_D02	23	22	0.197628	0.681628	0.649337	0.313313
ObjectShapeLWR_NUC_C1	9-aminoacridine_10_0.5	2_C1_1_D02	2_C1_2_D02	23	45	0.118841	0.958078	0.338755	0.0606034
ObjectShapeLWR_NUC_C1	9-aminoacridine_10_0.5	2_C1_1_D02	2_C1_3_D02	23	12	0.416667	0.0806188	0.418353	-0.389634
ObjectShapeLWR_NUC_C1	9-aminoacridine_10_0.5	2_C1_2_D02	2_C1_3_D02	45	12	0.35	0.153211	0.640113	-0.436855
ObjectShapeLWR_NUC_C2	9-aminoacridine_10_0.5	2_C2_2_D02	2_C2_3_D02	1909	950	0.238345	0	0.213935	0.295327
ObjectShapeLWR_NUC_C2	9-aminoacridine_10_0.5	2_C2_1_D02	2_C2_2_D02	1982	1909	0.238345	0	0.162493	-0.248963
ObjectShapeLWR_NUC_C2	9-aminoacridine_10_0.5	2_C2_1_D02	2_C2_3_D02	1982	950	0.25227	0	0.0751276	0.0185691
ObjectShapeP2A_NUC_A	9-aminoacridine_10_0.5	2A1_D02	2A2_D02	165	184	0.0951581	0.410176	0.44695	0.131171
ObjectShapeP2A_NUC_A	9-aminoacridine_10_0.5	2A1_D02	2A3_D02	165	201	0.077431	0.648945	0.251322	-0.107299
ObjectShapeP2A_NUC_A	9-aminoacridine_10_0.5	2A2_D02	2A3_D02	184	201	0.118051	0.137431	0.365854	-0.212493
ObjectShapeP2A_NUC_B	9-aminoacridine_10_0.5	2B2_D02	2B3_D02	22	22	0.272727	0.39374	1.86848	-0.281357
ObjectShapeP2A_NUC_B	9-aminoacridine_10_0.5	2B1_D02	2B2_D02	23	22	0.363636	0.109262	2.1889	0.754502
ObjectShapeP2A_NUC_B	9-aminoacridine_10_0.5	2B1_D02	2B3_D02	23	22	0.227273	0.632386	0.601219	0.369195
ObjectShapeP2A_NUC_C1	9-aminoacridine_10_0.5	2_C1_1_D02	2_C1_2_D02	23	45	0.1343	0.905515	0.506292	0.0238516
ObjectShapeP2A_NUC_C1	9-aminoacridine_10_0.5	2_C1_1_D02	2_C1_3_D02	23	12	0.264493	0.554941	0.828456	-0.0223237
ObjectShapeP2A_NUC_C1	9-aminoacridine_10_0.5	2_C1_2_D02	2_C1_3_D02	45	12	0.183333	0.849651	0.899922	-0.0492849
ObjectShapeP2A_NUC_C2	9-aminoacridine_10_0.5	2_C2_2_D02	2_C2_3_D02	1909	950	0.186072	0	0.207696	0.018079
ObjectShapeP2A_NUC_C2	9-aminoacridine_10_0.5	2_C2_1_D02	2_C2_2_D02	1982	1909	0.239583	0	0.207329	0.0650128
ObjectShapeP2A_NUC_C2	9-aminoacridine_10_0.5	2_C2_1_D02	2_C2_3_D02	1982	950	0.186072	0	0.12399	0.0847447
ObjectSize_NUC_A	9-aminoacridine_10_0.5	2A1_D02	2A2_D02	165	184	0.13027	0.104399	0.235022	-0.0193187
ObjectSize_NUC_A	9-aminoacridine_10_0.5	2A1_D02	2A3_D02	165	201	0.0636816	0.855973	0.147707	-0.0312182
ObjectSize_NUC_A	9-aminoacridine_10_0.5	2A2_D02	2A3_D02	184	201	0.0885788	0.438139	0.141244	-0.0113457
ObjectSize_NUC_B	9-aminoacridine_10_0.5	2B2_D02	2B3_D02	22	22	0.181818	0.871679	0.337982	0.182299
ObjectSize_NUC_B	9-aminoacridine_10_0.5	2B1_D02	2B2_D02	23	22	0.462451	0.0120994	0.776809	0.993318
ObjectSize_NUC_B	9-aminoacridine_10_0.5	2B1_D02	2B3_D02	23	22	0.466403	0.0100181	1.03046	1.22239
ObjectSize_NUC_C1	9-aminoacridine_10_0.5	2_C1_1_D02	2_C1_2_D02	23	45	0.1343	0.905515	0.262376	0.422432
ObjectSize_NUC_C1	9-aminoacridine_10_0.5	2_C1_1_D02	2_C1_3_D02	23	12	0.307971	0.443076	0.389598	0.141295
ObjectSize_NUC_C1	9-aminoacridine_10_0.5	2_C1_2_D02	2_C1_3_D02	45	12	0.338889	0.226652	0.457378	-0.291812
ObjectSize_NUC_C2	9-aminoacridine_10_0.5	2_C2_2_D02	2_C2_3_D02	1909	950	0.138292	5.80522e-11	0.0961106	0.0406974
ObjectSize_NUC_C2	9-aminoacridine_10_0.5	2_C2_1_D02	2_C2_2_D02	1982	1909	0.179617	0	0.268864	0.530477
ObjectSize_NUC_C2	9-aminoacridine_10_0.5	2_C2_1_D02	2_C2_3_D02	1982	950	0.200308	0	0.206025	0.59332
ObjectTotalInten_NUC_A	9-aminoacridine_10_0.5	2A1_D02	2A2_D02	165	184	0.0849144	0.557229	0.313849	-0.188387
ObjectTotalInten_NUC_A	9-aminoacridine_10_0.5	2A1_D02	2A3_D02	165	201	0.0683853	0.790506	0.142389	0.022073
ObjectTotalInten_NUC_A	9-aminoacridine_10_0.5	2A2_D02	2A3_D02	184	201	0.118213	0.136423	0.280195	0.239518
ObjectTotalInten_NUC_B	9-aminoacridine_10_0.5	2B2_D02	2B3_D02	22	22	0.136364	0.990057	0.345239	0.332159
ObjectTotalInten_NUC_B	9-aminoacridine_10_0.5	2B1_D02	2B2_D02	23	22	0.205534	0.624227	0.378288	-0.198302
ObjectTotalInten_NUC_B	9-aminoacridine_10_0.5	2B1_D02	2B3_D02	23	22	0.20751	0.609839	0.383753	0.118645
ObjectTotalInten_NUC_C1	9-aminoacridine_10_0.5	2_C1_1_D02	2_C1_2_D02	23	45	0.378744	0.019626	0.843356	0.149193
ObjectTotalInten_NUC_C1	9-aminoacridine_10_0.5	2_C1_1_D02	2_C1_3_D02	23	12	0.304348	0.387451	0.36757	-0.124676
ObjectTotalInten_NUC_C1	9-aminoacridine_10_0.5	2_C1_2_D02	2_C1_3_D02	45	12	0.338889	0.180844	0.997563	-0.154786
ObjectTotalInten_NUC_C2	9-aminoacridine_10_0.5	2_C2_2_D02	2_C2_3_D02	1909	950	0.88528	0	0.0459064	6.22133
ObjectTotalInten_NUC_C2	9-aminoacridine_10_0.5	2_C2_1_D02	2_C2_2_D02	1982	1909	0.984864	0	0.296376	61.0169
ObjectTotalInten_NUC_C2	9-aminoacridine_10_0.5	2_C2_1_D02	2_C2_3_D02	1982	950	0.984864	0	0.320692	69.9669
ObjectVarInten_NUC_A	9-aminoacridine_10_0.5	2A1_D02	2A2_D02	165	184	0.187945	0.00428566	0.252594	0.278449
ObjectVarInten_NUC_A	9-aminoacridine_10_0.5	2A1_D02	2A3_D02	165	201	0.254998	1.52e-05	0.33584	0.617782
ObjectVarInten_NUC_A	9-aminoacridine_10_0.5	2A2_D02	2A3_D02	184	201	0.152039	0.0235657	0.2109	0.240566
ObjectVarInten_NUC_B	9-aminoacridine_10_0.5	2B2_D02	2B3_D02	22	22	0.272727	0.39374	0.888757	-0.580761
ObjectVarInten_NUC_B	9-aminoacridine_10_0.5	2B1_D02	2B2_D02	23	22	0.258893	0.329331	0.88826	-0.12344
ObjectVarInten_NUC_B	9-aminoacridine_10_0.5	2B1_D02	2B3_D02	23	22	0.418972	0.0293593	1.74123	-0.633478
ObjectVarInten_NUC_C1	9-aminoacridine_10_0.5	2_C1_1_D02	2_C1_2_D02	23	45	0.13913	0.880547	1.01366	0.240308
ObjectVarInten_NUC_C1	9-aminoacridine_10_0.5	2_C1_1_D02	2_C1_3_D02	23	12	0.199275	0.831293	1.22362	0.338876
ObjectVarInten_NUC_C1	9-aminoacridine_10_0.5	2_C1_2_D02	2_C1_3_D02	45	12	0.161111	0.932591	1.15363	0.0802018
ObjectVarInten_NUC_C2	9-aminoacridine_10_0.5	2_C2_2_D02	2_C2_3_D02	1909	950	0.733977	0	0.0958587	-2.75875
ObjectVarInten_NUC_C2	9-aminoacridine_10_0.5	2_C2_1_D02	2_C2_2_D02	1982	1909	0.983855	0	0.241239	11.7674
ObjectVarInten_NUC_C2	9-aminoacridine_10_0.5	2_C2_1_D02	2_C2_3_D02	1982	950	0.979818	0	0.177539	8.06238
RingAvgInten_ACT	9-aminoacridine_10_0.5	2_C2_2_D02	2_C2_3_D02	1909	950	0.253934	0	0.0402264	-0.598229
RingAvgInten_ACT	9-aminoacridine_10_0.5	2_C2_1_D02	2_C2_2_D02	1982	1909	0.858343	0	0.28204	-3.78523
RingAvgInten_ACT	9-aminoacridine_10_0.5	2_C2_1_D02	2_C2_3_D02	1982	950	0.853952	0	0.31575	-4.14247
RingAvgInten_ER	9-aminoacridine_10_0.5	2_C1_1_D02	2_C1_2_D02	23	45	0.177778	0.651265	0.296787	-0.0894775
RingAvgInten_ER	9-aminoacridine_10_0.5	2_C1_1_D02	2_C1_3_D02	23	12	0.286232	0.424204	0.393897	-0.379353
RingAvgInten_ER	9-aminoacridine_10_0.5	2_C1_2_D02	2_C1_3_D02	45	12	0.227778	0.62875	0.410401	-0.241205
RingAvgInten_Lipids	9-aminoacridine_10_0.5	2B2_D02	2B3_D02	22	22	0.318182	0.218368	0.312859	-0.674466
RingAvgInten_Lipids	9-aminoacridine_10_0.5	2B1_D02	2B2_D02	23	22	0.507905	0.00413904	0.65777	1.45797
RingAvgInten_Lipids	9-aminoacridine_10_0.5	2B1_D02	2B3_D02	23	22	0.318182	0.167482	0.456505	0.0221869
RingAvgInten_Lyso	9-aminoacridine_10_0.5	2B2_D02	2B3_D02	22	22	0.272727	0.39374	0.249398	-0.0265732
RingAvgInten_Lyso	9-aminoacridine_10_0.5	2B1_D02	2B2_D02	23	22	0.324111	0.157995	0.308096	0.583905
RingAvgInten_Lyso	9-aminoacridine_10_0.5	2B1_D02	2B3_D02	23	22	0.411067	0.0351563	0.480843	0.511054
RingAvgInten_MITO	9-aminoacridine_10_0.5	2A1_D02	2A2_D02	165	184	0.153096	0.0338863	0.157114	0.319719
RingAvgInten_MITO	9-aminoacridine_10_0.5	2A1_D02	2A3_D02	165	201	0.215649	0.000437322	0.314739	0.501879
RingAvgInten_MITO	9-aminoacridine_10_0.5	2A2_D02	2A3_D02	184	201	0.12911	0.0813076	0.171328	0.15671
RingAvgInten_Perox	9-aminoacridine_10_0.5	2B2_D02	2B3_D02	22	22	0.227273	0.632386	0.186238	0.891814
RingAvgInten_Perox	9-aminoacridine_10_0.5	2B1_D02	2B2_D02	23	22	0.379447	0.0560334	0.262254	1.9126
RingAvgInten_Perox	9-aminoacridine_10_0.5	2B1_D02	2B3_D02	23	22	0.456522	0.0138449	0.404749	4.5333
RingAvgInten_PMG	9-aminoacridine_10_0.5	2A1_D02	2A2_D02	165	184	0.090448	0.475093	0.12816	-0.00465643
RingAvgInten_PMG	9-aminoacridine_10_0.5	2A1_D02	2A3_D02	165	201	0.197196	0.00173946	0.274897	-0.338903
RingAvgInten_PMG	9-aminoacridine_10_0.5	2A2_D02	2A3_D02	184	201	0.232127	6.38e-05	0.255763	-0.490683
RingAvgInten_RNA	9-aminoacridine_10_0.5	2A1_D02	2A2_D02	165	184	0.143742	0.0549323	0.0764978	-0.0783441
RingAvgInten_RNA	9-aminoacridine_10_0.5	2A1_D02	2A3_D02	165	201	0.149254	0.0352937	0.0676872	0.130267
RingAvgInten_RNA	9-aminoacridine_10_0.5	2A2_D02	2A3_D02	184	201	0.159231	0.0153279	0.0961722	0.254105
RingAvgInten_TUB	9-aminoacridine_10_0.5	2_C2_2_D02	2_C2_3_D02	1909	950	0.751661	0	0.481634	2.19633
RingAvgInten_TUB	9-aminoacridine_10_0.5	2_C2_1_D02	2_C2_2_D02	1982	1909	0.80538	0	0.486268	-1.89225
RingAvgInten_TUB	9-aminoacridine_10_0.5	2_C2_1_D02	2_C2_3_D02	1982	950	0.108101	6.06247e-07	0.0600503	-0.186109
RingSpotAvgArea_ACT	9-aminoacridine_10_0.5	2_C2_2_D02	2_C2_3_D02	1909	950	0.146834	2.642e-12	0.0679424	-0.333204
RingSpotAvgArea_ACT	9-aminoacridine_10_0.5	2_C2_1_D02	2_C2_2_D02	1982	1909	0.512142	0	0.245408	1.32448
RingSpotAvgArea_ACT	9-aminoacridine_10_0.5	2_C2_1_D02	2_C2_3_D02	1982	950	0.384594	0	0.188215	1.06491
RingSpotAvgArea_ER	9-aminoacridine_10_0.5	2_C1_1_D02	2_C1_2_D02	23	45	0.406126	0.00880013	2.01631	2.4335
RingSpotAvgArea_ER	9-aminoacridine_10_0.5	2_C1_1_D02	2_C1_3_D02	23	12	0.496377	0.0410575	3.01537	3.26505
RingSpotAvgArea_ER	9-aminoacridine_10_0.5	2_C1_2_D02	2_C1_3_D02	45	12	0.257576	0.558998	1.33439	0.296754
RingSpotAvgArea_Lipids	9-aminoacridine_10_0.5	2B2_D02	2B3_D02	22	22	0.954545	4.18234e-11	0.114805	3.52504
RingSpotAvgArea_Lipids	9-aminoacridine_10_0.5	2B1_D02	2B2_D02	23	22	0.73913	7.28843e-07	0.0606681	1.80698
RingSpotAvgArea_Lipids	9-aminoacridine_10_0.5	2B1_D02	2B3_D02	23	22	1	4.85834e-13	0.175473	5.63321
RingSpotAvgArea_Lyso	9-aminoacridine_10_0.5	2B2_D02	2B3_D02	22	22	0.454545	0.0212307	1.11436	-0.306019
RingSpotAvgArea_Lyso	9-aminoacridine_10_0.5	2B1_D02	2B2_D02	23	22	0.652174	0.000140252	1.72705	2.1013
RingSpotAvgArea_Lyso	9-aminoacridine_10_0.5	2B1_D02	2B3_D02	23	22	0.409091	0.0463979	0.720744	0.74546
RingSpotAvgArea_MITO	9-aminoacridine_10_0.5	2A1_D02	2A2_D02	165	184	0.235408	0.000129934	0.415774	0.51636
RingSpotAvgArea_MITO	9-aminoacridine_10_0.5	2A1_D02	2A3_D02	165	201	0.111262	0.211925	0.115495	-0.0818952
RingSpotAvgArea_MITO	9-aminoacridine_10_0.5	2A2_D02	2A3_D02	184	201	0.175481	0.0053907	0.325249	-0.337082
RingSpotAvgArea_Perox	9-aminoacridine_10_0.5	2B2_D02	2B3_D02	22	22	0.409091	0.0493469	0.0222591	-0.752989
RingSpotAvgArea_Perox	9-aminoacridine_10_0.5	2B1_D02	2B2_D02	23	22	0.869565	1.45261e-09	0.0515046	2.37212
RingSpotAvgArea_Perox	9-aminoacridine_10_0.5	2B1_D02	2B3_D02	23	22	0.598814	0.000323692	0.0292455	1.41785
RingSpotAvgArea_PMG	9-aminoacridine_10_0.5	2A1_D02	2A2_D02	165	184	0.121288	0.155896	0.240996	0.205565
RingSpotAvgArea_PMG	9-aminoacridine_10_0.5	2A1_D02	2A3_D02	165	201	0.45122	2.22e-16	0.460151	0.850419
RingSpotAvgArea_PMG	9-aminoacridine_10_0.5	2A2_D02	2A3_D02	184	201	0.385031	8.54e-13	0.349993	0.487835
RingSpotAvgArea_RNA	9-aminoacridine_10_0.5	2A1_D02	2A2_D02	165	184	0.809783	0	0.353571	-0.494035
RingSpotAvgArea_RNA	9-aminoacridine_10_0.5	2A1_D02	2A3_D02	165	201	0.0881954	0.481334	0.189081	0.254357
RingSpotAvgArea_RNA	9-aminoacridine_10_0.5	2A2_D02	2A3_D02	184	201	0.809783	0	0.535978	0.931045
RingSpotAvgArea_TUB	9-aminoacridine_10_0.5	2_C2_2_D02	2_C2_3_D02	1909	950	0.668585	0	0.253189	0.620286
RingSpotAvgArea_TUB	9-aminoacridine_10_0.5	2_C2_1_D02	2_C2_2_D02	1982	1909	0.471174	0	0.17138	-0.810078
RingSpotAvgArea_TUB	9-aminoacridine_10_0.5	2_C2_1_D02	2_C2_3_D02	1982	950	0.565051	0	0.0929155	1.35573
RingSpotAvgInten_ACT	9-aminoacridine_10_0.5	2_C2_2_D02	2_C2_3_D02	1909	950	0.808585	0	0.139303	3.28467
RingSpotAvgInten_ACT	9-aminoacridine_10_0.5	2_C2_1_D02	2_C2_2_D02	1982	1909	0.959929	0	0.441144	-6.86698
RingSpotAvgInten_ACT	9-aminoacridine_10_0.5	2_C2_1_D02	2_C2_3_D02	1982	950	0.882032	0	0.302533	-4.67677
RingSpotAvgInten_ER	9-aminoacridine_10_0.5	2_C1_1_D02	2_C1_2_D02	23	45	0.355556	0.0332365	1.03906	0.344574
RingSpotAvgInten_ER	9-aminoacridine_10_0.5	2_C1_1_D02	2_C1_3_D02	23	12	0.25	0.585601	1.11703	0.263432
RingSpotAvgInten_ER	9-aminoacridine_10_0.5	2_C1_2_D02	2_C1_3_D02	45	12	0.144444	0.970692	0.451713	-0.0356185
RingSpotAvgInten_Lipids	9-aminoacridine_10_0.5	2B2_D02	2B3_D02	22	22	0.772727	1.03228e-06	0.237175	1.87487
RingSpotAvgInten_Lipids	9-aminoacridine_10_0.5	2B1_D02	2B2_D02	23	22	0.782609	1.0308e-07	0.189188	2.35563
RingSpotAvgInten_Lipids	9-aminoacridine_10_0.5	2B1_D02	2B3_D02	23	22	1	4.85834e-13	0.426363	5.58129
RingSpotAvgInten_Lyso	9-aminoacridine_10_0.5	2B2_D02	2B3_D02	22	22	0.409091	0.0503535	0.0305957	-0.275411
RingSpotAvgInten_Lyso	9-aminoacridine_10_0.5	2B1_D02	2B2_D02	23	22	0.434783	0.028494	0.0458605	1.58926
RingSpotAvgInten_Lyso	9-aminoacridine_10_0.5	2B1_D02	2B3_D02	23	22	0.365613	0.0803469	0.0485703	0.915915
RingSpotAvgInten_MITO	9-aminoacridine_10_0.5	2A1_D02	2A2_D02	165	184	0.216041	0.000594812	0.56339	0.548151
RingSpotAvgInten_MITO	9-aminoacridine_10_0.5	2A1_D02	2A3_D02	165	201	0.117322	0.164975	0.397621	0.299153
RingSpotAvgInten_MITO	9-aminoacridine_10_0.5	2A2_D02	2A3_D02	184	201	0.125514	0.0969422	0.212429	-0.226358
RingSpotAvgInten_Perox	9-aminoacridine_10_0.5	2B2_D02	2B3_D02	22	22	0.681818	3.64247e-05	0.209426	4.88624
RingSpotAvgInten_Perox	9-aminoacridine_10_0.5	2B1_D02	2B2_D02	23	22	0.300395	0.184593	0.0530832	1.16422
RingSpotAvgInten_Perox	9-aminoacridine_10_0.5	2B1_D02	2B3_D02	23	22	0.869565	1.45261e-09	0.262509	12.2657
RingSpotAvgInten_PMG	9-aminoacridine_10_0.5	2A1_D02	2A2_D02	165	184	0.077668	0.670321	0.23082	-0.0612957
RingSpotAvgInten_PMG	9-aminoacridine_10_0.5	2A1_D02	2A3_D02	165	201	0.221438	0.000276466	0.578365	-0.441704
RingSpotAvgInten_PMG	9-aminoacridine_10_0.5	2A2_D02	2A3_D02	184	201	0.20471	0.000637424	0.427032	-0.449319
RingSpotAvgInten_RNA	9-aminoacridine_10_0.5	2A1_D02	2A2_D02	165	184	0.820652	0	0.313867	-0.780079
RingSpotAvgInten_RNA	9-aminoacridine_10_0.5	2A1_D02	2A3_D02	165	201	0.812121	0	0.0688341	0.222685
RingSpotAvgInten_RNA	9-aminoacridine_10_0.5	2A2_D02	2A3_D02	184	201	0.831522	0	0.337917	0.545351
RingSpotAvgInten_TUB	9-aminoacridine_10_0.5	2_C2_2_D02	2_C2_3_D02	1909	950	0.981626	0	3.05741	1.21489
RingSpotAvgInten_TUB	9-aminoacridine_10_0.5	2_C2_1_D02	2_C2_2_D02	1982	1909	0.998428	0	3.16144	-6.27348
RingSpotAvgInten_TUB	9-aminoacridine_10_0.5	2_C2_1_D02	2_C2_3_D02	1982	950	0.399106	0	0.142693	-0.862821
RingSpotCount_ACT	9-aminoacridine_10_0.5	2_C2_2_D02	2_C2_3_D02	1909	950	0.210615	0	0.168196	-0.484011
RingSpotCount_ACT	9-aminoacridine_10_0.5	2_C2_1_D02	2_C2_2_D02	1982	1909	0.309125	0	0.352215	1.63513
RingSpotCount_ACT	9-aminoacridine_10_0.5	2_C2_1_D02	2_C2_3_D02	1982	950	0.151207	3.5294e-13	0.222032	0.262296
RingSpotCount_ER	9-aminoacridine_10_0.5	2_C1_1_D02	2_C1_2_D02	23	45	0.297585	0.13494	0.347346	0.86118
RingSpotCount_ER	9-aminoacridine_10_0.5	2_C1_1_D02	2_C1_3_D02	23	12	0.318841	0.399182	0.32355	-0.546961
RingSpotCount_ER	9-aminoacridine_10_0.5	2_C1_2_D02	2_C1_3_D02	45	12	0.511111	0.014171	0.46914	-0.955829
RingSpotCount_Lipids	9-aminoacridine_10_0.5	2B2_D02	2B3_D02	22	22	NA	NA	NA	NA
RingSpotCount_Lipids	9-aminoacridine_10_0.5	2B1_D02	2B2_D02	23	22	NA	NA	NA	NA
RingSpotCount_Lipids	9-aminoacridine_10_0.5	2B1_D02	2B3_D02	23	22	NA	NA	NA	NA
RingSpotCount_Lyso	9-aminoacridine_10_0.5	2B2_D02	2B3_D02	22	22	0.237968	0.64921	2.6673	-0.365349
RingSpotCount_Lyso	9-aminoacridine_10_0.5	2B1_D02	2B2_D02	23	22	0.429668	0.0541455	5.42658	1.15627
RingSpotCount_Lyso	9-aminoacridine_10_0.5	2B1_D02	2B3_D02	23	22	0.247036	0.498736	2.45536	0.738728
RingSpotCount_MITO	9-aminoacridine_10_0.5	2A1_D02	2A2_D02	165	184	0.148057	0.0441262	0.334882	-0.296776
RingSpotCount_MITO	9-aminoacridine_10_0.5	2A1_D02	2A3_D02	165	201	0.14853	0.0366993	0.623994	0.344345
RingSpotCount_MITO	9-aminoacridine_10_0.5	2A2_D02	2A3_D02	184	201	0.224611	0.000123468	0.953178	0.555083
RingSpotCount_Perox	9-aminoacridine_10_0.5	2B2_D02	2B3_D02	22	22	NA	NA	NA	NA
RingSpotCount_Perox	9-aminoacridine_10_0.5	2B1_D02	2B2_D02	23	22	NA	NA	NA	NA
RingSpotCount_Perox	9-aminoacridine_10_0.5	2B1_D02	2B3_D02	23	22	NA	NA	NA	NA
RingSpotCount_PMG	9-aminoacridine_10_0.5	2A1_D02	2A2_D02	165	184	0.156028	0.0289437	0.753933	0.327906
RingSpotCount_PMG	9-aminoacridine_10_0.5	2A1_D02	2A3_D02	165	201	0.257169	1.25e-05	1.44771	0.74194
RingSpotCount_PMG	9-aminoacridine_10_0.5	2A2_D02	2A3_D02	184	201	0.129164	0.0810898	0.710455	0.343268
RingSpotCount_RNA	9-aminoacridine_10_0.5	2A1_D02	2A2_D02	165	184	0.908537	0	0.513337	-0.660267
RingSpotCount_RNA	9-aminoacridine_10_0.5	2A1_D02	2A3_D02	165	201	0.0366876	0.999777	0.188223	0.201694
RingSpotCount_RNA	9-aminoacridine_10_0.5	2A2_D02	2A3_D02	184	201	0.908537	0	1.29654	1.30448
RingSpotCount_TUB	9-aminoacridine_10_0.5	2_C2_2_D02	2_C2_3_D02	1909	950	0.580805	0	1.2119	7.777
RingSpotCount_TUB	9-aminoacridine_10_0.5	2_C2_1_D02	2_C2_2_D02	1982	1909	0.465143	0	0.259948	-0.838556
RingSpotCount_TUB	9-aminoacridine_10_0.5	2_C2_1_D02	2_C2_3_D02	1982	950	0.315127	0	0.965425	0.885012
RingSpotTotalArea_ACT	9-aminoacridine_10_0.5	2_C2_2_D02	2_C2_3_D02	1909	950	0.514806	0	0.251471	-0.848345
RingSpotTotalArea_ACT	9-aminoacridine_10_0.5	2_C2_1_D02	2_C2_2_D02	1982	1909	0.286503	0	0.306606	1.54011
RingSpotTotalArea_ACT	9-aminoacridine_10_0.5	2_C2_1_D02	2_C2_3_D02	1982	950	0.533684	0	0.262822	-1.24104
RingSpotTotalArea_ER	9-aminoacridine_10_0.5	2_C1_1_D02	2_C1_2_D02	23	45	0.51401	0.000642854	0.773851	1.48605
RingSpotTotalArea_ER	9-aminoacridine_10_0.5	2_C1_1_D02	2_C1_3_D02	23	12	0.228261	0.805822	0.340508	0.408152
RingSpotTotalArea_ER	9-aminoacridine_10_0.5	2_C1_2_D02	2_C1_3_D02	45	12	0.416667	0.0745431	0.785711	-0.593022
RingSpotTotalArea_Lipids	9-aminoacridine_10_0.5	2B2_D02	2B3_D02	22	22	NA	NA	NA	NA
RingSpotTotalArea_Lipids	9-aminoacridine_10_0.5	2B1_D02	2B2_D02	23	22	NA	NA	NA	NA
RingSpotTotalArea_Lipids	9-aminoacridine_10_0.5	2B1_D02	2B3_D02	23	22	NA	NA	NA	NA
RingSpotTotalArea_Lyso	9-aminoacridine_10_0.5	2B1_D02	2B3_D02	23	22	0.22807	0.775865	3.66127	0.0361337
RingSpotTotalArea_MITO	9-aminoacridine_10_0.5	2A1_D02	2A2_D02	165	184	0.185079	0.00516162	0.259755	0.588586
RingSpotTotalArea_MITO	9-aminoacridine_10_0.5	2A1_D02	2A3_D02	165	201	0.260787	8.88e-06	0.359678	0.655531
RingSpotTotalArea_MITO	9-aminoacridine_10_0.5	2A2_D02	2A3_D02	184	201	0.109777	0.197283	0.144407	0.045331
RingSpotTotalArea_Perox	9-aminoacridine_10_0.5	2B1_D02	2B3_D02	23	22	0.7	0.0314685	3.14525	-11.1491
RingSpotTotalArea_PMG	9-aminoacridine_10_0.5	2A1_D02	2A2_D02	165	184	0.267655	7.73e-06	0.693274	0.881561
RingSpotTotalArea_PMG	9-aminoacridine_10_0.5	2A1_D02	2A3_D02	165	201	0.279602	1.41e-06	0.691727	0.937863
RingSpotTotalArea_PMG	9-aminoacridine_10_0.5	2A2_D02	2A3_D02	184	201	0.043992	0.992371	0.10565	0.0389579
RingSpotTotalArea_RNA	9-aminoacridine_10_0.5	2A1_D02	2A2_D02	165	184	0.917647	0	1.47137	0.287124
RingSpotTotalArea_RNA	9-aminoacridine_10_0.5	2A1_D02	2A3_D02	165	201	0.0889809	0.490411	0.309393	0.730391
RingSpotTotalArea_RNA	9-aminoacridine_10_0.5	2A2_D02	2A3_D02	184	201	0.917647	0	1.31159	0.088112
RingSpotTotalArea_TUB	9-aminoacridine_10_0.5	2_C2_2_D02	2_C2_3_D02	1909	950	0.504046	0	0.287414	7.51654
RingSpotTotalArea_TUB	9-aminoacridine_10_0.5	2_C2_1_D02	2_C2_2_D02	1982	1909	0.359928	0	0.107818	-0.615279
RingSpotTotalArea_TUB	9-aminoacridine_10_0.5	2_C2_1_D02	2_C2_3_D02	1982	950	0.259364	0	0.215701	0.826879
RingSpotTotalInten_ACT	9-aminoacridine_10_0.5	2_C2_2_D02	2_C2_3_D02	1909	950	0.764749	0	0.208663	-2.57829
RingSpotTotalInten_ACT	9-aminoacridine_10_0.5	2_C2_1_D02	2_C2_2_D02	1982	1909	0.288361	0	0.0991733	1.62256
RingSpotTotalInten_ACT	9-aminoacridine_10_0.5	2_C2_1_D02	2_C2_3_D02	1982	950	0.768421	0	0.169717	-6.88153
RingSpotTotalInten_ER	9-aminoacridine_10_0.5	2_C1_1_D02	2_C1_2_D02	23	45	0.448309	0.00299734	0.733665	1.82304
RingSpotTotalInten_ER	9-aminoacridine_10_0.5	2_C1_1_D02	2_C1_3_D02	23	12	0.228261	0.717012	0.382564	0.522637
RingSpotTotalInten_ER	9-aminoacridine_10_0.5	2_C1_2_D02	2_C1_3_D02	45	12	0.377778	0.102571	0.731226	-0.707007
RingSpotTotalInten_Lipids	9-aminoacridine_10_0.5	2B1_D02	2B3_D02	23	22	0.280112	0.363029	1.77215	0.72745
RingSpotTotalInten_Lyso	9-aminoacridine_10_0.5	2B1_D02	2B3_D02	23	22	0.306418	0.193863	2.75192	3.3942
RingSpotTotalInten_MITO	9-aminoacridine_10_0.5	2A1_D02	2A2_D02	165	184	0.13969	0.0670788	0.239674	0.417107
RingSpotTotalInten_MITO	9-aminoacridine_10_0.5	2A1_D02	2A3_D02	165	201	0.117142	0.166246	0.214402	0.268826
RingSpotTotalInten_MITO	9-aminoacridine_10_0.5	2A2_D02	2A3_D02	184	201	0.081684	0.543173	0.123715	-0.0862832
RingSpotTotalInten_Perox	9-aminoacridine_10_0.5	2B2_D02	2B3_D02	22	22	0.0909091	0.999998	0.198101	-0.0720557
RingSpotTotalInten_Perox	9-aminoacridine_10_0.5	2B1_D02	2B2_D02	23	22	0.371542	0.0728892	0.48953	1.01408
[truncated: 231,939+ more rows]

## Sheet: replicate_tests_dmso
feature	dmso_well	plate_well_A	plate_well_B	count1	count2	ks_dist	ks_p	emd_dist	z_dist
ObjectArea_NUC_A	B02	1A1	2A1	595	759	0.073644	0.0536822	0.223497	-0.137029
ObjectArea_NUC_A	B02	1A1	2A2	595	733	0.0693707	0.0847721	0.126187	-0.0935082
ObjectArea_NUC_A	B02	1A1	2A3	595	778	0.0532306	0.295034	0.100652	0.126408
ObjectArea_NUC_A	B02	1A2	2A1	774	759	0.0900461	0.00400079	0.290959	-0.197554
ObjectArea_NUC_A	B02	1A2	2A2	774	733	0.0835792	0.0103941	0.202825	-0.155401
ObjectArea_NUC_A	B02	1A2	2A3	774	778	0.032954	0.793379	0.077222	0.0576047
ObjectArea_NUC_A	B02	1A3	2A1	605	759	0.0862858	0.0133028	0.176396	-0.0412082
ObjectArea_NUC_A	B02	1A3	2A2	605	733	0.0358472	0.787951	0.0844632	-0.00162934
ObjectArea_NUC_A	B02	1A3	2A3	605	778	0.103444	0.00137327	0.142687	0.198366
ObjectArea_NUC_A	B08	1A1	2A1	632	648	0.0705579	0.0826936	0.221365	0.141127
ObjectArea_NUC_A	B08	1A1	2A2	632	696	0.0781682	0.0349215	0.212671	0.0621428
ObjectArea_NUC_A	B08	1A1	2A3	632	686	0.0572803	0.230624	0.0822483	0.0269839
ObjectArea_NUC_A	B08	1A2	2A1	734	648	0.124659	4.52464e-05	0.430124	0.336954
ObjectArea_NUC_A	B08	1A2	2A2	734	696	0.133773	5.59875e-06	0.422633	0.259836
ObjectArea_NUC_A	B08	1A2	2A3	734	686	0.0896958	0.00665413	0.23715	0.225507
ObjectArea_NUC_A	B08	1A3	2A1	680	648	0.0388707	0.697791	0.13307	-0.00483815
ObjectArea_NUC_A	B08	1A3	2A2	680	696	0.050879	0.335417	0.151909	-0.0682969
ObjectArea_NUC_A	B08	1A3	2A3	680	686	0.0540816	0.270677	0.119846	-0.0965448
ObjectArea_NUC_A	B14	1A1	2A1	700	697	0.0510064	0.323566	0.15313	0.10906
ObjectArea_NUC_A	B14	1A1	2A2	700	576	0.0436508	0.583739	0.0909051	0.0270755
ObjectArea_NUC_A	B14	1A1	2A3	700	696	0.0380624	0.692751	0.113599	-0.0558727
ObjectArea_NUC_A	B14	1A2	2A1	647	697	0.164501	2.59708e-08	0.50523	0.438951
ObjectArea_NUC_A	B14	1A2	2A2	647	576	0.165808	1.05798e-07	0.445872	0.348241
ObjectArea_NUC_A	B14	1A2	2A3	647	696	0.141342	3.03917e-06	0.382671	0.256465
ObjectArea_NUC_A	B14	1A3	2A1	603	697	0.0882508	0.0130012	0.189265	0.201087
ObjectArea_NUC_A	B14	1A3	2A2	603	576	0.0605307	0.230578	0.127357	0.108145
ObjectArea_NUC_A	B14	1A3	2A3	603	696	0.0466847	0.481968	0.0915682	0.0141105
ObjectArea_NUC_A	B20	1A1	2A1	674	761	0.111859	0.000260864	0.259121	-0.229204
ObjectArea_NUC_A	B20	1A1	2A2	674	793	0.0917486	0.00433649	0.221182	-0.143199
ObjectArea_NUC_A	B20	1A1	2A3	674	817	0.0941455	0.00286919	0.24373	-0.161624
ObjectArea_NUC_A	B20	1A2	2A1	809	761	0.0801707	0.0129379	0.148791	-0.146535
ObjectArea_NUC_A	B20	1A2	2A2	809	793	0.0625358	0.0872384	0.118346	-0.045431
ObjectArea_NUC_A	B20	1A2	2A3	809	817	0.0461773	0.351372	0.0606533	-0.0670905
ObjectArea_NUC_A	B20	1A3	2A1	660	761	0.120601	6.85076e-05	0.232699	-0.27657
ObjectArea_NUC_A	B20	1A3	2A2	660	793	0.0839543	0.0124684	0.191087	-0.196104
ObjectArea_NUC_A	B20	1A3	2A3	660	817	0.0936575	0.00330744	0.225795	-0.213342
ObjectArea_NUC_A	C03	1A1	2A1	758	673	0.0639891	0.107921	0.279577	-0.0507802
ObjectArea_NUC_A	C03	1A1	2A2	758	724	0.0457077	0.421554	0.124572	0.0138855
ObjectArea_NUC_A	C03	1A1	2A3	758	953	0.0672671	0.0438227	0.106568	-0.14836
ObjectArea_NUC_A	C03	1A2	2A1	834	673	0.0778503	0.021896	0.335794	0.110572
ObjectArea_NUC_A	C03	1A2	2A2	834	724	0.0652649	0.0736435	0.170993	0.184496
ObjectArea_NUC_A	C03	1A2	2A3	834	953	0.0334498	0.702158	0.0570222	-0.000979882
ObjectArea_NUC_A	C03	1A3	2A1	763	673	0.100974	0.00136223	0.346361	0.178394
ObjectArea_NUC_A	C03	1A3	2A2	763	724	0.0894984	0.00520484	0.209571	0.248423
ObjectArea_NUC_A	C03	1A3	2A3	763	953	0.0567801	0.130108	0.111842	0.0727225
ObjectArea_NUC_A	C09	1A1	2A1	745	627	0.0776618	0.0329171	0.140276	0.200012
ObjectArea_NUC_A	C09	1A1	2A2	745	891	0.0628206	0.081318	0.138731	-0.0181303
ObjectArea_NUC_A	C09	1A1	2A3	745	802	0.0816164	0.0116514	0.130721	0.257548
ObjectArea_NUC_A	C09	1A2	2A1	841	627	0.0804541	0.019121	0.19894	0.200012
ObjectArea_NUC_A	C09	1A2	2A2	841	891	0.0340264	0.698302	0.0455584	-0.0181303
ObjectArea_NUC_A	C09	1A2	2A3	841	802	0.110342	9.1118e-05	0.220849	0.257548
ObjectArea_NUC_A	C09	1A3	2A1	742	627	0.0518943	0.319402	0.179826	0.10272
ObjectArea_NUC_A	C09	1A3	2A2	742	891	0.0601977	0.106334	0.0879568	-0.089575
ObjectArea_NUC_A	C09	1A3	2A3	742	802	0.0700338	0.0456112	0.211448	0.153439
ObjectArea_NUC_A	C15	1A1	2A1	719	640	0.103099	0.00149577	0.196828	-0.18566
ObjectArea_NUC_A	C15	1A1	2A2	719	847	0.0655229	0.0709304	0.119905	-0.159115
ObjectArea_NUC_A	C15	1A1	2A3	719	904	0.0637624	0.0770494	0.124692	-0.0728306
ObjectArea_NUC_A	C15	1A2	2A1	888	640	0.0596143	0.142154	0.11975	-0.0418247
ObjectArea_NUC_A	C15	1A2	2A2	888	847	0.0322322	0.758645	0.0501228	-0.0110237
ObjectArea_NUC_A	C15	1A2	2A3	888	904	0.046789	0.280576	0.0609172	0.0890951
ObjectArea_NUC_A	C15	1A3	2A1	807	640	0.139448	1.87217e-06	0.261809	-0.166665
ObjectArea_NUC_A	C15	1A3	2A2	807	847	0.0759734	0.0169504	0.145766	-0.135755
ObjectArea_NUC_A	C15	1A3	2A3	807	904	0.0667856	0.0445828	0.150715	-0.0352803
ObjectArea_NUC_A	C21	1A1	2A1	853	845	0.0473512	0.297119	0.12098	0.0342859
ObjectArea_NUC_A	C21	1A1	2A2	853	898	0.0752186	0.0141645	0.153286	0.0557108
ObjectArea_NUC_A	C21	1A1	2A3	853	888	0.094885	0.000792003	0.260471	0.245762
ObjectArea_NUC_A	C21	1A2	2A1	814	845	0.0924284	0.00167692	0.203074	-0.063434
ObjectArea_NUC_A	C21	1A2	2A2	814	898	0.0507352	0.221726	0.112032	-0.0412673
ObjectArea_NUC_A	C21	1A2	2A3	814	888	0.0565111	0.132698	0.119553	0.155364
ObjectArea_NUC_A	C21	1A3	2A1	812	845	0.0523946	0.20568	0.11785	-0.0605585
ObjectArea_NUC_A	C21	1A3	2A2	812	898	0.0502074	0.232643	0.0983537	-0.0399137
ObjectArea_NUC_A	C21	1A3	2A3	812	888	0.0695757	0.0329324	0.176646	0.143217
ObjectArea_NUC_A	D04	1A1	2A1	859	770	0.0607305	0.100054	0.135975	0.0999671
ObjectArea_NUC_A	D04	1A1	2A2	859	790	0.0326889	0.771399	0.0874872	-0.0061538
ObjectArea_NUC_A	D04	1A1	2A3	859	858	0.0346082	0.68274	0.0643665	-0.00673489
ObjectArea_NUC_A	D04	1A2	2A1	776	770	0.0801747	0.0139035	0.227242	0.157271
ObjectArea_NUC_A	D04	1A2	2A2	776	790	0.0462417	0.37247	0.166659	0.0595654
ObjectArea_NUC_A	D04	1A2	2A3	776	858	0.0745951	0.0214605	0.151019	0.0590304
ObjectArea_NUC_A	D04	1A3	2A1	776	770	0.0572031	0.159338	0.122356	0.121381
ObjectArea_NUC_A	D04	1A3	2A2	776	790	0.0402616	0.549685	0.0856461	0.0274851
ObjectArea_NUC_A	D04	1A3	2A3	776	858	0.06911	0.0407955	0.0992609	0.026971
ObjectArea_NUC_A	D10	1A1	2A1	860	891	0.0587999	0.0970048	0.0895442	0.0388453
ObjectArea_NUC_A	D10	1A1	2A2	860	870	0.0670944	0.0407353	0.118087	-0.08432
ObjectArea_NUC_A	D10	1A1	2A3	860	828	0.043276	0.408319	0.081922	-0.0268889
ObjectArea_NUC_A	D10	1A2	2A1	840	891	0.0526455	0.1819	0.0816732	0.0104147
ObjectArea_NUC_A	D10	1A2	2A2	840	870	0.0643678	0.0579464	0.102787	-0.114679
ObjectArea_NUC_A	D10	1A2	2A3	840	828	0.0408558	0.48951	0.0929125	-0.0563486
ObjectArea_NUC_A	D10	1A3	2A1	853	891	0.137427	1.41937e-07	0.276654	0.320446
ObjectArea_NUC_A	D10	1A3	2A2	853	870	0.079185	0.00902133	0.272833	0.169445
ObjectArea_NUC_A	D10	1A3	2A3	853	828	0.0898562	0.00226164	0.237971	0.239856
ObjectArea_NUC_A	D16	1A1	2A1	764	789	0.055294	0.186162	0.0990829	0.130225
ObjectArea_NUC_A	D16	1A1	2A2	764	796	0.0645702	0.0774898	0.115762	0.152893
ObjectArea_NUC_A	D16	1A1	2A3	764	848	0.0467747	0.342807	0.108619	0.0785125
ObjectArea_NUC_A	D16	1A2	2A1	741	789	0.0574088	0.161031	0.0653368	0.000605266
ObjectArea_NUC_A	D16	1A2	2A2	741	796	0.0393143	0.593366	0.114474	0.0208634
ObjectArea_NUC_A	D16	1A2	2A3	741	848	0.0344082	0.73729	0.0660954	-0.0456076
ObjectArea_NUC_A	D16	1A3	2A1	766	789	0.0642864	0.0805066	0.115161	0.123867
ObjectArea_NUC_A	D16	1A3	2A2	766	796	0.0796804	0.014072	0.146831	0.149224
ObjectArea_NUC_A	D16	1A3	2A3	766	848	0.0618996	0.0915347	0.125747	0.0660237
ObjectArea_NUC_A	D22	1A1	2A1	852	865	0.0586095	0.104786	0.111785	0.130609
ObjectArea_NUC_A	D22	1A1	2A2	852	986	0.0909208	0.00104528	0.150708	0.150994
ObjectArea_NUC_A	D22	1A1	2A3	852	854	0.0792322	0.00944979	0.222518	0.157404
ObjectArea_NUC_A	D22	1A2	2A1	820	865	0.0264557	0.929871	0.0676011	-0.0048676
ObjectArea_NUC_A	D22	1A2	2A2	820	986	0.0354376	0.627488	0.0741022	0.0128455
ObjectArea_NUC_A	D22	1A2	2A3	820	854	0.0443366	0.38339	0.12675	0.0184148
ObjectArea_NUC_A	D22	1A3	2A1	769	865	0.0543082	0.181061	0.109554	-0.00356856
ObjectArea_NUC_A	D22	1A3	2A2	769	986	0.0366325	0.607964	0.0754725	0.0131306
ObjectArea_NUC_A	D22	1A3	2A3	769	854	0.0566568	0.148818	0.0785364	0.0183811
ObjectArea_NUC_A	E05	1A1	2A1	805	820	0.0474246	0.32039	0.0538934	-0.041301
ObjectArea_NUC_A	E05	1A1	2A2	805	822	0.0497	0.267545	0.108655	0.0330139
ObjectArea_NUC_A	E05	1A1	2A3	805	862	0.0438227	0.400941	0.109441	0.104921
ObjectArea_NUC_A	E05	1A2	2A1	868	820	0.0283804	0.88624	0.0673218	-0.0312345
ObjectArea_NUC_A	E05	1A2	2A2	868	822	0.0521376	0.201258	0.11757	0.0389439
ObjectArea_NUC_A	E05	1A2	2A3	868	862	0.049459	0.24062	0.108868	0.106848
ObjectArea_NUC_A	E05	1A3	2A1	811	820	0.0403868	0.519126	0.0673651	-0.0675064
ObjectArea_NUC_A	E05	1A3	2A2	811	822	0.0536075	0.191274	0.118452	0.00210586
ObjectArea_NUC_A	E05	1A3	2A3	811	862	0.0534272	0.183935	0.117867	0.0694625
ObjectArea_NUC_A	E11	1A1	2A1	755	670	0.0741524	0.04033	0.175043	-0.03424
ObjectArea_NUC_A	E11	1A1	2A2	755	834	0.0692744	0.0445921	0.199855	-0.111021
ObjectArea_NUC_A	E11	1A1	2A3	755	801	0.0529967	0.225034	0.164656	-0.00183199
ObjectArea_NUC_A	E11	1A2	2A1	871	670	0.0290471	0.90668	0.0927726	0.0469893
ObjectArea_NUC_A	E11	1A2	2A2	871	834	0.0301977	0.831999	0.0429766	-0.0391795
ObjectArea_NUC_A	E11	1A2	2A3	871	801	0.0447518	0.373498	0.0743219	0.0833599
ObjectArea_NUC_A	E11	1A3	2A1	855	670	0.0606529	0.126074	0.133733	0.00148411
ObjectArea_NUC_A	E11	1A3	2A2	855	834	0.0456224	0.343198	0.0786706	-0.0771761
ObjectArea_NUC_A	E11	1A3	2A3	855	801	0.0502267	0.247744	0.0790049	0.0346854
ObjectArea_NUC_A	E17	1A1	2A1	895	804	0.0378471	0.578841	0.0664061	0.0197231
ObjectArea_NUC_A	E17	1A1	2A2	895	841	0.0640273	0.0571663	0.103036	0.0885876
ObjectArea_NUC_A	E17	1A1	2A3	895	827	0.0575561	0.115922	0.0932646	0.0381996
ObjectArea_NUC_A	E17	1A2	2A1	780	804	0.0727708	0.0301975	0.145277	-0.177453
ObjectArea_NUC_A	E17	1A2	2A2	780	841	0.0466752	0.341258	0.134409	-0.112491
ObjectArea_NUC_A	E17	1A2	2A3	780	827	0.0649257	0.0678111	0.187263	-0.160024
ObjectArea_NUC_A	E17	1A3	2A1	861	804	0.0282689	0.893893	0.0720534	-0.0344274
ObjectArea_NUC_A	E17	1A3	2A2	861	841	0.031834	0.781697	0.0500275	0.0345122
ObjectArea_NUC_A	E17	1A3	2A3	861	827	0.0284167	0.885182	0.0519565	-0.0159307
ObjectArea_NUC_A	E23	1A1	2A1	945	877	0.0813126	0.0048842	0.185504	0.0748892
ObjectArea_NUC_A	E23	1A1	2A2	945	922	0.109313	2.86664e-05	0.300112	0.284393
ObjectArea_NUC_A	E23	1A1	2A3	945	919	0.139475	2.68272e-08	0.252943	0.196199
ObjectArea_NUC_A	E23	1A2	2A1	836	877	0.0815238	0.0067649	0.176339	-0.107347
ObjectArea_NUC_A	E23	1A2	2A2	836	922	0.0786879	0.0087701	0.206351	0.130836
ObjectArea_NUC_A	E23	1A2	2A3	836	919	0.0376632	0.563746	0.0976136	0.0305686
ObjectArea_NUC_A	E23	1A3	2A1	833	877	0.0762435	0.0139296	0.146867	-0.184203
ObjectArea_NUC_A	E23	1A3	2A2	833	922	0.0685185	0.0328456	0.116286	0.0220188
ObjectArea_NUC_A	E23	1A3	2A3	833	919	0.0355154	0.639995	0.058111	-0.0647936
ObjectArea_NUC_A	F06	1A1	2A1	910	816	0.052591	0.184988	0.107582	0.0762537
ObjectArea_NUC_A	F06	1A1	2A2	910	854	0.125041	2.08e-06	0.138363	-0.229143
ObjectArea_NUC_A	F06	1A1	2A3	910	864	0.048985	0.237995	0.0887255	-0.0441832
ObjectArea_NUC_A	F06	1A2	2A1	853	816	0.0403076	0.506981	0.0800085	0.058009
ObjectArea_NUC_A	F06	1A2	2A2	853	854	0.120249	8.7334e-06	0.247576	-0.231793
ObjectArea_NUC_A	F06	1A2	2A3	853	864	0.033227	0.73046	0.0910053	-0.0562779
ObjectArea_NUC_A	F06	1A3	2A1	897	816	0.131373	7.86163e-07	0.237506	0.243469
ObjectArea_NUC_A	F06	1A3	2A2	897	854	0.0370021	0.58706	0.0599981	-0.0413631
ObjectArea_NUC_A	F06	1A3	2A3	897	864	0.0944042	0.000783887	0.171758	0.131142
ObjectArea_NUC_A	F12	1A1	2A1	800	880	0.0728409	0.0234328	0.0913096	-0.104664
ObjectArea_NUC_A	F12	1A1	2A2	800	803	0.109471	0.00013478	0.196446	-0.198347
ObjectArea_NUC_A	F12	1A1	2A3	800	775	0.0672581	0.0567925	0.144972	-0.0967989
ObjectArea_NUC_A	F12	1A2	2A1	777	880	0.0477624	0.303302	0.0592818	-0.0402359
ObjectArea_NUC_A	F12	1A2	2A2	777	803	0.0574406	0.147622	0.105056	-0.131765
ObjectArea_NUC_A	F12	1A2	2A3	777	775	0.0495255	0.297172	0.129786	-0.0325515
ObjectArea_NUC_A	F12	1A3	2A1	726	880	0.0629132	0.0857739	0.133855	0.105127
ObjectArea_NUC_A	F12	1A3	2A2	726	803	0.0300577	0.881114	0.102319	0.00269518
ObjectArea_NUC_A	F12	1A3	2A3	726	775	0.0742558	0.0320441	0.0859457	0.113727
ObjectArea_NUC_A	F18	1A1	2A1	867	838	0.0335588	0.723271	0.056318	-0.00589434
ObjectArea_NUC_A	F18	1A1	2A2	867	911	0.0358542	0.617598	0.0958923	0.0421708
ObjectArea_NUC_A	F18	1A1	2A3	867	876	0.0360557	0.622726	0.0746255	-0.0174308
ObjectArea_NUC_A	F18	1A2	2A1	901	838	0.0979898	0.000478512	0.233382	0.222393
ObjectArea_NUC_A	F18	1A2	2A2	901	911	0.105555	8.263e-05	0.224849	0.277357
ObjectArea_NUC_A	F18	1A2	2A3	901	876	0.0805916	0.00624159	0.186467	0.2092
ObjectArea_NUC_A	F18	1A3	2A1	891	838	0.0419268	0.433589	0.0683773	0.00803773
ObjectArea_NUC_A	F18	1A3	2A2	891	911	0.0321929	0.738906	0.0682014	0.0570878
ObjectArea_NUC_A	F18	1A3	2A3	891	876	0.0263172	0.919658	0.0415189	-0.00373518
ObjectArea_NUC_A	G02	1A1	2A1	785	693	0.0548616	0.217888	0.113399	-0.130792
ObjectArea_NUC_A	G02	1A1	2A2	785	965	0.0608165	0.08135	0.0914157	-0.0346432
ObjectArea_NUC_A	G02	1A1	2A3	785	956	0.114117	2.66245e-05	0.218552	-0.21517
ObjectArea_NUC_A	G02	1A2	2A1	797	693	0.0493463	0.327407	0.0886244	-0.0690433
ObjectArea_NUC_A	G02	1A2	2A2	797	965	0.0514949	0.197355	0.0798811	0.0220242
ObjectArea_NUC_A	G02	1A2	2A3	797	956	0.0869028	0.00281778	0.236599	-0.148962
ObjectArea_NUC_A	G02	1A3	2A1	860	693	0.0855364	0.0072816	0.148471	0.138644
ObjectArea_NUC_A	G02	1A3	2A2	860	965	0.0977527	0.000336311	0.130917	0.246737
ObjectArea_NUC_A	G02	1A3	2A3	860	956	0.0303542	0.798394	0.0829857	0.0437841
ObjectArea_NUC_A	G07	1A1	2A1	782	695	0.0728422	0.0402867	0.102265	0.0628944
ObjectArea_NUC_A	G07	1A1	2A2	782	797	0.0496154	0.285639	0.101653	0.0537231
ObjectArea_NUC_A	G07	1A1	2A3	782	880	0.0611718	0.0901998	0.0991321	0.0955394
ObjectArea_NUC_A	G07	1A2	2A1	823	695	0.0674458	0.0648951	0.153629	0.072937
ObjectArea_NUC_A	G07	1A2	2A2	823	797	0.0502629	0.257989	0.110242	0.0629541
ObjectArea_NUC_A	G07	1A2	2A3	823	880	0.0717221	0.0251698	0.161399	0.108471
ObjectArea_NUC_A	G07	1A3	2A1	892	695	0.0711779	0.0381965	0.159112	0.0812871
ObjectArea_NUC_A	G07	1A3	2A2	892	797	0.0422394	0.440471	0.117105	0.0712111
ObjectArea_NUC_A	G07	1A3	2A3	892	880	0.0543977	0.14531	0.17416	0.117152
ObjectArea_NUC_A	G13	1A1	2A1	763	730	0.0541177	0.224586	0.0960491	-0.0824918
ObjectArea_NUC_A	G13	1A1	2A2	763	741	0.076564	0.0243756	0.121522	0.0120876
ObjectArea_NUC_A	G13	1A1	2A3	763	847	0.0430229	0.447325	0.090416	-0.0480567
ObjectArea_NUC_A	G13	1A2	2A1	815	730	0.0450962	0.413852	0.115128	0.0827795
ObjectArea_NUC_A	G13	1A2	2A2	815	741	0.0887443	0.00442639	0.160412	0.203271
ObjectArea_NUC_A	G13	1A2	2A3	815	847	0.0627665	0.07581	0.145742	0.126649
ObjectArea_NUC_A	G13	1A3	2A1	722	730	0.0236861	0.987007	0.0737678	-0.0140172
ObjectArea_NUC_A	G13	1A3	2A2	722	741	0.0680091	0.0679025	0.167	0.0891568
ObjectArea_NUC_A	G13	1A3	2A3	722	847	0.0366178	0.672818	0.082229	0.0235471
ObjectArea_NUC_A	G19	1A1	2A1	718	809	0.077731	0.0201687	0.151945	0.0587548
ObjectArea_NUC_A	G19	1A1	2A2	718	835	0.0648108	0.0780787	0.118211	0.0285075
ObjectArea_NUC_A	G19	1A1	2A3	718	950	0.0590324	0.115653	0.173592	0.00198885
ObjectArea_NUC_A	G19	1A2	2A1	869	809	0.0559016	0.145766	0.106973	0.0537957
ObjectArea_NUC_A	G19	1A2	2A2	869	835	0.0451975	0.349224	0.100332	0.0202161
ObjectArea_NUC_A	G19	1A2	2A3	869	950	0.0673309	0.032652	0.183843	-0.00922409
ObjectArea_NUC_A	G19	1A3	2A1	837	809	0.0736812	0.02297	0.170188	0.180165
ObjectArea_NUC_A	G19	1A3	2A2	837	835	0.0595469	0.103178	0.133503	0.142724
ObjectArea_NUC_A	G19	1A3	2A3	837	950	0.0606665	0.0756059	0.100203	0.109899
ObjectArea_NUC_A	H03	1A1	2A1	712	747	0.0556665	0.208621	0.0967743	0.10698
ObjectArea_NUC_A	H03	1A1	2A2	712	812	0.0631261	0.0972573	0.125882	0.0146084
ObjectArea_NUC_A	H03	1A1	2A3	712	863	0.0292324	0.892731	0.0720948	0.0274056
ObjectArea_NUC_A	H03	1A2	2A1	879	747	0.0954855	0.00126775	0.197489	0.218329
ObjectArea_NUC_A	H03	1A2	2A2	879	812	0.0985138	0.000553352	0.2151	0.120184
ObjectArea_NUC_A	H03	1A2	2A3	879	863	0.0724172	0.0207708	0.181521	0.133781
ObjectArea_NUC_A	H03	1A3	2A1	812	747	0.0787435	0.0160543	0.0978686	0.156684
ObjectArea_NUC_A	H03	1A3	2A2	812	812	0.0899015	0.00282383	0.162288	0.0683336
ObjectArea_NUC_A	H03	1A3	2A3	812	863	0.0459775	0.339402	0.0782147	0.0805738
ObjectArea_NUC_A	H08	1A1	2A1	914	922	0.0880756	0.0016158	0.172269	-0.152287
ObjectArea_NUC_A	H08	1A1	2A2	914	799	0.0934428	0.00116885	0.230252	-0.153858
ObjectArea_NUC_A	H08	1A1	2A3	914	820	0.0994476	0.000387368	0.178724	-0.11633
ObjectArea_NUC_A	H08	1A2	2A1	781	922	0.0360903	0.640443	0.0610201	0.00944945
ObjectArea_NUC_A	H08	1A2	2A2	781	799	0.0485706	0.309131	0.114035	0.00806551
ObjectArea_NUC_A	H08	1A2	2A3	781	820	0.0255988	0.955758	0.0615947	0.0411224
ObjectArea_NUC_A	H08	1A3	2A1	882	922	0.0319034	0.74852	0.0812685	0.00354008
ObjectArea_NUC_A	H08	1A3	2A2	882	799	0.056915	0.132239	0.0962375	0.00207036
ObjectArea_NUC_A	H08	1A3	2A3	882	820	0.0371633	0.600171	0.078871	0.037176
ObjectArea_NUC_A	H14	1A1	2A1	739	868	0.0627888	0.0859264	0.121904	-0.0702587
ObjectArea_NUC_A	H14	1A1	2A2	739	832	0.0680607	0.0532497	0.161749	-0.139566
ObjectArea_NUC_A	H14	1A1	2A3	739	909	0.058224	0.12609	0.139098	0.0189508
ObjectArea_NUC_A	H14	1A2	2A1	854	868	0.103838	0.000185998	0.253799	0.229353
ObjectArea_NUC_A	H14	1A2	2A2	854	832	0.0828482	0.00614524	0.178041	0.145978
ObjectArea_NUC_A	H14	1A2	2A3	854	909	0.13326	3.23026e-07	0.258398	0.336669
ObjectArea_NUC_A	H14	1A3	2A1	830	868	0.0456193	0.340334	0.0709884	0.0170373
ObjectArea_NUC_A	H14	1A3	2A2	830	832	0.0704732	0.0322579	0.0851228	-0.0603805
ObjectArea_NUC_A	H14	1A3	2A3	830	909	0.0624518	0.0678036	0.106811	0.116687
ObjectArea_NUC_A	H20	1A1	2A1	822	867	0.055056	0.154847	0.0911181	-0.00589334
ObjectArea_NUC_A	H20	1A1	2A2	822	863	0.0380089	0.5772	0.047496	0.0599694
ObjectArea_NUC_A	H20	1A1	2A3	822	940	0.0803903	0.0069094	0.13082	-0.111799
ObjectArea_NUC_A	H20	1A2	2A1	779	867	0.0483348	0.293113	0.0826529	0.0765132
ObjectArea_NUC_A	H20	1A2	2A2	779	863	0.103715	0.000299014	0.15095	0.133751
ObjectArea_NUC_A	H20	1A2	2A3	779	940	0.037051	0.602473	0.0779688	-0.015524
ObjectArea_NUC_A	H20	1A3	2A1	842	867	0.0561113	0.135747	0.104146	-0.09102
ObjectArea_NUC_A	H20	1A3	2A2	842	863	0.0452559	0.347186	0.0700445	-0.0329548
ObjectArea_NUC_A	H20	1A3	2A3	842	940	0.0718426	0.0204102	0.142112	-0.184387
ObjectArea_NUC_A	I04	1A1	2A1	789	890	0.0956366	0.000951528	0.238105	-0.198849
ObjectArea_NUC_A	I04	1A1	2A2	789	853	0.0902875	0.00250533	0.206987	-0.164274
ObjectArea_NUC_A	I04	1A1	2A3	789	887	0.0585117	0.11461	0.140927	-0.107623
ObjectArea_NUC_A	I04	1A2	2A1	842	890	0.0555446	0.138496	0.178013	-0.063776
ObjectArea_NUC_A	I04	1A2	2A2	842	853	0.0526923	0.190009	0.145575	-0.0261671
ObjectArea_NUC_A	I04	1A2	2A3	842	887	0.0374571	0.579497	0.105293	0.0354531
ObjectArea_NUC_A	I04	1A3	2A1	873	890	0.0411663	0.443996	0.0717079	-0.0328637
ObjectArea_NUC_A	I04	1A3	2A2	873	853	0.0255657	0.940576	0.0608277	0.0078154
ObjectArea_NUC_A	I04	1A3	2A3	873	887	0.0438083	0.367173	0.0659685	0.0744661
ObjectArea_NUC_A	I09	1A1	2A1	756	799	0.0739681	0.0285093	0.149717	0.0314429
ObjectArea_NUC_A	I09	1A1	2A2	756	854	0.0815552	0.00964541	0.124754	0.065358
ObjectArea_NUC_A	I09	1A1	2A3	756	734	0.046008	0.409699	0.109752	-0.0169827
ObjectArea_NUC_A	I09	1A2	2A1	755	799	0.10627	0.000311297	0.170195	0.165595
ObjectArea_NUC_A	I09	1A2	2A2	755	854	0.116378	3.86251e-05	0.239417	0.206909
ObjectArea_NUC_A	I09	1A2	2A3	755	734	0.070177	0.0511668	0.113954	0.106606
ObjectArea_NUC_A	I09	1A3	2A1	738	799	0.06974	0.047897	0.157865	-0.112816
ObjectArea_NUC_A	I09	1A3	2A2	738	854	0.0379499	0.618612	0.0652085	-0.0794154
ObjectArea_NUC_A	I09	1A3	2A3	738	734	0.0636229	0.101653	0.19469	-0.160506
ObjectArea_NUC_A	I15	1A1	2A1	801	723	0.0595728	0.134747	0.131284	0.0989499
ObjectArea_NUC_A	I15	1A1	2A2	801	892	0.0852956	0.0043065	0.138276	0.165268
ObjectArea_NUC_A	I15	1A1	2A3	801	938	0.0388946	0.530445	0.100077	0.00408692
ObjectArea_NUC_A	I15	1A2	2A1	807	723	0.0681999	0.0575937	0.166561	-0.0550573
ObjectArea_NUC_A	I15	1A2	2A2	807	892	0.0517584	0.206384	0.134047	0.0154055
ObjectArea_NUC_A	I15	1A2	2A3	807	938	0.0902603	0.00170364	0.232402	-0.155849
ObjectArea_NUC_A	I15	1A3	2A1	690	723	0.0390342	0.655075	0.10164	0.0114444
ObjectArea_NUC_A	I15	1A3	2A2	690	892	0.0555014	0.181867	0.0805203	0.084881
ObjectArea_NUC_A	I15	1A3	2A3	690	938	0.0468743	0.346748	0.108624	-0.0936014
ObjectArea_NUC_A	I21	1A1	2A1	889	692	0.0646128	0.0776255	0.13799	0.162931
ObjectArea_NUC_A	I21	1A1	2A2	889	919	0.0846399	0.00308489	0.17582	0.224499
ObjectArea_NUC_A	I21	1A1	2A3	889	918	0.0528034	0.161077	0.0814584	0.122726
ObjectArea_NUC_A	I21	1A2	2A1	902	692	0.03953	0.573292	0.0882331	0.091477
ObjectArea_NUC_A	I21	1A2	2A2	902	919	0.0587487	0.0863657	0.113941	0.14425
ObjectArea_NUC_A	I21	1A2	2A3	902	918	0.0482177	0.240714	0.130079	0.0570158
ObjectArea_NUC_A	I21	1A3	2A1	891	692	0.0737189	0.0290056	0.143617	0.187439
ObjectArea_NUC_A	I21	1A3	2A2	891	919	0.0935873	0.000723454	0.172302	0.24998
ObjectArea_NUC_A	I21	1A3	2A3	891	918	0.0627517	0.0568238	0.11418	0.1466
ObjectArea_NUC_A	J05	1A1	2A1	706	769	0.0557657	0.202463	0.122971	0.0568489
ObjectArea_NUC_A	J05	1A1	2A2	706	795	0.0662106	0.0753652	0.100531	0.0136602
ObjectArea_NUC_A	J05	1A1	2A3	706	762	0.0386303	0.644845	0.0580128	-0.00467927
ObjectArea_NUC_A	J05	1A2	2A1	818	769	0.0799247	0.0126403	0.197161	-0.0465991
ObjectArea_NUC_A	J05	1A2	2A2	818	795	0.0565638	0.151506	0.121354	-0.0831497
ObjectArea_NUC_A	J05	1A2	2A3	818	762	0.0508731	0.258969	0.129226	-0.0986703
ObjectArea_NUC_A	J05	1A3	2A1	806	769	0.0517801	0.241982	0.124711	0.0520065
ObjectArea_NUC_A	J05	1A3	2A2	806	795	0.0445011	0.406293	0.077368	0.0121345
ObjectArea_NUC_A	J05	1A3	2A3	806	762	0.0279075	0.920465	0.056561	-0.00479652
ObjectArea_NUC_A	J10	1A1	2A1	829	811	0.0250536	0.959107	0.0592907	-0.0405847
ObjectArea_NUC_A	J10	1A1	2A2	829	844	0.0397884	0.522044	0.0779913	-0.0794675
ObjectArea_NUC_A	J10	1A1	2A3	829	925	0.0599224	0.0865927	0.114549	-0.0751509
ObjectArea_NUC_A	J10	1A2	2A1	862	811	0.0283872	0.889265	0.0502838	-0.00238594
ObjectArea_NUC_A	J10	1A2	2A2	862	844	0.0331149	0.737931	0.0677723	-0.0422743
ObjectArea_NUC_A	J10	1A2	2A3	862	925	0.069129	0.0281158	0.106219	-0.037846
ObjectArea_NUC_A	J10	1A3	2A1	709	811	0.0439601	0.457744	0.102894	0.0420875
ObjectArea_NUC_A	J10	1A3	2A2	709	844	0.0431186	0.470812	0.0986205	0.000485117
ObjectArea_NUC_A	J10	1A3	2A3	709	925	0.0406557	0.520748	0.064335	0.00510369
ObjectArea_NUC_A	J16	1A1	2A1	758	840	0.0493152	0.287137	0.114744	-0.0430161
ObjectArea_NUC_A	J16	1A1	2A2	758	976	0.0462147	0.321901	0.0709831	0.0807861
ObjectArea_NUC_A	J16	1A1	2A3	758	915	0.0758049	0.017054	0.101147	-0.134367
ObjectArea_NUC_A	J16	1A2	2A1	747	840	0.0326879	0.792048	0.0937425	-0.0394484
ObjectArea_NUC_A	J16	1A2	2A2	747	976	0.0604865	0.0904313	0.0980261	0.0661624
ObjectArea_NUC_A	J16	1A2	2A3	747	915	0.0658108	0.0567437	0.137228	-0.117376
ObjectArea_NUC_A	J16	1A3	2A1	779	840	0.0538037	0.192474	0.119287	-0.122399
ObjectArea_NUC_A	J16	1A3	2A2	779	976	0.0660591	0.0455997	0.126028	-0.0141826
ObjectArea_NUC_A	J16	1A3	2A3	779	915	0.0888613	0.0026008	0.185537	-0.20225
ObjectArea_NUC_A	J22	1A1	2A1	624	793	0.0634195	0.120495	0.113047	0.0489544
ObjectArea_NUC_A	J22	1A1	2A2	624	855	0.118922	7.41085e-05	0.191188	0.291685
ObjectArea_NUC_A	J22	1A1	2A3	624	940	0.102953	0.000705131	0.158757	0.215464
ObjectArea_NUC_A	J22	1A2	2A1	754	793	0.0322868	0.81521	0.11306	-0.0168041
ObjectArea_NUC_A	J22	1A2	2A2	754	855	0.0850466	0.00607962	0.174903	0.198229
ObjectArea_NUC_A	J22	1A2	2A3	754	940	0.0714403	0.0279432	0.132079	0.130706
ObjectArea_NUC_A	J22	1A3	2A1	729	793	0.0518927	0.258037	0.111716	-0.121673
ObjectArea_NUC_A	J22	1A3	2A2	729	855	0.0429861	0.461225	0.0775349	0.0825163
ObjectArea_NUC_A	J22	1A3	2A3	729	940	0.0414923	0.479479	0.0652849	0.018398
ObjectArea_NUC_A	K06	1A1	2A1	880	816	0.0743316	0.0185825	0.153746	-0.00469033
ObjectArea_NUC_A	K06	1A1	2A2	880	821	0.117966	1.46931e-05	0.19659	-0.166977
ObjectArea_NUC_A	K06	1A1	2A3	880	761	0.0530761	0.200465	0.133146	-0.0944503
ObjectArea_NUC_A	K06	1A2	2A1	894	816	0.0366249	0.616285	0.0783713	0.046094
ObjectArea_NUC_A	K06	1A2	2A2	894	821	0.0943412	0.000982901	0.11878	-0.106995
ObjectArea_NUC_A	K06	1A2	2A3	894	761	0.0338363	0.734343	0.08136	-0.0385783
ObjectArea_NUC_A	K06	1A3	2A1	799	816	0.0631258	0.0801113	0.153039	-0.0939806
ObjectArea_NUC_A	K06	1A3	2A2	799	821	0.110636	9.90668e-05	0.200724	-0.239047
ObjectArea_NUC_A	K06	1A3	2A3	799	761	0.0871326	0.00537947	0.141605	-0.174216
ObjectArea_NUC_A	K11	1A1	2A1	643	658	0.0627142	0.154828	0.149727	0.0821524
ObjectArea_NUC_A	K11	1A1	2A2	643	868	0.0574191	0.174969	0.135468	0.0605219
ObjectArea_NUC_A	K11	1A1	2A3	643	873	0.052829	0.252663	0.0974758	-0.0815364
ObjectArea_NUC_A	K11	1A2	2A1	864	658	0.0347257	0.758581	0.0654265	-0.0450102
ObjectArea_NUC_A	K11	1A2	2A2	864	868	0.0398692	0.496783	0.0650706	-0.0674116
ObjectArea_NUC_A	K11	1A2	2A3	864	873	0.0895857	0.00187922	0.17244	-0.214533
ObjectArea_NUC_A	K11	1A3	2A1	896	658	0.0508881	0.279593	0.118516	0.0547998
ObjectArea_NUC_A	K11	1A3	2A2	896	868	0.0322941	0.747331	0.113616	0.0313998
ObjectArea_NUC_A	K11	1A3	2A3	896	873	0.05823	0.0997013	0.0967371	-0.12228
ObjectArea_NUC_A	K17	1A1	2A1	750	729	0.0840165	0.0108265	0.115723	-0.15244
ObjectArea_NUC_A	K17	1A1	2A2	750	942	0.0445605	0.378328	0.0994931	0.0077497
ObjectArea_NUC_A	K17	1A1	2A3	750	926	0.0491174	0.2702	0.103901	-0.026136
ObjectArea_NUC_A	K17	1A2	2A1	908	729	0.0604805	0.103811	0.0845063	-0.0479079
ObjectArea_NUC_A	K17	1A2	2A2	908	942	0.0469593	0.259718	0.0793693	0.115522
ObjectArea_NUC_A	K17	1A2	2A3	908	926	0.0349545	0.62981	0.0637612	0.0809507
ObjectArea_NUC_A	K17	1A3	2A1	875	729	0.106637	0.000236119	0.184523	-0.259098
ObjectArea_NUC_A	K17	1A3	2A2	875	942	0.0611052	0.0675773	0.162212	-0.120635
ObjectArea_NUC_A	K17	1A3	2A3	875	926	0.0748275	0.0129734	0.173234	-0.149925
ObjectArea_NUC_A	K23	1A1	2A1	829	746	0.0484999	0.314121	0.122862	0.0332989
ObjectArea_NUC_A	K23	1A1	2A2	829	877	0.134096	4.41511e-07	0.261544	0.35212
ObjectArea_NUC_A	K23	1A1	2A3	829	804	0.122738	9.12697e-06	0.241944	0.272508
ObjectArea_NUC_A	K23	1A2	2A1	765	746	0.0983424	0.00134373	0.198882	-0.244879
ObjectArea_NUC_A	K23	1A2	2A2	765	877	0.0517137	0.224547	0.106331	0.0370631
ObjectArea_NUC_A	K23	1A2	2A3	765	804	0.0609355	0.108808	0.0967595	-0.0333396
ObjectArea_NUC_A	K23	1A3	2A1	838	746	0.0637705	0.0807125	0.143361	-0.154206
ObjectArea_NUC_A	K23	1A3	2A2	838	877	0.068928	0.0340885	0.124872	0.151176
ObjectArea_NUC_A	K23	1A3	2A3	838	804	0.0596718	0.107624	0.150392	0.0749207
ObjectArea_NUC_A	L02	1A1	2A1	419	806	0.133942	0.000101177	0.27257	-0.285088
ObjectArea_NUC_A	L02	1A1	2A2	419	807	0.131889	0.00013614	0.222817	-0.256589
ObjectArea_NUC_A	L02	1A1	2A3	419	881	0.157976	1.39907e-06	0.241172	-0.263647
ObjectArea_NUC_A	L02	1A2	2A1	739	806	0.0520269	0.247626	0.150945	-0.0585286
ObjectArea_NUC_A	L02	1A2	2A2	739	807	0.0432397	0.466455	0.0743058	-0.0308474
ObjectArea_NUC_A	L02	1A2	2A3	739	881	0.0841475	0.00674983	0.115955	-0.037703
ObjectArea_NUC_A	L02	1A3	2A1	707	806	0.0392196	0.608458	0.0715945	-0.05535
ObjectArea_NUC_A	L02	1A3	2A2	707	807	0.0406223	0.562824	0.0913004	-0.0291423
ObjectArea_NUC_A	L02	1A3	2A3	707	881	0.047885	0.329518	0.137606	-0.0356329
ObjectArea_NUC_A	L07	1A1	2A1	833	746	0.0854626	0.00637264	0.227883	-0.172478
ObjectArea_NUC_A	L07	1A1	2A2	833	894	0.0362722	0.621756	0.0561341	0.0133877
ObjectArea_NUC_A	L07	1A1	2A3	833	796	0.0351653	0.695421	0.0830932	-0.0250641
ObjectArea_NUC_A	L07	1A2	2A1	855	746	0.0712729	0.0349299	0.145959	-0.18285
ObjectArea_NUC_A	L07	1A2	2A2	855	894	0.0335806	0.707881	0.0799609	0.00529255
ObjectArea_NUC_A	L07	1A2	2A3	855	796	0.0346146	0.706586	0.142511	-0.0336301
ObjectArea_NUC_A	L07	1A3	2A1	781	746	0.0827014	0.0108229	0.226632	-0.0995728
ObjectArea_NUC_A	L07	1A3	2A2	781	894	0.0417795	0.460772	0.0919337	0.0964247
ObjectArea_NUC_A	L07	1A3	2A3	781	796	0.0438589	0.434269	0.0846463	0.0558769
ObjectArea_NUC_A	L12	1A1	2A1	715	793	0.117093	6.65824e-05	0.281747	-0.259971
ObjectArea_NUC_A	L12	1A1	2A2	715	776	0.0645628	0.089883	0.164162	-0.129137
ObjectArea_NUC_A	L12	1A1	2A3	715	776	0.0912732	0.00405802	0.227192	-0.202342
ObjectArea_NUC_A	L12	1A2	2A1	815	793	0.0790831	0.0131119	0.188661	-0.177135
ObjectArea_NUC_A	L12	1A2	2A2	815	776	0.048939	0.296951	0.0914236	-0.0258588
ObjectArea_NUC_A	L12	1A2	2A3	815	776	0.0845962	0.006762	0.119525	-0.110502
ObjectArea_NUC_A	L12	1A3	2A1	815	793	0.077788	0.015438	0.144916	-0.114441
ObjectArea_NUC_A	L12	1A3	2A2	815	776	0.0541838	0.193621	0.118103	0.0238797
ObjectArea_NUC_A	L12	1A3	2A3	815	776	0.041566	0.498184	0.0776796	-0.0535149
ObjectArea_NUC_A	L18	1A1	2A1	894	805	0.076831	0.0134645	0.162915	0.128336
ObjectArea_NUC_A	L18	1A1	2A2	894	894	0.0469799	0.277321	0.0985086	-0.0229962
ObjectArea_NUC_A	L18	1A1	2A3	894	881	0.0390432	0.508104	0.0964865	0.0669212
ObjectArea_NUC_A	L18	1A2	2A1	861	805	0.0421451	0.450815	0.144128	-0.0291793
ObjectArea_NUC_A	L18	1A2	2A2	861	894	0.0808877	0.00643409	0.13061	-0.163435
ObjectArea_NUC_A	L18	1A2	2A3	861	881	0.0363355	0.613342	0.0815025	-0.0836642
ObjectArea_NUC_A	L18	1A3	2A1	943	805	0.0763824	0.012598	0.189604	0.0570232
ObjectArea_NUC_A	L18	1A3	2A2	943	894	0.051039	0.182941	0.116887	-0.0861103
ObjectArea_NUC_A	L18	1A3	2A3	943	881	0.051969	0.170718	0.107288	-0.00106448
ObjectArea_NUC_A	M03	1A1	2A1	789	841	0.0687967	0.042412	0.132045	-0.0989431
ObjectArea_NUC_A	M03	1A1	2A2	789	786	0.0472576	0.342784	0.0897299	0.0755711
ObjectArea_NUC_A	M03	1A1	2A3	789	990	0.120164	6.22681e-06	0.257383	-0.188967
ObjectArea_NUC_A	M03	1A2	2A1	848	841	0.071073	0.0280809	0.105475	-0.0763039
ObjectArea_NUC_A	M03	1A2	2A2	848	786	0.0406585	0.510111	0.0714345	0.0872368
ObjectArea_NUC_A	M03	1A2	2A3	848	990	0.0872332	0.00191438	0.197726	-0.160667
ObjectArea_NUC_A	M03	1A3	2A1	811	841	0.0551176	0.16269	0.102244	-0.0635517
ObjectArea_NUC_A	M03	1A3	2A2	811	786	0.0575845	0.141655	0.11694	0.108577
ObjectArea_NUC_A	M03	1A3	2A3	811	990	0.075217	0.0128914	0.144005	-0.152346
ObjectArea_NUC_A	M08	1A1	2A1	734	724	0.0883827	0.00673004	0.148406	-0.0827778
ObjectArea_NUC_A	M08	1A1	2A2	734	922	0.0743674	0.0217727	0.135296	-0.0889585
ObjectArea_NUC_A	M08	1A1	2A3	734	724	0.048478	0.358485	0.0787338	0.00487336
ObjectArea_NUC_A	M08	1A2	2A1	889	724	0.0565925	0.155162	0.115875	-0.0519275
ObjectArea_NUC_A	M08	1A2	2A2	889	922	0.0436365	0.354815	0.0880072	-0.0576737
ObjectArea_NUC_A	M08	1A2	2A3	889	724	0.0210989	0.994271	0.0351988	0.0295606
ObjectArea_NUC_A	M08	1A3	2A1	731	724	0.0662228	0.0823097	0.136745	-0.100462
ObjectArea_NUC_A	M08	1A3	2A2	731	922	0.059466	0.111841	0.114059	-0.106022
ObjectArea_NUC_A	M08	1A3	2A3	731	724	0.037495	0.685965	0.0568974	-0.021616
ObjectArea_NUC_A	M13	1A1	2A1	696	766	0.0497884	0.326558	0.124461	0.0707352
ObjectArea_NUC_A	M13	1A1	2A2	696	848	0.0397419	0.581955	0.0827926	0.0414327
ObjectArea_NUC_A	M13	1A1	2A3	696	823	0.0665581	0.0707965	0.11691	0.185889
ObjectArea_NUC_A	M13	1A2	2A1	735	766	0.0689757	0.0563617	0.164589	-0.131669
ObjectArea_NUC_A	M13	1A2	2A2	735	848	0.0828488	0.0089871	0.20179	-0.159237
ObjectArea_NUC_A	M13	1A2	2A3	735	823	0.0658781	0.0687753	0.154827	-0.0233305
ObjectArea_NUC_A	M13	1A3	2A1	764	766	0.0443762	0.438555	0.0990194	-0.0922902
ObjectArea_NUC_A	M13	1A3	2A2	764	848	0.0712054	0.0339675	0.118427	-0.118548
ObjectArea_NUC_A	M13	1A3	2A3	764	823	0.0536522	0.20415	0.0932119	0.0108977
ObjectArea_NUC_A	M19	1A1	2A1	802	708	0.0352473	0.738491	0.0685954	-0.00106651
ObjectArea_NUC_A	M19	1A1	2A2	802	908	0.0355664	0.65421	0.0925207	0.0262088
ObjectArea_NUC_A	M19	1A1	2A3	802	850	0.067983	0.0441063	0.181597	0.142477
ObjectArea_NUC_A	M19	1A2	2A1	821	708	0.106665	0.000350063	0.225692	-0.198116
ObjectArea_NUC_A	M19	1A2	2A2	821	908	0.0798545	0.00818385	0.143734	-0.171458
ObjectArea_NUC_A	M19	1A2	2A3	821	850	0.063965	0.0655902	0.0778323	-0.0578213
ObjectArea_NUC_A	M19	1A3	2A1	936	708	0.0656236	0.0621187	0.123699	-0.074765
ObjectArea_NUC_A	M19	1A3	2A2	936	908	0.0260599	0.912996	0.070124	-0.0468131
ObjectArea_NUC_A	M19	1A3	2A3	936	850	0.0407516	0.450099	0.0748276	0.0723393
ObjectArea_NUC_A	N04	1A1	2A1	748	924	0.0296028	0.861801	0.0736187	-0.0385011
ObjectArea_NUC_A	N04	1A1	2A2	748	844	0.0565996	0.157541	0.0926448	-0.0692704
ObjectArea_NUC_A	N04	1A1	2A3	748	862	0.0405319	0.526151	0.108531	0.0161707
ObjectArea_NUC_A	N04	1A2	2A1	831	924	0.0561169	0.127112	0.091442	-0.0705005
ObjectArea_NUC_A	N04	1A2	2A2	831	844	0.0590307	0.108045	0.0701827	-0.0977058
ObjectArea_NUC_A	N04	1A2	2A3	831	862	0.0414032	0.462822	0.0562699	-0.0221614
ObjectArea_NUC_A	N04	1A3	2A1	789	924	0.0384796	0.554217	0.069512	-0.0631906
ObjectArea_NUC_A	N04	1A3	2A2	789	844	0.0546856	0.174383	0.0808041	-0.0927814
ObjectArea_NUC_A	N04	1A3	2A3	789	862	0.0300845	0.849935	0.0706891	-0.0106129
ObjectArea_NUC_A	N09	1A1	2A1	839	733	0.103714	0.000442462	0.235431	0.227415
ObjectArea_NUC_A	N09	1A1	2A2	839	718	0.100285	0.000834202	0.217112	0.274689
ObjectArea_NUC_A	N09	1A1	2A3	839	759	0.0323209	0.7994	0.048227	0.0692683
ObjectArea_NUC_A	N09	1A2	2A1	806	733	0.0533177	0.225174	0.0976454	0.0835124
ObjectArea_NUC_A	N09	1A2	2A2	806	718	0.0483387	0.337468	0.10387	0.12788
ObjectArea_NUC_A	N09	1A2	2A3	806	759	0.0670891	0.0592678	0.162522	-0.0649124
ObjectArea_NUC_A	N09	1A3	2A1	843	733	0.0401978	0.550733	0.0932206	-0.0533847
ObjectArea_NUC_A	N09	1A3	2A2	843	718	0.0318946	0.825114	0.0547934	-0.0135017
ObjectArea_NUC_A	N09	1A3	2A3	843	759	0.102814	0.000430455	0.213176	-0.186806
ObjectArea_NUC_A	N14	1A1	2A1	717	596	0.0648559	0.129367	0.160561	0.0921471
ObjectArea_NUC_A	N14	1A1	2A2	717	778	0.0356778	0.72918	0.106669	-0.0731149
ObjectArea_NUC_A	N14	1A1	2A3	717	805	0.0604364	0.125255	0.130215	0.0974711
ObjectArea_NUC_A	N14	1A2	2A1	670	596	0.0524642	0.350398	0.116853	0.14124
ObjectArea_NUC_A	N14	1A2	2A2	670	778	0.039159	0.639003	0.0739936	-0.0493641
ObjectArea_NUC_A	N14	1A2	2A3	670	805	0.0510522	0.296374	0.103449	0.147381
ObjectArea_NUC_A	N14	1A3	2A1	830	596	0.0528665	0.286843	0.107441	0.103749
ObjectArea_NUC_A	N14	1A3	2A2	830	778	0.0431226	0.444076	0.0698532	-0.0807967
ObjectArea_NUC_A	N14	1A3	2A3	830	805	0.0498241	0.262356	0.106511	0.109694
ObjectArea_NUC_A	N20	1A1	2A1	830	653	0.0977822	0.00184438	0.236432	0.203724
ObjectArea_NUC_A	N20	1A1	2A2	830	776	0.0886225	0.0036741	0.14972	0.178745
ObjectArea_NUC_A	N20	1A1	2A3	830	903	0.044537	0.357595	0.0911746	0.0581788
ObjectArea_NUC_A	N20	1A2	2A1	848	653	0.0442316	0.465979	0.102099	-0.119029
ObjectArea_NUC_A	N20	1A2	2A2	848	776	0.0731254	0.0262433	0.144196	-0.139467
ObjectArea_NUC_A	N20	1A2	2A3	848	903	0.102939	0.000188785	0.212124	-0.238112
ObjectArea_NUC_A	N20	1A3	2A1	847	653	0.0689525	0.0600206	0.145022	0.146677
ObjectArea_NUC_A	N20	1A3	2A2	847	776	0.0526692	0.211218	0.0810833	0.120505
ObjectArea_NUC_A	N20	1A3	2A3	847	903	0.0420911	0.421006	0.105046	-0.00581657
ObjectArea_NUC_A	O05	1A1	2A1	815	681	0.0314046	0.857737	0.102296	0.0286276
ObjectArea_NUC_A	O05	1A1	2A2	815	854	0.0361848	0.645816	0.0649271	-0.0849371
ObjectArea_NUC_A	O05	1A1	2A3	815	863	0.0517513	0.211568	0.106709	-0.107945
ObjectArea_NUC_A	O05	1A2	2A1	788	681	0.0863186	0.00864729	0.204001	-0.168135
ObjectArea_NUC_A	O05	1A2	2A2	788	854	0.110406	9.15827e-05	0.159904	-0.273891
ObjectArea_NUC_A	O05	1A2	2A3	788	863	0.118489	1.89684e-05	0.241885	-0.295317
ObjectArea_NUC_A	O05	1A3	2A1	868	681	0.0456752	0.403517	0.0717607	0.0490836
ObjectArea_NUC_A	O05	1A3	2A2	868	854	0.0451009	0.345313	0.108169	-0.0677946
ObjectArea_NUC_A	O05	1A3	2A3	868	863	0.0338961	0.702688	0.107826	-0.0914741
ObjectArea_NUC_A	O10	1A1	2A1	752	645	0.066242	0.0949889	0.0891371	-0.105711
ObjectArea_NUC_A	O10	1A1	2A2	752	809	0.0840807	0.00808869	0.0967128	-0.134715
ObjectArea_NUC_A	O10	1A1	2A3	752	895	0.0528631	0.20355	0.0910561	-0.0148172
ObjectArea_NUC_A	O10	1A2	2A1	642	645	0.0988843	0.00370146	0.215409	-0.200528
ObjectArea_NUC_A	O10	1A2	2A2	642	809	0.111653	0.000266169	0.218881	-0.224764
ObjectArea_NUC_A	O10	1A2	2A3	642	895	0.0784177	0.0201497	0.178427	-0.124581
ObjectArea_NUC_A	O10	1A3	2A1	748	645	0.117823	0.000133285	0.214615	-0.239639
ObjectArea_NUC_A	O10	1A3	2A2	748	809	0.136669	9.89807e-07	0.208548	-0.267043
ObjectArea_NUC_A	O10	1A3	2A3	748	895	0.0963687	0.0010333	0.166743	-0.153761
ObjectArea_NUC_A	O15	1A1	2A1	718	727	0.0539286	0.24418	0.0967405	0.115845
ObjectArea_NUC_A	O15	1A1	2A2	718	757	0.0872396	0.00732943	0.113765	-0.163217
ObjectArea_NUC_A	O15	1A1	2A3	718	743	0.0394096	0.622006	0.0756123	-0.0562716
ObjectArea_NUC_A	O15	1A2	2A1	604	727	0.0545128	0.280754	0.178553	-0.0729503
ObjectArea_NUC_A	O15	1A2	2A2	604	757	0.139364	4.301e-06	0.374273	-0.335757
ObjectArea_NUC_A	O15	1A2	2A3	604	743	0.10358	0.00157134	0.314753	-0.235041
ObjectArea_NUC_A	O15	1A3	2A1	690	727	0.0542551	0.248351	0.0977973	-0.0422683
ObjectArea_NUC_A	O15	1A3	2A2	690	757	0.135317	3.63033e-06	0.263808	-0.314692
ObjectArea_NUC_A	O15	1A3	2A3	690	743	0.0969532	0.00239904	0.205177	-0.21029
ObjectArea_NUC_A	O21	1A1	2A1	803	857	0.0350378	0.688834	0.0816931	0.0573237
ObjectArea_NUC_A	O21	1A1	2A2	803	768	0.071754	0.0351156	0.0897449	-0.0658074
ObjectArea_NUC_A	O21	1A1	2A3	803	718	0.0463859	0.388451	0.0713136	0.0431582
ObjectArea_NUC_A	O21	1A2	2A1	665	857	0.0449356	0.436148	0.114324	0.0646988
ObjectArea_NUC_A	O21	1A2	2A2	665	768	0.0678258	0.0753191	0.0815072	-0.0607338
ObjectArea_NUC_A	O21	1A2	2A3	665	718	0.0466124	0.441211	0.0763009	0.0502685
ObjectArea_NUC_A	O21	1A3	2A1	817	857	0.0379423	0.58368	0.0615345	0.0261801
ObjectArea_NUC_A	O21	1A3	2A2	817	768	0.100463	0.00067707	0.126867	-0.103643
ObjectArea_NUC_A	O21	1A3	2A3	817	718	0.0461076	0.390878	0.100686	0.0112447
ObjectShapeP2A_NUC_A	B02	1A1	2A1	595	759	0.046152	0.476591	0.139747	-0.0522075
ObjectShapeP2A_NUC_A	B02	1A1	2A2	595	733	0.0756784	0.0464827	0.148944	-0.114272
ObjectShapeP2A_NUC_A	B02	1A1	2A3	595	778	0.0335335	0.842791	0.0724768	-0.0309084
ObjectShapeP2A_NUC_A	B02	1A2	2A1	774	759	0.0808231	0.0134752	0.303423	-0.0613547
ObjectShapeP2A_NUC_A	B02	1A2	2A2	774	733	0.0600643	0.132411	0.19934	-0.118025
ObjectShapeP2A_NUC_A	B02	1A2	2A3	774	778	0.0460181	0.384293	0.152854	-0.0419066
ObjectShapeP2A_NUC_A	B02	1A3	2A1	605	759	0.0903356	0.00824482	0.217624	-0.118758
ObjectShapeP2A_NUC_A	B02	1A3	2A2	605	733	0.111231	0.000548581	0.20396	-0.173486
ObjectShapeP2A_NUC_A	B02	1A3	2A3	605	778	0.066957	0.0945515	0.12317	-0.0999771
ObjectShapeP2A_NUC_A	B08	1A1	2A1	632	648	0.0376231	0.755633	0.0752538	-0.0708732
ObjectShapeP2A_NUC_A	B08	1A1	2A2	632	696	0.0797687	0.0295373	0.172358	-0.176847
ObjectShapeP2A_NUC_A	B08	1A1	2A3	632	686	0.0620087	0.159292	0.10483	-0.118656
ObjectShapeP2A_NUC_A	B08	1A2	2A1	734	648	0.0489511	0.382012	0.0904694	-0.012462
ObjectShapeP2A_NUC_A	B08	1A2	2A2	734	696	0.0704552	0.057773	0.163529	-0.117005
ObjectShapeP2A_NUC_A	B08	1A2	2A3	734	686	0.0419976	0.559537	0.097736	-0.0596
ObjectShapeP2A_NUC_A	B08	1A3	2A1	680	648	0.0606935	0.173415	0.143988	0.134842
ObjectShapeP2A_NUC_A	B08	1A3	2A2	680	696	0.026403	0.970171	0.0563648	0.0124371
ObjectShapeP2A_NUC_A	B08	1A3	2A3	680	686	0.0454939	0.479546	0.11476	0.0796504
ObjectShapeP2A_NUC_A	B14	1A1	2A1	700	697	0.0503853	0.337905	0.173329	0.0461686
ObjectShapeP2A_NUC_A	B14	1A1	2A2	700	576	0.0328671	0.88443	0.0550046	0.00492837
ObjectShapeP2A_NUC_A	B14	1A1	2A3	700	696	0.0394171	0.650144	0.144304	-0.00459232
ObjectShapeP2A_NUC_A	B14	1A2	2A1	647	697	0.0339676	0.833587	0.125963	0.0916168
ObjectShapeP2A_NUC_A	B14	1A2	2A2	647	576	0.0345371	0.860438	0.0737598	0.0512158
ObjectShapeP2A_NUC_A	B14	1A2	2A3	647	696	0.0418021	0.601229	0.153641	0.0418889
ObjectShapeP2A_NUC_A	B14	1A3	2A1	603	697	0.0461418	0.49673	0.187616	0.0431388
ObjectShapeP2A_NUC_A	B14	1A3	2A2	603	576	0.0341522	0.882036	0.162224	0.00115665
ObjectShapeP2A_NUC_A	B14	1A3	2A3	603	696	0.0647838	0.132776	0.14042	-0.00853532
ObjectShapeP2A_NUC_A	B20	1A1	2A1	674	761	0.0319742	0.85827	0.0767185	0.00231798
ObjectShapeP2A_NUC_A	B20	1A1	2A2	674	793	0.0558878	0.205172	0.0996171	-0.0476203
ObjectShapeP2A_NUC_A	B20	1A1	2A3	674	817	0.0287601	0.920075	0.14531	-0.0054954
ObjectShapeP2A_NUC_A	B20	1A2	2A1	809	761	0.0495233	0.291314	0.205304	0.0708688
ObjectShapeP2A_NUC_A	B20	1A2	2A2	809	793	0.0391388	0.571659	0.167472	0.0114204
ObjectShapeP2A_NUC_A	B20	1A2	2A3	809	817	0.0677824	0.047736	0.309065	0.0615675
ObjectShapeP2A_NUC_A	B20	1A3	2A1	660	761	0.0664676	0.0880346	0.136688	0.161532
ObjectShapeP2A_NUC_A	B20	1A3	2A2	660	793	0.062297	0.122097	0.106363	0.0997023
ObjectShapeP2A_NUC_A	B20	1A3	2A3	660	817	0.0608138	0.134324	0.166121	0.151858
ObjectShapeP2A_NUC_A	C03	1A1	2A1	758	673	0.0430181	0.524395	0.188227	0.0206887
ObjectShapeP2A_NUC_A	C03	1A1	2A2	758	724	0.0579017	0.166892	0.162112	-0.103656
ObjectShapeP2A_NUC_A	C03	1A1	2A3	758	953	0.0274495	0.9082	0.124413	-0.00542066
ObjectShapeP2A_NUC_A	C03	1A2	2A1	834	673	0.0592142	0.146944	0.194865	0.0103113
ObjectShapeP2A_NUC_A	C03	1A2	2A2	834	724	0.0549468	0.192696	0.147428	-0.116966
ObjectShapeP2A_NUC_A	C03	1A2	2A3	834	953	0.0279112	0.879384	0.155874	-0.0164138
ObjectShapeP2A_NUC_A	C03	1A3	2A1	763	673	0.0465902	0.419462	0.10442	-0.0443439
ObjectShapeP2A_NUC_A	C03	1A3	2A2	763	724	0.08355	0.0111831	0.233202	-0.16478
ObjectShapeP2A_NUC_A	C03	1A3	2A3	763	953	0.0416699	0.453889	0.11181	-0.0696325
ObjectShapeP2A_NUC_A	C09	1A1	2A1	745	627	0.0541171	0.271924	0.0918625	0.077901
ObjectShapeP2A_NUC_A	C09	1A1	2A2	745	891	0.0572067	0.140918	0.139836	0.0958764
ObjectShapeP2A_NUC_A	C09	1A1	2A3	745	802	0.0280046	0.922644	0.0858624	0.014433
ObjectShapeP2A_NUC_A	C09	1A2	2A1	841	627	0.0529578	0.266068	0.124477	-0.0343877
ObjectShapeP2A_NUC_A	C09	1A2	2A2	841	891	0.0487368	0.255863	0.107641	-0.0186303
ObjectShapeP2A_NUC_A	C09	1A2	2A3	841	802	0.0521837	0.213551	0.168516	-0.0900241
ObjectShapeP2A_NUC_A	C09	1A3	2A1	742	627	0.0491258	0.385028	0.112049	0.0948514
ObjectShapeP2A_NUC_A	C09	1A3	2A2	742	891	0.0465853	0.343592	0.136347	0.110885
ObjectShapeP2A_NUC_A	C09	1A3	2A3	742	802	0.0522548	0.243296	0.100327	0.0382392
ObjectShapeP2A_NUC_A	C15	1A1	2A1	719	640	0.0510605	0.340468	0.159663	0.0267316
ObjectShapeP2A_NUC_A	C15	1A1	2A2	719	847	0.0683899	0.052621	0.214735	-0.151065
ObjectShapeP2A_NUC_A	C15	1A1	2A3	719	904	0.031188	0.831031	0.0846643	-0.0167122
ObjectShapeP2A_NUC_A	C15	1A2	2A1	888	640	0.0783361	0.0208234	0.300571	0.17521
ObjectShapeP2A_NUC_A	C15	1A2	2A2	888	847	0.0358592	0.632861	0.0676944	-0.0176974
ObjectShapeP2A_NUC_A	C15	1A2	2A3	888	904	0.0541289	0.145031	0.117076	0.128074
ObjectShapeP2A_NUC_A	C15	1A3	2A1	807	640	0.0656928	0.0918449	0.284077	0.121045
ObjectShapeP2A_NUC_A	C15	1A3	2A2	807	847	0.035403	0.678241	0.100361	-0.0584974
ObjectShapeP2A_NUC_A	C15	1A3	2A3	807	904	0.054667	0.156542	0.115498	0.0771744
ObjectShapeP2A_NUC_A	C21	1A1	2A1	853	845	0.0788224	0.010239	0.20433	-0.121617
ObjectShapeP2A_NUC_A	C21	1A1	2A2	853	898	0.0574939	0.1109	0.181735	-0.122213
ObjectShapeP2A_NUC_A	C21	1A1	2A3	853	888	0.0490373	0.246315	0.136238	-0.00981105
ObjectShapeP2A_NUC_A	C21	1A2	2A1	814	845	0.0822572	0.00731739	0.178491	-0.15782
ObjectShapeP2A_NUC_A	C21	1A2	2A2	814	898	0.0876778	0.00281887	0.170816	-0.158505
ObjectShapeP2A_NUC_A	C21	1A2	2A3	814	888	0.0562039	0.136655	0.0853507	-0.0294298
ObjectShapeP2A_NUC_A	C21	1A3	2A1	812	845	0.0510858	0.229993	0.0986558	-0.0634119
ObjectShapeP2A_NUC_A	C21	1A3	2A2	812	898	0.0435341	0.394151	0.0983736	-0.0640535
ObjectShapeP2A_NUC_A	C21	1A3	2A3	812	888	0.0248469	0.95595	0.0774253	0.05698
ObjectShapeP2A_NUC_A	D04	1A1	2A1	859	770	0.0508897	0.243718	0.105553	-0.042024
ObjectShapeP2A_NUC_A	D04	1A1	2A2	859	790	0.0453486	0.365789	0.107061	-0.0931113
ObjectShapeP2A_NUC_A	D04	1A1	2A3	859	858	0.0240943	0.964459	0.0901848	0.0259001
ObjectShapeP2A_NUC_A	D04	1A2	2A1	776	770	0.0400355	0.565307	0.109423	0.0177463
ObjectShapeP2A_NUC_A	D04	1A2	2A2	776	790	0.0480523	0.326587	0.115424	-0.03591
ObjectShapeP2A_NUC_A	D04	1A2	2A3	776	858	0.043484	0.424154	0.167999	0.0890861
ObjectShapeP2A_NUC_A	D04	1A3	2A1	776	770	0.068396	0.0537761	0.0973686	-0.073487
ObjectShapeP2A_NUC_A	D04	1A3	2A2	776	790	0.0580452	0.14297	0.10644	-0.119118
ObjectShapeP2A_NUC_A	D04	1A3	2A3	776	858	0.0489721	0.28251	0.0856774	-0.0128177
ObjectShapeP2A_NUC_A	D10	1A1	2A1	860	891	0.0677394	0.0360466	0.168734	-0.174207
ObjectShapeP2A_NUC_A	D10	1A1	2A2	860	870	0.030981	0.800799	0.0866532	-0.0510929
ObjectShapeP2A_NUC_A	D10	1A1	2A3	860	828	0.0371868	0.604028	0.112095	-0.061677
ObjectShapeP2A_NUC_A	D10	1A2	2A1	840	891	0.0276736	0.895046	0.0514809	0.0156383
ObjectShapeP2A_NUC_A	D10	1A2	2A2	840	870	0.0711002	0.0265759	0.169969	0.157534
ObjectShapeP2A_NUC_A	D10	1A2	2A3	840	828	0.0670117	0.0472733	0.146625	0.145335
ObjectShapeP2A_NUC_A	D10	1A3	2A1	853	891	0.071811	0.022338	0.172392	-0.109086
ObjectShapeP2A_NUC_A	D10	1A3	2A2	853	870	0.024553	0.957499	0.0909662	0.00925203
ObjectShapeP2A_NUC_A	D10	1A3	2A3	853	828	0.0371635	0.607396	0.125427	-0.000921568
ObjectShapeP2A_NUC_A	D16	1A1	2A1	764	789	0.036175	0.69077	0.0933386	0.0408141
ObjectShapeP2A_NUC_A	D16	1A1	2A2	764	796	0.0729329	0.0317847	0.181112	-0.0779475
ObjectShapeP2A_NUC_A	D16	1A1	2A3	764	848	0.0353	0.699155	0.113688	-0.0444231
ObjectShapeP2A_NUC_A	D16	1A2	2A1	741	789	0.0306915	0.864584	0.085145	0.0472647
ObjectShapeP2A_NUC_A	D16	1A2	2A2	741	796	0.0564459	0.173524	0.138196	-0.0780378
ObjectShapeP2A_NUC_A	D16	1A2	2A3	741	848	0.0278605	0.918869	0.134708	-0.0426671
ObjectShapeP2A_NUC_A	D16	1A3	2A1	766	789	0.0349565	0.729565	0.0901645	0.0823663
ObjectShapeP2A_NUC_A	D16	1A3	2A2	766	796	0.0508235	0.265914	0.107447	-0.0477293
ObjectShapeP2A_NUC_A	D16	1A3	2A3	766	848	0.0314133	0.822223	0.142319	-0.0110056
ObjectShapeP2A_NUC_A	D22	1A1	2A1	852	865	0.0608972	0.0828719	0.110564	-0.117687
ObjectShapeP2A_NUC_A	D22	1A1	2A2	852	986	0.0377206	0.533726	0.0950318	-0.0604406
ObjectShapeP2A_NUC_A	D22	1A1	2A3	852	854	0.0635727	0.0636555	0.14926	-0.100726
ObjectShapeP2A_NUC_A	D22	1A2	2A1	820	865	0.0950162	0.00100017	0.177323	-0.211934
ObjectShapeP2A_NUC_A	D22	1A2	2A2	820	986	0.0713105	0.0210682	0.190152	-0.157121
ObjectShapeP2A_NUC_A	D22	1A2	2A3	820	854	0.0913492	0.00185762	0.213458	-0.195694
ObjectShapeP2A_NUC_A	D22	1A3	2A1	769	865	0.0582845	0.125815	0.207364	-0.112253
ObjectShapeP2A_NUC_A	D22	1A3	2A2	769	986	0.0437556	0.379769	0.155897	-0.0541128
ObjectShapeP2A_NUC_A	D22	1A3	2A3	769	854	0.0796664	0.0117594	0.241352	-0.0950279
ObjectShapeP2A_NUC_A	E05	1A1	2A1	805	820	0.0342524	0.727235	0.119507	-0.0527818
ObjectShapeP2A_NUC_A	E05	1A1	2A2	805	822	0.0521029	0.21951	0.0846696	0.0251789
ObjectShapeP2A_NUC_A	E05	1A1	2A3	805	862	0.0356775	0.664408	0.0788044	-0.042186
ObjectShapeP2A_NUC_A	E05	1A2	2A1	868	820	0.0650781	0.0562212	0.132617	-0.107733
ObjectShapeP2A_NUC_A	E05	1A2	2A2	868	822	0.0448468	0.363776	0.0879525	-0.0327468
ObjectShapeP2A_NUC_A	E05	1A2	2A3	868	862	0.0606296	0.0831943	0.147541	-0.0975415
ObjectShapeP2A_NUC_A	E05	1A3	2A1	811	820	0.0765526	0.01681	0.213584	-0.103289
ObjectShapeP2A_NUC_A	E05	1A3	2A2	811	822	0.0345838	0.713305	0.091024	-0.0279019
ObjectShapeP2A_NUC_A	E05	1A3	2A3	811	862	0.070996	0.0296215	0.132986	-0.0930432
ObjectShapeP2A_NUC_A	E11	1A1	2A1	755	670	0.0892952	0.00695804	0.301884	0.242666
ObjectShapeP2A_NUC_A	E11	1A1	2A2	755	834	0.0521511	0.231332	0.126638	0.102541
ObjectShapeP2A_NUC_A	E11	1A1	2A3	755	801	0.0451869	0.405511	0.111758	0.0510764
ObjectShapeP2A_NUC_A	E11	1A2	2A1	871	670	0.0867968	0.00665226	0.22688	0.143997
ObjectShapeP2A_NUC_A	E11	1A2	2A2	871	834	0.0355995	0.652776	0.129681	0.019765
ObjectShapeP2A_NUC_A	E11	1A2	2A3	871	801	0.0450528	0.365327	0.0876588	-0.0258622
ObjectShapeP2A_NUC_A	E11	1A3	2A1	855	670	0.0890722	0.00515706	0.32707	0.222527
ObjectShapeP2A_NUC_A	E11	1A3	2A2	855	834	0.0437503	0.394195	0.0765923	0.0850341
ObjectShapeP2A_NUC_A	E11	1A3	2A3	855	801	0.0343518	0.713591	0.0985769	0.0345363
ObjectShapeP2A_NUC_A	E17	1A1	2A1	895	804	0.0477765	0.288433	0.137062	0.0420528
ObjectShapeP2A_NUC_A	E17	1A1	2A2	895	841	0.0557263	0.135551	0.14278	-0.122839
ObjectShapeP2A_NUC_A	E17	1A1	2A3	895	827	0.0288882	0.865712	0.130974	-0.0239763
ObjectShapeP2A_NUC_A	E17	1A2	2A1	780	804	0.0301186	0.865229	0.0985759	-0.00307429
ObjectShapeP2A_NUC_A	E17	1A2	2A2	780	841	0.0944139	0.00147768	0.236925	-0.169449
ObjectShapeP2A_NUC_A	E17	1A2	2A3	780	827	0.0583124	0.130424	0.181623	-0.0696973
ObjectShapeP2A_NUC_A	E17	1A3	2A1	861	804	0.0591554	0.108955	0.157801	0.14039
ObjectShapeP2A_NUC_A	E17	1A3	2A2	861	841	0.0413763	0.460501	0.122867	-0.0562833
ObjectShapeP2A_NUC_A	E17	1A3	2A3	861	827	0.0517775	0.208097	0.108866	0.061634
ObjectShapeP2A_NUC_A	E23	1A1	2A1	945	877	0.0334429	0.689374	0.124302	-0.0141584
ObjectShapeP2A_NUC_A	E23	1A1	2A2	945	922	0.0495454	0.202583	0.184628	0.0312985
ObjectShapeP2A_NUC_A	E23	1A1	2A3	945	919	0.039407	0.464749	0.10426	-0.0764547
ObjectShapeP2A_NUC_A	E23	1A2	2A1	836	877	0.0577845	0.114715	0.190265	-0.109909
ObjectShapeP2A_NUC_A	E23	1A2	2A2	836	922	0.0379593	0.552903	0.144502	-0.0677904
ObjectShapeP2A_NUC_A	E23	1A2	2A3	836	919	0.0829563	0.004834	0.176153	-0.167629
ObjectShapeP2A_NUC_A	E23	1A3	2A1	833	877	0.0387836	0.541498	0.0924778	-0.00387171
ObjectShapeP2A_NUC_A	E23	1A3	2A2	833	922	0.0409832	0.454564	0.129629	0.0425323
ObjectShapeP2A_NUC_A	E23	1A3	2A3	833	919	0.0428946	0.397395	0.0955262	-0.067466
ObjectShapeP2A_NUC_A	F06	1A1	2A1	910	816	0.0435009	0.389588	0.113104	0.0725392
ObjectShapeP2A_NUC_A	F06	1A1	2A2	910	854	0.0401549	0.476279	0.152998	0.0627492
ObjectShapeP2A_NUC_A	F06	1A1	2A3	910	864	0.0589676	0.0918776	0.129186	0.14552
ObjectShapeP2A_NUC_A	F06	1A2	2A1	853	816	0.050038	0.247596	0.0897972	0.0783142
ObjectShapeP2A_NUC_A	F06	1A2	2A2	853	854	0.0458186	0.332135	0.115423	0.0686844
ObjectShapeP2A_NUC_A	F06	1A2	2A3	853	864	0.069903	0.0302942	0.110372	0.150102
ObjectShapeP2A_NUC_A	F06	1A3	2A1	897	816	0.0610942	0.0823597	0.168895	-0.0931927
ObjectShapeP2A_NUC_A	F06	1A3	2A2	897	854	0.0676481	0.0364811	0.176543	-0.101498
ObjectShapeP2A_NUC_A	F06	1A3	2A3	897	864	0.0398108	0.488504	0.0768219	-0.0312795
ObjectShapeP2A_NUC_A	F12	1A1	2A1	800	880	0.0418182	0.456182	0.0929542	0.0986841
ObjectShapeP2A_NUC_A	F12	1A1	2A2	800	803	0.0308795	0.839352	0.135999	0.0293529
ObjectShapeP2A_NUC_A	F12	1A1	2A3	800	775	0.0652016	0.0703753	0.195641	0.142597
ObjectShapeP2A_NUC_A	F12	1A2	2A1	777	880	0.0493989	0.26629	0.0806739	0.108681
ObjectShapeP2A_NUC_A	F12	1A2	2A2	777	803	0.0312278	0.835951	0.139351	0.0419896
ObjectShapeP2A_NUC_A	F12	1A2	2A3	777	775	0.072552	0.0336563	0.220984	0.150922
ObjectShapeP2A_NUC_A	F12	1A3	2A1	726	880	0.0517562	0.236988	0.0837299	0.0543816
ObjectShapeP2A_NUC_A	F12	1A3	2A2	726	803	0.0430394	0.480012	0.181991	-0.0105079
ObjectShapeP2A_NUC_A	F12	1A3	2A3	726	775	0.0577926	0.163428	0.280248	0.0954816
ObjectShapeP2A_NUC_A	F18	1A1	2A1	867	838	0.0507525	0.222355	0.0981589	0.0532797
ObjectShapeP2A_NUC_A	F18	1A1	2A2	867	911	0.0400738	0.473871	0.0911755	-0.083147
ObjectShapeP2A_NUC_A	F18	1A1	2A3	867	876	0.0302452	0.820259	0.0703192	-0.0743618
ObjectShapeP2A_NUC_A	F18	1A2	2A1	901	838	0.0453275	0.334626	0.1805	-0.0434855
ObjectShapeP2A_NUC_A	F18	1A2	2A2	901	911	0.0831502	0.00383422	0.148335	-0.166443
ObjectShapeP2A_NUC_A	F18	1A2	2A3	901	876	0.075586	0.0125343	0.177839	-0.158525
ObjectShapeP2A_NUC_A	F18	1A3	2A1	891	838	0.0693679	0.0314114	0.147935	0.17899
ObjectShapeP2A_NUC_A	F18	1A3	2A2	891	911	0.0490431	0.229282	0.153174	0.0213646
ObjectShapeP2A_NUC_A	F18	1A3	2A3	891	876	0.0375661	0.56163	0.119207	0.0315149
ObjectShapeP2A_NUC_A	G02	1A1	2A1	785	693	0.0578046	0.170813	0.129769	-0.122776
ObjectShapeP2A_NUC_A	G02	1A1	2A2	785	965	0.0308703	0.803875	0.197306	-0.0166259
ObjectShapeP2A_NUC_A	G02	1A1	2A3	785	956	0.0436919	0.382978	0.201997	0.0418221
ObjectShapeP2A_NUC_A	G02	1A2	2A1	797	693	0.0750162	0.0308425	0.210548	-0.0874732
ObjectShapeP2A_NUC_A	G02	1A2	2A2	797	965	0.0509215	0.207703	0.156803	0.00702079
ObjectShapeP2A_NUC_A	G02	1A2	2A3	797	956	0.0623796	0.0679162	0.102378	0.0590505
ObjectShapeP2A_NUC_A	G02	1A3	2A1	860	693	0.0979093	0.00127541	0.27238	-0.156332
ObjectShapeP2A_NUC_A	G02	1A3	2A2	860	965	0.0484998	0.235088	0.22897	-0.0652299
ObjectShapeP2A_NUC_A	G02	1A3	2A3	860	956	0.0466576	0.277878	0.152997	-0.0150677
ObjectShapeP2A_NUC_A	G07	1A1	2A1	782	695	0.0360172	0.726325	0.133936	0.000294398
ObjectShapeP2A_NUC_A	G07	1A1	2A2	782	797	0.0292882	0.887326	0.152429	0.0149072
ObjectShapeP2A_NUC_A	G07	1A1	2A3	782	880	0.0620815	0.0822038	0.224496	-0.147846
ObjectShapeP2A_NUC_A	G07	1A2	2A1	823	695	0.0458893	0.405595	0.204243	0.00693743
ObjectShapeP2A_NUC_A	G07	1A2	2A2	823	797	0.0385467	0.584238	0.0650804	0.0207733
ObjectShapeP2A_NUC_A	G07	1A2	2A3	823	880	0.0622169	0.0743238	0.167112	-0.133326
ObjectShapeP2A_NUC_A	G07	1A3	2A1	892	695	0.04704	0.353026	0.214313	-0.0605868
ObjectShapeP2A_NUC_A	G07	1A3	2A2	892	797	0.0367198	0.621529	0.109046	-0.0460269
ObjectShapeP2A_NUC_A	G07	1A3	2A3	892	880	0.0912199	0.00125705	0.244114	-0.20819
ObjectShapeP2A_NUC_A	G13	1A1	2A1	763	730	0.0639056	0.0951802	0.204833	0.0672173
ObjectShapeP2A_NUC_A	G13	1A1	2A2	763	741	0.0530136	0.241322	0.137087	0.0814133
ObjectShapeP2A_NUC_A	G13	1A1	2A3	763	847	0.0831754	0.0077443	0.17908	0.116061
ObjectShapeP2A_NUC_A	G13	1A2	2A1	815	730	0.0299292	0.880885	0.165506	0.0135897
ObjectShapeP2A_NUC_A	G13	1A2	2A2	815	741	0.0227333	0.988066	0.0671894	0.0274348
ObjectShapeP2A_NUC_A	G13	1A2	2A3	815	847	0.0503705	0.242617	0.107666	0.0612261
ObjectShapeP2A_NUC_A	G13	1A3	2A1	722	730	0.0413271	0.565257	0.0954416	-0.0501898
ObjectShapeP2A_NUC_A	G13	1A3	2A2	722	741	0.0489026	0.346052	0.208478	-0.0367428
ObjectShapeP2A_NUC_A	G13	1A3	2A3	722	847	0.033259	0.781703	0.190227	-0.00392305
ObjectShapeP2A_NUC_A	G19	1A1	2A1	718	809	0.038362	0.630661	0.187463	-0.0505234
ObjectShapeP2A_NUC_A	G19	1A1	2A2	718	835	0.0276468	0.92967	0.110309	-0.0464398
ObjectShapeP2A_NUC_A	G19	1A1	2A3	718	950	0.0345648	0.713671	0.125312	0.0224124
ObjectShapeP2A_NUC_A	G19	1A2	2A1	869	809	0.0315119	0.799982	0.0706717	-0.024444
ObjectShapeP2A_NUC_A	G19	1A2	2A2	869	835	0.0307776	0.81493	0.161514	-0.0203338
ObjectShapeP2A_NUC_A	G19	1A2	2A3	869	950	0.035134	0.630414	0.111818	0.0489664
ObjectShapeP2A_NUC_A	G19	1A3	2A1	837	809	0.0347495	0.703219	0.0694744	0.0255701
ObjectShapeP2A_NUC_A	G19	1A3	2A2	837	835	0.0378183	0.588301	0.150712	0.0298259
ObjectShapeP2A_NUC_A	G19	1A3	2A3	837	950	0.0453448	0.319856	0.143114	0.101581
ObjectShapeP2A_NUC_A	H03	1A1	2A1	712	747	0.0396737	0.614578	0.0814801	0.0599855
ObjectShapeP2A_NUC_A	H03	1A1	2A2	712	812	0.0928904	0.00286969	0.213188	0.152939
ObjectShapeP2A_NUC_A	H03	1A1	2A3	712	863	0.0672269	0.0588219	0.137577	0.13569
ObjectShapeP2A_NUC_A	H03	1A2	2A1	879	747	0.0494048	0.278395	0.0963194	-0.0523388
ObjectShapeP2A_NUC_A	H03	1A2	2A2	879	812	0.0393752	0.530361	0.0935629	0.0426553
ObjectShapeP2A_NUC_A	H03	1A2	2A3	879	863	0.0248702	0.950717	0.115554	0.0250278
ObjectShapeP2A_NUC_A	H03	1A3	2A1	812	747	0.0474542	0.34495	0.121678	-0.0333648
ObjectShapeP2A_NUC_A	H03	1A3	2A2	812	812	0.0578818	0.131654	0.205455	0.0631156
ObjectShapeP2A_NUC_A	H03	1A3	2A3	812	863	0.0289059	0.875667	0.0790422	0.0452123
ObjectShapeP2A_NUC_A	H08	1A1	2A1	914	922	0.0375646	0.536373	0.0771773	0.0284051
ObjectShapeP2A_NUC_A	H08	1A1	2A2	914	799	0.0515935	0.206472	0.116164	-0.0411041
ObjectShapeP2A_NUC_A	H08	1A1	2A3	914	820	0.042835	0.405923	0.0746757	0.022229
ObjectShapeP2A_NUC_A	H08	1A2	2A1	781	922	0.0289027	0.872243	0.108278	-0.0353706
ObjectShapeP2A_NUC_A	H08	1A2	2A2	781	799	0.0498585	0.280671	0.101713	-0.100142
ObjectShapeP2A_NUC_A	H08	1A2	2A3	781	820	0.0240051	0.975421	0.0657414	-0.0411258
ObjectShapeP2A_NUC_A	H08	1A3	2A1	882	922	0.036141	0.598089	0.0947464	0.0597602
ObjectShapeP2A_NUC_A	H08	1A3	2A2	882	799	0.0438218	0.396541	0.138625	-0.0075519
ObjectShapeP2A_NUC_A	H08	1A3	2A3	882	820	0.033867	0.71434	0.0907695	0.0537793
ObjectShapeP2A_NUC_A	H14	1A1	2A1	739	868	0.0447859	0.399984	0.0849112	0.0287467
ObjectShapeP2A_NUC_A	H14	1A1	2A2	739	832	0.0650715	0.0728455	0.0966744	0.0954975
ObjectShapeP2A_NUC_A	H14	1A1	2A3	739	909	0.0671612	0.0506779	0.181653	-0.132943
ObjectShapeP2A_NUC_A	H14	1A2	2A1	854	868	0.0624483	0.0697796	0.17513	-0.110923
ObjectShapeP2A_NUC_A	H14	1A2	2A2	854	832	0.0620293	0.0783897	0.13613	-0.0521478
ObjectShapeP2A_NUC_A	H14	1A2	2A3	854	909	0.119919	6.41705e-06	0.321067	-0.253293
ObjectShapeP2A_NUC_A	H14	1A3	2A1	830	868	0.0297068	0.848132	0.0811125	-0.0557847
ObjectShapeP2A_NUC_A	H14	1A3	2A2	830	832	0.0314862	0.804873	0.0612881	0.00863191
ObjectShapeP2A_NUC_A	H14	1A3	2A3	830	909	0.0951356	0.000780058	0.225078	-0.21182
ObjectShapeP2A_NUC_A	H20	1A1	2A1	822	867	0.0298717	0.846303	0.106093	-0.0366175
ObjectShapeP2A_NUC_A	H20	1A1	2A2	822	863	0.0339721	0.717516	0.058799	-0.0213033
ObjectShapeP2A_NUC_A	H20	1A1	2A3	822	940	0.0545728	0.147402	0.11362	0.0889256
ObjectShapeP2A_NUC_A	H20	1A2	2A1	779	867	0.0287403	0.886967	0.0579238	0.061366
ObjectShapeP2A_NUC_A	H20	1A2	2A2	779	863	0.0443792	0.396212	0.139737	0.0773556
ObjectShapeP2A_NUC_A	H20	1A2	2A3	779	940	0.066431	0.0466624	0.180679	0.192446
ObjectShapeP2A_NUC_A	H20	1A3	2A1	842	867	0.0385623	0.549035	0.106476	-0.0249777
ObjectShapeP2A_NUC_A	H20	1A3	2A2	842	863	0.0409842	0.472023	0.121797	-0.0102393
ObjectShapeP2A_NUC_A	H20	1A3	2A3	842	940	0.0432878	0.376302	0.10687	0.0958456
ObjectShapeP2A_NUC_A	I04	1A1	2A1	789	890	0.0415175	0.466746	0.176046	-0.0754437
ObjectShapeP2A_NUC_A	I04	1A1	2A2	789	853	0.0503539	0.249747	0.201427	-0.0853567
ObjectShapeP2A_NUC_A	I04	1A1	2A3	789	887	0.0372498	0.608382	0.0895384	0.0272683
ObjectShapeP2A_NUC_A	I04	1A2	2A1	842	890	0.088313	0.00234432	0.206558	-0.162646
ObjectShapeP2A_NUC_A	I04	1A2	2A2	842	853	0.0884248	0.00265017	0.21151	-0.172867
ObjectShapeP2A_NUC_A	I04	1A2	2A3	842	887	0.041083	0.459487	0.117863	-0.0567512
ObjectShapeP2A_NUC_A	I04	1A3	2A1	873	890	0.062893	0.061339	0.184679	-0.0873513
ObjectShapeP2A_NUC_A	I04	1A3	2A2	873	853	0.0720353	0.0227795	0.196072	-0.0967608
ObjectShapeP2A_NUC_A	I04	1A3	2A3	873	887	0.0318024	0.765424	0.0921535	0.0101429
ObjectShapeP2A_NUC_A	I09	1A1	2A1	756	799	0.0370264	0.661708	0.176778	-0.0385416
ObjectShapeP2A_NUC_A	I09	1A1	2A2	756	854	0.0761256	0.0192777	0.183773	0.203179
ObjectShapeP2A_NUC_A	I09	1A1	2A3	756	734	0.0313978	0.856901	0.069741	0.0759905
ObjectShapeP2A_NUC_A	I09	1A2	2A1	755	799	0.0709264	0.0402571	0.124211	-0.153379
ObjectShapeP2A_NUC_A	I09	1A2	2A2	755	854	0.0429493	0.450958	0.103328	0.063713
ObjectShapeP2A_NUC_A	I09	1A2	2A3	755	734	0.0379643	0.657263	0.132609	-0.0505164
ObjectShapeP2A_NUC_A	I09	1A3	2A1	738	799	0.0518467	0.253741	0.120448	-0.105108
ObjectShapeP2A_NUC_A	I09	1A3	2A2	738	854	0.0580924	0.138379	0.114332	0.123954
ObjectShapeP2A_NUC_A	I09	1A3	2A3	738	734	0.024845	0.977051	0.077361	0.00342656
ObjectShapeP2A_NUC_A	I15	1A1	2A1	801	723	0.0897026	0.00443314	0.288428	0.188552
ObjectShapeP2A_NUC_A	I15	1A1	2A2	801	892	0.0502107	0.238626	0.14172	0.0692204
ObjectShapeP2A_NUC_A	I15	1A1	2A3	801	938	0.0494536	0.241592	0.138048	0.0908557
ObjectShapeP2A_NUC_A	I15	1A2	2A1	807	723	0.0326802	0.810346	0.0978152	0.0309009
ObjectShapeP2A_NUC_A	I15	1A2	2A2	807	892	0.0512114	0.217261	0.157083	-0.0813078
ObjectShapeP2A_NUC_A	I15	1A2	2A3	807	938	0.0498897	0.230765	0.138333	-0.0609638
ObjectShapeP2A_NUC_A	I15	1A3	2A1	690	723	0.0350773	0.777791	0.117656	0.023846
ObjectShapeP2A_NUC_A	I15	1A3	2A2	690	892	0.0681974	0.0538154	0.246134	-0.0804888
ObjectShapeP2A_NUC_A	I15	1A3	2A3	690	938	0.0577485	0.141026	0.218767	-0.0615724
ObjectShapeP2A_NUC_A	I21	1A1	2A1	889	692	0.0445246	0.423395	0.189373	0.0672311
ObjectShapeP2A_NUC_A	I21	1A1	2A2	889	919	0.0287494	0.849202	0.0639348	0.0129764
ObjectShapeP2A_NUC_A	I21	1A1	2A3	889	918	0.0309765	0.779041	0.0886624	0.015468
ObjectShapeP2A_NUC_A	I21	1A2	2A1	902	692	0.0454802	0.392757	0.135358	-0.0244091
ObjectShapeP2A_NUC_A	I21	1A2	2A2	902	919	0.0468431	0.270651	0.154515	-0.0784232
ObjectShapeP2A_NUC_A	I21	1A2	2A3	902	918	0.0403823	0.448242	0.154217	-0.0759426
ObjectShapeP2A_NUC_A	I21	1A3	2A1	891	692	0.0832685	0.00902192	0.301808	0.211024
ObjectShapeP2A_NUC_A	I21	1A3	2A2	891	919	0.0598306	0.0784132	0.0964055	0.150401
ObjectShapeP2A_NUC_A	I21	1A3	2A3	891	918	0.0648973	0.0443578	0.0972057	0.153185
ObjectShapeP2A_NUC_A	J05	1A1	2A1	706	769	0.0350258	0.757226	0.0681401	-0.0218844
ObjectShapeP2A_NUC_A	J05	1A1	2A2	706	795	0.0459476	0.408803	0.132729	-0.0303774
ObjectShapeP2A_NUC_A	J05	1A1	2A3	706	762	0.0569435	0.185587	0.175944	0.0990134
ObjectShapeP2A_NUC_A	J05	1A2	2A1	818	769	0.0501445	0.271829	0.143879	-0.0564444
ObjectShapeP2A_NUC_A	J05	1A2	2A2	818	795	0.0483554	0.302492	0.100941	-0.0648352
ObjectShapeP2A_NUC_A	J05	1A2	2A3	818	762	0.0483286	0.315488	0.119247	0.0629978
ObjectShapeP2A_NUC_A	J05	1A3	2A1	806	769	0.0448764	0.406346	0.244668	-0.000872881
ObjectShapeP2A_NUC_A	J05	1A3	2A2	806	795	0.0317477	0.81463	0.144085	-0.00836376
ObjectShapeP2A_NUC_A	J05	1A3	2A3	806	762	0.0576158	0.148412	0.16638	0.10576
ObjectShapeP2A_NUC_A	J10	1A1	2A1	829	811	0.0890277	0.00301146	0.209548	-0.130241
ObjectShapeP2A_NUC_A	J10	1A1	2A2	829	844	0.0657576	0.0537368	0.142006	-0.11621
ObjectShapeP2A_NUC_A	J10	1A1	2A3	829	925	0.0637342	0.0573476	0.130363	-0.0686204
ObjectShapeP2A_NUC_A	J10	1A2	2A1	862	811	0.0394317	0.5347	0.191464	-0.00240457
ObjectShapeP2A_NUC_A	J10	1A2	2A2	862	844	0.0501029	0.234968	0.140658	0.0126547
ObjectShapeP2A_NUC_A	J10	1A2	2A3	862	925	0.0516408	0.185256	0.167465	0.0637318
ObjectShapeP2A_NUC_A	J10	1A3	2A1	709	811	0.115644	8.06885e-05	0.305047	-0.145728
ObjectShapeP2A_NUC_A	J10	1A3	2A2	709	844	0.0800874	0.0142687	0.231401	-0.132678
ObjectShapeP2A_NUC_A	J10	1A3	2A3	709	925	0.0564892	0.154305	0.140762	-0.0884167
ObjectShapeP2A_NUC_A	J16	1A1	2A1	758	840	0.0432341	0.445785	0.136081	0.0307321
ObjectShapeP2A_NUC_A	J16	1A1	2A2	758	976	0.0384872	0.552636	0.114621	-0.0119105
ObjectShapeP2A_NUC_A	J16	1A1	2A3	758	915	0.0458094	0.349173	0.16348	-0.0412942
ObjectShapeP2A_NUC_A	J16	1A2	2A1	747	840	0.0589118	0.128531	0.118041	0.0897472
ObjectShapeP2A_NUC_A	J16	1A2	2A2	747	976	0.034843	0.683497	0.108295	0.0458986
ObjectShapeP2A_NUC_A	J16	1A2	2A3	747	915	0.0379573	0.594043	0.115958	0.0156837
ObjectShapeP2A_NUC_A	J16	1A3	2A1	779	840	0.0488141	0.290539	0.131583	0.0330159
ObjectShapeP2A_NUC_A	J16	1A3	2A2	779	976	0.0367848	0.601206	0.128418	-0.0115002
ObjectShapeP2A_NUC_A	J16	1A3	2A3	779	915	0.0314569	0.799307	0.148823	-0.0421749
ObjectShapeP2A_NUC_A	J22	1A1	2A1	624	793	0.0467633	0.429794	0.102829	-0.129727
ObjectShapeP2A_NUC_A	J22	1A1	2A2	624	855	0.0626614	0.117839	0.157765	-0.116019
ObjectShapeP2A_NUC_A	J22	1A1	2A3	624	940	0.103935	0.000605464	0.254954	-0.262045
ObjectShapeP2A_NUC_A	J22	1A2	2A1	754	793	0.0410923	0.531404	0.181574	-0.00342295
ObjectShapeP2A_NUC_A	J22	1A2	2A2	754	855	0.0545661	0.184104	0.241118	0.00946774
ObjectShapeP2A_NUC_A	J22	1A2	2A3	754	940	0.0616175	0.0834113	0.25353	-0.127851
ObjectShapeP2A_NUC_A	J22	1A3	2A1	729	793	0.0358954	0.71195	0.116683	-0.000348769
ObjectShapeP2A_NUC_A	J22	1A3	2A2	729	855	0.0351063	0.717542	0.0927668	0.0137886
ObjectShapeP2A_NUC_A	J22	1A3	2A3	729	940	0.0795129	0.0111258	0.208606	-0.13681
ObjectShapeP2A_NUC_A	K06	1A1	2A1	880	816	0.089238	0.00235736	0.197059	0.187447
ObjectShapeP2A_NUC_A	K06	1A1	2A2	880	821	0.0785558	0.0105779	0.1578	0.173564
ObjectShapeP2A_NUC_A	K06	1A1	2A3	880	761	0.0809551	0.00950529	0.18721	0.198877
ObjectShapeP2A_NUC_A	K06	1A2	2A1	894	816	0.0456228	0.337019	0.10499	0.0148053
ObjectShapeP2A_NUC_A	K06	1A2	2A2	894	821	0.0234095	0.973116	0.0703761	0.0020284
ObjectShapeP2A_NUC_A	K06	1A2	2A3	894	761	0.0271132	0.923097	0.123614	0.025325
ObjectShapeP2A_NUC_A	K06	1A3	2A1	799	816	0.061796	0.0916073	0.181479	0.102985
ObjectShapeP2A_NUC_A	K06	1A3	2A2	799	821	0.0487043	0.292009	0.114155	0.089354
ObjectShapeP2A_NUC_A	K06	1A3	2A3	799	761	0.0505313	0.272599	0.122862	0.114208
ObjectShapeP2A_NUC_A	K11	1A1	2A1	643	658	0.0449002	0.528433	0.17836	-0.0811439
ObjectShapeP2A_NUC_A	K11	1A1	2A2	643	868	0.0427486	0.50945	0.249972	0.0338062
ObjectShapeP2A_NUC_A	K11	1A1	2A3	643	873	0.0305609	0.879675	0.122978	-0.0173276
ObjectShapeP2A_NUC_A	K11	1A2	2A1	864	658	0.0515238	0.274838	0.131107	-0.106069
ObjectShapeP2A_NUC_A	K11	1A2	2A2	864	868	0.0277753	0.892247	0.144281	0.000796342
ObjectShapeP2A_NUC_A	K11	1A2	2A3	864	873	0.0321583	0.760528	0.125221	-0.0467411
ObjectShapeP2A_NUC_A	K11	1A3	2A1	896	658	0.0285429	0.916711	0.0888861	0.000357204
ObjectShapeP2A_NUC_A	K11	1A3	2A2	896	868	0.0648041	0.0492936	0.202093	0.11987
ObjectShapeP2A_NUC_A	K11	1A3	2A3	896	873	0.0364328	0.600132	0.0698538	0.0667065
ObjectShapeP2A_NUC_A	K17	1A1	2A1	750	729	0.0293663	0.907384	0.110717	0.0407963
ObjectShapeP2A_NUC_A	K17	1A1	2A2	750	942	0.0487269	0.274936	0.142631	0.0875295
ObjectShapeP2A_NUC_A	K17	1A1	2A3	750	926	0.0497658	0.256528	0.177376	-0.0721678
ObjectShapeP2A_NUC_A	K17	1A2	2A1	908	729	0.0498918	0.266526	0.109369	0.0774234
ObjectShapeP2A_NUC_A	K17	1A2	2A2	908	942	0.0613966	0.0613772	0.103639	0.126435
ObjectShapeP2A_NUC_A	K17	1A2	2A3	908	926	0.0310227	0.76991	0.113725	-0.0410474
ObjectShapeP2A_NUC_A	K17	1A3	2A1	875	729	0.0352509	0.706591	0.0661173	0.0482487
ObjectShapeP2A_NUC_A	K17	1A3	2A2	875	942	0.0484233	0.238453	0.0991802	0.095144
ObjectShapeP2A_NUC_A	K17	1A3	2A3	875	926	0.0347406	0.649994	0.129499	-0.0651076
ObjectShapeP2A_NUC_A	K23	1A1	2A1	829	746	0.0365746	0.669741	0.13427	0.0667672
ObjectShapeP2A_NUC_A	K23	1A1	2A2	829	877	0.0371317	0.599413	0.147562	-0.0252261
ObjectShapeP2A_NUC_A	K23	1A1	2A3	829	804	0.0480484	0.302745	0.100319	0.0893213
ObjectShapeP2A_NUC_A	K23	1A2	2A1	765	746	0.0372899	0.669817	0.0926614	0.0277807
ObjectShapeP2A_NUC_A	K23	1A2	2A2	765	877	0.0379517	0.598402	0.0744911	-0.0635144
ObjectShapeP2A_NUC_A	K23	1A2	2A3	765	804	0.0426885	0.472644	0.160025	0.0501636
ObjectShapeP2A_NUC_A	K23	1A3	2A1	838	746	0.0327634	0.790643	0.0967755	-0.0259206
ObjectShapeP2A_NUC_A	K23	1A3	2A2	838	877	0.0536802	0.169124	0.101155	-0.115444
ObjectShapeP2A_NUC_A	K23	1A3	2A3	838	804	0.0360756	0.659599	0.145834	-0.00397197
ObjectShapeP2A_NUC_A	L02	1A1	2A1	419	806	0.0656265	0.185942	0.213219	-0.108982
ObjectShapeP2A_NUC_A	L02	1A1	2A2	419	807	0.0568977	0.333778	0.132652	0.0152075
ObjectShapeP2A_NUC_A	L02	1A1	2A3	419	881	0.0619875	0.225274	0.155154	-0.0533396
ObjectShapeP2A_NUC_A	L02	1A2	2A1	739	806	0.0399725	0.568975	0.136369	-0.0208182
ObjectShapeP2A_NUC_A	L02	1A2	2A2	739	807	0.0531043	0.226725	0.141924	0.0991336
ObjectShapeP2A_NUC_A	L02	1A2	2A3	739	881	0.0469236	0.339069	0.157847	0.0329254
ObjectShapeP2A_NUC_A	L02	1A3	2A1	707	806	0.0305804	0.872805	0.0994058	-0.0394006
ObjectShapeP2A_NUC_A	L02	1A3	2A2	707	807	0.0425327	0.502997	0.139967	0.0815013
ObjectShapeP2A_NUC_A	L02	1A3	2A3	707	881	0.0438745	0.437027	0.16559	0.0147687
ObjectShapeP2A_NUC_A	L07	1A1	2A1	833	746	0.101865	0.000570806	0.192618	0.245725
ObjectShapeP2A_NUC_A	L07	1A1	2A2	833	894	0.0301705	0.827361	0.121829	0.0361137
ObjectShapeP2A_NUC_A	L07	1A1	2A3	833	796	0.0804457	0.0103044	0.178564	0.169952
ObjectShapeP2A_NUC_A	L07	1A2	2A1	855	746	0.0630245	0.0846209	0.200576	0.131829
ObjectShapeP2A_NUC_A	L07	1A2	2A2	855	894	0.0588445	0.0969486	0.126002	-0.0563466
ObjectShapeP2A_NUC_A	L07	1A2	2A3	855	796	0.030258	0.844749	0.211019	0.0638041
ObjectShapeP2A_NUC_A	L07	1A3	2A1	781	746	0.082644	0.0109407	0.24865	0.252927
ObjectShapeP2A_NUC_A	L07	1A3	2A2	781	894	0.0362768	0.642914	0.0797345	0.0541272
ObjectShapeP2A_NUC_A	L07	1A3	2A3	781	796	0.0637728	0.0809898	0.268047	0.181062
ObjectShapeP2A_NUC_A	L12	1A1	2A1	715	793	0.0426688	0.500321	0.136244	0.0992264
ObjectShapeP2A_NUC_A	L12	1A1	2A2	715	776	0.0808215	0.0154771	0.157781	0.182823
ObjectShapeP2A_NUC_A	L12	1A1	2A3	715	776	0.0338422	0.787609	0.105874	0.0050091
ObjectShapeP2A_NUC_A	L12	1A2	2A1	815	793	0.0785771	0.0139802	0.14549	0.218953
ObjectShapeP2A_NUC_A	L12	1A2	2A2	815	776	0.11113	0.00010888	0.215083	0.318864
ObjectShapeP2A_NUC_A	L12	1A2	2A3	815	776	0.0516666	0.23911	0.081691	0.106347
ObjectShapeP2A_NUC_A	L12	1A3	2A1	815	793	0.0363859	0.661787	0.11609	0.0669848
ObjectShapeP2A_NUC_A	L12	1A3	2A2	815	776	0.0753811	0.0218313	0.124156	0.155687
ObjectShapeP2A_NUC_A	L12	1A3	2A3	815	776	0.0396385	0.560001	0.103386	-0.0329867
ObjectShapeP2A_NUC_A	L18	1A1	2A1	894	805	0.0650979	0.0551912	0.152925	0.0678797
ObjectShapeP2A_NUC_A	L18	1A1	2A2	894	894	0.0654682	0.0434356	0.192515	-0.127419
ObjectShapeP2A_NUC_A	L18	1A1	2A3	894	881	0.0468732	0.283808	0.108566	0.0371903
ObjectShapeP2A_NUC_A	L18	1A2	2A1	861	805	0.0768772	0.0146339	0.21063	0.197777
ObjectShapeP2A_NUC_A	L18	1A2	2A2	861	894	0.0489457	0.244388	0.0891636	-0.0203485
ObjectShapeP2A_NUC_A	L18	1A2	2A3	861	881	0.0582974	0.103646	0.0938843	0.1635
ObjectShapeP2A_NUC_A	L18	1A3	2A1	943	805	0.0491744	0.244399	0.161907	0.0693574
ObjectShapeP2A_NUC_A	L18	1A3	2A2	943	894	0.0641219	0.0460267	0.164255	-0.127324
ObjectShapeP2A_NUC_A	L18	1A3	2A3	943	881	0.035304	0.621358	0.0680519	0.0384507
ObjectShapeP2A_NUC_A	M03	1A1	2A1	789	841	0.0421272	0.465785	0.174274	0.0231363
ObjectShapeP2A_NUC_A	M03	1A1	2A2	789	786	0.0563671	0.163998	0.190675	0.107979
ObjectShapeP2A_NUC_A	M03	1A1	2A3	789	990	0.0486703	0.250163	0.106441	0.0697205
ObjectShapeP2A_NUC_A	M03	1A2	2A1	848	841	0.0531992	0.183113	0.0914773	0.0736843
ObjectShapeP2A_NUC_A	M03	1A2	2A2	848	786	0.0759158	0.0181585	0.215485	0.163625
ObjectShapeP2A_NUC_A	M03	1A2	2A3	848	990	0.0573868	0.0990045	0.208587	0.123068
ObjectShapeP2A_NUC_A	M03	1A3	2A1	811	841	0.0317997	0.797967	0.070549	0.00999047
ObjectShapeP2A_NUC_A	M03	1A3	2A2	811	786	0.056935	0.15031	0.181509	0.0952669
ObjectShapeP2A_NUC_A	M03	1A3	2A3	811	990	0.0522946	0.17489	0.175101	0.0568128
ObjectShapeP2A_NUC_A	M08	1A1	2A1	734	724	0.0413311	0.562024	0.118985	-0.0788265
ObjectShapeP2A_NUC_A	M08	1A1	2A2	734	922	0.0395332	0.546101	0.129661	0.0392478
ObjectShapeP2A_NUC_A	M08	1A1	2A3	734	724	0.0304514	0.888205	0.0668932	-0.0454024
ObjectShapeP2A_NUC_A	M08	1A2	2A1	889	724	0.0474352	0.33051	0.128522	-0.0782286
ObjectShapeP2A_NUC_A	M08	1A2	2A2	889	922	0.0343865	0.658929	0.123969	0.0368057
ObjectShapeP2A_NUC_A	M08	1A2	2A3	889	724	0.0347524	0.721297	0.090545	-0.045665
ObjectShapeP2A_NUC_A	M08	1A3	2A1	731	724	0.0462112	0.419005	0.0708487	-0.121516
ObjectShapeP2A_NUC_A	M08	1A3	2A2	731	922	0.0341968	0.727511	0.0616616	-0.00254698
ObjectShapeP2A_NUC_A	M08	1A3	2A3	731	724	0.0354447	0.751104	0.156463	-0.0878387
ObjectShapeP2A_NUC_A	M13	1A1	2A1	696	766	0.0300261	0.897446	0.0744092	-0.0683167
ObjectShapeP2A_NUC_A	M13	1A1	2A2	696	848	0.0380612	0.637021	0.0972537	0.00923408
ObjectShapeP2A_NUC_A	M13	1A1	2A3	696	823	0.0375274	0.663006	0.14013	0.00253016
ObjectShapeP2A_NUC_A	M13	1A2	2A1	735	766	0.0505817	0.292505	0.137078	0.0286224
ObjectShapeP2A_NUC_A	M13	1A2	2A2	735	848	0.0774949	0.0176689	0.173542	0.110698
ObjectShapeP2A_NUC_A	M13	1A2	2A3	735	823	0.0498062	0.290507	0.213926	0.103603
ObjectShapeP2A_NUC_A	M13	1A3	2A1	764	766	0.070479	0.0448541	0.175427	0.0697098
ObjectShapeP2A_NUC_A	M13	1A3	2A2	764	848	0.0850788	0.00596916	0.199093	0.15407
ObjectShapeP2A_NUC_A	M13	1A3	2A3	764	823	0.0580413	0.138786	0.237932	0.146777
ObjectShapeP2A_NUC_A	M19	1A1	2A1	802	708	0.0439368	0.462275	0.117633	0.0712988
ObjectShapeP2A_NUC_A	M19	1A1	2A2	802	908	0.038582	0.550355	0.161588	-0.0592316
ObjectShapeP2A_NUC_A	M19	1A1	2A3	802	850	0.0366642	0.635943	0.0664155	0.0423526
ObjectShapeP2A_NUC_A	M19	1A2	2A1	821	708	0.0651851	0.0790555	0.215721	0.0936898
ObjectShapeP2A_NUC_A	M19	1A2	2A2	821	908	0.0569454	0.122045	0.133631	-0.0453553
ObjectShapeP2A_NUC_A	M19	1A2	2A3	821	850	0.0440453	0.392592	0.139022	0.0628554
ObjectShapeP2A_NUC_A	M19	1A3	2A1	936	708	0.0385883	0.585722	0.151081	-0.000353944
ObjectShapeP2A_NUC_A	M19	1A3	2A2	936	908	0.0607892	0.0663247	0.122607	-0.121053
ObjectShapeP2A_NUC_A	M19	1A3	2A3	936	850	0.0347486	0.655143	0.117909	-0.0271199
ObjectShapeP2A_NUC_A	N04	1A1	2A1	748	924	0.0443723	0.389767	0.063196	-0.0439658
ObjectShapeP2A_NUC_A	N04	1A1	2A2	748	844	0.0375916	0.629551	0.0900281	-0.051719
ObjectShapeP2A_NUC_A	N04	1A1	2A3	748	862	0.0272411	0.927747	0.072997	-0.0226877
ObjectShapeP2A_NUC_A	N04	1A2	2A1	831	924	0.0416921	0.432427	0.0981761	-0.0325576
ObjectShapeP2A_NUC_A	N04	1A2	2A2	831	844	0.0453816	0.354437	0.0887445	-0.0402634
ObjectShapeP2A_NUC_A	N04	1A2	2A3	831	862	0.0370403	0.607532	0.0580323	-0.0114095
ObjectShapeP2A_NUC_A	N04	1A3	2A1	789	924	0.0396972	0.514093	0.0916158	0.0602353
ObjectShapeP2A_NUC_A	N04	1A3	2A2	789	844	0.0425337	0.452299	0.102188	0.0512367
ObjectShapeP2A_NUC_A	N04	1A3	2A3	789	862	0.0541293	0.179315	0.159043	0.0849312
ObjectShapeP2A_NUC_A	N09	1A1	2A1	839	733	0.0408529	0.531128	0.0809621	-0.0765869
ObjectShapeP2A_NUC_A	N09	1A1	2A2	839	718	0.0344985	0.746955	0.13417	-0.0419965
ObjectShapeP2A_NUC_A	N09	1A1	2A3	839	759	0.0291881	0.88637	0.130074	0.0513728
ObjectShapeP2A_NUC_A	N09	1A2	2A1	806	733	0.0330181	0.796764	0.09423	-0.0568344
ObjectShapeP2A_NUC_A	N09	1A2	2A2	806	718	0.0347412	0.749526	0.0817244	-0.0239765
ObjectShapeP2A_NUC_A	N09	1A2	2A3	806	759	0.0419597	0.496834	0.0852011	0.0647161
ObjectShapeP2A_NUC_A	N09	1A3	2A1	843	733	0.0320544	0.81527	0.0779155	0.00812855
ObjectShapeP2A_NUC_A	N09	1A3	2A2	843	718	0.0311301	0.846947	0.0670134	0.0457157
ObjectShapeP2A_NUC_A	N09	1A3	2A3	843	759	0.0506567	0.256974	0.0792281	0.147174
ObjectShapeP2A_NUC_A	N14	1A1	2A1	717	596	0.0414894	0.630283	0.16342	-0.0357012
ObjectShapeP2A_NUC_A	N14	1A1	2A2	717	778	0.0352942	0.741346	0.110947	-0.0382884
ObjectShapeP2A_NUC_A	N14	1A1	2A3	717	805	0.0451276	0.422651	0.175105	-0.0171417
ObjectShapeP2A_NUC_A	N14	1A2	2A1	670	596	0.0606547	0.196599	0.13674	0.118703
ObjectShapeP2A_NUC_A	N14	1A2	2A2	670	778	0.0521736	0.281009	0.217667	0.115738
ObjectShapeP2A_NUC_A	N14	1A2	2A3	670	805	0.0697321	0.0570986	0.145123	0.139972
ObjectShapeP2A_NUC_A	N14	1A3	2A1	830	596	0.036326	0.750595	0.129236	0.0542253
ObjectShapeP2A_NUC_A	N14	1A3	2A2	830	778	0.0445499	0.403178	0.112945	0.0513984
ObjectShapeP2A_NUC_A	N14	1A3	2A3	830	805	0.0372491	0.622498	0.148767	0.0745038
ObjectShapeP2A_NUC_A	N20	1A1	2A1	830	653	0.0678492	0.0693767	0.29064	0.123188
ObjectShapeP2A_NUC_A	N20	1A1	2A2	830	776	0.0713743	0.0337698	0.232706	0.181221
ObjectShapeP2A_NUC_A	N20	1A1	2A3	830	903	0.0391569	0.521858	0.0816717	-0.00812459
ObjectShapeP2A_NUC_A	N20	1A2	2A1	848	653	0.0725353	0.0412181	0.239545	0.113968
ObjectShapeP2A_NUC_A	N20	1A2	2A2	848	776	0.079751	0.0115484	0.240331	0.175982
ObjectShapeP2A_NUC_A	N20	1A2	2A3	848	903	0.0291481	0.85139	0.1115	-0.0263556
ObjectShapeP2A_NUC_A	N20	1A3	2A1	847	653	0.0603391	0.136409	0.209949	0.0345801
ObjectShapeP2A_NUC_A	N20	1A3	2A2	847	776	0.0649016	0.0659696	0.1712	0.093306
ObjectShapeP2A_NUC_A	N20	1A3	2A3	847	903	0.0446995	0.346926	0.129508	-0.0983019
ObjectShapeP2A_NUC_A	O05	1A1	2A1	815	681	0.0353954	0.74134	0.178621	0.044397
ObjectShapeP2A_NUC_A	O05	1A1	2A2	815	854	0.0606744	0.0927924	0.123591	0.153866
ObjectShapeP2A_NUC_A	O05	1A1	2A3	815	863	0.0219963	0.987305	0.0871163	0.0141612
ObjectShapeP2A_NUC_A	O05	1A2	2A1	788	681	0.0463114	0.413569	0.130828	0.0444572
ObjectShapeP2A_NUC_A	O05	1A2	2A2	788	854	0.0740944	0.022218	0.165966	0.151394
ObjectShapeP2A_NUC_A	O05	1A2	2A3	788	863	0.0337375	0.736511	0.0955741	0.0149206
ObjectShapeP2A_NUC_A	O05	1A3	2A1	868	681	0.0513206	0.267293	0.168211	-0.0292566
ObjectShapeP2A_NUC_A	O05	1A3	2A2	868	854	0.0340901	0.699061	0.189259	0.0801258
ObjectShapeP2A_NUC_A	O05	1A3	2A3	868	863	0.0641811	0.0565845	0.187233	-0.0594687
ObjectShapeP2A_NUC_A	O10	1A1	2A1	752	645	0.0536348	0.270687	0.128965	0.0620058
ObjectShapeP2A_NUC_A	O10	1A1	2A2	752	809	0.0873841	0.00522005	0.170093	0.215336
ObjectShapeP2A_NUC_A	O10	1A1	2A3	752	895	0.0617081	0.089002	0.283181	-0.0601695
ObjectShapeP2A_NUC_A	O10	1A2	2A1	642	645	0.0277259	0.965628	0.102446	-0.044842
ObjectShapeP2A_NUC_A	O10	1A2	2A2	642	809	0.0458962	0.43826	0.111023	0.0928061
ObjectShapeP2A_NUC_A	O10	1A2	2A3	642	895	0.0852173	0.00876951	0.233354	-0.154522
ObjectShapeP2A_NUC_A	O10	1A3	2A1	748	645	0.033294	0.837297	0.104207	0.00478092
ObjectShapeP2A_NUC_A	O10	1A3	2A2	748	809	0.0609943	0.111123	0.128839	0.156761
ObjectShapeP2A_NUC_A	O10	1A3	2A3	748	895	0.0797703	0.0111931	0.306268	-0.116319
ObjectShapeP2A_NUC_A	O15	1A1	2A1	718	727	0.0238512	0.98634	0.141135	-0.0213181
ObjectShapeP2A_NUC_A	O15	1A1	2A2	718	757	0.0444652	0.459926	0.116381	-0.06409
ObjectShapeP2A_NUC_A	O15	1A1	2A3	718	743	0.0711075	0.0498171	0.167359	-0.118131
ObjectShapeP2A_NUC_A	O15	1A2	2A1	604	727	0.0715701	0.0681083	0.175501	0.121772
ObjectShapeP2A_NUC_A	O15	1A2	2A2	604	757	0.0651054	0.115899	0.154345	0.0756741
ObjectShapeP2A_NUC_A	O15	1A2	2A3	604	743	0.0275218	0.962423	0.070929	0.0174307
ObjectShapeP2A_NUC_A	O15	1A3	2A1	690	727	0.0396747	0.63309	0.0980437	0.0782198
ObjectShapeP2A_NUC_A	O15	1A3	2A2	690	757	0.0379473	0.676098	0.0882361	0.0322468
ObjectShapeP2A_NUC_A	O15	1A3	2A3	690	743	0.0336786	0.81182	0.0948175	-0.0258386
ObjectShapeP2A_NUC_A	O21	1A1	2A1	803	857	0.0376622	0.598922	0.211883	-0.0318612
ObjectShapeP2A_NUC_A	O21	1A1	2A2	803	768	0.0705411	0.0402112	0.159307	-0.0821385
ObjectShapeP2A_NUC_A	O21	1A1	2A3	803	718	0.0446168	0.437412	0.208612	-0.0310332
ObjectShapeP2A_NUC_A	O21	1A2	2A1	665	857	0.0280854	0.929225	0.118079	-0.00905385
ObjectShapeP2A_NUC_A	O21	1A2	2A2	665	768	0.0457942	0.443523	0.0967007	-0.0610004
ObjectShapeP2A_NUC_A	O21	1A2	2A3	665	718	0.0357907	0.768398	0.091772	-0.00819835
ObjectShapeP2A_NUC_A	O21	1A3	2A1	817	857	0.0577418	0.12293	0.11899	0.0107513
ObjectShapeP2A_NUC_A	O21	1A3	2A2	817	768	0.0422516	0.479619	0.209291	-0.0405221
ObjectShapeP2A_NUC_A	O21	1A3	2A3	817	718	0.028312	0.919295	0.110432	0.0115957
ObjectShapeLWR_NUC_A	B02	1A1	2A1	595	759	0.0607057	0.171059	0.122248	-0.095715
ObjectShapeLWR_NUC_A	B02	1A1	2A2	595	733	0.103826	0.00168275	0.162262	-0.229471
ObjectShapeLWR_NUC_A	B02	1A1	2A3	595	778	0.0402973	0.644144	0.0749119	-0.0505585
ObjectShapeLWR_NUC_A	B02	1A2	2A1	774	759	0.0670711	0.0636293	0.165688	-0.0632516
ObjectShapeLWR_NUC_A	B02	1A2	2A2	774	733	0.0996507	0.00113201	0.216987	-0.196091
ObjectShapeLWR_NUC_A	B02	1A2	2A3	774	778	0.0480959	0.330729	0.123127	-0.0184045
ObjectShapeLWR_NUC_A	B02	1A3	2A1	605	759	0.0736615	0.0518063	0.146778	-0.139247
ObjectShapeLWR_NUC_A	B02	1A3	2A2	605	733	0.122591	9.4302e-05	0.194337	-0.273703
ObjectShapeLWR_NUC_A	B02	1A3	2A3	605	778	0.058155	0.199904	0.0977925	-0.0938547
ObjectShapeLWR_NUC_A	B08	1A1	2A1	632	648	0.0340874	0.851149	0.0583859	-0.0689434
ObjectShapeLWR_NUC_A	B08	1A1	2A2	632	696	0.0601266	0.182221	0.095878	-0.109337
ObjectShapeLWR_NUC_A	B08	1A1	2A3	632	686	0.0420849	0.604846	0.0746996	-0.076935
ObjectShapeLWR_NUC_A	B08	1A2	2A1	734	648	0.0464351	0.448101	0.0564406	-0.0417767
ObjectShapeLWR_NUC_A	B08	1A2	2A2	734	696	0.051869	0.291658	0.107374	-0.0815986
ObjectShapeLWR_NUC_A	B08	1A2	2A3	734	686	0.0452054	0.463426	0.0688269	-0.0496552
ObjectShapeLWR_NUC_A	B08	1A3	2A1	680	648	0.0578613	0.216565	0.0728961	0.0435622
ObjectShapeLWR_NUC_A	B08	1A3	2A2	680	696	0.0310345	0.894891	0.0375378	0.00449187
ObjectShapeLWR_NUC_A	B08	1A3	2A3	680	686	0.0467201	0.445244	0.0721135	0.0358324
ObjectShapeLWR_NUC_A	B14	1A1	2A1	700	697	0.0415618	0.582449	0.0908901	0.037526
ObjectShapeLWR_NUC_A	B14	1A1	2A2	700	576	0.0294345	0.947118	0.0467408	0.0281735
ObjectShapeLWR_NUC_A	B14	1A1	2A3	700	696	0.0563711	0.217369	0.059742	0.00508973
ObjectShapeLWR_NUC_A	B14	1A2	2A1	647	697	0.0298431	0.926138	0.0570808	0.00204
ObjectShapeLWR_NUC_A	B14	1A2	2A2	647	576	0.0671448	0.128128	0.122752	-0.00615529
ObjectShapeLWR_NUC_A	B14	1A2	2A3	647	696	0.060407	0.172986	0.096619	-0.0263831
ObjectShapeLWR_NUC_A	B14	1A3	2A1	603	697	0.0609578	0.180817	0.135051	-0.00596208
ObjectShapeLWR_NUC_A	B14	1A3	2A2	603	576	0.0402415	0.726662	0.0619099	-0.0153137
ObjectShapeLWR_NUC_A	B14	1A3	2A3	603	696	0.0602376	0.191588	0.0938288	-0.0383956
ObjectShapeLWR_NUC_A	B20	1A1	2A1	674	761	0.051223	0.305425	0.0769503	-0.0734377
ObjectShapeLWR_NUC_A	B20	1A1	2A2	674	793	0.0675289	0.0720954	0.100716	-0.080594
ObjectShapeLWR_NUC_A	B20	1A1	2A3	674	817	0.0401865	0.589805	0.052051	-0.0535014
ObjectShapeLWR_NUC_A	B20	1A2	2A1	809	761	0.0448486	0.40936	0.0838519	-0.0411543
ObjectShapeLWR_NUC_A	B20	1A2	2A2	809	793	0.0352887	0.700925	0.0437504	-0.0495327
ObjectShapeLWR_NUC_A	B20	1A2	2A3	809	817	0.0563535	0.151211	0.104516	-0.0178139
ObjectShapeLWR_NUC_A	B20	1A3	2A1	660	761	0.0586549	0.175594	0.121306	0.0608514
ObjectShapeLWR_NUC_A	B20	1A3	2A2	660	793	0.0482326	0.37181	0.0936532	0.0524052
ObjectShapeLWR_NUC_A	B20	1A3	2A3	660	817	0.0888617	0.00626702	0.161312	0.0843812
ObjectShapeLWR_NUC_A	C03	1A1	2A1	758	673	0.0405874	0.599766	0.0481347	-0.0690797
ObjectShapeLWR_NUC_A	C03	1A1	2A2	758	724	0.0765208	0.026162	0.163323	-0.159165
ObjectShapeLWR_NUC_A	C03	1A1	2A3	758	953	0.0410092	0.476582	0.0782864	-0.0641198
ObjectShapeLWR_NUC_A	C03	1A2	2A1	834	673	0.0367177	0.696852	0.0552291	0.00106807
ObjectShapeLWR_NUC_A	C03	1A2	2A2	834	724	0.0589418	0.135332	0.111856	-0.0894751
ObjectShapeLWR_NUC_A	C03	1A2	2A3	834	953	0.0218482	0.983708	0.0335029	0.00605325
ObjectShapeLWR_NUC_A	C03	1A3	2A1	763	673	0.0417411	0.561604	0.0455339	-0.0131791
ObjectShapeLWR_NUC_A	C03	1A3	2A2	763	724	0.0789556	0.0194749	0.150559	-0.0982169
ObjectShapeLWR_NUC_A	C03	1A3	2A3	763	953	0.0490993	0.258699	0.0673815	-0.00849706
ObjectShapeLWR_NUC_A	C09	1A1	2A1	745	627	0.0556844	0.241712	0.0591709	-0.0230412
ObjectShapeLWR_NUC_A	C09	1A1	2A2	745	891	0.0467449	0.337938	0.0807071	0.0114447
ObjectShapeLWR_NUC_A	C09	1A1	2A3	745	802	0.0388576	0.604239	0.0637903	0.0257987
ObjectShapeLWR_NUC_A	C09	1A2	2A1	841	627	0.0532555	0.260132	0.0681825	-0.0779458
ObjectShapeLWR_NUC_A	C09	1A2	2A2	841	891	0.0310277	0.799139	0.0531909	-0.0474204
ObjectShapeLWR_NUC_A	C09	1A2	2A3	841	802	0.0387379	0.568931	0.0582345	-0.0347147
ObjectShapeLWR_NUC_A	C09	1A3	2A1	742	627	0.0451945	0.491278	0.0569671	0.0358222
ObjectShapeLWR_NUC_A	C09	1A3	2A2	742	891	0.0473801	0.323427	0.0711738	0.0677606
ObjectShapeLWR_NUC_A	C09	1A3	2A3	742	802	0.0552325	0.190282	0.0783701	0.0810544
ObjectShapeLWR_NUC_A	C15	1A1	2A1	719	640	0.0549722	0.257823	0.115225	-0.0940729
ObjectShapeLWR_NUC_A	C15	1A1	2A2	719	847	0.0770206	0.019827	0.137343	-0.171451
ObjectShapeLWR_NUC_A	C15	1A1	2A3	719	904	0.0470694	0.337478	0.096081	-0.0457878
ObjectShapeLWR_NUC_A	C15	1A2	2A1	888	640	0.052759	0.251718	0.150856	0.0597236
ObjectShapeLWR_NUC_A	C15	1A2	2A2	888	847	0.0396723	0.502459	0.0388787	-0.0194761
ObjectShapeLWR_NUC_A	C15	1A2	2A3	888	904	0.0506258	0.201067	0.0587049	0.109145
ObjectShapeLWR_NUC_A	C15	1A3	2A1	807	640	0.0530263	0.268069	0.138237	-0.00436862
ObjectShapeLWR_NUC_A	C15	1A3	2A2	807	847	0.0342092	0.718827	0.0408012	-0.0820474
ObjectShapeLWR_NUC_A	C15	1A3	2A3	807	904	0.0310022	0.80708	0.037147	0.0441043
ObjectShapeLWR_NUC_A	C21	1A1	2A1	853	845	0.0713819	0.0264438	0.112827	-0.0518362
ObjectShapeLWR_NUC_A	C21	1A1	2A2	853	898	0.054007	0.155789	0.120095	-0.0391544
ObjectShapeLWR_NUC_A	C21	1A1	2A3	853	888	0.0369628	0.591983	0.0761788	0.068079
ObjectShapeLWR_NUC_A	C21	1A2	2A1	814	845	0.0791053	0.0111562	0.143638	-0.152618
ObjectShapeLWR_NUC_A	C21	1A2	2A2	814	898	0.0719453	0.0240661	0.131102	-0.138836
ObjectShapeLWR_NUC_A	C21	1A2	2A3	814	888	0.0456593	0.33873	0.0897499	-0.0222992
ObjectShapeLWR_NUC_A	C21	1A3	2A1	812	845	0.0599863	0.101567	0.0936597	-0.101991
ObjectShapeLWR_NUC_A	C21	1A3	2A2	812	898	0.0444639	0.368135	0.088833	-0.0893461
ObjectShapeLWR_NUC_A	C21	1A3	2A3	812	888	0.0297009	0.848439	0.0490354	0.0175771
ObjectShapeLWR_NUC_A	D04	1A1	2A1	859	770	0.0343226	0.725152	0.0559198	-0.00652039
ObjectShapeLWR_NUC_A	D04	1A1	2A2	859	790	0.0410884	0.49068	0.0623058	-0.0803658
ObjectShapeLWR_NUC_A	D04	1A1	2A3	859	858	0.0444274	0.365109	0.0473624	0.00148505
ObjectShapeLWR_NUC_A	D04	1A2	2A1	776	770	0.0385426	0.614174	0.0641919	-0.0135534
ObjectShapeLWR_NUC_A	D04	1A2	2A2	776	790	0.0518335	0.243607	0.062772	-0.091991
ObjectShapeLWR_NUC_A	D04	1A2	2A3	776	858	0.0300417	0.855671	0.0654908	-0.00505016
ObjectShapeLWR_NUC_A	D04	1A3	2A1	776	770	0.0356239	0.710658	0.059053	-0.00433078
ObjectShapeLWR_NUC_A	D04	1A3	2A2	776	790	0.0441961	0.428964	0.0627488	-0.0708816
ObjectShapeLWR_NUC_A	D04	1A3	2A3	776	858	0.0410238	0.499167	0.0596589	0.00288387
ObjectShapeLWR_NUC_A	D10	1A1	2A1	860	891	0.0725798	0.0198929	0.140093	-0.129353
ObjectShapeLWR_NUC_A	D10	1A1	2A2	860	870	0.040016	0.492773	0.0703293	-0.108535
ObjectShapeLWR_NUC_A	D10	1A1	2A3	860	828	0.0421076	0.44305	0.0712927	-0.0574759
ObjectShapeLWR_NUC_A	D10	1A2	2A1	840	891	0.0335979	0.713529	0.0483046	0.0127867
ObjectShapeLWR_NUC_A	D10	1A2	2A2	840	870	0.0719622	0.0239171	0.124581	0.0363847
ObjectShapeLWR_NUC_A	D10	1A2	2A3	840	828	0.0681159	0.0417423	0.119525	0.094262
ObjectShapeLWR_NUC_A	D10	1A3	2A1	853	891	0.0660388	0.0446922	0.150553	-0.104492
ObjectShapeLWR_NUC_A	D10	1A3	2A2	853	870	0.0494765	0.242362	0.0737466	-0.0830077
ObjectShapeLWR_NUC_A	D10	1A3	2A3	853	828	0.0441381	0.386237	0.0852017	-0.0303135
ObjectShapeLWR_NUC_A	D16	1A1	2A1	764	789	0.0651896	0.073835	0.0763716	0.111076
ObjectShapeLWR_NUC_A	D16	1A1	2A2	764	796	0.0637481	0.0841319	0.130171	-0.00896191
ObjectShapeLWR_NUC_A	D16	1A1	2A3	764	848	0.036785	0.648318	0.0652817	0.0265495
ObjectShapeLWR_NUC_A	D16	1A2	2A1	741	789	0.0626735	0.0993692	0.101527	0.0560027
ObjectShapeLWR_NUC_A	D16	1A2	2A2	741	796	0.0502428	0.287302	0.114891	-0.055773
ObjectShapeLWR_NUC_A	D16	1A2	2A3	741	848	0.0357513	0.692942	0.0529771	-0.022706
ObjectShapeLWR_NUC_A	D16	1A3	2A1	766	789	0.0764626	0.0212471	0.174927	0.0987602
ObjectShapeLWR_NUC_A	D16	1A3	2A2	766	796	0.0303148	0.865681	0.0630587	-0.0214012
ObjectShapeLWR_NUC_A	D16	1A3	2A3	766	848	0.0459967	0.362092	0.0933413	0.0141466
ObjectShapeLWR_NUC_A	D22	1A1	2A1	852	865	0.0559527	0.136052	0.0872266	-0.128678
ObjectShapeLWR_NUC_A	D22	1A1	2A2	852	986	0.0493886	0.214844	0.0945762	-0.0654373
ObjectShapeLWR_NUC_A	D22	1A1	2A3	852	854	0.043364	0.39891	0.101447	-0.0993822
ObjectShapeLWR_NUC_A	D22	1A2	2A1	820	865	0.0632314	0.0690463	0.129556	-0.145093
ObjectShapeLWR_NUC_A	D22	1A2	2A2	820	986	0.0611883	0.0700058	0.143417	-0.0840821
ObjectShapeLWR_NUC_A	D22	1A2	2A3	820	854	0.0539898	0.174421	0.149392	-0.11683
ObjectShapeLWR_NUC_A	D22	1A3	2A1	769	865	0.0384825	0.582903	0.0577539	-0.0626112
ObjectShapeLWR_NUC_A	D22	1A3	2A2	769	986	0.0413659	0.450532	0.0499691	0.000220714
ObjectShapeLWR_NUC_A	D22	1A3	2A3	769	854	0.0319296	0.80386	0.0561771	-0.033505
ObjectShapeLWR_NUC_A	E05	1A1	2A1	805	820	0.0374792	0.61811	0.0425859	-0.0282108
ObjectShapeLWR_NUC_A	E05	1A1	2A2	805	822	0.0370071	0.633363	0.0637718	-0.00436626
ObjectShapeLWR_NUC_A	E05	1A1	2A3	805	862	0.0483478	0.284875	0.0742797	-0.0537002
ObjectShapeLWR_NUC_A	E05	1A2	2A1	868	820	0.0470945	0.307019	0.0652508	-0.00211538
ObjectShapeLWR_NUC_A	E05	1A2	2A2	868	822	0.0517592	0.20803	0.0616954	0.0215726
ObjectShapeLWR_NUC_A	E05	1A2	2A3	868	862	0.0688732	0.033043	0.0790118	-0.0274374
ObjectShapeLWR_NUC_A	E05	1A3	2A1	811	820	0.072855	0.0263768	0.113134	-0.0498708
ObjectShapeLWR_NUC_A	E05	1A3	2A2	811	822	0.0709856	0.0326804	0.0951052	-0.0277906
ObjectShapeLWR_NUC_A	E05	1A3	2A3	811	862	0.0894344	0.00250017	0.127696	-0.0734741
ObjectShapeLWR_NUC_A	E11	1A1	2A1	755	670	0.0787091	0.0245959	0.247842	0.10127
ObjectShapeLWR_NUC_A	E11	1A1	2A2	755	834	0.0425604	0.469541	0.0864401	0.0498718
ObjectShapeLWR_NUC_A	E11	1A1	2A3	755	801	0.0540864	0.205591	0.100861	0.00291611
ObjectShapeLWR_NUC_A	E11	1A2	2A1	871	670	0.0707233	0.0452671	0.167413	0.055572
ObjectShapeLWR_NUC_A	E11	1A2	2A2	871	834	0.0447968	0.359616	0.0581905	0.0078333
ObjectShapeLWR_NUC_A	E11	1A2	2A3	871	801	0.0451631	0.36236	0.048517	-0.0357791
ObjectShapeLWR_NUC_A	E11	1A3	2A1	855	670	0.0833552	0.0108152	0.265401	0.176757
ObjectShapeLWR_NUC_A	E11	1A3	2A2	855	834	0.0535193	0.177977	0.105308	0.120742
ObjectShapeLWR_NUC_A	E11	1A3	2A3	855	801	0.0515408	0.221921	0.118807	0.06957
ObjectShapeLWR_NUC_A	E17	1A1	2A1	895	804	0.0449318	0.359561	0.0856612	0.0779714
ObjectShapeLWR_NUC_A	E17	1A1	2A2	895	841	0.0343021	0.687388	0.0466165	0.0015154
ObjectShapeLWR_NUC_A	E17	1A1	2A3	895	827	0.026636	0.920565	0.0467917	0.0044293
ObjectShapeLWR_NUC_A	E17	1A2	2A1	780	804	0.0365098	0.666869	0.0494442	-0.0554841
ObjectShapeLWR_NUC_A	E17	1A2	2A2	780	841	0.072051	0.0299423	0.140695	-0.130293
ObjectShapeLWR_NUC_A	E17	1A2	2A3	780	827	0.0629585	0.0829855	0.167744	-0.127442
ObjectShapeLWR_NUC_A	E17	1A3	2A1	861	804	0.043905	0.399347	0.0973387	0.0634333
ObjectShapeLWR_NUC_A	E17	1A3	2A2	861	841	0.0247659	0.956595	0.0360794	-0.0230391
ObjectShapeLWR_NUC_A	E17	1A3	2A3	861	827	0.0405114	0.492997	0.0631215	-0.0197435
ObjectShapeLWR_NUC_A	E23	1A1	2A1	945	877	0.0649955	0.0428545	0.0726157	0.103678
ObjectShapeLWR_NUC_A	E23	1A1	2A2	945	922	0.090467	0.000962748	0.138644	0.170588
ObjectShapeLWR_NUC_A	E23	1A1	2A3	945	919	0.061439	0.0593525	0.0678732	0.102722
ObjectShapeLWR_NUC_A	E23	1A2	2A1	836	877	0.0455187	0.33779	0.0737997	-0.00258742
ObjectShapeLWR_NUC_A	E23	1A2	2A2	836	922	0.0662384	0.0426698	0.0701653	0.0577614
ObjectShapeLWR_NUC_A	E23	1A2	2A3	836	919	0.0388307	0.524023	0.0813524	-0.00344972
ObjectShapeLWR_NUC_A	E23	1A3	2A1	833	877	0.034651	0.684108	0.0675966	0.0748402
ObjectShapeLWR_NUC_A	E23	1A3	2A2	833	922	0.0584485	0.100559	0.12909	0.138973
ObjectShapeLWR_NUC_A	E23	1A3	2A3	833	919	0.0422572	0.416183	0.0624507	0.0739238
ObjectShapeLWR_NUC_A	F06	1A1	2A1	910	816	0.0613068	0.0787952	0.0728667	0.0499989
ObjectShapeLWR_NUC_A	F06	1A1	2A2	910	854	0.0473428	0.276849	0.0774982	0.00457151
ObjectShapeLWR_NUC_A	F06	1A1	2A3	910	864	0.0538156	0.153441	0.0767664	0.0323226
ObjectShapeLWR_NUC_A	F06	1A2	2A1	853	816	0.0409886	0.485193	0.0724247	0.0762422
ObjectShapeLWR_NUC_A	F06	1A2	2A2	853	854	0.0303804	0.825773	0.0529688	0.0329477
ObjectShapeLWR_NUC_A	F06	1A2	2A3	853	864	0.0370642	0.597147	0.0591938	0.0593959
ObjectShapeLWR_NUC_A	F06	1A3	2A1	897	816	0.0541019	0.163853	0.110202	-0.0771909
ObjectShapeLWR_NUC_A	F06	1A3	2A2	897	854	0.0617371	0.0712306	0.121256	-0.116226
ObjectShapeLWR_NUC_A	F06	1A3	2A3	897	864	0.046784	0.290435	0.102934	-0.0923799
ObjectShapeLWR_NUC_A	F12	1A1	2A1	800	880	0.0411364	0.477417	0.0674232	0.0751438
ObjectShapeLWR_NUC_A	F12	1A1	2A2	800	803	0.0232067	0.982237	0.0426733	0.0452234
ObjectShapeLWR_NUC_A	F12	1A1	2A3	800	775	0.0610081	0.106743	0.105079	0.140401
ObjectShapeLWR_NUC_A	F12	1A2	2A1	777	880	0.0272961	0.918239	0.036	0.00932717
ObjectShapeLWR_NUC_A	F12	1A2	2A2	777	803	0.0474828	0.335449	0.0660887	-0.0219299
ObjectShapeLWR_NUC_A	F12	1A2	2A3	777	775	0.0510367	0.264357	0.118627	0.0774993
ObjectShapeLWR_NUC_A	F12	1A3	2A1	726	880	0.030062	0.864825	0.039476	-0.0122124
ObjectShapeLWR_NUC_A	F12	1A3	2A2	726	803	0.0258689	0.960571	0.0327696	-0.0412926
ObjectShapeLWR_NUC_A	F12	1A3	2A3	726	775	0.0481116	0.35075	0.0954889	0.0512116
ObjectShapeLWR_NUC_A	F18	1A1	2A1	867	838	0.0697698	0.0315721	0.0794854	0.0995163
ObjectShapeLWR_NUC_A	F18	1A1	2A2	867	911	0.0383104	0.532057	0.0577701	-0.0348872
ObjectShapeLWR_NUC_A	F18	1A1	2A3	867	876	0.0397015	0.498162	0.0495021	-0.0230096
ObjectShapeLWR_NUC_A	F18	1A2	2A1	901	838	0.035034	0.660882	0.078557	0.039514
ObjectShapeLWR_NUC_A	F18	1A2	2A2	901	911	0.0632911	0.0530788	0.140086	-0.0922228
ObjectShapeLWR_NUC_A	F18	1A2	2A3	901	876	0.0584802	0.0958501	0.125929	-0.0805808
ObjectShapeLWR_NUC_A	F18	1A3	2A1	891	838	0.0597114	0.0919613	0.106321	0.102008
ObjectShapeLWR_NUC_A	F18	1A3	2A2	891	911	0.0619329	0.0631394	0.0840219	-0.0537067
ObjectShapeLWR_NUC_A	F18	1A3	2A3	891	876	0.0384861	0.529788	0.0512875	-0.0399457
ObjectShapeLWR_NUC_A	G02	1A1	2A1	785	693	0.0690564	0.0597639	0.102757	-0.109529
ObjectShapeLWR_NUC_A	G02	1A1	2A2	785	965	0.0469555	0.29557	0.0964674	-0.0550307
ObjectShapeLWR_NUC_A	G02	1A1	2A3	785	956	0.0431855	0.397434	0.0679833	-0.0180817
ObjectShapeLWR_NUC_A	G02	1A2	2A1	797	693	0.0543724	0.22313	0.137654	-0.050486
ObjectShapeLWR_NUC_A	G02	1A2	2A2	797	965	0.0523375	0.18288	0.101052	0.00105857
ObjectShapeLWR_NUC_A	G02	1A2	2A3	797	956	0.0282807	0.877746	0.0486358	0.0360047
ObjectShapeLWR_NUC_A	G02	1A3	2A1	860	693	0.0741048	0.0295486	0.181379	-0.0856318
ObjectShapeLWR_NUC_A	G02	1A3	2A2	860	965	0.0656886	0.0395076	0.138234	-0.0355486
ObjectShapeLWR_NUC_A	G02	1A3	2A3	860	956	0.036246	0.591588	0.0733617	-0.00159324
ObjectShapeLWR_NUC_A	G07	1A1	2A1	782	695	0.0518354	0.276158	0.135306	0.0953343
ObjectShapeLWR_NUC_A	G07	1A1	2A2	782	797	0.0615961	0.100045	0.104938	0.104995
ObjectShapeLWR_NUC_A	G07	1A1	2A3	782	880	0.0275488	0.911806	0.0732385	-0.0238405
ObjectShapeLWR_NUC_A	G07	1A2	2A1	823	695	0.0464313	0.390948	0.121351	0.0472631
ObjectShapeLWR_NUC_A	G07	1A2	2A2	823	797	0.038097	0.599326	0.0489984	0.0560751
ObjectShapeLWR_NUC_A	G07	1A2	2A3	823	880	0.0660596	0.0488725	0.102797	-0.0614426
ObjectShapeLWR_NUC_A	G07	1A3	2A1	892	695	0.030111	0.870666	0.0860812	-0.0533805
ObjectShapeLWR_NUC_A	G07	1A3	2A2	892	797	0.0301045	0.840115	0.0477948	-0.0448544
ObjectShapeLWR_NUC_A	G07	1A3	2A3	892	880	0.0813698	0.00566855	0.149413	-0.15856
ObjectShapeLWR_NUC_A	G13	1A1	2A1	763	730	0.0677032	0.0654176	0.153016	0.122935
ObjectShapeLWR_NUC_A	G13	1A1	2A2	763	741	0.0625028	0.106019	0.127753	0.115752
ObjectShapeLWR_NUC_A	G13	1A1	2A3	763	847	0.0676213	0.0509035	0.144775	0.158328
ObjectShapeLWR_NUC_A	G13	1A2	2A1	815	730	0.0552988	0.189602	0.103596	0.0682669
ObjectShapeLWR_NUC_A	G13	1A2	2A2	815	741	0.0474371	0.346837	0.0869568	0.0614136
ObjectShapeLWR_NUC_A	G13	1A2	2A3	815	847	0.0612802	0.0883542	0.0930715	0.102033
ObjectShapeLWR_NUC_A	G13	1A3	2A1	722	730	0.0432361	0.506036	0.0807668	-0.00643967
ObjectShapeLWR_NUC_A	G13	1A3	2A2	722	741	0.0354784	0.746742	0.0699728	-0.0128218
ObjectShapeLWR_NUC_A	G13	1A3	2A3	722	847	0.036204	0.686557	0.0614632	0.0250053
ObjectShapeLWR_NUC_A	G19	1A1	2A1	718	809	0.050585	0.285081	0.0656439	0.0116059
ObjectShapeLWR_NUC_A	G19	1A1	2A2	718	835	0.0578575	0.151084	0.118136	0.0893223
ObjectShapeLWR_NUC_A	G19	1A1	2A3	718	950	0.0641166	0.0695007	0.0908441	0.117046
ObjectShapeLWR_NUC_A	G19	1A2	2A1	869	809	0.0263435	0.933234	0.0522608	-0.015528
ObjectShapeLWR_NUC_A	G19	1A2	2A2	869	835	0.0476589	0.288166	0.128908	0.0614658
ObjectShapeLWR_NUC_A	G19	1A2	2A3	869	950	0.0479789	0.24703	0.0783228	0.0889314
ObjectShapeLWR_NUC_A	G19	1A3	2A1	837	809	0.0249124	0.960463	0.0364714	-0.0239119
ObjectShapeLWR_NUC_A	G19	1A3	2A2	837	835	0.0410906	0.480484	0.0965961	0.0536344
ObjectShapeLWR_NUC_A	G19	1A3	2A3	837	950	0.0370131	0.575737	0.0507779	0.0812972
ObjectShapeLWR_NUC_A	H03	1A1	2A1	712	747	0.0499639	0.322664	0.0499784	0.0299493
ObjectShapeLWR_NUC_A	H03	1A1	2A2	712	812	0.103344	0.000605148	0.197843	0.18241
ObjectShapeLWR_NUC_A	H03	1A1	2A3	712	863	0.0720686	0.0347544	0.10652	0.126997
ObjectShapeLWR_NUC_A	H03	1A2	2A1	879	747	0.0499244	0.266537	0.0911576	-0.105539
ObjectShapeLWR_NUC_A	H03	1A2	2A2	879	812	0.049921	0.243549	0.0902494	0.0459956
ObjectShapeLWR_NUC_A	H03	1A2	2A3	879	863	0.02629	0.924202	0.043085	-0.00908056
ObjectShapeLWR_NUC_A	H03	1A3	2A1	812	747	0.0280119	0.920251	0.0586843	-0.00176395
ObjectShapeLWR_NUC_A	H03	1A3	2A2	812	812	0.091133	0.00235622	0.203991	0.161238
ObjectShapeLWR_NUC_A	H03	1A3	2A3	812	863	0.0546767	0.163847	0.0865568	0.101994
ObjectShapeLWR_NUC_A	H08	1A1	2A1	914	922	0.0568809	0.102585	0.0729646	-0.0497499
ObjectShapeLWR_NUC_A	H08	1A1	2A2	914	799	0.0542787	0.16212	0.0717331	-0.0242291
ObjectShapeLWR_NUC_A	H08	1A1	2A3	914	820	0.0429391	0.402883	0.0705635	0.0312121
ObjectShapeLWR_NUC_A	H08	1A2	2A1	781	922	0.0519621	0.20367	0.0662683	-0.11274
ObjectShapeLWR_NUC_A	H08	1A2	2A2	781	799	0.0410741	0.5179	0.0608555	-0.0895834
ObjectShapeLWR_NUC_A	H08	1A2	2A3	781	820	0.0329112	0.779149	0.0457644	-0.0392775
ObjectShapeLWR_NUC_A	H08	1A3	2A1	882	922	0.046227	0.290419	0.0634361	-0.0410961
ObjectShapeLWR_NUC_A	H08	1A3	2A2	882	799	0.0447569	0.370497	0.0647803	-0.0177246
ObjectShapeLWR_NUC_A	H08	1A3	2A3	882	820	0.036165	0.634739	0.0646554	0.0330475
ObjectShapeLWR_NUC_A	H14	1A1	2A1	739	868	0.0251336	0.962557	0.0452932	0.0415244
ObjectShapeLWR_NUC_A	H14	1A1	2A2	739	832	0.0728131	0.0315309	0.100905	0.0886948
ObjectShapeLWR_NUC_A	H14	1A1	2A3	739	909	0.0851298	0.00543498	0.184255	-0.10642
ObjectShapeLWR_NUC_A	H14	1A2	2A1	854	868	0.0420412	0.432144	0.0699142	-0.0115419
ObjectShapeLWR_NUC_A	H14	1A2	2A2	854	832	0.0512295	0.218666	0.105381	0.0343349
ObjectShapeLWR_NUC_A	H14	1A2	2A3	854	909	0.109927	4.77976e-05	0.26725	-0.155429
ObjectShapeLWR_NUC_A	H14	1A3	2A1	830	868	0.0352507	0.667458	0.0674908	0.00784622
ObjectShapeLWR_NUC_A	H14	1A3	2A2	830	832	0.0572666	0.131026	0.0785686	0.0556614
ObjectShapeLWR_NUC_A	H14	1A3	2A3	830	909	0.0847893	0.00390699	0.171412	-0.14212
ObjectShapeLWR_NUC_A	H20	1A1	2A1	822	867	0.035284	0.669679	0.0449304	-0.0304136
ObjectShapeLWR_NUC_A	H20	1A1	2A2	822	863	0.0441579	0.384442	0.0589227	-0.0512267
ObjectShapeLWR_NUC_A	H20	1A1	2A3	822	940	0.0424031	0.409568	0.0830369	0.10125
ObjectShapeLWR_NUC_A	H20	1A2	2A1	779	867	0.0512531	0.231274	0.0909066	0.0479199
ObjectShapeLWR_NUC_A	H20	1A2	2A2	779	863	0.0556616	0.158132	0.106921	0.0261577
ObjectShapeLWR_NUC_A	H20	1A2	2A3	779	940	0.0851542	0.00415012	0.166866	0.185587
ObjectShapeLWR_NUC_A	H20	1A3	2A1	842	867	0.0322309	0.766602	0.0559344	0.0271553
ObjectShapeLWR_NUC_A	H20	1A3	2A2	842	863	0.029738	0.845333	0.0608768	0.00563707
ObjectShapeLWR_NUC_A	H20	1A3	2A3	842	940	0.0703694	0.0245851	0.110675	0.163279
ObjectShapeLWR_NUC_A	I04	1A1	2A1	789	890	0.0783597	0.0117613	0.114784	-0.151308
ObjectShapeLWR_NUC_A	I04	1A1	2A2	789	853	0.0611322	0.093435	0.122286	-0.106368
ObjectShapeLWR_NUC_A	I04	1A1	2A3	789	887	0.03815	0.577703	0.0358648	-0.0321977
ObjectShapeLWR_NUC_A	I04	1A2	2A1	842	890	0.0902373	0.00174139	0.125088	-0.195126
ObjectShapeLWR_NUC_A	I04	1A2	2A2	842	853	0.0769173	0.0132908	0.115665	-0.150441
ObjectShapeLWR_NUC_A	I04	1A2	2A3	842	887	0.0383783	0.547989	0.0746352	-0.0766934
ObjectShapeLWR_NUC_A	I04	1A3	2A1	873	890	0.0898619	0.00162143	0.131306	-0.165416
ObjectShapeLWR_NUC_A	I04	1A3	2A2	873	853	0.0685835	0.0345412	0.136579	-0.122268
ObjectShapeLWR_NUC_A	I04	1A3	2A3	873	887	0.0309007	0.794859	0.0453629	-0.051058
ObjectShapeLWR_NUC_A	I09	1A1	2A1	756	799	0.0412751	0.522342	0.0835909	0.0832328
ObjectShapeLWR_NUC_A	I09	1A1	2A2	756	854	0.0566615	0.152257	0.0977671	0.106263
ObjectShapeLWR_NUC_A	I09	1A1	2A3	756	734	0.0416324	0.538574	0.0616929	0.0134382
ObjectShapeLWR_NUC_A	I09	1A2	2A1	755	799	0.0403982	0.550754	0.0780004	-0.0359361
ObjectShapeLWR_NUC_A	I09	1A2	2A2	755	854	0.0396622	0.553992	0.0660862	-0.0152298
ObjectShapeLWR_NUC_A	I09	1A2	2A3	755	734	0.0495498	0.320301	0.0981803	-0.0986869
ObjectShapeLWR_NUC_A	I09	1A3	2A1	738	799	0.0349726	0.736035	0.0580411	0.00987904
ObjectShapeLWR_NUC_A	I09	1A3	2A2	738	854	0.0307115	0.849302	0.053018	0.0313637
ObjectShapeLWR_NUC_A	I09	1A3	2A3	738	734	0.0413999	0.553632	0.0735215	-0.0552305
ObjectShapeLWR_NUC_A	I15	1A1	2A1	801	723	0.0785377	0.0184132	0.170181	0.0846867
ObjectShapeLWR_NUC_A	I15	1A1	2A2	801	892	0.0497248	0.24765	0.0694732	0.0199515
ObjectShapeLWR_NUC_A	I15	1A1	2A3	801	938	0.0399261	0.496351	0.0512992	0.00165932
ObjectShapeLWR_NUC_A	I15	1A2	2A1	807	723	0.0570989	0.166288	0.122848	0.0306735
ObjectShapeLWR_NUC_A	I15	1A2	2A2	807	892	0.0357216	0.651978	0.0513352	-0.0351024
ObjectShapeLWR_NUC_A	I15	1A2	2A3	807	938	0.0666397	0.0424398	0.0790822	-0.0536887
ObjectShapeLWR_NUC_A	I15	1A3	2A1	690	723	0.042041	0.560589	0.0870618	-0.0697771
ObjectShapeLWR_NUC_A	I15	1A3	2A2	690	892	0.0805518	0.0128341	0.101551	-0.127988
ObjectShapeLWR_NUC_A	I15	1A3	2A3	690	938	0.0626217	0.088483	0.141411	-0.144436
ObjectShapeLWR_NUC_A	I21	1A1	2A1	889	692	0.056794	0.162414	0.12201	-0.00196866
ObjectShapeLWR_NUC_A	I21	1A1	2A2	889	919	0.0501927	0.204997	0.0836442	-0.083738
ObjectShapeLWR_NUC_A	I21	1A1	2A3	889	918	0.0466572	0.279208	0.0643837	-0.0735447
ObjectShapeLWR_NUC_A	I21	1A2	2A1	902	692	0.046749	0.359037	0.142019	0.089102
ObjectShapeLWR_NUC_A	I21	1A2	2A2	902	919	0.0302182	0.800134	0.0515678	0.00227453
ObjectShapeLWR_NUC_A	I21	1A2	2A3	902	918	0.0249216	0.940102	0.0436399	0.0130985
ObjectShapeLWR_NUC_A	I21	1A3	2A1	891	692	0.0792933	0.0149252	0.231677	0.180503
ObjectShapeLWR_NUC_A	I21	1A3	2A2	891	919	0.0582295	0.093035	0.0670445	0.0905562
ObjectShapeLWR_NUC_A	I21	1A3	2A3	891	918	0.0586255	0.0893703	0.0911554	0.101769
ObjectShapeLWR_NUC_A	J05	1A1	2A1	706	769	0.0358141	0.732578	0.0505694	0.0239982
ObjectShapeLWR_NUC_A	J05	1A1	2A2	706	795	0.0552907	0.203079	0.0690477	-0.0459339
ObjectShapeLWR_NUC_A	J05	1A1	2A3	706	762	0.039924	0.603193	0.0617164	0.100593
ObjectShapeLWR_NUC_A	J05	1A2	2A1	818	769	0.0365413	0.665096	0.0550299	0.0406861
ObjectShapeLWR_NUC_A	J05	1A2	2A2	818	795	0.0472744	0.328451	0.0662832	-0.0266413
ObjectShapeLWR_NUC_A	J05	1A2	2A3	818	762	0.0485051	0.311314	0.0698814	0.114429
ObjectShapeLWR_NUC_A	J05	1A3	2A1	806	769	0.0539017	0.202983	0.0988798	0.101352
ObjectShapeLWR_NUC_A	J05	1A3	2A2	806	795	0.0361674	0.671746	0.0545132	0.0380567
ObjectShapeLWR_NUC_A	J05	1A3	2A3	806	762	0.0724618	0.0327068	0.112707	0.170678
ObjectShapeLWR_NUC_A	J10	1A1	2A1	829	811	0.0677967	0.0461688	0.105803	-0.0547833
ObjectShapeLWR_NUC_A	J10	1A1	2A2	829	844	0.0437788	0.399267	0.0839655	-0.023667
ObjectShapeLWR_NUC_A	J10	1A1	2A3	829	925	0.0514798	0.196902	0.0864643	-0.0181721
ObjectShapeLWR_NUC_A	J10	1A2	2A1	862	811	0.0448445	0.370099	0.0768821	0.0543192
ObjectShapeLWR_NUC_A	J10	1A2	2A2	862	844	0.0471432	0.299469	0.0709446	0.0869641
ObjectShapeLWR_NUC_A	J10	1A2	2A3	862	925	0.0451232	0.323644	0.0820808	0.0927289
ObjectShapeLWR_NUC_A	J10	1A3	2A1	709	811	0.0895254	0.00465103	0.173027	-0.127543
ObjectShapeLWR_NUC_A	J10	1A3	2A2	709	844	0.0916584	0.00308522	0.150595	-0.100498
ObjectShapeLWR_NUC_A	J10	1A3	2A3	709	925	0.0748797	0.0221991	0.14805	-0.0957216
ObjectShapeLWR_NUC_A	J16	1A1	2A1	758	840	0.0372817	0.636961	0.0787105	-0.0612747
ObjectShapeLWR_NUC_A	J16	1A1	2A2	758	976	0.0523325	0.193076	0.0636958	-0.0532447
ObjectShapeLWR_NUC_A	J16	1A1	2A3	758	915	0.0510561	0.229993	0.0713383	-0.109839
ObjectShapeLWR_NUC_A	J16	1A2	2A1	747	840	0.0541691	0.19629	0.101897	0.0548943
ObjectShapeLWR_NUC_A	J16	1A2	2A2	747	976	0.0417654	0.451555	0.0597768	0.0632242
ObjectShapeLWR_NUC_A	J16	1A2	2A3	747	915	0.0263963	0.936805	0.0499534	0.00451674
ObjectShapeLWR_NUC_A	J16	1A3	2A1	779	840	0.0467785	0.339374	0.0808776	0.00201914
ObjectShapeLWR_NUC_A	J16	1A3	2A2	779	976	0.0286583	0.868893	0.0420924	0.0102925
ObjectShapeLWR_NUC_A	J16	1A3	2A3	779	915	0.0249248	0.956273	0.0486896	-0.0480167
ObjectShapeLWR_NUC_A	J22	1A1	2A1	624	793	0.0771595	0.0312738	0.0872347	-0.106523
ObjectShapeLWR_NUC_A	J22	1A1	2A2	624	855	0.105348	0.000666353	0.198841	-0.130522
ObjectShapeLWR_NUC_A	J22	1A1	2A3	624	940	0.12841	8.50456e-06	0.232717	-0.186518
ObjectShapeLWR_NUC_A	J22	1A2	2A1	754	793	0.0557247	0.181233	0.0981242	0.0280539
ObjectShapeLWR_NUC_A	J22	1A2	2A2	754	855	0.0515814	0.236791	0.134468	0.00485765
ObjectShapeLWR_NUC_A	J22	1A2	2A3	754	940	0.0483803	0.281342	0.101018	-0.0492648
ObjectShapeLWR_NUC_A	J22	1A3	2A1	729	793	0.0529807	0.236729	0.0736061	-0.0888986
ObjectShapeLWR_NUC_A	J22	1A3	2A2	729	855	0.0765721	0.0198175	0.158807	-0.113913
ObjectShapeLWR_NUC_A	J22	1A3	2A3	729	940	0.102838	0.000338414	0.193324	-0.172278
ObjectShapeLWR_NUC_A	K06	1A1	2A1	880	816	0.0782308	0.0112288	0.14096	0.0963215
ObjectShapeLWR_NUC_A	K06	1A1	2A2	880	821	0.0607352	0.0871208	0.0911366	0.110507
ObjectShapeLWR_NUC_A	K06	1A1	2A3	880	761	0.0652984	0.0616061	0.0758287	0.13296
ObjectShapeLWR_NUC_A	K06	1A2	2A1	894	816	0.031764	0.782548	0.0548762	-0.0375428
ObjectShapeLWR_NUC_A	K06	1A2	2A2	894	821	0.0176696	0.99933	0.0453615	-0.0242128
ObjectShapeLWR_NUC_A	K06	1A2	2A3	894	761	0.0400421	0.524979	0.064267	-0.00311408
ObjectShapeLWR_NUC_A	K06	1A3	2A1	799	816	0.0446652	0.396289	0.110262	0.0168182
ObjectShapeLWR_NUC_A	K06	1A3	2A2	799	821	0.0343105	0.727114	0.0590557	0.0304687
ObjectShapeLWR_NUC_A	K06	1A3	2A3	799	761	0.0329403	0.791508	0.0514235	0.0520747
ObjectShapeLWR_NUC_A	K11	1A1	2A1	643	658	0.0754371	0.0493797	0.10482	-0.114522
ObjectShapeLWR_NUC_A	K11	1A1	2A2	643	868	0.0349707	0.757026	0.0458743	0.0107181
ObjectShapeLWR_NUC_A	K11	1A1	2A3	643	873	0.0438131	0.475898	0.0891496	-0.0565869
ObjectShapeLWR_NUC_A	K11	1A2	2A1	864	658	0.0599917	0.1359	0.0923235	-0.103041
ObjectShapeLWR_NUC_A	K11	1A2	2A2	864	868	0.0268551	0.91369	0.0393396	0.0162508
ObjectShapeLWR_NUC_A	K11	1A2	2A3	864	873	0.051272	0.203727	0.0985759	-0.0478579
ObjectShapeLWR_NUC_A	K11	1A3	2A1	896	658	0.0501045	0.296724	0.0851463	-0.0214298
ObjectShapeLWR_NUC_A	K11	1A3	2A2	896	868	0.063256	0.0587091	0.102654	0.110796
ObjectShapeLWR_NUC_A	K11	1A3	2A3	896	873	0.0255329	0.935356	0.0380085	0.0397364
ObjectShapeLWR_NUC_A	K17	1A1	2A1	750	729	0.0651907	0.0863761	0.0976217	0.0876602
ObjectShapeLWR_NUC_A	K17	1A1	2A2	750	942	0.0644671	0.0621882	0.115076	0.127703
ObjectShapeLWR_NUC_A	K17	1A1	2A3	750	926	0.0352685	0.681205	0.0660815	0.0304127
ObjectShapeLWR_NUC_A	K17	1A2	2A1	908	729	0.0509297	0.24503	0.0720629	0.0167418
ObjectShapeLWR_NUC_A	K17	1A2	2A2	908	942	0.0512664	0.1759	0.0824032	0.054373
ObjectShapeLWR_NUC_A	K17	1A2	2A3	908	926	0.0225711	0.973642	0.0323647	-0.0370584
ObjectShapeLWR_NUC_A	K17	1A3	2A1	875	729	0.0629528	0.0855234	0.0756162	0.0654696
ObjectShapeLWR_NUC_A	K17	1A3	2A2	875	942	0.0594019	0.0814082	0.0897905	0.104985
ObjectShapeLWR_NUC_A	K17	1A3	2A3	875	926	0.0357618	0.612829	0.047923	0.00897547
ObjectShapeLWR_NUC_A	K23	1A1	2A1	829	746	0.070837	0.0388726	0.155491	0.152847
ObjectShapeLWR_NUC_A	K23	1A1	2A2	829	877	0.0743171	0.0180561	0.0940855	0.0843457
ObjectShapeLWR_NUC_A	K23	1A1	2A3	829	804	0.0683479	0.0441483	0.121907	0.108876
ObjectShapeLWR_NUC_A	K23	1A2	2A1	765	746	0.0588375	0.146275	0.113548	0.0911985
ObjectShapeLWR_NUC_A	K23	1A2	2A2	765	877	0.0384585	0.581335	0.0655471	0.0180218
ObjectShapeLWR_NUC_A	K23	1A2	2A3	765	804	0.0497122	0.287281	0.0868398	0.0442265
ObjectShapeLWR_NUC_A	K23	1A3	2A1	838	746	0.0426651	0.468986	0.0995883	0.0598812
ObjectShapeLWR_NUC_A	K23	1A3	2A2	838	877	0.0347477	0.678896	0.0532173	-0.00811518
ObjectShapeLWR_NUC_A	K23	1A3	2A3	838	804	0.0440845	0.402477	0.0742367	0.0162345
ObjectShapeLWR_NUC_A	L02	1A1	2A1	419	806	0.0862949	0.0329487	0.149612	-0.173262
ObjectShapeLWR_NUC_A	L02	1A1	2A2	419	807	0.0669943	0.168103	0.0905616	-0.0893156
ObjectShapeLWR_NUC_A	L02	1A1	2A3	419	881	0.0798832	0.0533509	0.116382	-0.152025
ObjectShapeLWR_NUC_A	L02	1A2	2A1	739	806	0.0394403	0.586295	0.0465282	0.0265962
ObjectShapeLWR_NUC_A	L02	1A2	2A2	739	807	0.0568151	0.165662	0.0973901	0.103198
ObjectShapeLWR_NUC_A	L02	1A2	2A3	739	881	0.0363469	0.663159	0.0726197	0.0459748
ObjectShapeLWR_NUC_A	L02	1A3	2A1	707	806	0.0346745	0.7557	0.0599996	-0.0468012
ObjectShapeLWR_NUC_A	L02	1A3	2A2	707	807	0.0277557	0.933607	0.0522386	0.0337589
ObjectShapeLWR_NUC_A	L02	1A3	2A3	707	881	0.0287509	0.902017	0.0421551	-0.0264211
ObjectShapeLWR_NUC_A	L07	1A1	2A1	833	746	0.111131	0.000120037	0.238328	0.241693
ObjectShapeLWR_NUC_A	L07	1A1	2A2	833	894	0.0307868	0.808369	0.0443518	0.0378276
ObjectShapeLWR_NUC_A	L07	1A1	2A3	833	796	0.0699234	0.0373609	0.118818	0.120078
ObjectShapeLWR_NUC_A	L07	1A2	2A1	855	746	0.0687691	0.046188	0.145024	0.120276
ObjectShapeLWR_NUC_A	L07	1A2	2A2	855	894	0.0657483	0.0457162	0.112209	-0.0664988
ObjectShapeLWR_NUC_A	L07	1A2	2A3	855	796	0.0218681	0.989191	0.0450134	0.00885636
ObjectShapeLWR_NUC_A	L07	1A3	2A1	781	746	0.0969833	0.00152711	0.250574	0.216493
ObjectShapeLWR_NUC_A	L07	1A3	2A2	781	894	0.0335728	0.735304	0.0362894	0.0291771
ObjectShapeLWR_NUC_A	L07	1A3	2A3	781	796	0.0539107	0.202028	0.123605	0.104751
ObjectShapeLWR_NUC_A	L12	1A1	2A1	715	793	0.0499828	0.304517	0.0792134	0.0600513
ObjectShapeLWR_NUC_A	L12	1A1	2A2	715	776	0.0884742	0.00590109	0.147878	0.176278
ObjectShapeLWR_NUC_A	L12	1A1	2A3	715	776	0.0323102	0.832037	0.0661347	0.0108414
ObjectShapeLWR_NUC_A	L12	1A2	2A1	815	793	0.0591572	0.120008	0.0991498	0.110572
ObjectShapeLWR_NUC_A	L12	1A2	2A2	815	776	0.106826	0.000229531	0.172452	0.240404
ObjectShapeLWR_NUC_A	L12	1A2	2A3	815	776	0.0325707	0.792967	0.0455751	0.0556019
ObjectShapeLWR_NUC_A	L12	1A3	2A1	815	793	0.0358412	0.68018	0.0526159	0.0371704
ObjectShapeLWR_NUC_A	L12	1A3	2A2	815	776	0.0730251	0.028827	0.124028	0.161096
ObjectShapeLWR_NUC_A	L12	1A3	2A3	815	776	0.0348191	0.720847	0.0740912	-0.0152991
ObjectShapeLWR_NUC_A	L18	1A1	2A1	894	805	0.0641766	0.0610498	0.130858	0.124428
ObjectShapeLWR_NUC_A	L18	1A1	2A2	894	894	0.0391499	0.499768	0.0774411	-0.0442675
ObjectShapeLWR_NUC_A	L18	1A1	2A3	894	881	0.0396641	0.487581	0.0664077	0.0452534
ObjectShapeLWR_NUC_A	L18	1A2	2A1	861	805	0.0576276	0.126145	0.121795	0.0881903
ObjectShapeLWR_NUC_A	L18	1A2	2A2	861	894	0.0572107	0.113253	0.0814224	-0.0887374
ObjectShapeLWR_NUC_A	L18	1A2	2A3	861	881	0.0333443	0.718209	0.0451906	0.00515176
ObjectShapeLWR_NUC_A	L18	1A3	2A1	943	805	0.0435086	0.383567	0.0985794	0.0497238
ObjectShapeLWR_NUC_A	L18	1A3	2A2	943	894	0.0597432	0.0755526	0.0965904	-0.111887
ObjectShapeLWR_NUC_A	L18	1A3	2A3	943	881	0.0293266	0.828273	0.0411309	-0.0261258
ObjectShapeLWR_NUC_A	M03	1A1	2A1	789	841	0.0448739	0.385334	0.0774194	-0.0365388
ObjectShapeLWR_NUC_A	M03	1A1	2A2	789	786	0.0542768	0.196371	0.0649904	0.0802344
ObjectShapeLWR_NUC_A	M03	1A1	2A3	789	990	0.0630219	0.0611358	0.0940094	-0.120422
ObjectShapeLWR_NUC_A	M03	1A2	2A1	848	841	0.0482761	0.278701	0.0664494	0.113321
ObjectShapeLWR_NUC_A	M03	1A2	2A2	848	786	0.100638	0.000515945	0.165247	0.247554
ObjectShapeLWR_NUC_A	M03	1A2	2A3	848	990	0.0433152	0.358208	0.0723217	0.0168955
ObjectShapeLWR_NUC_A	M03	1A3	2A1	811	841	0.0314097	0.810017	0.0452055	0.0107219
ObjectShapeLWR_NUC_A	M03	1A3	2A2	811	786	0.0734917	0.0268223	0.148312	0.135729
ObjectShapeLWR_NUC_A	M03	1A3	2A3	811	990	0.0438416	0.358279	0.0618443	-0.0790767
ObjectShapeLWR_NUC_A	M08	1A1	2A1	734	724	0.0696178	0.058431	0.106351	-0.129346
ObjectShapeLWR_NUC_A	M08	1A1	2A2	734	922	0.0538694	0.186471	0.0587153	0.00722816
ObjectShapeLWR_NUC_A	M08	1A1	2A3	734	724	0.0407967	0.578877	0.0921019	-0.0854679
ObjectShapeLWR_NUC_A	M08	1A2	2A1	889	724	0.0648053	0.0700512	0.117688	-0.113138
ObjectShapeLWR_NUC_A	M08	1A2	2A2	889	922	0.0353684	0.623059	0.096922	0.0202541
ObjectShapeLWR_NUC_A	M08	1A2	2A3	889	724	0.0377822	0.619213	0.0565662	-0.0702818
ObjectShapeLWR_NUC_A	M08	1A3	2A1	731	724	0.0508971	0.302747	0.0983394	-0.0779919
ObjectShapeLWR_NUC_A	M08	1A3	2A2	731	922	0.0268613	0.930251	0.0529786	0.0497935
ObjectShapeLWR_NUC_A	M08	1A3	2A3	731	724	0.0313523	0.866984	0.0706838	-0.0369373
ObjectShapeLWR_NUC_A	M13	1A1	2A1	696	766	0.0842074	0.0113515	0.141175	-0.173747
ObjectShapeLWR_NUC_A	M13	1A1	2A2	696	848	0.0307824	0.861837	0.0521569	-0.0522494
ObjectShapeLWR_NUC_A	M13	1A1	2A3	696	823	0.0556242	0.193733	0.103101	-0.132479
ObjectShapeLWR_NUC_A	M13	1A2	2A1	735	766	0.03017	0.884352	0.0582978	-0.0357147
ObjectShapeLWR_NUC_A	M13	1A2	2A2	735	848	0.0640771	0.0788539	0.141499	0.0954811
ObjectShapeLWR_NUC_A	M13	1A2	2A3	735	823	0.0349278	0.730736	0.064493	0.00884717
ObjectShapeLWR_NUC_A	M13	1A3	2A1	764	766	0.0402683	0.564522	0.0751778	0.0166221
ObjectShapeLWR_NUC_A	M13	1A3	2A2	764	848	0.0800714	0.0115574	0.187247	0.147895
ObjectShapeLWR_NUC_A	M13	1A3	2A3	764	823	0.0451897	0.393436	0.105513	0.0612101
ObjectShapeLWR_NUC_A	M19	1A1	2A1	802	708	0.0753202	0.0280583	0.142033	0.149642
ObjectShapeLWR_NUC_A	M19	1A1	2A2	802	908	0.0411526	0.466478	0.0610916	0.0177306
ObjectShapeLWR_NUC_A	M19	1A1	2A3	802	850	0.0577673	0.127301	0.0941597	0.0813389
ObjectShapeLWR_NUC_A	M19	1A2	2A1	821	708	0.0695617	0.0504915	0.170938	0.067618
ObjectShapeLWR_NUC_A	M19	1A2	2A2	821	908	0.0526931	0.182342	0.119549	-0.074793
ObjectShapeLWR_NUC_A	M19	1A2	2A3	821	850	0.0424332	0.439635	0.0805749	-0.00612167
ObjectShapeLWR_NUC_A	M19	1A3	2A1	936	708	0.0423004	0.466421	0.128938	0.0704146
ObjectShapeLWR_NUC_A	M19	1A3	2A2	936	908	0.0397747	0.459415	0.0675549	-0.0495707
ObjectShapeLWR_NUC_A	M19	1A3	2A3	936	850	0.0331473	0.711887	0.0514371	0.00828679
ObjectShapeLWR_NUC_A	N04	1A1	2A1	748	924	0.0401706	0.517183	0.0595296	-0.0635426
ObjectShapeLWR_NUC_A	N04	1A1	2A2	748	844	0.0490978	0.294682	0.0771621	-0.0792374
ObjectShapeLWR_NUC_A	N04	1A1	2A3	748	862	0.0302586	0.856869	0.0563328	-0.00671345
ObjectShapeLWR_NUC_A	N04	1A2	2A1	831	924	0.0354017	0.643184	0.0443809	-0.00720669
ObjectShapeLWR_NUC_A	N04	1A2	2A2	831	844	0.0336986	0.728526	0.0475442	-0.0230863
ObjectShapeLWR_NUC_A	N04	1A2	2A3	831	862	0.0434134	0.402475	0.0743136	0.0502919
ObjectShapeLWR_NUC_A	N04	1A3	2A1	789	924	0.031624	0.788291	0.085643	0.0619832
ObjectShapeLWR_NUC_A	N04	1A3	2A2	789	844	0.0360181	0.665373	0.0683746	0.0447718
ObjectShapeLWR_NUC_A	N04	1A3	2A3	789	862	0.0677912	0.0453588	0.0952877	0.124304
ObjectShapeLWR_NUC_A	N09	1A1	2A1	839	733	0.0569443	0.158107	0.101436	-0.0519337
ObjectShapeLWR_NUC_A	N09	1A1	2A2	839	718	0.0418574	0.5067	0.0642032	-0.0647514
ObjectShapeLWR_NUC_A	N09	1A1	2A3	839	759	0.0441629	0.418633	0.0663782	0.103851
ObjectShapeLWR_NUC_A	N09	1A2	2A1	806	733	0.0610242	0.114615	0.101155	-0.0312783
ObjectShapeLWR_NUC_A	N09	1A2	2A2	806	718	0.0270706	0.943578	0.0600126	-0.0436092
ObjectShapeLWR_NUC_A	N09	1A2	2A3	806	759	0.049296	0.298208	0.0650206	0.11859
ObjectShapeLWR_NUC_A	N09	1A3	2A1	843	733	0.0607183	0.111025	0.10355	-0.0628908
ObjectShapeLWR_NUC_A	N09	1A3	2A2	843	718	0.0587089	0.138054	0.09276	-0.0767014
ObjectShapeLWR_NUC_A	N09	1A3	2A3	843	759	0.0374017	0.631424	0.0585365	0.10496
ObjectShapeLWR_NUC_A	N14	1A1	2A1	717	596	0.0315633	0.902005	0.0509988	-0.0134726
ObjectShapeLWR_NUC_A	N14	1A1	2A2	717	778	0.049026	0.331179	0.0896195	-0.0889385
ObjectShapeLWR_NUC_A	N14	1A1	2A3	717	805	0.0292211	0.90243	0.0522603	0.019322
ObjectShapeLWR_NUC_A	N14	1A2	2A1	670	596	0.0675699	0.112227	0.158175	0.12865
ObjectShapeLWR_NUC_A	N14	1A2	2A2	670	778	0.0478955	0.380787	0.103214	0.0464905
ObjectShapeLWR_NUC_A	N14	1A2	2A3	670	805	0.0738482	0.0370621	0.126358	0.164354
ObjectShapeLWR_NUC_A	N14	1A3	2A1	830	596	0.040507	0.619675	0.0843086	0.0283678
ObjectShapeLWR_NUC_A	N14	1A3	2A2	830	778	0.0474587	0.326214	0.103699	-0.0533341
ObjectShapeLWR_NUC_A	N14	1A3	2A3	830	805	0.0545836	0.175067	0.0574467	0.0638723
ObjectShapeLWR_NUC_A	N20	1A1	2A1	830	653	0.0554623	0.210885	0.149153	0.0123287
ObjectShapeLWR_NUC_A	N20	1A1	2A2	830	776	0.066175	0.0596449	0.176135	0.11613
ObjectShapeLWR_NUC_A	N20	1A1	2A3	830	903	0.0438685	0.375981	0.0633844	0.00202068
ObjectShapeLWR_NUC_A	N20	1A2	2A1	848	653	0.05288	0.253572	0.135913	0.00637458
ObjectShapeLWR_NUC_A	N20	1A2	2A2	848	776	0.0716543	0.0311871	0.163851	0.118433
ObjectShapeLWR_NUC_A	N20	1A2	2A3	848	903	0.0263652	0.921451	0.0506586	-0.00475342
ObjectShapeLWR_NUC_A	N20	1A3	2A1	847	653	0.0446039	0.455505	0.105296	-0.0147114
ObjectShapeLWR_NUC_A	N20	1A3	2A2	847	776	0.0398754	0.54016	0.0875498	0.0932799
ObjectShapeLWR_NUC_A	N20	1A3	2A3	847	903	0.0448002	0.344248	0.0687043	-0.0254355
ObjectShapeLWR_NUC_A	O05	1A1	2A1	815	681	0.0512635	0.283777	0.0901036	-0.0313074
ObjectShapeLWR_NUC_A	O05	1A1	2A2	815	854	0.0387178	0.559408	0.0598521	0.0578614
ObjectShapeLWR_NUC_A	O05	1A1	2A3	815	863	0.0485423	0.276714	0.0728134	-0.0552643
ObjectShapeLWR_NUC_A	O05	1A2	2A1	788	681	0.043559	0.492221	0.0869179	0.0150688
ObjectShapeLWR_NUC_A	O05	1A2	2A2	788	854	0.0474714	0.314146	0.0837448	0.102604
ObjectShapeLWR_NUC_A	O05	1A2	2A3	788	863	0.0256454	0.949316	0.0673661	-0.00844926
ObjectShapeLWR_NUC_A	O05	1A3	2A1	868	681	0.0535114	0.224538	0.0822495	0.00508692
ObjectShapeLWR_NUC_A	O05	1A3	2A2	868	854	0.033599	0.716048	0.0564317	0.093119
ObjectShapeLWR_NUC_A	O05	1A3	2A3	868	863	0.0273013	0.903683	0.0506046	-0.0185646
ObjectShapeLWR_NUC_A	O10	1A1	2A1	752	645	0.0514659	0.3166	0.133889	0.114053
ObjectShapeLWR_NUC_A	O10	1A1	2A2	752	809	0.0684372	0.0519442	0.0929088	0.178895
ObjectShapeLWR_NUC_A	O10	1A1	2A3	752	895	0.0553132	0.16399	0.0929154	-0.0283695
ObjectShapeLWR_NUC_A	O10	1A2	2A1	642	645	0.0351518	0.821468	0.0758046	0.0350176
ObjectShapeLWR_NUC_A	O10	1A2	2A2	642	809	0.0438602	0.49649	0.0541106	0.0970577
ObjectShapeLWR_NUC_A	O10	1A2	2A3	642	895	0.0722167	0.0405108	0.180227	-0.101251
ObjectShapeLWR_NUC_A	O10	1A3	2A1	748	645	0.057155	0.20788	0.128531	0.118995
ObjectShapeLWR_NUC_A	O10	1A3	2A2	748	809	0.0739458	0.02852	0.0975961	0.185743
ObjectShapeLWR_NUC_A	O10	1A3	2A3	748	895	0.0526828	0.20809	0.100784	-0.0276137
ObjectShapeLWR_NUC_A	O15	1A1	2A1	718	727	0.0444035	0.474569	0.11143	0.0724663
ObjectShapeLWR_NUC_A	O15	1A1	2A2	718	757	0.0324382	0.832893	0.0820104	0.0123415
ObjectShapeLWR_NUC_A	O15	1A1	2A3	718	743	0.0428456	0.514001	0.0678373	-0.00173505
ObjectShapeLWR_NUC_A	O15	1A2	2A1	604	727	0.0686392	0.0893175	0.118915	0.0633575
ObjectShapeLWR_NUC_A	O15	1A2	2A2	604	757	0.0533213	0.295128	0.0945878	-0.00389882
ObjectShapeLWR_NUC_A	O15	1A2	2A3	604	743	0.0369987	0.751813	0.0568922	-0.019645
ObjectShapeLWR_NUC_A	O15	1A3	2A1	690	727	0.0268305	0.960779	0.0504907	0.0292465
ObjectShapeLWR_NUC_A	O15	1A3	2A2	690	757	0.0437808	0.493367	0.0585567	-0.0333469
ObjectShapeLWR_NUC_A	O15	1A3	2A3	690	743	0.0445901	0.475399	0.104315	-0.0480014
ObjectShapeLWR_NUC_A	O21	1A1	2A1	803	857	0.0469258	0.320859	0.0626948	0.0110188
ObjectShapeLWR_NUC_A	O21	1A1	2A2	803	768	0.0694823	0.0451751	0.140319	-0.0889575
ObjectShapeLWR_NUC_A	O21	1A1	2A3	803	718	0.048384	0.3374	0.0941024	-0.0592611
ObjectShapeLWR_NUC_A	O21	1A2	2A1	665	857	0.076969	0.0236725	0.101325	0.039844
ObjectShapeLWR_NUC_A	O21	1A2	2A2	665	768	0.047807	0.389255	0.0851548	-0.0645891
ObjectShapeLWR_NUC_A	O21	1A2	2A3	665	718	0.0298071	0.918911	0.0435088	-0.0335688
ObjectShapeLWR_NUC_A	O21	1A3	2A1	817	857	0.0604668	0.0939042	0.134885	0.0877117
ObjectShapeLWR_NUC_A	O21	1A3	2A2	817	768	0.0394944	0.567408	0.0720366	-0.0180291
ObjectShapeLWR_NUC_A	O21	1A3	2A3	817	718	0.028104	0.923419	0.0633461	0.0133796
ObjectTotalInten_NUC_A	B02	1A1	2A1	595	759	0.152518	3.64747e-07	0.231811	-0.0176836
ObjectTotalInten_NUC_A	B02	1A1	2A2	595	733	0.151857	5.2828e-07	0.267213	0.079982
ObjectTotalInten_NUC_A	B02	1A1	2A3	595	778	0.131272	1.79728e-05	0.276256	0.227641
ObjectTotalInten_NUC_A	B02	1A2	2A1	774	759	0.0570416	0.165105	0.108926	-0.0994556
ObjectTotalInten_NUC_A	B02	1A2	2A2	774	733	0.0387632	0.623604	0.105013	0.010128
ObjectTotalInten_NUC_A	B02	1A2	2A3	774	778	0.0476043	0.342839	0.0902991	0.175805
ObjectTotalInten_NUC_A	B02	1A3	2A1	605	759	0.0417775	0.599412	0.10816	0.000432219
ObjectTotalInten_NUC_A	B02	1A3	2A2	605	733	0.0500964	0.376343	0.109447	0.133681
ObjectTotalInten_NUC_A	B02	1A3	2A3	605	778	0.0639997	0.123055	0.102288	0.335137
ObjectTotalInten_NUC_A	B08	1A1	2A1	632	648	0.176571	4.33251e-09	0.273303	0.237021
ObjectTotalInten_NUC_A	B08	1A1	2A2	632	696	0.194784	2.42885e-11	0.212016	0.254673
ObjectTotalInten_NUC_A	B08	1A1	2A3	632	686	0.185173	3.1916e-10	0.219902	0.185636
ObjectTotalInten_NUC_A	B08	1A2	2A1	734	648	0.114715	0.000232916	0.309203	0.215406
ObjectTotalInten_NUC_A	B08	1A2	2A2	734	696	0.109372	0.000388295	0.249018	0.234344
ObjectTotalInten_NUC_A	B08	1A2	2A3	734	686	0.0894456	0.00686907	0.13933	0.160278
ObjectTotalInten_NUC_A	B08	1A3	2A1	680	648	0.111492	0.000522992	0.289706	0.104742
ObjectTotalInten_NUC_A	B08	1A3	2A2	680	696	0.0984111	0.00255666	0.235326	0.121928
ObjectTotalInten_NUC_A	B08	1A3	2A3	680	686	0.086516	0.012046	0.119825	0.0547168
ObjectTotalInten_NUC_A	B14	1A1	2A1	700	697	0.129244	1.71331e-05	0.189501	0.152113
ObjectTotalInten_NUC_A	B14	1A1	2A2	700	576	0.12751	6.89593e-05	0.189107	-0.00318504
ObjectTotalInten_NUC_A	B14	1A1	2A3	700	696	0.106494	0.000729739	0.265005	-0.16618
ObjectTotalInten_NUC_A	B14	1A2	2A1	647	697	0.16625	1.7613e-08	0.226658	-0.112713
ObjectTotalInten_NUC_A	B14	1A2	2A2	647	576	0.189486	6.27893e-10	0.288792	-0.315857
ObjectTotalInten_NUC_A	B14	1A2	2A3	647	696	0.283594	0	0.383619	-0.529068
ObjectTotalInten_NUC_A	B14	1A3	2A1	603	697	0.111718	0.000625471	0.307126	0.409291
ObjectTotalInten_NUC_A	B14	1A3	2A2	603	576	0.0637179	0.182736	0.169736	0.167378
ObjectTotalInten_NUC_A	B14	1A3	2A3	603	696	0.0646051	0.134773	0.0907187	-0.0865244
ObjectTotalInten_NUC_A	B20	1A1	2A1	674	761	0.272069	0	0.398143	0.219472
ObjectTotalInten_NUC_A	B20	1A1	2A2	674	793	0.278565	0	0.336096	0.246488
ObjectTotalInten_NUC_A	B20	1A1	2A3	674	817	0.270293	0	0.306426	0.226867
ObjectTotalInten_NUC_A	B20	1A2	2A1	809	761	0.074791	0.0248773	0.226028	-0.0166552
ObjectTotalInten_NUC_A	B20	1A2	2A2	809	793	0.0734969	0.0264298	0.120182	0.0175908
ObjectTotalInten_NUC_A	B20	1A2	2A3	809	817	0.0701336	0.0366742	0.104126	-0.00728085
ObjectTotalInten_NUC_A	B20	1A3	2A1	660	761	0.163483	1.24662e-08	0.306885	0.0363534
ObjectTotalInten_NUC_A	B20	1A3	2A2	660	793	0.156582	4.26632e-08	0.18408	0.0674855
ObjectTotalInten_NUC_A	B20	1A3	2A3	660	817	0.139539	1.33881e-06	0.159251	0.0448754
ObjectTotalInten_NUC_A	C03	1A1	2A1	758	673	0.139297	1.96282e-06	0.421336	0.083565
ObjectTotalInten_NUC_A	C03	1A1	2A2	758	724	0.152152	7.1596e-08	0.131835	-0.0637231
ObjectTotalInten_NUC_A	C03	1A1	2A3	758	953	0.176721	7.05347e-12	0.16106	-0.22641
ObjectTotalInten_NUC_A	C03	1A2	2A1	834	673	0.0888769	0.00556704	0.43262	0.401647
ObjectTotalInten_NUC_A	C03	1A2	2A2	834	724	0.0587828	0.137308	0.111331	0.251227
ObjectTotalInten_NUC_A	C03	1A2	2A3	834	953	0.0378912	0.545594	0.047279	0.0850819
ObjectTotalInten_NUC_A	C03	1A3	2A1	763	673	0.118209	9.1401e-05	0.404104	0.266031
ObjectTotalInten_NUC_A	C03	1A3	2A2	763	724	0.0503664	0.302677	0.126331	0.130384
ObjectTotalInten_NUC_A	C03	1A3	2A3	763	953	0.0353495	0.664818	0.0678077	-0.0194435
ObjectTotalInten_NUC_A	C09	1A1	2A1	745	627	0.137805	4.84353e-06	0.30755	0.212374
ObjectTotalInten_NUC_A	C09	1A1	2A2	745	891	0.0935379	0.00165027	0.181406	-0.106934
ObjectTotalInten_NUC_A	C09	1A1	2A3	745	802	0.0920367	0.00287966	0.172348	0.133577
ObjectTotalInten_NUC_A	C09	1A2	2A1	841	627	0.0890677	0.00669784	0.256318	0.314788
ObjectTotalInten_NUC_A	C09	1A2	2A2	841	891	0.108203	7.96818e-05	0.112949	0.016724
ObjectTotalInten_NUC_A	C09	1A2	2A3	841	802	0.0849229	0.00536373	0.183381	0.241233
ObjectTotalInten_NUC_A	C09	1A3	2A1	742	627	0.062231	0.143792	0.193565	0.00697659
ObjectTotalInten_NUC_A	C09	1A3	2A2	742	891	0.0961577	0.00112091	0.184262	-0.205425
ObjectTotalInten_NUC_A	C09	1A3	2A3	742	802	0.0435804	0.456894	0.0576547	-0.045439
ObjectTotalInten_NUC_A	C15	1A1	2A1	719	640	0.0916812	0.00674439	0.245366	-0.260778
ObjectTotalInten_NUC_A	C15	1A1	2A2	719	847	0.0887317	0.00438101	0.137688	-0.125608
ObjectTotalInten_NUC_A	C15	1A1	2A3	719	904	0.0657255	0.0628573	0.120614	-0.0824827
ObjectTotalInten_NUC_A	C15	1A2	2A1	888	640	0.121467	3.42403e-05	0.241005	-0.0404626
ObjectTotalInten_NUC_A	C15	1A2	2A2	888	847	0.0864538	0.00306671	0.13009	0.111163
ObjectTotalInten_NUC_A	C15	1A2	2A3	888	904	0.0858347	0.00271844	0.115451	0.159538
ObjectTotalInten_NUC_A	C15	1A3	2A1	807	640	0.115449	0.000147523	0.23807	-0.0113891
ObjectTotalInten_NUC_A	C15	1A3	2A2	807	847	0.0881894	0.00323097	0.1831	0.158484
ObjectTotalInten_NUC_A	C15	1A3	2A3	807	904	0.0822107	0.00628085	0.139346	0.21268
ObjectTotalInten_NUC_A	C21	1A1	2A1	853	845	0.141325	8.64789e-08	0.213919	-0.232434
ObjectTotalInten_NUC_A	C21	1A1	2A2	853	898	0.182602	4.27991e-13	0.226215	-0.228401
ObjectTotalInten_NUC_A	C21	1A1	2A3	853	888	0.145633	1.93247e-08	0.190408	0.152639
ObjectTotalInten_NUC_A	C21	1A2	2A1	814	845	0.0735167	0.0226297	0.187313	-0.0760984
ObjectTotalInten_NUC_A	C21	1A2	2A2	814	898	0.0503549	0.229094	0.187377	-0.0727369
ObjectTotalInten_NUC_A	C21	1A2	2A3	814	888	0.0594799	0.0990625	0.143597	0.244827
ObjectTotalInten_NUC_A	C21	1A3	2A1	812	845	0.117215	2.2876e-05	0.171458	-0.0876798
ObjectTotalInten_NUC_A	C21	1A3	2A2	812	898	0.0595	0.0976632	0.102158	-0.0842169
ObjectTotalInten_NUC_A	C21	1A3	2A3	812	888	0.0633349	0.0665576	0.168722	0.242933
ObjectTotalInten_NUC_A	D04	1A1	2A1	859	770	0.0540722	0.186003	0.132708	0.110199
ObjectTotalInten_NUC_A	D04	1A1	2A2	859	790	0.0998482	0.000546241	0.163512	-0.0964992
ObjectTotalInten_NUC_A	D04	1A1	2A3	859	858	0.109337	6.97974e-05	0.190238	-0.0653407
ObjectTotalInten_NUC_A	D04	1A2	2A1	776	770	0.0946311	0.00197141	0.29322	0.192921
ObjectTotalInten_NUC_A	D04	1A2	2A2	776	790	0.0726347	0.0321455	0.12875	0.00988838
ObjectTotalInten_NUC_A	D04	1A2	2A3	776	858	0.0977819	0.000826121	0.108201	0.0374794
ObjectTotalInten_NUC_A	D04	1A3	2A1	776	770	0.0654371	0.0730324	0.116718	0.0527836
ObjectTotalInten_NUC_A	D04	1A3	2A2	776	790	0.0432957	0.455304	0.0970093	-0.119724
ObjectTotalInten_NUC_A	D04	1A3	2A3	776	858	0.0572628	0.138152	0.146452	-0.0937193
ObjectTotalInten_NUC_A	D10	1A1	2A1	860	891	0.219612	0	0.398933	-0.0756363
ObjectTotalInten_NUC_A	D10	1A1	2A2	860	870	0.214234	0	0.380473	-0.302635
ObjectTotalInten_NUC_A	D10	1A1	2A3	860	828	0.176767	7.11098e-12	0.300484	-0.184678
ObjectTotalInten_NUC_A	D10	1A2	2A1	840	891	0.0694364	0.0309256	0.157526	0.321891
ObjectTotalInten_NUC_A	D10	1A2	2A2	840	870	0.0972906	0.000612882	0.15983	0.0751197
ObjectTotalInten_NUC_A	D10	1A2	2A3	840	828	0.15119	1.05209e-08	0.230828	0.203352
ObjectTotalInten_NUC_A	D10	1A3	2A1	853	891	0.0878223	0.00240744	0.262337	0.467191
ObjectTotalInten_NUC_A	D10	1A3	2A2	853	870	0.0817547	0.0063176	0.236221	0.149469
ObjectTotalInten_NUC_A	D10	1A3	2A3	853	828	0.110379	7.15682e-05	0.289899	0.31457
ObjectTotalInten_NUC_A	D16	1A1	2A1	764	789	0.0506639	0.272019	0.15346	0.173698
ObjectTotalInten_NUC_A	D16	1A1	2A2	764	796	0.0708648	0.039866	0.158238	-0.00304759
ObjectTotalInten_NUC_A	D16	1A1	2A3	764	848	0.0835165	0.00734716	0.212896	0.0546056
ObjectTotalInten_NUC_A	D16	1A2	2A1	741	789	0.0839991	0.00910195	0.206198	-0.182239
ObjectTotalInten_NUC_A	D16	1A2	2A2	741	796	0.0920307	0.00300512	0.241329	-0.299633
ObjectTotalInten_NUC_A	D16	1A2	2A3	741	848	0.112272	9.36376e-05	0.268699	-0.26134
ObjectTotalInten_NUC_A	D16	1A3	2A1	766	789	0.0946665	0.00188638	0.2059	0.473615
ObjectTotalInten_NUC_A	D16	1A3	2A2	766	796	0.086772	0.00559923	0.183238	0.243172
ObjectTotalInten_NUC_A	D16	1A3	2A3	766	848	0.0773191	0.0162634	0.188661	0.318341
ObjectTotalInten_NUC_A	D22	1A1	2A1	852	865	0.138081	1.55844e-07	0.25291	0.339726
ObjectTotalInten_NUC_A	D22	1A1	2A2	852	986	0.0919374	0.000881935	0.160404	0.427542
ObjectTotalInten_NUC_A	D22	1A1	2A3	852	854	0.0921293	0.0014345	0.172356	0.218159
ObjectTotalInten_NUC_A	D22	1A2	2A1	820	865	0.0357113	0.65635	0.0841006	-0.0594818
ObjectTotalInten_NUC_A	D22	1A2	2A2	820	986	0.102207	0.000173376	0.138664	-0.0041
ObjectTotalInten_NUC_A	D22	1A2	2A3	820	854	0.0630091	0.0721838	0.137378	-0.136149
ObjectTotalInten_NUC_A	D22	1A3	2A1	769	865	0.139256	2.78007e-07	0.181935	0.0969641
ObjectTotalInten_NUC_A	D22	1A3	2A2	769	986	0.0410678	0.459837	0.0822108	0.158493
ObjectTotalInten_NUC_A	D22	1A3	2A3	769	854	0.0950655	0.00133259	0.105073	0.0117871
ObjectTotalInten_NUC_A	E05	1A1	2A1	805	820	0.151113	1.75373e-08	0.260792	-0.16239
ObjectTotalInten_NUC_A	E05	1A1	2A2	805	822	0.148042	3.62085e-08	0.231408	0.100135
ObjectTotalInten_NUC_A	E05	1A1	2A3	805	862	0.0999827	0.000486036	0.228165	0.227822
ObjectTotalInten_NUC_A	E05	1A2	2A1	868	820	0.12294	5.8269e-06	0.252544	-0.19586
ObjectTotalInten_NUC_A	E05	1A2	2A2	868	822	0.0655365	0.0532115	0.0852497	0.00522751
ObjectTotalInten_NUC_A	E05	1A2	2A3	868	862	0.0527121	0.180682	0.0910175	0.103033
ObjectTotalInten_NUC_A	E05	1A3	2A1	811	820	0.0929566	0.00174096	0.157818	-0.142207
ObjectTotalInten_NUC_A	E05	1A3	2A2	811	822	0.0696806	0.0379646	0.156848	0.053009
ObjectTotalInten_NUC_A	E05	1A3	2A3	811	862	0.0331063	0.749514	0.0824166	0.147958
ObjectTotalInten_NUC_A	E11	1A1	2A1	755	670	0.112118	0.000266147	0.202501	-0.0444568
ObjectTotalInten_NUC_A	E11	1A1	2A2	755	834	0.126082	6.75301e-06	0.204312	-0.164081
ObjectTotalInten_NUC_A	E11	1A1	2A3	755	801	0.101661	0.000648775	0.140166	0.0337139
ObjectTotalInten_NUC_A	E11	1A2	2A1	871	670	0.0464983	0.386057	0.165051	0.0395041
ObjectTotalInten_NUC_A	E11	1A2	2A2	871	834	0.0290413	0.865023	0.0676925	-0.0858193
ObjectTotalInten_NUC_A	E11	1A2	2A3	871	801	0.0438487	0.398693	0.0794372	0.121399
ObjectTotalInten_NUC_A	E11	1A3	2A1	855	670	0.109968	0.000226676	0.269224	0.146936
ObjectTotalInten_NUC_A	E11	1A3	2A2	855	834	0.0939291	0.00116336	0.144715	0.0224522
ObjectTotalInten_NUC_A	E11	1A3	2A3	855	801	0.113792	4.4639e-05	0.154854	0.228283
ObjectTotalInten_NUC_A	E17	1A1	2A1	895	804	0.121678	7.15243e-06	0.201087	0.0335317
ObjectTotalInten_NUC_A	E17	1A1	2A2	895	841	0.0818286	0.00601625	0.1536	-0.0164563
ObjectTotalInten_NUC_A	E17	1A1	2A3	895	827	0.0730013	0.0204836	0.142431	-0.0653749
ObjectTotalInten_NUC_A	E17	1A2	2A1	780	804	0.046173	0.367406	0.12065	-0.158533
ObjectTotalInten_NUC_A	E17	1A2	2A2	780	841	0.0492728	0.279584	0.138846	-0.19363
ObjectTotalInten_NUC_A	E17	1A2	2A3	780	827	0.0585294	0.127798	0.165741	-0.227977
ObjectTotalInten_NUC_A	E17	1A3	2A1	861	804	0.0888415	0.0028231	0.167872	0.150038
ObjectTotalInten_NUC_A	E17	1A3	2A2	861	841	0.0503949	0.230081	0.083452	0.10111
ObjectTotalInten_NUC_A	E17	1A3	2A3	861	827	0.0697299	0.0330761	0.0724645	0.0532285
ObjectTotalInten_NUC_A	E23	1A1	2A1	945	877	0.372347	0	0.323202	-0.559783
ObjectTotalInten_NUC_A	E23	1A1	2A2	945	922	0.312413	0	0.326768	0.00459076
ObjectTotalInten_NUC_A	E23	1A1	2A3	945	919	0.312455	0	0.31457	-0.348874
ObjectTotalInten_NUC_A	E23	1A2	2A1	836	877	0.107713	9.72417e-05	0.156466	-0.132471
ObjectTotalInten_NUC_A	E23	1A2	2A2	836	922	0.0798659	0.00744515	0.230169	0.313725
ObjectTotalInten_NUC_A	E23	1A2	2A3	836	919	0.0796203	0.00777201	0.138734	0.0342744
ObjectTotalInten_NUC_A	E23	1A3	2A1	833	877	0.0823143	0.00611997	0.205076	-0.158165
ObjectTotalInten_NUC_A	E23	1A3	2A2	833	922	0.0986607	0.000399053	0.266692	0.198421
ObjectTotalInten_NUC_A	E23	1A3	2A3	833	919	0.0428071	0.399944	0.0858737	-0.0249072
ObjectTotalInten_NUC_A	F06	1A1	2A1	910	816	0.486485	0	1.13953	0.914365
ObjectTotalInten_NUC_A	F06	1A1	2A2	910	854	0.478454	0	1.11823	0.802108
ObjectTotalInten_NUC_A	F06	1A1	2A3	910	864	0.472489	0	1.11668	0.859772
ObjectTotalInten_NUC_A	F06	1A2	2A1	853	816	0.0448992	0.369806	0.107265	0.00501652
ObjectTotalInten_NUC_A	F06	1A2	2A2	853	854	0.0393253	0.524139	0.0653395	-0.105575
ObjectTotalInten_NUC_A	F06	1A2	2A3	853	864	0.0347874	0.67652	0.0545733	-0.0487661
ObjectTotalInten_NUC_A	F06	1A3	2A1	897	816	0.0750582	0.0162225	0.162073	0.124982
ObjectTotalInten_NUC_A	F06	1A3	2A2	897	854	0.0574319	0.111576	0.0834557	-0.00268719
ObjectTotalInten_NUC_A	F06	1A3	2A3	897	864	0.0493776	0.233521	0.0924544	0.0628943
ObjectTotalInten_NUC_A	F12	1A1	2A1	800	880	0.130341	1.31057e-06	0.143079	0.0537822
ObjectTotalInten_NUC_A	F12	1A1	2A2	800	803	0.0893104	0.00334639	0.10448	-0.0482271
ObjectTotalInten_NUC_A	F12	1A1	2A3	800	775	0.109355	0.000162996	0.214802	-0.0202801
ObjectTotalInten_NUC_A	F12	1A2	2A1	777	880	0.157703	2.43766e-09	0.302166	-0.293553
ObjectTotalInten_NUC_A	F12	1A2	2A2	777	803	0.19147	5.32574e-13	0.415861	-0.386908
ObjectTotalInten_NUC_A	F12	1A2	2A3	777	775	0.157811	8.09004e-09	0.509505	-0.361332
ObjectTotalInten_NUC_A	F12	1A3	2A1	726	880	0.0688705	0.045932	0.166826	0.202819
ObjectTotalInten_NUC_A	F12	1A3	2A2	726	803	0.0521906	0.25009	0.115398	0.062936
ObjectTotalInten_NUC_A	F12	1A3	2A3	726	775	0.0440807	0.460096	0.0882866	0.101259
ObjectTotalInten_NUC_A	F18	1A1	2A1	867	838	0.198636	4.996e-15	0.264865	0.372022
ObjectTotalInten_NUC_A	F18	1A1	2A2	867	911	0.220972	0	0.219718	0.267201
ObjectTotalInten_NUC_A	F18	1A1	2A3	867	876	0.270023	0	0.296202	0.4693
ObjectTotalInten_NUC_A	F18	1A2	2A1	901	838	0.0790742	0.00876963	0.198794	0.140956
ObjectTotalInten_NUC_A	F18	1A2	2A2	901	911	0.0490953	0.224923	0.15448	0.0189545
ObjectTotalInten_NUC_A	F18	1A2	2A3	901	876	0.112076	2.85132e-05	0.236454	0.254179
ObjectTotalInten_NUC_A	F18	1A3	2A1	891	838	0.105112	0.000143467	0.267758	0.143943
ObjectTotalInten_NUC_A	F18	1A3	2A2	891	911	0.117531	7.87901e-06	0.148159	0.0400602
ObjectTotalInten_NUC_A	F18	1A3	2A3	891	876	0.177563	1.60083e-12	0.274295	0.240351
ObjectTotalInten_NUC_A	G02	1A1	2A1	785	693	0.0746206	0.0331788	0.161355	-0.0657797
ObjectTotalInten_NUC_A	G02	1A1	2A2	785	965	0.135098	2.74615e-07	0.171484	-0.116805
ObjectTotalInten_NUC_A	G02	1A1	2A3	785	956	0.172042	1.65624e-11	0.311126	-0.31065
ObjectTotalInten_NUC_A	G02	1A2	2A1	797	693	0.122889	2.74607e-05	0.259376	0.124178
ObjectTotalInten_NUC_A	G02	1A2	2A2	797	965	0.0512102	0.202443	0.0875314	0.0705267
ObjectTotalInten_NUC_A	G02	1A2	2A3	797	956	0.0608847	0.0797128	0.190097	-0.133293
ObjectTotalInten_NUC_A	G02	1A3	2A1	860	693	0.13254	2.78932e-06	0.262313	0.209873
ObjectTotalInten_NUC_A	G02	1A3	2A2	860	965	0.0469514	0.268692	0.0858003	0.152116
ObjectTotalInten_NUC_A	G02	1A3	2A3	860	956	0.0568065	0.107645	0.166086	-0.0672999
ObjectTotalInten_NUC_A	G07	1A1	2A1	782	695	0.114801	0.000122682	0.202133	0.181719
ObjectTotalInten_NUC_A	G07	1A1	2A2	782	797	0.0644296	0.0754744	0.168673	0.108268
ObjectTotalInten_NUC_A	G07	1A1	2A3	782	880	0.100116	0.000496849	0.174751	0.250818
ObjectTotalInten_NUC_A	G07	1A2	2A1	823	695	0.0697343	0.0512238	0.175945	0.105016
ObjectTotalInten_NUC_A	G07	1A2	2A2	823	797	0.0308173	0.836595	0.0663566	0.0408617
ObjectTotalInten_NUC_A	G07	1A2	2A3	823	880	0.0590619	0.102904	0.141434	0.165369
ObjectTotalInten_NUC_A	G07	1A3	2A1	892	695	0.0887489	0.00425166	0.1665	-0.0113374
ObjectTotalInten_NUC_A	G07	1A3	2A2	892	797	0.0310525	0.811723	0.0597705	-0.0673447
ObjectTotalInten_NUC_A	G07	1A3	2A3	892	880	0.0713514	0.0219872	0.105464	0.0413513
ObjectTotalInten_NUC_A	G13	1A1	2A1	763	730	0.10591	0.000463709	0.217847	-0.165061
ObjectTotalInten_NUC_A	G13	1A1	2A2	763	741	0.318708	0	0.540668	-0.405697
ObjectTotalInten_NUC_A	G13	1A1	2A3	763	847	0.363593	0	0.649184	-0.537653
ObjectTotalInten_NUC_A	G13	1A2	2A1	815	730	0.0667451	0.0647069	0.120014	0.0434526
ObjectTotalInten_NUC_A	G13	1A2	2A2	815	741	0.308171	0	0.483965	-0.311249
ObjectTotalInten_NUC_A	G13	1A2	2A3	815	847	0.351617	0	0.600096	-0.505754
ObjectTotalInten_NUC_A	G13	1A3	2A1	722	730	0.0496907	0.331539	0.151871	-0.0600737
ObjectTotalInten_NUC_A	G13	1A3	2A2	722	741	0.292741	0	0.507192	-0.325234
ObjectTotalInten_NUC_A	G13	1A3	2A3	722	847	0.33743	0	0.579976	-0.470638
ObjectTotalInten_NUC_A	G19	1A1	2A1	718	809	0.117276	5.7116e-05	0.157096	0.041664
ObjectTotalInten_NUC_A	G19	1A1	2A2	718	835	0.170088	3.98425e-10	0.157581	-0.145707
ObjectTotalInten_NUC_A	G19	1A1	2A3	718	950	0.135458	6.07571e-07	0.177116	-0.135362
ObjectTotalInten_NUC_A	G19	1A2	2A1	869	809	0.119137	1.36724e-05	0.159646	0.2863
ObjectTotalInten_NUC_A	G19	1A2	2A2	869	835	0.0658655	0.0497076	0.104392	0.118263
ObjectTotalInten_NUC_A	G19	1A2	2A3	869	950	0.10269	0.000139313	0.138715	0.127541
ObjectTotalInten_NUC_A	G19	1A3	2A1	837	809	0.0768608	0.0154926	0.213656	0.270876
ObjectTotalInten_NUC_A	G19	1A3	2A2	837	835	0.0697186	0.0343764	0.112862	0.0661639
ObjectTotalInten_NUC_A	G19	1A3	2A3	837	950	0.0451122	0.325532	0.0793793	0.0774664
ObjectTotalInten_NUC_A	H03	1A1	2A1	712	747	0.0920329	0.00416014	0.107378	0.0336092
ObjectTotalInten_NUC_A	H03	1A1	2A2	712	812	0.0769704	0.0223295	0.232574	-0.0578807
ObjectTotalInten_NUC_A	H03	1A1	2A3	712	863	0.100383	0.00076981	0.177734	0.13753
ObjectTotalInten_NUC_A	H03	1A2	2A1	879	747	0.134317	9.39918e-07	0.34448	0.411374
ObjectTotalInten_NUC_A	H03	1A2	2A2	879	812	0.112781	4.34328e-05	0.214343	0.266669
ObjectTotalInten_NUC_A	H03	1A2	2A3	879	863	0.112702	3.13876e-05	0.232207	0.57574
ObjectTotalInten_NUC_A	H03	1A3	2A1	812	747	0.047197	0.351437	0.0871613	-0.107254
ObjectTotalInten_NUC_A	H03	1A3	2A2	812	812	0.0615764	0.0920183	0.209945	-0.193026
ObjectTotalInten_NUC_A	H03	1A3	2A3	812	863	0.071791	0.0268017	0.150237	-0.00982872
ObjectTotalInten_NUC_A	H08	1A1	2A1	914	922	0.0903017	0.00112221	0.21333	-0.21492
ObjectTotalInten_NUC_A	H08	1A1	2A2	914	799	0.0844861	0.00454872	0.305704	-0.164071
ObjectTotalInten_NUC_A	H08	1A1	2A3	914	820	0.072114	0.0223177	0.170053	-0.0450247
ObjectTotalInten_NUC_A	H08	1A2	2A1	781	922	0.0553159	0.150336	0.171878	0.0880385
ObjectTotalInten_NUC_A	H08	1A2	2A2	781	799	0.117828	3.45407e-05	0.133656	0.153067
ObjectTotalInten_NUC_A	H08	1A2	2A3	781	820	0.111439	9.68692e-05	0.235323	0.305309
ObjectTotalInten_NUC_A	H08	1A3	2A1	882	922	0.0646873	0.0459876	0.146451	-0.0512165
ObjectTotalInten_NUC_A	H08	1A3	2A2	882	799	0.0483002	0.282068	0.111653	0.0108966
ObjectTotalInten_NUC_A	H08	1A3	2A3	882	820	0.0527239	0.188216	0.155015	0.156314
ObjectTotalInten_NUC_A	H14	1A1	2A1	739	868	0.420033	0	0.920088	-0.59771
ObjectTotalInten_NUC_A	H14	1A1	2A2	739	832	0.396721	0	0.943696	-0.597604
ObjectTotalInten_NUC_A	H14	1A1	2A3	739	909	0.371615	0	0.898256	-0.418552
ObjectTotalInten_NUC_A	H14	1A2	2A1	854	868	0.196287	7.88258e-15	0.275938	-0.250299
ObjectTotalInten_NUC_A	H14	1A2	2A2	854	832	0.136231	3.21796e-07	0.284356	-0.250203
ObjectTotalInten_NUC_A	H14	1A2	2A3	854	909	0.149735	5.32268e-09	0.242448	-0.0882819
ObjectTotalInten_NUC_A	H14	1A3	2A1	830	868	0.376395	0	0.576963	-0.503977
ObjectTotalInten_NUC_A	H14	1A3	2A2	830	832	0.348352	0	0.595132	-0.503862
ObjectTotalInten_NUC_A	H14	1A3	2A3	830	909	0.328045	0	0.550455	-0.308247
ObjectTotalInten_NUC_A	H20	1A1	2A1	822	867	0.0619428	0.0784824	0.103537	0.14029
ObjectTotalInten_NUC_A	H20	1A1	2A2	822	863	0.123666	5.11244e-06	0.189576	0.242925
ObjectTotalInten_NUC_A	H20	1A1	2A3	822	940	0.107592	7.7941e-05	0.215768	0.134646
ObjectTotalInten_NUC_A	H20	1A2	2A1	779	867	0.0844886	0.00571364	0.11086	0.0160244
ObjectTotalInten_NUC_A	H20	1A2	2A2	779	863	0.0492208	0.274405	0.102654	0.128807
ObjectTotalInten_NUC_A	H20	1A2	2A3	779	940	0.0765903	0.0135075	0.135699	0.00982317
ObjectTotalInten_NUC_A	H20	1A3	2A1	842	867	0.0466169	0.311248	0.118883	-0.0845837
ObjectTotalInten_NUC_A	H20	1A3	2A2	842	863	0.11713	1.66869e-05	0.128915	-0.000972783
ObjectTotalInten_NUC_A	H20	1A3	2A3	842	940	0.0963941	0.000520445	0.124812	-0.0891809
ObjectTotalInten_NUC_A	I04	1A1	2A1	789	890	0.149132	1.6663e-08	0.234508	-0.163555
ObjectTotalInten_NUC_A	I04	1A1	2A2	789	853	0.171933	5.98249e-11	0.267716	0.0834716
ObjectTotalInten_NUC_A	I04	1A1	2A3	789	887	0.0957315	0.000948662	0.149948	-0.0505152
ObjectTotalInten_NUC_A	I04	1A2	2A1	842	890	0.0484934	0.260795	0.140676	-0.155279
ObjectTotalInten_NUC_A	I04	1A2	2A2	842	853	0.114151	3.20044e-05	0.107659	0.108149
ObjectTotalInten_NUC_A	I04	1A2	2A3	842	887	0.0560284	0.132772	0.163679	-0.0347337
ObjectTotalInten_NUC_A	I04	1A3	2A1	873	890	0.0638995	0.0547032	0.127642	0.0265234
ObjectTotalInten_NUC_A	I04	1A3	2A2	873	853	0.105811	0.000127469	0.23503	0.379789
ObjectTotalInten_NUC_A	I04	1A3	2A3	873	887	0.0474862	0.274295	0.0681168	0.188179
ObjectTotalInten_NUC_A	I09	1A1	2A1	756	799	0.0923542	0.00264969	0.190158	0.134282
ObjectTotalInten_NUC_A	I09	1A1	2A2	756	854	0.101548	0.000511943	0.145322	0.119616
ObjectTotalInten_NUC_A	I09	1A1	2A3	756	734	0.149107	1.28579e-07	0.178061	-0.0127263
ObjectTotalInten_NUC_A	I09	1A2	2A1	755	799	0.164015	1.70106e-09	0.25802	0.273061
ObjectTotalInten_NUC_A	I09	1A2	2A2	755	854	0.110695	0.000108644	0.17737	0.260526
ObjectTotalInten_NUC_A	I09	1A2	2A3	755	734	0.0659834	0.0782634	0.0991119	0.147414
ObjectTotalInten_NUC_A	I09	1A3	2A1	738	799	0.0692939	0.0502309	0.128919	-0.0243219
ObjectTotalInten_NUC_A	I09	1A3	2A2	738	854	0.0580942	0.138156	0.119809	-0.0339196
ObjectTotalInten_NUC_A	I09	1A3	2A3	738	734	0.0760395	0.0283711	0.209795	-0.120528
ObjectTotalInten_NUC_A	I15	1A1	2A1	801	723	0.0802731	0.0149336	0.186754	0.000544322
ObjectTotalInten_NUC_A	I15	1A1	2A2	801	892	0.107574	0.000114556	0.189679	0.269757
ObjectTotalInten_NUC_A	I15	1A1	2A3	801	938	0.0821747	0.00584673	0.115481	0.112133
ObjectTotalInten_NUC_A	I15	1A2	2A1	807	723	0.140606	5.6564e-07	0.230068	-0.162203
ObjectTotalInten_NUC_A	I15	1A2	2A2	807	892	0.0564178	0.134752	0.130556	0.079018
ObjectTotalInten_NUC_A	I15	1A2	2A3	807	938	0.0875535	0.00258662	0.150898	-0.0622169
ObjectTotalInten_NUC_A	I15	1A3	2A1	690	723	0.112021	0.000283669	0.224612	-0.253196
ObjectTotalInten_NUC_A	I15	1A3	2A2	690	892	0.0411484	0.525347	0.0701482	-0.0494699
ObjectTotalInten_NUC_A	I15	1A3	2A3	690	938	0.0533729	0.207427	0.0728697	-0.168752
ObjectTotalInten_NUC_A	I21	1A1	2A1	889	692	0.169807	3.59445e-10	0.337799	0.279982
ObjectTotalInten_NUC_A	I21	1A1	2A2	889	919	0.158374	2.86013e-10	0.213163	0.270033
ObjectTotalInten_NUC_A	I21	1A1	2A3	889	918	0.149745	3.19633e-09	0.155476	0.134251
ObjectTotalInten_NUC_A	I21	1A2	2A1	902	692	0.0844591	0.00749556	0.208279	0.267636
ObjectTotalInten_NUC_A	I21	1A2	2A2	902	919	0.0654247	0.040607	0.120006	0.26053
ObjectTotalInten_NUC_A	I21	1A2	2A3	902	918	0.0748494	0.0122201	0.118928	0.163548
ObjectTotalInten_NUC_A	I21	1A3	2A1	891	692	0.124886	1.05822e-05	0.391681	0.589455
ObjectTotalInten_NUC_A	I21	1A3	2A2	891	919	0.127504	8.18192e-07	0.311171	0.58026
ObjectTotalInten_NUC_A	I21	1A3	2A3	891	918	0.135274	1.30129e-07	0.251653	0.454761
ObjectTotalInten_NUC_A	J05	1A1	2A1	706	769	0.097194	0.0019092	0.22632	0.119015
ObjectTotalInten_NUC_A	J05	1A1	2A2	706	795	0.112734	0.000149035	0.192014	0.249467
ObjectTotalInten_NUC_A	J05	1A1	2A3	706	762	0.134141	3.74514e-06	0.224373	0.0323774
ObjectTotalInten_NUC_A	J05	1A2	2A1	818	769	0.0640752	0.0771793	0.145933	0.000941769
ObjectTotalInten_NUC_A	J05	1A2	2A2	818	795	0.0556227	0.164948	0.0985841	0.101782
ObjectTotalInten_NUC_A	J05	1A2	2A3	818	762	0.0597129	0.119986	0.113912	-0.0660301
ObjectTotalInten_NUC_A	J05	1A3	2A1	806	769	0.052811	0.222381	0.0865433	0.0630245
ObjectTotalInten_NUC_A	J05	1A3	2A2	806	795	0.0474835	0.327566	0.0936158	0.191576
ObjectTotalInten_NUC_A	J05	1A3	2A3	806	762	0.0402363	0.550135	0.0488422	-0.0223509
ObjectTotalInten_NUC_A	J10	1A1	2A1	829	811	0.283075	0	0.490948	0.334819
ObjectTotalInten_NUC_A	J10	1A1	2A2	829	844	0.24639	0	0.394016	0.318984
ObjectTotalInten_NUC_A	J10	1A1	2A3	829	925	0.263356	0	0.501608	0.403353
ObjectTotalInten_NUC_A	J10	1A2	2A1	862	811	0.126444	3.14864e-06	0.244552	0.166086
ObjectTotalInten_NUC_A	J10	1A2	2A2	862	844	0.0687534	0.0354879	0.132655	0.147009
ObjectTotalInten_NUC_A	J10	1A2	2A3	862	925	0.0834539	0.00399803	0.258184	0.248651
ObjectTotalInten_NUC_A	J10	1A3	2A1	709	811	0.127308	9.45504e-06	0.2168	0.0911412
ObjectTotalInten_NUC_A	J10	1A3	2A2	709	844	0.0773351	0.0199249	0.125623	0.0727721
ObjectTotalInten_NUC_A	J10	1A3	2A3	709	925	0.0870278	0.00457775	0.225852	0.170646
ObjectTotalInten_NUC_A	J16	1A1	2A1	758	840	0.111892	9.29096e-05	0.145894	0.0575258
ObjectTotalInten_NUC_A	J16	1A1	2A2	758	976	0.16866	5.74628e-11	0.188982	0.188326
ObjectTotalInten_NUC_A	J16	1A1	2A3	758	915	0.201837	4.32987e-15	0.214625	0.12534
ObjectTotalInten_NUC_A	J16	1A2	2A1	747	840	0.0576592	0.144247	0.159377	-0.12798
ObjectTotalInten_NUC_A	J16	1A2	2A2	747	976	0.0418203	0.449869	0.0937923	-0.00278091
ObjectTotalInten_NUC_A	J16	1A2	2A3	747	915	0.0688086	0.0407162	0.10908	-0.0630696
ObjectTotalInten_NUC_A	J16	1A3	2A1	779	840	0.085103	0.00573395	0.224649	-0.033902
ObjectTotalInten_NUC_A	J16	1A3	2A2	779	976	0.136427	1.98321e-07	0.190759	0.0910088
ObjectTotalInten_NUC_A	J16	1A3	2A3	779	915	0.165889	1.75169e-10	0.214142	0.0308588
ObjectTotalInten_NUC_A	J22	1A1	2A1	624	793	0.10485	0.000925727	0.156793	0.185943
ObjectTotalInten_NUC_A	J22	1A1	2A2	624	855	0.159514	2.13066e-08	0.285011	0.552573
ObjectTotalInten_NUC_A	J22	1A1	2A3	624	940	0.133286	3.26581e-06	0.199163	0.374556
ObjectTotalInten_NUC_A	J22	1A2	2A1	754	793	0.0897508	0.00395174	0.173337	0.0775686
ObjectTotalInten_NUC_A	J22	1A2	2A2	754	855	0.129521	2.90343e-06	0.239337	0.36948
ObjectTotalInten_NUC_A	J22	1A2	2A3	754	940	0.1119	5.63049e-05	0.167475	0.227743
ObjectTotalInten_NUC_A	J22	1A3	2A1	729	793	0.092782	0.00289046	0.180554	-0.131791
ObjectTotalInten_NUC_A	J22	1A3	2A2	729	855	0.0952567	0.00158392	0.182899	0.102774
ObjectTotalInten_NUC_A	J22	1A3	2A3	729	940	0.0841841	0.00593789	0.147537	-0.0111183
ObjectTotalInten_NUC_A	K06	1A1	2A1	880	816	0.122037	6.66885e-06	0.240052	0.304801
ObjectTotalInten_NUC_A	K06	1A1	2A2	880	821	0.106833	0.000123132	0.172854	-0.0185276
ObjectTotalInten_NUC_A	K06	1A1	2A3	880	761	0.167147	2.50007e-10	0.171714	-0.202023
ObjectTotalInten_NUC_A	K06	1A2	2A1	894	816	0.186784	2.36144e-13	0.305509	0.478205
ObjectTotalInten_NUC_A	K06	1A2	2A2	894	821	0.127236	1.91883e-06	0.210935	0.199813
ObjectTotalInten_NUC_A	K06	1A2	2A3	894	761	0.0670141	0.0498327	0.0952959	0.04182
ObjectTotalInten_NUC_A	K06	1A3	2A1	799	816	0.0747549	0.0219519	0.127661	-0.0620364
ObjectTotalInten_NUC_A	K06	1A3	2A2	799	821	0.0679915	0.0473267	0.139881	-0.256713
ObjectTotalInten_NUC_A	K06	1A3	2A3	799	761	0.117379	4.33077e-05	0.264118	-0.367196
ObjectTotalInten_NUC_A	K11	1A1	2A1	643	658	0.127499	5.1191e-05	0.235919	-0.210398
ObjectTotalInten_NUC_A	K11	1A1	2A2	643	868	0.0998918	0.00125785	0.15433	-0.0662981
ObjectTotalInten_NUC_A	K11	1A1	2A3	643	873	0.234258	0	0.253802	-0.389494
ObjectTotalInten_NUC_A	K11	1A2	2A1	864	658	0.0814934	0.0140069	0.147597	-0.0997053
ObjectTotalInten_NUC_A	K11	1A2	2A2	864	868	0.0454269	0.333338	0.0811373	0.0242803
ObjectTotalInten_NUC_A	K11	1A2	2A3	864	873	0.127279	1.55174e-06	0.195816	-0.253802
ObjectTotalInten_NUC_A	K11	1A3	2A1	896	658	0.0835391	0.0100299	0.141165	-0.00629683
ObjectTotalInten_NUC_A	K11	1A3	2A2	896	868	0.0736247	0.016796	0.121895	0.125596
ObjectTotalInten_NUC_A	K11	1A3	2A3	896	873	0.0870088	0.00247415	0.176279	-0.170221
ObjectTotalInten_NUC_A	K17	1A1	2A1	750	729	0.205975	4.76286e-14	0.259357	-0.224951
ObjectTotalInten_NUC_A	K17	1A1	2A2	750	942	0.187898	3.13527e-13	0.161397	-0.128926
ObjectTotalInten_NUC_A	K17	1A1	2A3	750	926	0.180746	3.48821e-12	0.165493	-0.194137
ObjectTotalInten_NUC_A	K17	1A2	2A1	908	729	0.0500973	0.262165	0.15346	0.121756
ObjectTotalInten_NUC_A	K17	1A2	2A2	908	942	0.0648751	0.0408166	0.128962	0.218678
ObjectTotalInten_NUC_A	K17	1A2	2A3	908	926	0.0675921	0.03032	0.110297	0.152858
ObjectTotalInten_NUC_A	K17	1A3	2A1	875	729	0.0673251	0.0543693	0.149732	-0.187521
ObjectTotalInten_NUC_A	K17	1A3	2A2	875	942	0.0735287	0.0148175	0.20246	-0.130246
ObjectTotalInten_NUC_A	K17	1A3	2A3	875	926	0.0775563	0.0089241	0.195362	-0.169141
ObjectTotalInten_NUC_A	K23	1A1	2A1	829	746	0.39438	0	0.453791	-0.618105
ObjectTotalInten_NUC_A	K23	1A1	2A2	829	877	0.344691	0	0.490601	-0.168848
ObjectTotalInten_NUC_A	K23	1A1	2A3	829	804	0.336903	0	0.416111	-0.293005
ObjectTotalInten_NUC_A	K23	1A2	2A1	765	746	0.0674061	0.0646335	0.139203	-0.0945863
ObjectTotalInten_NUC_A	K23	1A2	2A2	765	877	0.0496404	0.26636	0.129913	0.238894
ObjectTotalInten_NUC_A	K23	1A2	2A3	765	804	0.104834	0.00036222	0.115921	0.146734
ObjectTotalInten_NUC_A	K23	1A3	2A1	838	746	0.108877	0.000172754	0.225211	-0.0891452
ObjectTotalInten_NUC_A	K23	1A3	2A2	838	877	0.0707132	0.0275308	0.151869	0.262158
ObjectTotalInten_NUC_A	K23	1A3	2A3	838	804	0.106469	0.000182364	0.207465	0.165072
ObjectTotalInten_NUC_A	L02	1A1	2A1	419	806	0.0903398	0.0222207	0.176022	-0.0067234
ObjectTotalInten_NUC_A	L02	1A1	2A2	419	807	0.102767	0.00590239	0.222561	-0.145892
ObjectTotalInten_NUC_A	L02	1A1	2A3	419	881	0.100794	0.00624198	0.167788	-0.00711863
ObjectTotalInten_NUC_A	L02	1A2	2A1	739	806	0.0668699	0.0636288	0.155964	0.25595
ObjectTotalInten_NUC_A	L02	1A2	2A2	739	807	0.038486	0.617266	0.0572675	0.0977848
ObjectTotalInten_NUC_A	L02	1A2	2A3	739	881	0.0692994	0.042133	0.14448	0.255501
ObjectTotalInten_NUC_A	L02	1A3	2A1	707	806	0.0807645	0.0146942	0.139712	-0.0482982
ObjectTotalInten_NUC_A	L02	1A3	2A2	707	807	0.0813041	0.0137177	0.122959	-0.188777
ObjectTotalInten_NUC_A	L02	1A3	2A3	707	881	0.0612442	0.10546	0.136122	-0.0486971
ObjectTotalInten_NUC_A	L07	1A1	2A1	833	746	0.0615673	0.101214	0.17298	-0.110446
ObjectTotalInten_NUC_A	L07	1A1	2A2	833	894	0.0544621	0.15484	0.15586	0.108306
ObjectTotalInten_NUC_A	L07	1A1	2A3	833	796	0.0957127	0.00115395	0.224128	0.364591
ObjectTotalInten_NUC_A	L07	1A2	2A1	855	746	0.0712729	0.0349299	0.152407	-0.108671
ObjectTotalInten_NUC_A	L07	1A2	2A2	855	894	0.0347384	0.667263	0.0805477	0.105035
ObjectTotalInten_NUC_A	L07	1A2	2A3	855	796	0.0841136	0.00585839	0.202636	0.355409
ObjectTotalInten_NUC_A	L07	1A3	2A1	781	746	0.059927	0.129045	0.0978958	-0.0735359
ObjectTotalInten_NUC_A	L07	1A3	2A2	781	894	0.0590535	0.109224	0.0847217	0.203815
ObjectTotalInten_NUC_A	L07	1A3	2A3	781	796	0.110397	0.000134254	0.261942	0.528754
ObjectTotalInten_NUC_A	L12	1A1	2A1	715	793	0.111475	0.000174853	0.329654	-0.245806
ObjectTotalInten_NUC_A	L12	1A1	2A2	715	776	0.149425	1.21372e-07	0.269462	-0.132466
ObjectTotalInten_NUC_A	L12	1A1	2A3	715	776	0.114491	0.000115922	0.284702	-0.194697
ObjectTotalInten_NUC_A	L12	1A2	2A1	815	793	0.0594156	0.11709	0.166981	-0.0893906
ObjectTotalInten_NUC_A	L12	1A2	2A2	815	776	0.0789703	0.0140538	0.116104	0.0883496
ObjectTotalInten_NUC_A	L12	1A2	2A3	815	776	0.0381032	0.610881	0.0515816	-0.00924073
ObjectTotalInten_NUC_A	L12	1A3	2A1	815	793	0.0937389	0.0017117	0.251768	-0.154163
ObjectTotalInten_NUC_A	L12	1A3	2A2	815	776	0.0935093	0.00191409	0.154525	-0.0160424
ObjectTotalInten_NUC_A	L12	1A3	2A3	815	776	0.0636977	0.079449	0.124706	-0.0918793
ObjectTotalInten_NUC_A	L18	1A1	2A1	894	805	0.147166	2.15108e-08	0.260477	0.280045
ObjectTotalInten_NUC_A	L18	1A1	2A2	894	894	0.0805369	0.00606324	0.159772	0.13378
ObjectTotalInten_NUC_A	L18	1A1	2A3	894	881	0.133317	2.82435e-07	0.211207	0.290171
ObjectTotalInten_NUC_A	L18	1A2	2A1	861	805	0.0462152	0.336613	0.162138	0.0449474
ObjectTotalInten_NUC_A	L18	1A2	2A2	861	894	0.0669816	0.03907	0.0943019	-0.08471
ObjectTotalInten_NUC_A	L18	1A2	2A3	861	881	0.0604977	0.0825509	0.0858721	0.0539242
ObjectTotalInten_NUC_A	L18	1A3	2A1	943	805	0.0976216	0.000508455	0.252825	0.0937789
ObjectTotalInten_NUC_A	L18	1A3	2A2	943	894	0.0822094	0.00404604	0.133181	-0.0376328
ObjectTotalInten_NUC_A	L18	1A3	2A3	943	881	0.0790218	0.00677028	0.155695	0.102877
ObjectTotalInten_NUC_A	M03	1A1	2A1	789	841	0.0874826	0.0039349	0.172185	-0.0255603
ObjectTotalInten_NUC_A	M03	1A1	2A2	789	786	0.0935768	0.00202404	0.236602	0.236241
ObjectTotalInten_NUC_A	M03	1A1	2A3	789	990	0.075627	0.0131761	0.0814629	-0.0820958
ObjectTotalInten_NUC_A	M03	1A2	2A1	848	841	0.101349	0.000341857	0.233809	-0.145864
ObjectTotalInten_NUC_A	M03	1A2	2A2	848	786	0.0478119	0.308671	0.0658238	0.0567764
ObjectTotalInten_NUC_A	M03	1A2	2A3	848	990	0.0680294	0.0291706	0.194912	-0.189623
ObjectTotalInten_NUC_A	M03	1A3	2A1	811	841	0.083721	0.00613007	0.236816	-0.107773
ObjectTotalInten_NUC_A	M03	1A3	2A2	811	786	0.0751342	0.022073	0.195618	0.0921431
ObjectTotalInten_NUC_A	M03	1A3	2A3	811	990	0.0598575	0.0819643	0.085709	-0.150945
ObjectTotalInten_NUC_A	M08	1A1	2A1	734	724	0.148844	1.93746e-07	0.301776	0.210095
ObjectTotalInten_NUC_A	M08	1A1	2A2	734	922	0.0714742	0.0307389	0.125773	-0.139699
ObjectTotalInten_NUC_A	M08	1A1	2A3	734	724	0.0799524	0.0189361	0.132774	0.0193079
ObjectTotalInten_NUC_A	M08	1A2	2A1	889	724	0.0787184	0.0142342	0.14039	0.0777515
ObjectTotalInten_NUC_A	M08	1A2	2A2	889	922	0.0834421	0.00366333	0.190976	-0.22456
ObjectTotalInten_NUC_A	M08	1A2	2A3	889	724	0.0466149	0.351168	0.0961442	-0.0871374
ObjectTotalInten_NUC_A	M08	1A3	2A1	731	724	0.132092	6.14279e-06	0.209816	0.00265502
ObjectTotalInten_NUC_A	M08	1A3	2A2	731	922	0.0792929	0.0118671	0.160093	-0.260984
ObjectTotalInten_NUC_A	M08	1A3	2A3	731	724	0.0477247	0.378799	0.110537	-0.141141
ObjectTotalInten_NUC_A	M13	1A1	2A1	696	766	0.140422	1.1361e-06	0.281745	0.00371963
ObjectTotalInten_NUC_A	M13	1A1	2A2	696	848	0.10052	0.000883317	0.148722	0.106052
ObjectTotalInten_NUC_A	M13	1A1	2A3	696	823	0.120248	3.67221e-05	0.240561	0.251748
ObjectTotalInten_NUC_A	M13	1A2	2A1	735	766	0.0429939	0.49201	0.100159	-0.0216931
ObjectTotalInten_NUC_A	M13	1A2	2A2	735	848	0.0505086	0.267619	0.107562	0.0706937
ObjectTotalInten_NUC_A	M13	1A2	2A3	735	823	0.0594969	0.127979	0.113627	0.20223
ObjectTotalInten_NUC_A	M13	1A3	2A1	764	766	0.0750516	0.0268928	0.19256	-0.0605158
ObjectTotalInten_NUC_A	M13	1A3	2A2	764	848	0.0841401	0.00675496	0.0669136	0.0264566
ObjectTotalInten_NUC_A	M13	1A3	2A3	764	823	0.100932	0.000624086	0.145926	0.150284
ObjectTotalInten_NUC_A	M19	1A1	2A1	802	708	0.15175	6.01977e-08	0.250857	-0.134331
ObjectTotalInten_NUC_A	M19	1A1	2A2	802	908	0.165585	1.44227e-10	0.162432	-0.248539
ObjectTotalInten_NUC_A	M19	1A1	2A3	802	850	0.111671	6.78179e-05	0.208781	-0.0669528
ObjectTotalInten_NUC_A	M19	1A2	2A1	821	708	0.0496965	0.304775	0.152259	0.00149006
ObjectTotalInten_NUC_A	M19	1A2	2A2	821	908	0.0510431	0.211253	0.113927	-0.0883443
ObjectTotalInten_NUC_A	M19	1A2	2A3	821	850	0.0576041	0.1251	0.107429	0.0544889
ObjectTotalInten_NUC_A	M19	1A3	2A1	936	708	0.0696074	0.0402355	0.153617	-0.101293
ObjectTotalInten_NUC_A	M19	1A3	2A2	936	908	0.0866185	0.00198368	0.132052	-0.200201
ObjectTotalInten_NUC_A	M19	1A3	2A3	936	850	0.0540724	0.147758	0.108924	-0.0429413
ObjectTotalInten_NUC_A	N04	1A1	2A1	748	924	0.0762032	0.0164463	0.152477	0.0571452
ObjectTotalInten_NUC_A	N04	1A1	2A2	748	844	0.0720848	0.0324516	0.115462	0.0219104
ObjectTotalInten_NUC_A	N04	1A1	2A3	748	862	0.0601852	0.109885	0.156358	0.175276
ObjectTotalInten_NUC_A	N04	1A2	2A1	831	924	0.114676	2.01156e-05	0.140887	0.128178
ObjectTotalInten_NUC_A	N04	1A2	2A2	831	844	0.0814285	0.00775325	0.0878061	0.0923593
ObjectTotalInten_NUC_A	N04	1A2	2A3	831	862	0.0715237	0.026363	0.145736	0.248265
ObjectTotalInten_NUC_A	N04	1A3	2A1	789	924	0.0743009	0.018208	0.11153	0.0196265
ObjectTotalInten_NUC_A	N04	1A3	2A2	789	844	0.0494387	0.271808	0.080217	-0.0142132
ObjectTotalInten_NUC_A	N04	1A3	2A3	789	862	0.0648667	0.0624407	0.13301	0.13308
ObjectTotalInten_NUC_A	N09	1A1	2A1	839	733	0.0402041	0.55197	0.144611	0.0664433
ObjectTotalInten_NUC_A	N09	1A1	2A2	839	718	0.0968954	0.00139923	0.214803	0.37001
ObjectTotalInten_NUC_A	N09	1A1	2A3	839	759	0.0962216	0.00124836	0.13472	0.0286361
ObjectTotalInten_NUC_A	N09	1A2	2A1	806	733	0.114848	7.99764e-05	0.210405	0.104078
ObjectTotalInten_NUC_A	N09	1A2	2A2	806	718	0.179424	4.8181e-11	0.246876	0.380122
ObjectTotalInten_NUC_A	N09	1A2	2A3	806	759	0.0956283	0.00157078	0.105899	0.0696988
ObjectTotalInten_NUC_A	N09	1A3	2A1	843	733	0.103096	0.000480089	0.217819	-0.264362
ObjectTotalInten_NUC_A	N09	1A3	2A2	843	718	0.0937311	0.0021985	0.14777	-0.0826634
ObjectTotalInten_NUC_A	N09	1A3	2A3	843	759	0.0878239	0.0042196	0.165914	-0.286991
ObjectTotalInten_NUC_A	N14	1A1	2A1	717	596	0.417214	0	1.01446	0.700679
ObjectTotalInten_NUC_A	N14	1A1	2A2	717	778	0.393824	0	0.728436	0.46025
ObjectTotalInten_NUC_A	N14	1A1	2A3	717	805	0.390556	0	0.89266	0.774261
ObjectTotalInten_NUC_A	N14	1A2	2A1	670	596	0.0736752	0.0651477	0.0991051	0.0427574
ObjectTotalInten_NUC_A	N14	1A2	2A2	670	778	0.164244	7.34701e-09	0.270252	-0.2322
ObjectTotalInten_NUC_A	N14	1A2	2A3	670	805	0.160054	1.46141e-08	0.163089	0.126907
ObjectTotalInten_NUC_A	N14	1A3	2A1	830	596	0.158943	4.88607e-08	0.338696	0.238261
ObjectTotalInten_NUC_A	N14	1A3	2A2	830	778	0.0546474	0.181571	0.0818941	-0.0448947
ObjectTotalInten_NUC_A	N14	1A3	2A3	830	805	0.0810596	0.00930581	0.231724	0.324919
ObjectTotalInten_NUC_A	N20	1A1	2A1	830	653	0.234204	0	0.464354	0.619841
ObjectTotalInten_NUC_A	N20	1A1	2A2	830	776	0.14188	1.94489e-07	0.181559	0.218055
ObjectTotalInten_NUC_A	N20	1A1	2A3	830	903	0.184407	3.36398e-13	0.219828	0.235685
ObjectTotalInten_NUC_A	N20	1A2	2A1	848	653	0.0423571	0.522243	0.0828184	0.0721194
ObjectTotalInten_NUC_A	N20	1A2	2A2	848	776	0.147369	4.54368e-08	0.362422	-0.219604
ObjectTotalInten_NUC_A	N20	1A2	2A3	848	903	0.109612	5.45992e-05	0.296018	-0.206804
ObjectTotalInten_NUC_A	N20	1A3	2A1	847	653	0.0971938	0.00188597	0.322204	0.365167
ObjectTotalInten_NUC_A	N20	1A3	2A2	847	776	0.0767627	0.0169162	0.100433	-0.0435067
ObjectTotalInten_NUC_A	N20	1A3	2A3	847	903	0.0452578	0.332247	0.114133	-0.0255748
ObjectTotalInten_NUC_A	O05	1A1	2A1	815	681	0.165071	3.31368e-09	0.332907	0.247098
ObjectTotalInten_NUC_A	O05	1A1	2A2	815	854	0.103644	0.000257071	0.178045	0.00429453
ObjectTotalInten_NUC_A	O05	1A1	2A3	815	863	0.0532982	0.184698	0.109145	-0.100085
ObjectTotalInten_NUC_A	O05	1A2	2A1	788	681	0.0733711	0.0391665	0.14518	-0.0961168
ObjectTotalInten_NUC_A	O05	1A2	2A2	788	854	0.0749415	0.0200341	0.124654	-0.268319
ObjectTotalInten_NUC_A	O05	1A2	2A3	788	863	0.100058	0.000523793	0.227988	-0.342347
ObjectTotalInten_NUC_A	O05	1A3	2A1	868	681	0.0655413	0.0753651	0.134328	0.0677197
ObjectTotalInten_NUC_A	O05	1A3	2A2	868	854	0.0616832	0.0755747	0.107393	-0.138681
ObjectTotalInten_NUC_A	O05	1A3	2A3	868	863	0.119701	8.22864e-06	0.223823	-0.22741
ObjectTotalInten_NUC_A	O10	1A1	2A1	752	645	0.465527	0	0.677418	-0.925383
ObjectTotalInten_NUC_A	O10	1A1	2A2	752	809	0.171155	2.42441e-10	0.161445	-0.17941
ObjectTotalInten_NUC_A	O10	1A1	2A3	752	895	0.131101	1.58652e-06	0.15314	-0.0200728
ObjectTotalInten_NUC_A	O10	1A2	2A1	642	645	0.449243	0	0.930238	-0.81599
ObjectTotalInten_NUC_A	O10	1A2	2A2	642	809	0.180075	1.65671e-10	0.297175	-0.303639
ObjectTotalInten_NUC_A	O10	1A2	2A3	642	895	0.135852	2.03353e-06	0.296176	-0.194202
ObjectTotalInten_NUC_A	O10	1A3	2A1	748	645	0.457512	0	0.818301	-0.872287
ObjectTotalInten_NUC_A	O10	1A3	2A2	748	809	0.172511	1.79738e-10	0.185133	-0.297707
ObjectTotalInten_NUC_A	O10	1A3	2A3	748	895	0.133905	9.018e-07	0.167408	-0.174978
ObjectTotalInten_NUC_A	O15	1A1	2A1	718	727	0.38657	0	1.04893	0.664256
ObjectTotalInten_NUC_A	O15	1A1	2A2	718	757	0.353313	0	0.752815	0.47523
ObjectTotalInten_NUC_A	O15	1A1	2A3	718	743	0.410877	0	0.926748	0.702261
ObjectTotalInten_NUC_A	O15	1A2	2A1	604	727	0.138656	6.19253e-06	0.268615	-0.238306
ObjectTotalInten_NUC_A	O15	1A2	2A2	604	757	0.285004	0	0.55696	-0.383227
ObjectTotalInten_NUC_A	O15	1A2	2A3	604	743	0.144913	1.6751e-06	0.383359	-0.209168
ObjectTotalInten_NUC_A	O15	1A3	2A1	690	727	0.130714	1.11495e-05	0.27516	-0.354642
ObjectTotalInten_NUC_A	O15	1A3	2A2	690	757	0.25853	0	0.469494	-0.468667
ObjectTotalInten_NUC_A	O15	1A3	2A3	690	743	0.11143	0.000277063	0.290757	-0.331716
ObjectTotalInten_NUC_A	O21	1A1	2A1	803	857	0.288007	0	0.204252	-0.185677
ObjectTotalInten_NUC_A	O21	1A1	2A2	803	768	0.317605	0	0.265626	-0.377432
ObjectTotalInten_NUC_A	O21	1A1	2A3	803	718	0.251364	0	0.206806	-0.127858
ObjectTotalInten_NUC_A	O21	1A2	2A1	665	857	0.0792009	0.0182338	0.132993	0.0453769
ObjectTotalInten_NUC_A	O21	1A2	2A2	665	768	0.117397	0.000108292	0.127719	-0.106029
ObjectTotalInten_NUC_A	O21	1A2	2A3	665	718	0.0575052	0.203673	0.143577	0.0910298
ObjectTotalInten_NUC_A	O21	1A3	2A1	817	857	0.0656599	0.0542962	0.0995236	0.0154038
ObjectTotalInten_NUC_A	O21	1A3	2A2	817	768	0.100201	0.000705778	0.173449	-0.116575
ObjectTotalInten_NUC_A	O21	1A3	2A3	817	718	0.0372294	0.664615	0.0587148	0.0551989
ObjectAvgInten_NUC_A	B02	1A1	2A1	595	759	0.334863	0	0.728652	-0.831199
ObjectAvgInten_NUC_A	B02	1A1	2A2	595	733	0.309558	0	0.668052	-0.754053
ObjectAvgInten_NUC_A	B02	1A1	2A3	595	778	0.403517	0	0.867062	-0.98177
ObjectAvgInten_NUC_A	B02	1A2	2A1	774	759	0.143584	2.74617e-07	0.238565	0.23308
ObjectAvgInten_NUC_A	B02	1A2	2A2	774	733	0.147606	1.50159e-07	0.293192	0.318104
ObjectAvgInten_NUC_A	B02	1A2	2A3	774	778	0.0610058	0.111353	0.098378	0.0671343
ObjectAvgInten_NUC_A	B02	1A3	2A1	605	759	0.250018	0	0.477324	-0.5707
ObjectAvgInten_NUC_A	B02	1A3	2A2	605	733	0.226406	3.55271e-15	0.416724	-0.48436
ObjectAvgInten_NUC_A	B02	1A3	2A3	605	778	0.322206	0	0.615734	-0.739215
ObjectAvgInten_NUC_A	B08	1A1	2A1	632	648	0.390373	0	0.777611	-1.00186
ObjectAvgInten_NUC_A	B08	1A1	2A2	632	696	0.390932	0	0.752857	-0.987336
ObjectAvgInten_NUC_A	B08	1A1	2A3	632	686	0.377357	0	0.705044	-0.924426
ObjectAvgInten_NUC_A	B08	1A2	2A1	734	648	0.093648	0.00477948	0.146559	-0.134923
ObjectAvgInten_NUC_A	B08	1A2	2A2	734	696	0.113071	0.000215675	0.161272	-0.125202
ObjectAvgInten_NUC_A	B08	1A2	2A3	734	686	0.0838053	0.0137362	0.153092	-0.0831025
ObjectAvgInten_NUC_A	B08	1A3	2A1	680	648	0.257662	0	0.487061	-0.56978
ObjectAvgInten_NUC_A	B08	1A3	2A2	680	696	0.250203	0	0.463854	-0.556543
ObjectAvgInten_NUC_A	B08	1A3	2A3	680	686	0.220781	6.99441e-15	0.414499	-0.499216
ObjectAvgInten_NUC_A	B14	1A1	2A1	700	697	0.342312	0	0.744712	-0.847013
[truncated: 84,131 more rows]
