# Supplementary material for: A statistical framework for high-content phenotypic profiling using cellular feature distributions
Source: Commun Biol. 2022 Dec 22;5:1409. doi: 10.1038/s42003-022-04343-3 (PMC9780213; doi:10.1038/s42003-022-04343-3)
Supplement: Supplementary file 6 — Supplementary Data 3 [file 42003_2022_4343_MOESM6_ESM.xlsx]

## Sheet: DMSO-control
Treatment	plate_well	n
DMSO	1A1_B02	595
DMSO	1A1_B08	632
DMSO	1A1_B14	700
DMSO	1A1_B20	674
DMSO	1A1_C03	758
DMSO	1A1_C09	745
DMSO	1A1_C15	719
DMSO	1A1_C21	853
DMSO	1A1_D04	859
DMSO	1A1_D10	860
DMSO	1A1_D16	764
DMSO	1A1_D22	852
DMSO	1A1_E05	805
DMSO	1A1_E11	755
DMSO	1A1_E17	895
DMSO	1A1_E23	945
DMSO	1A1_F06	910
DMSO	1A1_F12	800
DMSO	1A1_F18	867
DMSO	1A1_G02	785
DMSO	1A1_G07	782
DMSO	1A1_G13	763
DMSO	1A1_G19	718
DMSO	1A1_H03	712
DMSO	1A1_H08	914
DMSO	1A1_H14	739
DMSO	1A1_H20	822
DMSO	1A1_I04	789
DMSO	1A1_I09	756
DMSO	1A1_I15	801
DMSO	1A1_I21	889
DMSO	1A1_J05	706
DMSO	1A1_J10	829
DMSO	1A1_J16	758
DMSO	1A1_J22	624
DMSO	1A1_K06	880
DMSO	1A1_K11	643
DMSO	1A1_K17	750
DMSO	1A1_K23	829
DMSO	1A1_L02	419
DMSO	1A1_L07	833
DMSO	1A1_L12	715
DMSO	1A1_L18	894
DMSO	1A1_M03	789
DMSO	1A1_M08	734
DMSO	1A1_M13	696
DMSO	1A1_M19	802
DMSO	1A1_N04	748
DMSO	1A1_N09	839
DMSO	1A1_N14	717
DMSO	1A1_N20	830
DMSO	1A1_O05	815
DMSO	1A1_O10	752
DMSO	1A1_O15	718
DMSO	1A1_O21	803
DMSO	1A2_B02	774
DMSO	1A2_B08	734
DMSO	1A2_B14	647
DMSO	1A2_B20	809
DMSO	1A2_C03	834
DMSO	1A2_C09	841
DMSO	1A2_C15	888
DMSO	1A2_C21	814
DMSO	1A2_D04	776
DMSO	1A2_D10	840
DMSO	1A2_D16	741
DMSO	1A2_D22	820
DMSO	1A2_E05	868
DMSO	1A2_E11	871
DMSO	1A2_E17	780
DMSO	1A2_E23	836
DMSO	1A2_F06	853
DMSO	1A2_F12	777
DMSO	1A2_F18	901
DMSO	1A2_G02	797
DMSO	1A2_G07	823
DMSO	1A2_G13	815
DMSO	1A2_G19	869
DMSO	1A2_H03	879
DMSO	1A2_H08	781
DMSO	1A2_H14	854
DMSO	1A2_H20	779
DMSO	1A2_I04	842
DMSO	1A2_I09	755
DMSO	1A2_I15	807
DMSO	1A2_I21	902
DMSO	1A2_J05	818
DMSO	1A2_J10	862
DMSO	1A2_J16	747
DMSO	1A2_J22	754
DMSO	1A2_K06	894
DMSO	1A2_K11	864
DMSO	1A2_K17	908
DMSO	1A2_K23	765
DMSO	1A2_L02	739
DMSO	1A2_L07	855
DMSO	1A2_L12	815
DMSO	1A2_L18	861
DMSO	1A2_M03	848
DMSO	1A2_M08	889
DMSO	1A2_M13	735
DMSO	1A2_M19	821
DMSO	1A2_N04	831
DMSO	1A2_N09	806
DMSO	1A2_N14	670
DMSO	1A2_N20	848
DMSO	1A2_O05	788
DMSO	1A2_O10	642
DMSO	1A2_O15	604
DMSO	1A2_O21	665
DMSO	1A3_B02	605
DMSO	1A3_B08	680
DMSO	1A3_B14	603
DMSO	1A3_B20	660
DMSO	1A3_C03	763
DMSO	1A3_C09	742
DMSO	1A3_C15	807
DMSO	1A3_C21	812
DMSO	1A3_D04	776
DMSO	1A3_D10	853
DMSO	1A3_D16	766
DMSO	1A3_D22	769
DMSO	1A3_E05	811
DMSO	1A3_E11	855
DMSO	1A3_E17	861
DMSO	1A3_E23	833
DMSO	1A3_F06	897
DMSO	1A3_F12	726
DMSO	1A3_F18	891
DMSO	1A3_G02	860
DMSO	1A3_G07	892
DMSO	1A3_G13	722
DMSO	1A3_G19	837
DMSO	1A3_H03	812
DMSO	1A3_H08	882
DMSO	1A3_H14	830
DMSO	1A3_H20	842
DMSO	1A3_I04	873
DMSO	1A3_I09	738
DMSO	1A3_I15	690
DMSO	1A3_I21	891
DMSO	1A3_J05	806
DMSO	1A3_J10	709
DMSO	1A3_J16	779
DMSO	1A3_J22	729
DMSO	1A3_K06	799
DMSO	1A3_K11	896
DMSO	1A3_K17	875
DMSO	1A3_K23	838
DMSO	1A3_L02	707
DMSO	1A3_L07	781
DMSO	1A3_L12	815
DMSO	1A3_L18	943
DMSO	1A3_M03	811
DMSO	1A3_M08	731
DMSO	1A3_M13	764
DMSO	1A3_M19	936
DMSO	1A3_N04	789
DMSO	1A3_N09	843
DMSO	1A3_N14	830
DMSO	1A3_N20	847
DMSO	1A3_O05	868
DMSO	1A3_O10	748
DMSO	1A3_O15	690
DMSO	1A3_O21	817
DMSO	2A1_B02	759
DMSO	2A1_B08	648
DMSO	2A1_B14	697
DMSO	2A1_B20	761
DMSO	2A1_C03	673
DMSO	2A1_C09	627
DMSO	2A1_C15	640
DMSO	2A1_C21	845
DMSO	2A1_D04	770
DMSO	2A1_D10	891
DMSO	2A1_D16	789
DMSO	2A1_D22	865
DMSO	2A1_E05	820
DMSO	2A1_E11	670
DMSO	2A1_E17	804
DMSO	2A1_E23	877
DMSO	2A1_F06	816
DMSO	2A1_F12	880
DMSO	2A1_F18	838
DMSO	2A1_G02	693
DMSO	2A1_G07	695
DMSO	2A1_G13	730
DMSO	2A1_G19	809
DMSO	2A1_H03	747
DMSO	2A1_H08	922
DMSO	2A1_H14	868
DMSO	2A1_H20	867
DMSO	2A1_I04	890
DMSO	2A1_I09	799
DMSO	2A1_I15	723
DMSO	2A1_I21	692
DMSO	2A1_J05	769
DMSO	2A1_J10	811
DMSO	2A1_J16	840
DMSO	2A1_J22	793
DMSO	2A1_K06	816
DMSO	2A1_K11	658
DMSO	2A1_K17	729
DMSO	2A1_K23	746
DMSO	2A1_L02	806
DMSO	2A1_L07	746
DMSO	2A1_L12	793
DMSO	2A1_L18	805
DMSO	2A1_M03	841
DMSO	2A1_M08	724
DMSO	2A1_M13	766
DMSO	2A1_M19	708
DMSO	2A1_N04	924
DMSO	2A1_N09	733
DMSO	2A1_N14	596
DMSO	2A1_N20	653
DMSO	2A1_O05	681
DMSO	2A1_O10	645
DMSO	2A1_O15	727
DMSO	2A1_O21	857
DMSO	2A2_B02	733
DMSO	2A2_B08	696
DMSO	2A2_B14	576
DMSO	2A2_B20	793
DMSO	2A2_C03	724
DMSO	2A2_C09	891
DMSO	2A2_C15	847
DMSO	2A2_C21	898
DMSO	2A2_D04	790
DMSO	2A2_D10	870
DMSO	2A2_D16	796
DMSO	2A2_D22	986
DMSO	2A2_E05	822
DMSO	2A2_E11	834
DMSO	2A2_E17	841
DMSO	2A2_E23	922
DMSO	2A2_F06	854
DMSO	2A2_F12	803
DMSO	2A2_F18	911
DMSO	2A2_G02	965
DMSO	2A2_G07	797
DMSO	2A2_G13	741
DMSO	2A2_G19	835
DMSO	2A2_H03	812
DMSO	2A2_H08	799
DMSO	2A2_H14	832
DMSO	2A2_H20	863
DMSO	2A2_I04	853
DMSO	2A2_I09	854
DMSO	2A2_I15	892
DMSO	2A2_I21	919
DMSO	2A2_J05	795
DMSO	2A2_J10	844
DMSO	2A2_J16	976
DMSO	2A2_J22	855
DMSO	2A2_K06	821
DMSO	2A2_K11	868
DMSO	2A2_K17	942
DMSO	2A2_K23	877
DMSO	2A2_L02	807
DMSO	2A2_L07	894
DMSO	2A2_L12	776
DMSO	2A2_L18	894
DMSO	2A2_M03	786
DMSO	2A2_M08	922
DMSO	2A2_M13	848
DMSO	2A2_M19	908
DMSO	2A2_N04	844
DMSO	2A2_N09	718
DMSO	2A2_N14	778
DMSO	2A2_N20	776
DMSO	2A2_O05	854
DMSO	2A2_O10	809
DMSO	2A2_O15	757
DMSO	2A2_O21	768
DMSO	2A3_B02	778
DMSO	2A3_B08	686
DMSO	2A3_B14	696
DMSO	2A3_B20	817
DMSO	2A3_C03	953
DMSO	2A3_C09	802
DMSO	2A3_C15	904
DMSO	2A3_C21	888
DMSO	2A3_D04	858
DMSO	2A3_D10	828
DMSO	2A3_D16	848
DMSO	2A3_D22	854
DMSO	2A3_E05	862
DMSO	2A3_E11	801
DMSO	2A3_E17	827
DMSO	2A3_E23	919
DMSO	2A3_F06	864
DMSO	2A3_F12	775
DMSO	2A3_F18	876
DMSO	2A3_G02	956
DMSO	2A3_G07	880
DMSO	2A3_G13	847
DMSO	2A3_G19	950
DMSO	2A3_H03	863
DMSO	2A3_H08	820
DMSO	2A3_H14	909
DMSO	2A3_H20	940
DMSO	2A3_I04	887
DMSO	2A3_I09	734
DMSO	2A3_I15	938
DMSO	2A3_I21	918
DMSO	2A3_J05	762
DMSO	2A3_J10	925
DMSO	2A3_J16	915
DMSO	2A3_J22	940
DMSO	2A3_K06	761
DMSO	2A3_K11	873
DMSO	2A3_K17	926
DMSO	2A3_K23	804
DMSO	2A3_L02	881
DMSO	2A3_L07	796
DMSO	2A3_L12	776
DMSO	2A3_L18	881
DMSO	2A3_M03	990
DMSO	2A3_M08	724
DMSO	2A3_M13	823
DMSO	2A3_M19	850
DMSO	2A3_N04	862
DMSO	2A3_N09	759
DMSO	2A3_N14	805
DMSO	2A3_N20	903
DMSO	2A3_O05	863
DMSO	2A3_O10	895
DMSO	2A3_O15	743
DMSO	2A3_O21	718

## Sheet: Treatments
drug_conc	n
9-aminoacridine_0.3125_0.015625	2620
9-aminoacridine_0.625_0.03125	2736
9-aminoacridine_1.25_0.0625	2444
9-aminoacridine_10_0.5	550
9-aminoacridine_2.5_0.125	1830
9-aminoacridine_20_1	619
9-aminoacridine_5_0.25	934
alvocidib_0.3125_0.015625	1941
alvocidib_0.625_0.03125	1387
alvocidib_1.25_0.0625	1061
alvocidib_10_0.5	338
alvocidib_2.5_0.125	533
alvocidib_20_1	369
alvocidib_5_0.25	343
amsacrine_0.3125_0.015625	2526
amsacrine_0.625_0.03125	2041
amsacrine_1.25_0.0625	987
amsacrine_10_0.5	874
amsacrine_2.5_0.125	979
amsacrine_20_1	801
amsacrine_5_0.25	784
amygdalin_0.3125_0.015625	2629
amygdalin_0.625_0.03125	2569
amygdalin_1.25_0.0625	2582
amygdalin_10_0.5	2536
amygdalin_2.5_0.125	2464
amygdalin_20_1	2351
amygdalin_5_0.25	2224
anisomycin_0.3125_0.015625	1934
anisomycin_0.625_0.03125	1222
anisomycin_1.25_0.0625	452
anisomycin_10_0.5	87
anisomycin_2.5_0.125	98
anisomycin_20_1	129
anisomycin_5_0.25	52
antimycin-a_0.15625_0.015625	2543
antimycin-a_0.3125_0.03125	2474
antimycin-a_0.625_0.0625	1947
antimycin-a_1.25_0.125	1569
antimycin-a_10_1	1236
antimycin-a_2.5_0.25	1431
antimycin-a_5_0.5	1210
belinostat_0.3125_0.015625	2608
belinostat_0.625_0.03125	2510
belinostat_1.25_0.0625	2683
belinostat_10_0.5	1356
belinostat_2.5_0.125	2608
belinostat_20_1	854
belinostat_5_0.25	2541
bendamustine_0.3125_0.015625	2281
bendamustine_0.625_0.03125	1966
bendamustine_1.25_0.0625	639
bendamustine_10_0.5	321
bendamustine_2.5_0.125	242
bendamustine_20_1	391
bendamustine_5_0.25	351
bleomycin_0.3125_0.015625	1801
bleomycin_0.625_0.03125	2049
bleomycin_1.25_0.0625	1931
bleomycin_10_0.5	1973
bleomycin_2.5_0.125	2253
bleomycin_20_1	1917
bleomycin_5_0.25	1693
brefeldin-a_0.3125_0.015625	1310
brefeldin-a_0.625_0.03125	1315
brefeldin-a_1.25_0.0625	1273
brefeldin-a_10_0.5	1555
brefeldin-a_2.5_0.125	1410
brefeldin-a_20_1	1392
brefeldin-a_5_0.25	1414
BTB06584_0.3125_0.015625	2537
BTB06584_0.625_0.03125	2598
BTB06584_1.25_0.0625	2671
BTB06584_10_0.5	2280
BTB06584_2.5_0.125	2552
BTB06584_20_1	2331
BTB06584_5_0.25	2406
chlortetracycline_0.3125_0.015625	2710
chlortetracycline_0.625_0.03125	2590
chlortetracycline_1.25_0.0625	2596
chlortetracycline_10_0.5	2253
chlortetracycline_2.5_0.125	2560
chlortetracycline_20_1	1889
chlortetracycline_5_0.25	2454
cisplatin_0.15625_0.015625	2597
cisplatin_0.3125_0.03125	2543
cisplatin_0.625_0.0625	2740
cisplatin_1.25_0.125	2508
cisplatin_10_1	2310
cisplatin_2.5_0.25	2478
cisplatin_5_0.5	2492
CK-636_0.3125_0.015625	2560
CK-636_0.625_0.03125	2343
CK-636_1.25_0.0625	2447
CK-636_10_0.5	2321
CK-636_2.5_0.125	2435
CK-636_20_1	2088
CK-636_5_0.25	2358
CPI-613_0.3125_0.015625	2436
CPI-613_0.625_0.03125	2397
CPI-613_1.25_0.0625	2353
CPI-613_10_0.5	2689
CPI-613_2.5_0.125	2507
CPI-613_20_1	2546
CPI-613_5_0.25	2763
cytochalasin-d_0.000781_0.015625	2284
cytochalasin-d_0.0015625_0.03125	2300
cytochalasin-d_0.003125_0.0625	2191
cytochalasin-d_0.00625_0.125	2441
cytochalasin-d_0.0125_0.25	1566
cytochalasin-d_0.025_0.5	1128
cytochalasin-d_0.05_1	982
dactinomycin_0.3125_0.015625	2260
dactinomycin_0.625_0.03125	2167
dactinomycin_1.25_0.0625	1965
dactinomycin_10_0.5	927
dactinomycin_2.5_0.125	1805
dactinomycin_20_1	559
dactinomycin_5_0.25	1778
daunorubicin_0.078125_0.015625	2221
daunorubicin_0.15625_0.03125	2240
daunorubicin_0.3125_0.0625	2317
daunorubicin_0.625_0.125	2002
daunorubicin_1.25_0.25	1103
daunorubicin_2.5_0.5	907
daunorubicin_5_1	442
deforolimus_0.078125_0.015625	2348
deforolimus_0.15625_0.03125	1803
deforolimus_0.3125_0.0625	1596
deforolimus_0.625_0.125	1357
deforolimus_1.25_0.25	1227
deforolimus_2.5_0.5	1417
deforolimus_5_1	930
desipramine_0.3125_0.015625	2003
desipramine_0.625_0.03125	1341
desipramine_1.25_0.0625	1190
desipramine_10_0.5	593
desipramine_2.5_0.125	1171
desipramine_20_1	461
desipramine_5_0.25	924
digitoxin_0.078125_0.015625	2610
digitoxin_0.15625_0.03125	2482
digitoxin_0.3125_0.0625	2529
digitoxin_0.625_0.125	2694
digitoxin_1.25_0.25	2754
digitoxin_2.5_0.5	2665
digitoxin_5_1	2701
doxorubicin_0.078125_0.015625	2253
doxorubicin_0.15625_0.03125	2488
doxorubicin_0.3125_0.0625	2251
doxorubicin_0.625_0.125	2017
doxorubicin_1.25_0.25	2027
doxorubicin_2.5_0.5	1820
doxorubicin_5_1	821
DTT_0.3125_0.015625	2103
DTT_0.625_0.03125	1912
DTT_1.25_0.0625	1786
DTT_10_0.5	490
DTT_2.5_0.125	1864
DTT_20_1	269
DTT_5_0.25	1775
dynasore_0.3125_0.015625	2367
dynasore_0.625_0.03125	2441
dynasore_1.25_0.0625	2234
dynasore_10_0.5	1948
dynasore_2.5_0.125	2455
dynasore_20_1	1540
dynasore_5_0.25	2094
eliglustat_0.3125_0.015625	2238
eliglustat_0.625_0.03125	2359
eliglustat_1.25_0.0625	2385
eliglustat_10_0.5	2448
eliglustat_2.5_0.125	2446
eliglustat_20_1	2348
eliglustat_5_0.25	2649
emetine_0.3125_0.015625	2629
emetine_0.625_0.03125	2450
emetine_1.25_0.0625	2450
emetine_10_0.5	2547
emetine_2.5_0.125	2421
emetine_20_1	1834
emetine_5_0.25	2494
erastin_0.3125_0.015625	2514
erastin_0.625_0.03125	2576
erastin_1.25_0.0625	2498
erastin_10_0.5	2360
erastin_2.5_0.125	2471
erastin_20_1	2370
erastin_5_0.25	2621
FCCP_0.3125_0.015625	2319
FCCP_0.625_0.03125	2281
FCCP_1.25_0.0625	2131
FCCP_10_0.5	1501
FCCP_2.5_0.125	2093
FCCP_20_1	1699
FCCP_5_0.25	2166
floxuridine_0.3125_0.015625	1945
floxuridine_0.625_0.03125	1968
floxuridine_1.25_0.0625	1795
floxuridine_10_0.5	1400
floxuridine_2.5_0.125	1645
floxuridine_20_1	1348
floxuridine_5_0.25	1469
fluvastatin_0.3125_0.015625	2194
fluvastatin_0.625_0.03125	2065
fluvastatin_1.25_0.0625	2112
fluvastatin_10_0.5	1709
fluvastatin_2.5_0.125	1892
fluvastatin_20_1	1075
fluvastatin_5_0.25	2011
gemcitabine_0.3125_0.015625	2484
gemcitabine_0.625_0.03125	1589
gemcitabine_1.25_0.0625	1051
gemcitabine_10_0.5	915
gemcitabine_2.5_0.125	902
gemcitabine_20_1	995
gemcitabine_5_0.25	956
golgicide-A_0.3125_0.015625	2368
golgicide-A_0.625_0.03125	2414
golgicide-A_1.25_0.0625	2242
golgicide-A_10_0.5	1993
golgicide-A_2.5_0.125	2563
golgicide-A_20_1	1366
golgicide-A_5_0.25	2479
haloperidol_0.3125_0.015625	2462
haloperidol_0.625_0.03125	2377
haloperidol_1.25_0.0625	2155
haloperidol_10_0.5	2424
haloperidol_2.5_0.125	2267
haloperidol_20_1	2307
haloperidol_5_0.25	2364
irinotecan_0.3125_0.015625	2294
irinotecan_0.625_0.03125	1919
irinotecan_1.25_0.0625	1768
irinotecan_10_0.5	1429
irinotecan_2.5_0.125	1606
irinotecan_20_1	1477
irinotecan_5_0.25	1544
latrunculin-a_0.000781_0.015625	907
latrunculin-a_0.0015625_0.03125	1066
latrunculin-a_0.003125_0.0625	899
latrunculin-a_0.00625_0.125	759
latrunculin-a_0.0125_0.25	677
latrunculin-a_0.025_0.5	472
latrunculin-a_0.05_1	295
leupeptin_0.3125_0.015625	2587
leupeptin_0.625_0.03125	2629
leupeptin_1.25_0.0625	2252
leupeptin_10_0.5	2483
leupeptin_2.5_0.125	2637
leupeptin_20_1	2448
leupeptin_5_0.25	2507
lomustine_0.3125_0.015625	2085
lomustine_0.625_0.03125	1995
lomustine_1.25_0.0625	2319
lomustine_10_0.5	1992
lomustine_2.5_0.125	2180
lomustine_20_1	1706
lomustine_5_0.25	2492
LTX-315_0.3125_0.015625	2515
LTX-315_0.625_0.03125	2335
LTX-315_1.25_0.0625	2625
LTX-315_10_0.5	362
LTX-315_2.5_0.125	2288
LTX-315_20_1	90
LTX-315_5_0.25	1585
mdivi-1_0.3125_0.015625	2470
mdivi-1_0.625_0.03125	2238
mdivi-1_1.25_0.0625	2517
mdivi-1_10_0.5	1552
mdivi-1_2.5_0.125	2442
mdivi-1_20_1	2512
mdivi-1_5_0.25	2426
mepacrine_0.3125_0.015625	2457
mepacrine_0.625_0.03125	2368
mepacrine_1.25_0.0625	2365
mepacrine_10_0.5	2053
mepacrine_2.5_0.125	2223
mepacrine_20_1	1488
mepacrine_5_0.25	2233
methotrexate_0.078125_0.015625	1906
methotrexate_0.15625_0.03125	1703
methotrexate_0.3125_0.0625	1718
methotrexate_0.625_0.125	1696
methotrexate_1.25_0.25	1683
methotrexate_2.5_0.5	1679
methotrexate_5_1	1366
MG-101_0.3125_0.015625	2380
MG-101_0.625_0.03125	2353
MG-101_1.25_0.0625	1865
MG-101_10_0.5	339
MG-101_2.5_0.125	1036
MG-101_20_1	217
MG-101_5_0.25	477
mitomycin-c_0.3125_0.015625	1635
mitomycin-c_0.625_0.03125	1710
mitomycin-c_1.25_0.0625	1648
mitomycin-c_10_0.5	1283
mitomycin-c_2.5_0.125	1542
mitomycin-c_20_1	671
mitomycin-c_5_0.25	1425
mitoxantrone_0.078125_0.015625	2328
mitoxantrone_0.15625_0.03125	2161
mitoxantrone_0.3125_0.0625	1612
mitoxantrone_0.625_0.125	1225
mitoxantrone_1.25_0.25	1001
mitoxantrone_2.5_0.5	1109
mitoxantrone_5_1	1088
MLN0128_0.078125_0.015625	1574
MLN0128_0.15625_0.03125	1422
MLN0128_0.3125_0.0625	1268
MLN0128_0.625_0.125	1171
MLN0128_1.25_0.25	1106
MLN0128_2.5_0.5	994
MLN0128_5_1	498
monensin_0.3125_0.015625	1817
monensin_0.625_0.03125	1476
monensin_1.25_0.0625	1227
monensin_10_0.5	826
monensin_2.5_0.125	1027
monensin_20_1	808
monensin_5_0.25	914
nocodazole_0.3125_0.015625	2551
nocodazole_0.625_0.03125	2323
nocodazole_1.25_0.0625	2498
nocodazole_10_0.5	766
nocodazole_2.5_0.125	1911
nocodazole_20_1	474
nocodazole_5_0.25	1670
NSC-697923_0.15625_0.015625	2493
NSC-697923_0.3125_0.03125	2372
NSC-697923_0.625_0.0625	2533
NSC-697923_1.25_0.125	2568
NSC-697923_10_1	2159
NSC-697923_2.5_0.25	2458
NSC-697923_5_0.5	2235
oligomycin-a_0.15625_0.015625	1353
oligomycin-a_0.3125_0.03125	2402
oligomycin-a_0.625_0.0625	2425
oligomycin-a_1.25_0.125	2543
oligomycin-a_10_1	2253
oligomycin-a_2.5_0.25	2285
oligomycin-a_5_0.5	2412
paclitaxel_0.3125_0.015625	2307
paclitaxel_0.625_0.03125	2546
paclitaxel_1.25_0.0625	2341
paclitaxel_10_0.5	2423
paclitaxel_2.5_0.125	2241
paclitaxel_20_1	2426
paclitaxel_5_0.25	2515
perifosine_0.3125_0.015625	2408
perifosine_0.625_0.03125	2608
perifosine_1.25_0.0625	2495
perifosine_10_0.5	1442
perifosine_2.5_0.125	2412
perifosine_20_1	695
perifosine_5_0.25	2386
picropodophyllin_0.15625_0.015625	2364
picropodophyllin_0.3125_0.03125	2143
picropodophyllin_0.625_0.0625	2191
picropodophyllin_1.25_0.125	2382
picropodophyllin_10_1	1708
picropodophyllin_2.5_0.25	2291
picropodophyllin_5_0.5	2262
pifithrin-mu_0.15625_0.015625	2591
pifithrin-mu_0.3125_0.03125	2602
pifithrin-mu_0.625_0.0625	2695
pifithrin-mu_1.25_0.125	2567
pifithrin-mu_10_1	2561
pifithrin-mu_2.5_0.25	2394
pifithrin-mu_5_0.5	2321
puromycin_0.078125_0.015625	2582
puromycin_0.15625_0.03125	2555
puromycin_0.3125_0.0625	2502
puromycin_0.625_0.125	2585
puromycin_1.25_0.25	2424
puromycin_2.5_0.5	2504
puromycin_5_1	2331
rolipram_0.3125_0.015625	2505
rolipram_0.625_0.03125	2586
rolipram_1.25_0.0625	2326
rolipram_10_0.5	2423
rolipram_2.5_0.125	2318
rolipram_20_1	2315
rolipram_5_0.25	2209
selinexor_0.3125_0.015625	2461
selinexor_0.625_0.03125	2421
selinexor_1.25_0.0625	2513
selinexor_10_0.5	1897
selinexor_2.5_0.125	2365
selinexor_20_1	1223
selinexor_5_0.25	2192
sirolimus_0.3125_0.015625	2599
sirolimus_0.625_0.03125	1932
sirolimus_1.25_0.0625	2334
sirolimus_10_0.5	1849
sirolimus_2.5_0.125	2523
sirolimus_20_1	1823
sirolimus_5_0.25	2286
sirtinol_0.3125_0.015625	2089
sirtinol_0.625_0.03125	1906
sirtinol_1.25_0.0625	1606
sirtinol_10_0.5	468
sirtinol_2.5_0.125	1125
sirtinol_20_1	415
sirtinol_5_0.25	474
tanespimycin_0.078125_0.015625	2439
tanespimycin_0.15625_0.03125	2377
tanespimycin_0.3125_0.0625	2264
tanespimycin_0.625_0.125	2194
tanespimycin_1.25_0.25	1672
tanespimycin_2.5_0.5	747
tanespimycin_5_1	99
tetrandrine_0.3125_0.015625	2312
tetrandrine_0.625_0.03125	2444
tetrandrine_1.25_0.0625	2472
tetrandrine_10_0.5	1902
tetrandrine_2.5_0.125	2363
tetrandrine_20_1	1538
tetrandrine_5_0.25	2204
tolfenamic-acid_0.3125_0.015625	2395
tolfenamic-acid_0.625_0.03125	2551
tolfenamic-acid_1.25_0.0625	2484
tolfenamic-acid_10_0.5	2494
tolfenamic-acid_2.5_0.125	2646
tolfenamic-acid_20_1	2324
tolfenamic-acid_5_0.25	2510
trichostatin-a_0.3125_0.015625	2143
trichostatin-a_0.625_0.03125	1778
trichostatin-a_1.25_0.0625	1199
trichostatin-a_10_0.5	623
trichostatin-a_2.5_0.125	1125
trichostatin-a_20_1	344
trichostatin-a_5_0.25	1030
tunicamycin_0.078125_0.015625	2384
tunicamycin_0.15625_0.03125	1593
tunicamycin_0.3125_0.0625	1614
tunicamycin_0.625_0.125	1418
tunicamycin_1.25_0.25	1485
tunicamycin_2.5_0.5	1303
tunicamycin_5_1	1304
vincristine_0.3125_0.015625	1226
vincristine_0.625_0.03125	1221
vincristine_1.25_0.0625	1259
vincristine_10_0.5	1173
vincristine_2.5_0.125	1197
vincristine_20_1	1100
vincristine_5_0.25	1123
vorinostat_0.3125_0.015625	2721
vorinostat_0.625_0.03125	2676
vorinostat_1.25_0.0625	2420
vorinostat_10_0.5	2189
vorinostat_2.5_0.125	2520
vorinostat_20_1	740
vorinostat_5_0.25	2475
