# Supplementary material for: A statistical framework for high-content phenotypic profiling using cellular feature distributions
Source: Commun Biol. 2022 Dec 22;5:1409. doi: 10.1038/s42003-022-04343-3 (PMC9780213; doi:10.1038/s42003-022-04343-3)
Supplement: Supplementary file 7 — Supplementary Data 4 [file 42003_2022_4343_MOESM7_ESM.xlsx]

## Sheet: Sheet1
Metadata_treatment_old	Metadata_dil_factor	Metadata_concentration_uM	Metadata_drug_conc	Metadata_plate	Metadata_well	Metadata_Row_as_num	Metadata_Col	Metadata_Selleckchem_Target	Metadata_MW_label	Metadata_Formula_label	Metadata_ALogP	Metadata_HBA_Count_label	Metadata_HBD_Count_label	Metadata_RotatableBond_label	Metadata_ChEMBL_compound_id	Metadata_ChEMBL_MOA_label	Metadata_SMILES	Metadata_ChEMBL_target_1_id	Metadata_ChEMBL_target_1_name	Metadata_ChEMBL_target_2_id	Metadata_Metadata_ChEMBL_target_2_name	Metadata_Metadata_ChEMBL_target_3_label	Metadata_ChEMBL_target_3_name	Metadata_ChEMBL_target_4_label	Metadata_ChEMBL_target_4_name	Metadata_Broad_id_short	Metadata_Broad_description	Metadata_Broad_target	Metadata_Broad_perturbational_class	Metadata_Broad_name	Metadata_Broad_CID	Metadata_Broad_SMILES	Metadata_Broad_id_long_1	Metadata_STITCH_name	Metadata_STITCH_CID	Metadata_WellId	Metadata_Plate	Metadata_Plate_number
Aminacrine	0.015625	0.3125	9-aminoacridine_0.3125_0.015625	2	D08	4	8	ND	194.2	C13H10N2	2.97	2	1	0	CHEMBL43184	ND	Nc1c2ccccc2nc3ccccc13	CHEMBL2311221	DNA	NA	NA	NA	NA	NA	NA	BRD-K00535541	NA	NA	NA	9-aminoacridine	7019	Nc1c2ccccc2nc2ccccc12	BRD-K00535541-001-04-8	9-aminoacridine	7019	D08	Plate2_drugs	2
Aminacrine	0.03125	0.625	9-aminoacridine_0.625_0.03125	2	D07	4	7	ND	194.2	C13H10N2	2.97	2	1	0	CHEMBL43184	ND	Nc1c2ccccc2nc3ccccc13	CHEMBL2311221	DNA	NA	NA	NA	NA	NA	NA	BRD-K00535541	NA	NA	NA	9-aminoacridine	7019	Nc1c2ccccc2nc2ccccc12	BRD-K00535541-001-04-8	9-aminoacridine	7019	D07	Plate2_drugs	2
Aminacrine	0.0625	1.25	9-aminoacridine_1.25_0.0625	2	D06	4	6	ND	194.2	C13H10N2	2.97	2	1	0	CHEMBL43184	ND	Nc1c2ccccc2nc3ccccc13	CHEMBL2311221	DNA	NA	NA	NA	NA	NA	NA	BRD-K00535541	NA	NA	NA	9-aminoacridine	7019	Nc1c2ccccc2nc2ccccc12	BRD-K00535541-001-04-8	9-aminoacridine	7019	D06	Plate2_drugs	2
Aminacrine	0.5	10	9-aminoacridine_10_0.5	2	D02	4	2	ND	194.2	C13H10N2	2.97	2	1	0	CHEMBL43184	ND	Nc1c2ccccc2nc3ccccc13	CHEMBL2311221	DNA	NA	NA	NA	NA	NA	NA	BRD-K00535541	NA	NA	NA	9-aminoacridine	7019	Nc1c2ccccc2nc2ccccc12	BRD-K00535541-001-04-8	9-aminoacridine	7019	D02	Plate2_drugs	2
Aminacrine	0.125	2.5	9-aminoacridine_2.5_0.125	2	D05	4	5	ND	194.2	C13H10N2	2.97	2	1	0	CHEMBL43184	ND	Nc1c2ccccc2nc3ccccc13	CHEMBL2311221	DNA	NA	NA	NA	NA	NA	NA	BRD-K00535541	NA	NA	NA	9-aminoacridine	7019	Nc1c2ccccc2nc2ccccc12	BRD-K00535541-001-04-8	9-aminoacridine	7019	D05	Plate2_drugs	2
Aminacrine	1	20	9-aminoacridine_20_1	2	C23	3	23	ND	194.2	C13H10N2	2.97	2	1	0	CHEMBL43184	ND	Nc1c2ccccc2nc3ccccc13	CHEMBL2311221	DNA	NA	NA	NA	NA	NA	NA	BRD-K00535541	NA	NA	NA	9-aminoacridine	7019	Nc1c2ccccc2nc2ccccc12	BRD-K00535541-001-04-8	9-aminoacridine	7019	C23	Plate2_drugs	2
Aminacrine	0.25	5	9-aminoacridine_5_0.25	2	D03	4	3	ND	194.2	C13H10N2	2.97	2	1	0	CHEMBL43184	ND	Nc1c2ccccc2nc3ccccc13	CHEMBL2311221	DNA	NA	NA	NA	NA	NA	NA	BRD-K00535541	NA	NA	NA	9-aminoacridine	7019	Nc1c2ccccc2nc2ccccc12	BRD-K00535541-001-04-8	9-aminoacridine	7019	D03	Plate2_drugs	2
Flavopiridol	0.015625	0.3125	alvocidib_0.3125_0.015625	1	B18	2	18	CDK9,CDK1,CDK4,CDK2,CDK6	401.85	C21H20ClNO5	3.3	6	3	2	CHEMBL428690	Cyclin-dependent kinase 1 inhibitor	CN1CCC([C@@H](O)C1)c2c(O)cc(O)c3C(=O)C=C(Oc23)c4ccccc4Cl	CHEMBL308	Cyclin-dependent kinase 1	CHEMBL301	Cyclin-dependent kinase 2	CHEMBL331	Cyclin-dependent kinase 4	NA	NA	BRD-K87909389	CDK inhibitor, apoptosis stimulant, BCL inhibitor, cell cycle inhibitor, MCL1 inhibitor, survivin inhibitor, XIAP inhibitor	CDK2, CDK4, CDK1, CDK6, CDK7, CDK9, CDK5, CDK8, EGFR, PYGM, BCL2, BIRC5, CCNT1, MCL1, XIAP	NA	alvocidib	5287969	CN1CC[C@@H]([C@H](O)C1)c1c(O)cc(O)c2c1oc(cc2=O)-c1ccccc1Cl	BRD-K87909389-003-04-2	flavopiridol	5287969	B18	Plate1_drugs	1
Flavopiridol	0.03125	0.625	alvocidib_0.625_0.03125	1	B17	2	17	CDK9,CDK1,CDK4,CDK2,CDK6	401.85	C21H20ClNO5	3.3	6	3	2	CHEMBL428690	Cyclin-dependent kinase 1 inhibitor	CN1CCC([C@@H](O)C1)c2c(O)cc(O)c3C(=O)C=C(Oc23)c4ccccc4Cl	CHEMBL308	Cyclin-dependent kinase 1	CHEMBL301	Cyclin-dependent kinase 2	CHEMBL331	Cyclin-dependent kinase 4	NA	NA	BRD-K87909389	CDK inhibitor, apoptosis stimulant, BCL inhibitor, cell cycle inhibitor, MCL1 inhibitor, survivin inhibitor, XIAP inhibitor	CDK2, CDK4, CDK1, CDK6, CDK7, CDK9, CDK5, CDK8, EGFR, PYGM, BCL2, BIRC5, CCNT1, MCL1, XIAP	NA	alvocidib	5287969	CN1CC[C@@H]([C@H](O)C1)c1c(O)cc(O)c2c1oc(cc2=O)-c1ccccc1Cl	BRD-K87909389-003-04-2	flavopiridol	5287969	B17	Plate1_drugs	1
Flavopiridol	0.0625	1.25	alvocidib_1.25_0.0625	1	B16	2	16	CDK9,CDK1,CDK4,CDK2,CDK6	401.85	C21H20ClNO5	3.3	6	3	2	CHEMBL428690	Cyclin-dependent kinase 1 inhibitor	CN1CCC([C@@H](O)C1)c2c(O)cc(O)c3C(=O)C=C(Oc23)c4ccccc4Cl	CHEMBL308	Cyclin-dependent kinase 1	CHEMBL301	Cyclin-dependent kinase 2	CHEMBL331	Cyclin-dependent kinase 4	NA	NA	BRD-K87909389	CDK inhibitor, apoptosis stimulant, BCL inhibitor, cell cycle inhibitor, MCL1 inhibitor, survivin inhibitor, XIAP inhibitor	CDK2, CDK4, CDK1, CDK6, CDK7, CDK9, CDK5, CDK8, EGFR, PYGM, BCL2, BIRC5, CCNT1, MCL1, XIAP	NA	alvocidib	5287969	CN1CC[C@@H]([C@H](O)C1)c1c(O)cc(O)c2c1oc(cc2=O)-c1ccccc1Cl	BRD-K87909389-003-04-2	flavopiridol	5287969	B16	Plate1_drugs	1
Flavopiridol	0.5	10	alvocidib_10_0.5	1	B12	2	12	CDK9,CDK1,CDK4,CDK2,CDK6	401.85	C21H20ClNO5	3.3	6	3	2	CHEMBL428690	Cyclin-dependent kinase 1 inhibitor	CN1CCC([C@@H](O)C1)c2c(O)cc(O)c3C(=O)C=C(Oc23)c4ccccc4Cl	CHEMBL308	Cyclin-dependent kinase 1	CHEMBL301	Cyclin-dependent kinase 2	CHEMBL331	Cyclin-dependent kinase 4	NA	NA	BRD-K87909389	CDK inhibitor, apoptosis stimulant, BCL inhibitor, cell cycle inhibitor, MCL1 inhibitor, survivin inhibitor, XIAP inhibitor	CDK2, CDK4, CDK1, CDK6, CDK7, CDK9, CDK5, CDK8, EGFR, PYGM, BCL2, BIRC5, CCNT1, MCL1, XIAP	NA	alvocidib	5287969	CN1CC[C@@H]([C@H](O)C1)c1c(O)cc(O)c2c1oc(cc2=O)-c1ccccc1Cl	BRD-K87909389-003-04-2	flavopiridol	5287969	B12	Plate1_drugs	1
Flavopiridol	0.125	2.5	alvocidib_2.5_0.125	1	B15	2	15	CDK9,CDK1,CDK4,CDK2,CDK6	401.85	C21H20ClNO5	3.3	6	3	2	CHEMBL428690	Cyclin-dependent kinase 1 inhibitor	CN1CCC([C@@H](O)C1)c2c(O)cc(O)c3C(=O)C=C(Oc23)c4ccccc4Cl	CHEMBL308	Cyclin-dependent kinase 1	CHEMBL301	Cyclin-dependent kinase 2	CHEMBL331	Cyclin-dependent kinase 4	NA	NA	BRD-K87909389	CDK inhibitor, apoptosis stimulant, BCL inhibitor, cell cycle inhibitor, MCL1 inhibitor, survivin inhibitor, XIAP inhibitor	CDK2, CDK4, CDK1, CDK6, CDK7, CDK9, CDK5, CDK8, EGFR, PYGM, BCL2, BIRC5, CCNT1, MCL1, XIAP	NA	alvocidib	5287969	CN1CC[C@@H]([C@H](O)C1)c1c(O)cc(O)c2c1oc(cc2=O)-c1ccccc1Cl	BRD-K87909389-003-04-2	flavopiridol	5287969	B15	Plate1_drugs	1
Flavopiridol	1	20	alvocidib_20_1	1	B11	2	11	CDK9,CDK1,CDK4,CDK2,CDK6	401.85	C21H20ClNO5	3.3	6	3	2	CHEMBL428690	Cyclin-dependent kinase 1 inhibitor	CN1CCC([C@@H](O)C1)c2c(O)cc(O)c3C(=O)C=C(Oc23)c4ccccc4Cl	CHEMBL308	Cyclin-dependent kinase 1	CHEMBL301	Cyclin-dependent kinase 2	CHEMBL331	Cyclin-dependent kinase 4	NA	NA	BRD-K87909389	CDK inhibitor, apoptosis stimulant, BCL inhibitor, cell cycle inhibitor, MCL1 inhibitor, survivin inhibitor, XIAP inhibitor	CDK2, CDK4, CDK1, CDK6, CDK7, CDK9, CDK5, CDK8, EGFR, PYGM, BCL2, BIRC5, CCNT1, MCL1, XIAP	NA	alvocidib	5287969	CN1CC[C@@H]([C@H](O)C1)c1c(O)cc(O)c2c1oc(cc2=O)-c1ccccc1Cl	BRD-K87909389-003-04-2	flavopiridol	5287969	B11	Plate1_drugs	1
Flavopiridol	0.25	5	alvocidib_5_0.25	1	B13	2	13	CDK9,CDK1,CDK4,CDK2,CDK6	401.85	C21H20ClNO5	3.3	6	3	2	CHEMBL428690	Cyclin-dependent kinase 1 inhibitor	CN1CCC([C@@H](O)C1)c2c(O)cc(O)c3C(=O)C=C(Oc23)c4ccccc4Cl	CHEMBL308	Cyclin-dependent kinase 1	CHEMBL301	Cyclin-dependent kinase 2	CHEMBL331	Cyclin-dependent kinase 4	NA	NA	BRD-K87909389	CDK inhibitor, apoptosis stimulant, BCL inhibitor, cell cycle inhibitor, MCL1 inhibitor, survivin inhibitor, XIAP inhibitor	CDK2, CDK4, CDK1, CDK6, CDK7, CDK9, CDK5, CDK8, EGFR, PYGM, BCL2, BIRC5, CCNT1, MCL1, XIAP	NA	alvocidib	5287969	CN1CC[C@@H]([C@H](O)C1)c1c(O)cc(O)c2c1oc(cc2=O)-c1ccccc1Cl	BRD-K87909389-003-04-2	flavopiridol	5287969	B13	Plate1_drugs	1
Amsacrine	0.015625	0.3125	amsacrine_0.3125_0.015625	2	C22	3	22	topoisomerase II	393.47	C21H19N3O3S	4.51	5	2	5	CHEMBL43	DNA topoisomerase II inhibitor	COc1cc(NS(=O)(=O)C)ccc1Nc2c3ccccc3nc4ccccc24	CHEMBL2094255	DNA topoisomerase II	NA	NA	NA	NA	NA	NA	BRD-K98490050	topoisomerase inhibitor, DNA intercalating drug	TOP2A, KCNH2	Topoisomerase inhibitor	amsacrine	2179	COc1cc(NS(C)(=O)=O)ccc1Nc1c2ccccc2nc2ccccc12	BRD-K68346641-001-02-2	amsacrine	2179	C22	Plate2_drugs	2
Amsacrine	0.03125	0.625	amsacrine_0.625_0.03125	2	C20	3	20	topoisomerase II	393.47	C21H19N3O3S	4.51	5	2	5	CHEMBL43	DNA topoisomerase II inhibitor	COc1cc(NS(=O)(=O)C)ccc1Nc2c3ccccc3nc4ccccc24	CHEMBL2094255	DNA topoisomerase II	NA	NA	NA	NA	NA	NA	BRD-K98490050	topoisomerase inhibitor, DNA intercalating drug	TOP2A, KCNH2	Topoisomerase inhibitor	amsacrine	2179	COc1cc(NS(C)(=O)=O)ccc1Nc1c2ccccc2nc2ccccc12	BRD-K68346641-001-02-2	amsacrine	2179	C20	Plate2_drugs	2
Amsacrine	0.0625	1.25	amsacrine_1.25_0.0625	2	C19	3	19	topoisomerase II	393.47	C21H19N3O3S	4.51	5	2	5	CHEMBL43	DNA topoisomerase II inhibitor	COc1cc(NS(=O)(=O)C)ccc1Nc2c3ccccc3nc4ccccc24	CHEMBL2094255	DNA topoisomerase II	NA	NA	NA	NA	NA	NA	BRD-K98490050	topoisomerase inhibitor, DNA intercalating drug	TOP2A, KCNH2	Topoisomerase inhibitor	amsacrine	2179	COc1cc(NS(C)(=O)=O)ccc1Nc1c2ccccc2nc2ccccc12	BRD-K68346641-001-02-2	amsacrine	2179	C19	Plate2_drugs	2
Amsacrine	0.5	10	amsacrine_10_0.5	2	C16	3	16	topoisomerase II	393.47	C21H19N3O3S	4.51	5	2	5	CHEMBL43	DNA topoisomerase II inhibitor	COc1cc(NS(=O)(=O)C)ccc1Nc2c3ccccc3nc4ccccc24	CHEMBL2094255	DNA topoisomerase II	NA	NA	NA	NA	NA	NA	BRD-K98490050	topoisomerase inhibitor, DNA intercalating drug	TOP2A, KCNH2	Topoisomerase inhibitor	amsacrine	2179	COc1cc(NS(C)(=O)=O)ccc1Nc1c2ccccc2nc2ccccc12	BRD-K68346641-001-02-2	amsacrine	2179	C16	Plate2_drugs	2
Amsacrine	0.125	2.5	amsacrine_2.5_0.125	2	C18	3	18	topoisomerase II	393.47	C21H19N3O3S	4.51	5	2	5	CHEMBL43	DNA topoisomerase II inhibitor	COc1cc(NS(=O)(=O)C)ccc1Nc2c3ccccc3nc4ccccc24	CHEMBL2094255	DNA topoisomerase II	NA	NA	NA	NA	NA	NA	BRD-K98490050	topoisomerase inhibitor, DNA intercalating drug	TOP2A, KCNH2	Topoisomerase inhibitor	amsacrine	2179	COc1cc(NS(C)(=O)=O)ccc1Nc1c2ccccc2nc2ccccc12	BRD-K68346641-001-02-2	amsacrine	2179	C18	Plate2_drugs	2
Amsacrine	1	20	amsacrine_20_1	2	C14	3	14	topoisomerase II	393.47	C21H19N3O3S	4.51	5	2	5	CHEMBL43	DNA topoisomerase II inhibitor	COc1cc(NS(=O)(=O)C)ccc1Nc2c3ccccc3nc4ccccc24	CHEMBL2094255	DNA topoisomerase II	NA	NA	NA	NA	NA	NA	BRD-K98490050	topoisomerase inhibitor, DNA intercalating drug	TOP2A, KCNH2	Topoisomerase inhibitor	amsacrine	2179	COc1cc(NS(C)(=O)=O)ccc1Nc1c2ccccc2nc2ccccc12	BRD-K68346641-001-02-2	amsacrine	2179	C14	Plate2_drugs	2
Amsacrine	0.25	5	amsacrine_5_0.25	2	C17	3	17	topoisomerase II	393.47	C21H19N3O3S	4.51	5	2	5	CHEMBL43	DNA topoisomerase II inhibitor	COc1cc(NS(=O)(=O)C)ccc1Nc2c3ccccc3nc4ccccc24	CHEMBL2094255	DNA topoisomerase II	NA	NA	NA	NA	NA	NA	BRD-K98490050	topoisomerase inhibitor, DNA intercalating drug	TOP2A, KCNH2	Topoisomerase inhibitor	amsacrine	2179	COc1cc(NS(C)(=O)=O)ccc1Nc1c2ccccc2nc2ccccc12	BRD-K68346641-001-02-2	amsacrine	2179	C17	Plate2_drugs	2
Amygdalin	0.015625	0.3125	amygdalin_0.3125_0.015625	1	D08	4	8	ND	457.43	C20H27NO11	-3.11	12	7	7	CHEMBL461727	ND	OC[C@H]1O[C@@H](OC[C@H]2O[C@@H](O[C@@H](C#N)c3ccccc3)[C@H](O)[C@@H](O)[C@@H]2O)[C@H](O)[C@@H](O)[C@@H]1O	Note: cyanogenic glycoside	Note: cyanogenic glycoside	NA	NA	NA	NA	NA	NA	BRD-K03504028	NA	NA	NA	amygdalin	656516	OC[C@H]1O[C@@H](OC[C@H]2O[C@@H](O[C@@H](C#N)c3ccccc3)[C@H](O)[C@@H](O)[C@@H]2O)[C@H](O)[C@@H](O)[C@@H]1O	BRD-K03504028-001-07-6	NA	NA	D08	Plate1_drugs	1
Amygdalin	0.03125	0.625	amygdalin_0.625_0.03125	1	D07	4	7	ND	457.43	C20H27NO11	-3.11	12	7	7	CHEMBL461727	ND	OC[C@H]1O[C@@H](OC[C@H]2O[C@@H](O[C@@H](C#N)c3ccccc3)[C@H](O)[C@@H](O)[C@@H]2O)[C@H](O)[C@@H](O)[C@@H]1O	Note: cyanogenic glycoside	Note: cyanogenic glycoside	NA	NA	NA	NA	NA	NA	BRD-K03504028	NA	NA	NA	amygdalin	656516	OC[C@H]1O[C@@H](OC[C@H]2O[C@@H](O[C@@H](C#N)c3ccccc3)[C@H](O)[C@@H](O)[C@@H]2O)[C@H](O)[C@@H](O)[C@@H]1O	BRD-K03504028-001-07-6	NA	NA	D07	Plate1_drugs	1
Amygdalin	0.0625	1.25	amygdalin_1.25_0.0625	1	D06	4	6	ND	457.43	C20H27NO11	-3.11	12	7	7	CHEMBL461727	ND	OC[C@H]1O[C@@H](OC[C@H]2O[C@@H](O[C@@H](C#N)c3ccccc3)[C@H](O)[C@@H](O)[C@@H]2O)[C@H](O)[C@@H](O)[C@@H]1O	Note: cyanogenic glycoside	Note: cyanogenic glycoside	NA	NA	NA	NA	NA	NA	BRD-K03504028	NA	NA	NA	amygdalin	656516	OC[C@H]1O[C@@H](OC[C@H]2O[C@@H](O[C@@H](C#N)c3ccccc3)[C@H](O)[C@@H](O)[C@@H]2O)[C@H](O)[C@@H](O)[C@@H]1O	BRD-K03504028-001-07-6	NA	NA	D06	Plate1_drugs	1
Amygdalin	0.5	10	amygdalin_10_0.5	1	D02	4	2	ND	457.43	C20H27NO11	-3.11	12	7	7	CHEMBL461727	ND	OC[C@H]1O[C@@H](OC[C@H]2O[C@@H](O[C@@H](C#N)c3ccccc3)[C@H](O)[C@@H](O)[C@@H]2O)[C@H](O)[C@@H](O)[C@@H]1O	Note: cyanogenic glycoside	Note: cyanogenic glycoside	NA	NA	NA	NA	NA	NA	BRD-K03504028	NA	NA	NA	amygdalin	656516	OC[C@H]1O[C@@H](OC[C@H]2O[C@@H](O[C@@H](C#N)c3ccccc3)[C@H](O)[C@@H](O)[C@@H]2O)[C@H](O)[C@@H](O)[C@@H]1O	BRD-K03504028-001-07-6	NA	NA	D02	Plate1_drugs	1
Amygdalin	0.125	2.5	amygdalin_2.5_0.125	1	D05	4	5	ND	457.43	C20H27NO11	-3.11	12	7	7	CHEMBL461727	ND	OC[C@H]1O[C@@H](OC[C@H]2O[C@@H](O[C@@H](C#N)c3ccccc3)[C@H](O)[C@@H](O)[C@@H]2O)[C@H](O)[C@@H](O)[C@@H]1O	Note: cyanogenic glycoside	Note: cyanogenic glycoside	NA	NA	NA	NA	NA	NA	BRD-K03504028	NA	NA	NA	amygdalin	656516	OC[C@H]1O[C@@H](OC[C@H]2O[C@@H](O[C@@H](C#N)c3ccccc3)[C@H](O)[C@@H](O)[C@@H]2O)[C@H](O)[C@@H](O)[C@@H]1O	BRD-K03504028-001-07-6	NA	NA	D05	Plate1_drugs	1
Amygdalin	1	20	amygdalin_20_1	1	C23	3	23	ND	457.43	C20H27NO11	-3.11	12	7	7	CHEMBL461727	ND	OC[C@H]1O[C@@H](OC[C@H]2O[C@@H](O[C@@H](C#N)c3ccccc3)[C@H](O)[C@@H](O)[C@@H]2O)[C@H](O)[C@@H](O)[C@@H]1O	Note: cyanogenic glycoside	Note: cyanogenic glycoside	NA	NA	NA	NA	NA	NA	BRD-K03504028	NA	NA	NA	amygdalin	656516	OC[C@H]1O[C@@H](OC[C@H]2O[C@@H](O[C@@H](C#N)c3ccccc3)[C@H](O)[C@@H](O)[C@@H]2O)[C@H](O)[C@@H](O)[C@@H]1O	BRD-K03504028-001-07-6	NA	NA	C23	Plate1_drugs	1
Amygdalin	0.25	5	amygdalin_5_0.25	1	D03	4	3	ND	457.43	C20H27NO11	-3.11	12	7	7	CHEMBL461727	ND	OC[C@H]1O[C@@H](OC[C@H]2O[C@@H](O[C@@H](C#N)c3ccccc3)[C@H](O)[C@@H](O)[C@@H]2O)[C@H](O)[C@@H](O)[C@@H]1O	Note: cyanogenic glycoside	Note: cyanogenic glycoside	NA	NA	NA	NA	NA	NA	BRD-K03504028	NA	NA	NA	amygdalin	656516	OC[C@H]1O[C@@H](OC[C@H]2O[C@@H](O[C@@H](C#N)c3ccccc3)[C@H](O)[C@@H](O)[C@@H]2O)[C@H](O)[C@@H](O)[C@@H]1O	BRD-K03504028-001-07-6	NA	NA	D03	Plate1_drugs	1
Anisomycin	0.015625	0.3125	anisomycin_0.3125_0.015625	2	L11	12	11	JNK	265.3	C14H19NO4	0.5	5	2	4	CHEMBL423192	ND	COc1ccc(C[C@H]2NC[C@H](O)[C@H]2OC(=O)C)cc1	CHEMBL3987582	80S Ribosome	NA	NA	NA	NA	NA	NA	BRD-K91370081	DNA synthesis inhibitor	NHP2L1, RPL10L, RPL11, RPL13A, RPL15, RPL19, RPL23, RPL23A, RPL26L1, RPL3, RPL37, RPL8, RSL24D1	NA	anisomycin	253602	COc1ccc(C[C@H]2NC[C@H](O)[C@H]2OC(C)=O)cc1	BRD-K91370081-001-25-1	anisomycin	253602	L11	Plate2_drugs	2
Anisomycin	0.03125	0.625	anisomycin_0.625_0.03125	2	L10	12	10	JNK	265.3	C14H19NO4	0.5	5	2	4	CHEMBL423192	ND	COc1ccc(C[C@H]2NC[C@H](O)[C@H]2OC(=O)C)cc1	CHEMBL3987582	80S Ribosome	NA	NA	NA	NA	NA	NA	BRD-K91370081	DNA synthesis inhibitor	NHP2L1, RPL10L, RPL11, RPL13A, RPL15, RPL19, RPL23, RPL23A, RPL26L1, RPL3, RPL37, RPL8, RSL24D1	NA	anisomycin	253602	COc1ccc(C[C@H]2NC[C@H](O)[C@H]2OC(C)=O)cc1	BRD-K91370081-001-25-1	anisomycin	253602	L10	Plate2_drugs	2
Anisomycin	0.0625	1.25	anisomycin_1.25_0.0625	2	L09	12	9	JNK	265.3	C14H19NO4	0.5	5	2	4	CHEMBL423192	ND	COc1ccc(C[C@H]2NC[C@H](O)[C@H]2OC(=O)C)cc1	CHEMBL3987582	80S Ribosome	NA	NA	NA	NA	NA	NA	BRD-K91370081	DNA synthesis inhibitor	NHP2L1, RPL10L, RPL11, RPL13A, RPL15, RPL19, RPL23, RPL23A, RPL26L1, RPL3, RPL37, RPL8, RSL24D1	NA	anisomycin	253602	COc1ccc(C[C@H]2NC[C@H](O)[C@H]2OC(C)=O)cc1	BRD-K91370081-001-25-1	anisomycin	253602	L09	Plate2_drugs	2
Anisomycin	0.5	10	anisomycin_10_0.5	2	L05	12	5	JNK	265.3	C14H19NO4	0.5	5	2	4	CHEMBL423192	ND	COc1ccc(C[C@H]2NC[C@H](O)[C@H]2OC(=O)C)cc1	CHEMBL3987582	80S Ribosome	NA	NA	NA	NA	NA	NA	BRD-K91370081	DNA synthesis inhibitor	NHP2L1, RPL10L, RPL11, RPL13A, RPL15, RPL19, RPL23, RPL23A, RPL26L1, RPL3, RPL37, RPL8, RSL24D1	NA	anisomycin	253602	COc1ccc(C[C@H]2NC[C@H](O)[C@H]2OC(C)=O)cc1	BRD-K91370081-001-25-1	anisomycin	253602	L05	Plate2_drugs	2
Anisomycin	0.125	2.5	anisomycin_2.5_0.125	2	L08	12	8	JNK	265.3	C14H19NO4	0.5	5	2	4	CHEMBL423192	ND	COc1ccc(C[C@H]2NC[C@H](O)[C@H]2OC(=O)C)cc1	CHEMBL3987582	80S Ribosome	NA	NA	NA	NA	NA	NA	BRD-K91370081	DNA synthesis inhibitor	NHP2L1, RPL10L, RPL11, RPL13A, RPL15, RPL19, RPL23, RPL23A, RPL26L1, RPL3, RPL37, RPL8, RSL24D1	NA	anisomycin	253602	COc1ccc(C[C@H]2NC[C@H](O)[C@H]2OC(C)=O)cc1	BRD-K91370081-001-25-1	anisomycin	253602	L08	Plate2_drugs	2
Anisomycin	1	20	anisomycin_20_1	2	L04	12	4	JNK	265.3	C14H19NO4	0.5	5	2	4	CHEMBL423192	ND	COc1ccc(C[C@H]2NC[C@H](O)[C@H]2OC(=O)C)cc1	CHEMBL3987582	80S Ribosome	NA	NA	NA	NA	NA	NA	BRD-K91370081	DNA synthesis inhibitor	NHP2L1, RPL10L, RPL11, RPL13A, RPL15, RPL19, RPL23, RPL23A, RPL26L1, RPL3, RPL37, RPL8, RSL24D1	NA	anisomycin	253602	COc1ccc(C[C@H]2NC[C@H](O)[C@H]2OC(C)=O)cc1	BRD-K91370081-001-25-1	anisomycin	253602	L04	Plate2_drugs	2
Anisomycin	0.25	5	anisomycin_5_0.25	2	L06	12	6	JNK	265.3	C14H19NO4	0.5	5	2	4	CHEMBL423192	ND	COc1ccc(C[C@H]2NC[C@H](O)[C@H]2OC(=O)C)cc1	CHEMBL3987582	80S Ribosome	NA	NA	NA	NA	NA	NA	BRD-K91370081	DNA synthesis inhibitor	NHP2L1, RPL10L, RPL11, RPL13A, RPL15, RPL19, RPL23, RPL23A, RPL26L1, RPL3, RPL37, RPL8, RSL24D1	NA	anisomycin	253602	COc1ccc(C[C@H]2NC[C@H](O)[C@H]2OC(C)=O)cc1	BRD-K91370081-001-25-1	anisomycin	253602	L06	Plate2_drugs	2
Antimycin A	0.015625	0.15625	antimycin-a_0.15625_0.015625	2	H05	8	5	ND	520.6	C26H36N2O9	2.7	9	3	10	CHEMBL436605	ND	CCCC[C@@H]1[C@@H](OC(=O)CC(C)C)[C@H](C)OC(=O)[C@@H](NC(=O)c2cccc(NC=O)c2O)[C@@H](C)OC1=O	CHEMBL2388	Ubiquinol-cytochrome C reductase complex	NA	NA	NA	NA	NA	NA	NA	NA	NA	NA	NA	NA	NA	NA	NA	NA	H05	Plate2_drugs	2
Antimycin A	0.03125	0.3125	antimycin-a_0.3125_0.03125	2	H04	8	4	ND	520.6	C26H36N2O9	2.7	9	3	10	CHEMBL436605	ND	CCCC[C@@H]1[C@@H](OC(=O)CC(C)C)[C@H](C)OC(=O)[C@@H](NC(=O)c2cccc(NC=O)c2O)[C@@H](C)OC1=O	CHEMBL2388	Ubiquinol-cytochrome C reductase complex	NA	NA	NA	NA	NA	NA	NA	NA	NA	NA	NA	NA	NA	NA	NA	NA	H04	Plate2_drugs	2
Antimycin A	0.0625	0.625	antimycin-a_0.625_0.0625	2	H02	8	2	ND	520.6	C26H36N2O9	2.7	9	3	10	CHEMBL436605	ND	CCCC[C@@H]1[C@@H](OC(=O)CC(C)C)[C@H](C)OC(=O)[C@@H](NC(=O)c2cccc(NC=O)c2O)[C@@H](C)OC1=O	CHEMBL2388	Ubiquinol-cytochrome C reductase complex	NA	NA	NA	NA	NA	NA	NA	NA	NA	NA	NA	NA	NA	NA	NA	NA	H02	Plate2_drugs	2
Antimycin A	0.125	1.25	antimycin-a_1.25_0.125	2	G23	7	23	ND	520.6	C26H36N2O9	2.7	9	3	10	CHEMBL436605	ND	CCCC[C@@H]1[C@@H](OC(=O)CC(C)C)[C@H](C)OC(=O)[C@@H](NC(=O)c2cccc(NC=O)c2O)[C@@H](C)OC1=O	CHEMBL2388	Ubiquinol-cytochrome C reductase complex	NA	NA	NA	NA	NA	NA	NA	NA	NA	NA	NA	NA	NA	NA	NA	NA	G23	Plate2_drugs	2
Antimycin A	1	10	antimycin-a_10_1	2	G20	7	20	ND	520.6	C26H36N2O9	2.7	9	3	10	CHEMBL436605	ND	CCCC[C@@H]1[C@@H](OC(=O)CC(C)C)[C@H](C)OC(=O)[C@@H](NC(=O)c2cccc(NC=O)c2O)[C@@H](C)OC1=O	CHEMBL2388	Ubiquinol-cytochrome C reductase complex	NA	NA	NA	NA	NA	NA	NA	NA	NA	NA	NA	NA	NA	NA	NA	NA	G20	Plate2_drugs	2
Antimycin A	0.25	2.5	antimycin-a_2.5_0.25	2	G22	7	22	ND	520.6	C26H36N2O9	2.7	9	3	10	CHEMBL436605	ND	CCCC[C@@H]1[C@@H](OC(=O)CC(C)C)[C@H](C)OC(=O)[C@@H](NC(=O)c2cccc(NC=O)c2O)[C@@H](C)OC1=O	CHEMBL2388	Ubiquinol-cytochrome C reductase complex	NA	NA	NA	NA	NA	NA	NA	NA	NA	NA	NA	NA	NA	NA	NA	NA	G22	Plate2_drugs	2
Antimycin A	0.5	5	antimycin-a_5_0.5	2	G21	7	21	ND	520.6	C26H36N2O9	2.7	9	3	10	CHEMBL436605	ND	CCCC[C@@H]1[C@@H](OC(=O)CC(C)C)[C@H](C)OC(=O)[C@@H](NC(=O)c2cccc(NC=O)c2O)[C@@H](C)OC1=O	CHEMBL2388	Ubiquinol-cytochrome C reductase complex	NA	NA	NA	NA	NA	NA	NA	NA	NA	NA	NA	NA	NA	NA	NA	NA	G21	Plate2_drugs	2
Belinostat (PXD101)	0.015625	0.3125	belinostat_0.3125_0.015625	2	F23	6	23	HDAC	318.35	C15H14N2O4S	2.01	4	3	5	CHEMBL408513	Histone deacetylase inhibitor	ONC(=O)\C=C\c1cccc(c1)S(=O)(=O)Nc2ccccc2	CHEMBL2093865	Histone deacetylase	NA	NA	NA	NA	NA	NA	BRD-K17743125	HDAC inhibitor, cell cycle inhibitor	HDAC1, HDAC2, HDAC3, HDAC4, HDAC5, HDAC6, HDAC7, HDAC8, HDAC9	HDAC inhibitor	belinostat	6918638	ONC(=O)\C=C\c1cccc(c1)S(=O)(=O)Nc1ccccc1	BRD-K17743125-001-08-4	belinostat	6918638	F23	Plate2_drugs	2
Belinostat (PXD101)	0.03125	0.625	belinostat_0.625_0.03125	2	F22	6	22	HDAC	318.35	C15H14N2O4S	2.01	4	3	5	CHEMBL408513	Histone deacetylase inhibitor	ONC(=O)\C=C\c1cccc(c1)S(=O)(=O)Nc2ccccc2	CHEMBL2093865	Histone deacetylase	NA	NA	NA	NA	NA	NA	BRD-K17743125	HDAC inhibitor, cell cycle inhibitor	HDAC1, HDAC2, HDAC3, HDAC4, HDAC5, HDAC6, HDAC7, HDAC8, HDAC9	HDAC inhibitor	belinostat	6918638	ONC(=O)\C=C\c1cccc(c1)S(=O)(=O)Nc1ccccc1	BRD-K17743125-001-08-4	belinostat	6918638	F22	Plate2_drugs	2
Belinostat (PXD101)	0.0625	1.25	belinostat_1.25_0.0625	2	F21	6	21	HDAC	318.35	C15H14N2O4S	2.01	4	3	5	CHEMBL408513	Histone deacetylase inhibitor	ONC(=O)\C=C\c1cccc(c1)S(=O)(=O)Nc2ccccc2	CHEMBL2093865	Histone deacetylase	NA	NA	NA	NA	NA	NA	BRD-K17743125	HDAC inhibitor, cell cycle inhibitor	HDAC1, HDAC2, HDAC3, HDAC4, HDAC5, HDAC6, HDAC7, HDAC8, HDAC9	HDAC inhibitor	belinostat	6918638	ONC(=O)\C=C\c1cccc(c1)S(=O)(=O)Nc1ccccc1	BRD-K17743125-001-08-4	belinostat	6918638	F21	Plate2_drugs	2
Belinostat (PXD101)	0.5	10	belinostat_10_0.5	2	F17	6	17	HDAC	318.35	C15H14N2O4S	2.01	4	3	5	CHEMBL408513	Histone deacetylase inhibitor	ONC(=O)\C=C\c1cccc(c1)S(=O)(=O)Nc2ccccc2	CHEMBL2093865	Histone deacetylase	NA	NA	NA	NA	NA	NA	BRD-K17743125	HDAC inhibitor, cell cycle inhibitor	HDAC1, HDAC2, HDAC3, HDAC4, HDAC5, HDAC6, HDAC7, HDAC8, HDAC9	HDAC inhibitor	belinostat	6918638	ONC(=O)\C=C\c1cccc(c1)S(=O)(=O)Nc1ccccc1	BRD-K17743125-001-08-4	belinostat	6918638	F17	Plate2_drugs	2
Belinostat (PXD101)	0.125	2.5	belinostat_2.5_0.125	2	F20	6	20	HDAC	318.35	C15H14N2O4S	2.01	4	3	5	CHEMBL408513	Histone deacetylase inhibitor	ONC(=O)\C=C\c1cccc(c1)S(=O)(=O)Nc2ccccc2	CHEMBL2093865	Histone deacetylase	NA	NA	NA	NA	NA	NA	BRD-K17743125	HDAC inhibitor, cell cycle inhibitor	HDAC1, HDAC2, HDAC3, HDAC4, HDAC5, HDAC6, HDAC7, HDAC8, HDAC9	HDAC inhibitor	belinostat	6918638	ONC(=O)\C=C\c1cccc(c1)S(=O)(=O)Nc1ccccc1	BRD-K17743125-001-08-4	belinostat	6918638	F20	Plate2_drugs	2
Belinostat (PXD101)	1	20	belinostat_20_1	2	F16	6	16	HDAC	318.35	C15H14N2O4S	2.01	4	3	5	CHEMBL408513	Histone deacetylase inhibitor	ONC(=O)\C=C\c1cccc(c1)S(=O)(=O)Nc2ccccc2	CHEMBL2093865	Histone deacetylase	NA	NA	NA	NA	NA	NA	BRD-K17743125	HDAC inhibitor, cell cycle inhibitor	HDAC1, HDAC2, HDAC3, HDAC4, HDAC5, HDAC6, HDAC7, HDAC8, HDAC9	HDAC inhibitor	belinostat	6918638	ONC(=O)\C=C\c1cccc(c1)S(=O)(=O)Nc1ccccc1	BRD-K17743125-001-08-4	belinostat	6918638	F16	Plate2_drugs	2
Belinostat (PXD101)	0.25	5	belinostat_5_0.25	2	F19	6	19	HDAC	318.35	C15H14N2O4S	2.01	4	3	5	CHEMBL408513	Histone deacetylase inhibitor	ONC(=O)\C=C\c1cccc(c1)S(=O)(=O)Nc2ccccc2	CHEMBL2093865	Histone deacetylase	NA	NA	NA	NA	NA	NA	BRD-K17743125	HDAC inhibitor, cell cycle inhibitor	HDAC1, HDAC2, HDAC3, HDAC4, HDAC5, HDAC6, HDAC7, HDAC8, HDAC9	HDAC inhibitor	belinostat	6918638	ONC(=O)\C=C\c1cccc(c1)S(=O)(=O)Nc1ccccc1	BRD-K17743125-001-08-4	belinostat	6918638	F19	Plate2_drugs	2
Bendamustine	0.015625	0.3125	bendamustine_0.3125_0.015625	1	N18	14	18	DNA synthesis	358.3	C16H21Cl2N3O2	3.26	4	1	9	CHEMBL487253	DNA inhibitor	Cn1c(CCCC(=O)O)nc2cc(ccc12)N(CCCl)CCCl	CHEMBL2311221	DNA	NA	NA	NA	NA	NA	NA	BRD-K17068645	NA	NA	NA	bendamustine	65628	Cn1c(CCCC(O)=O)nc2cc(ccc12)N(CCCl)CCCl	BRD-K17068645-003-05-9	bendamustine	65628	N18	Plate1_drugs	1
Bendamustine	0.03125	0.625	bendamustine_0.625_0.03125	1	N17	14	17	DNA synthesis	358.3	C16H21Cl2N3O2	3.26	4	1	9	CHEMBL487253	DNA inhibitor	Cn1c(CCCC(=O)O)nc2cc(ccc12)N(CCCl)CCCl	CHEMBL2311221	DNA	NA	NA	NA	NA	NA	NA	BRD-K17068645	NA	NA	NA	bendamustine	65628	Cn1c(CCCC(O)=O)nc2cc(ccc12)N(CCCl)CCCl	BRD-K17068645-003-05-9	bendamustine	65628	N17	Plate1_drugs	1
Bendamustine	0.0625	1.25	bendamustine_1.25_0.0625	1	N16	14	16	DNA synthesis	358.3	C16H21Cl2N3O2	3.26	4	1	9	CHEMBL487253	DNA inhibitor	Cn1c(CCCC(=O)O)nc2cc(ccc12)N(CCCl)CCCl	CHEMBL2311221	DNA	NA	NA	NA	NA	NA	NA	BRD-K17068645	NA	NA	NA	bendamustine	65628	Cn1c(CCCC(O)=O)nc2cc(ccc12)N(CCCl)CCCl	BRD-K17068645-003-05-9	bendamustine	65628	N16	Plate1_drugs	1
Bendamustine	0.5	10	bendamustine_10_0.5	1	N12	14	12	DNA synthesis	358.3	C16H21Cl2N3O2	3.26	4	1	9	CHEMBL487253	DNA inhibitor	Cn1c(CCCC(=O)O)nc2cc(ccc12)N(CCCl)CCCl	CHEMBL2311221	DNA	NA	NA	NA	NA	NA	NA	BRD-K17068645	NA	NA	NA	bendamustine	65628	Cn1c(CCCC(O)=O)nc2cc(ccc12)N(CCCl)CCCl	BRD-K17068645-003-05-9	bendamustine	65628	N12	Plate1_drugs	1
Bendamustine	0.125	2.5	bendamustine_2.5_0.125	1	N15	14	15	DNA synthesis	358.3	C16H21Cl2N3O2	3.26	4	1	9	CHEMBL487253	DNA inhibitor	Cn1c(CCCC(=O)O)nc2cc(ccc12)N(CCCl)CCCl	CHEMBL2311221	DNA	NA	NA	NA	NA	NA	NA	BRD-K17068645	NA	NA	NA	bendamustine	65628	Cn1c(CCCC(O)=O)nc2cc(ccc12)N(CCCl)CCCl	BRD-K17068645-003-05-9	bendamustine	65628	N15	Plate1_drugs	1
Bendamustine	1	20	bendamustine_20_1	1	N11	14	11	DNA synthesis	358.3	C16H21Cl2N3O2	3.26	4	1	9	CHEMBL487253	DNA inhibitor	Cn1c(CCCC(=O)O)nc2cc(ccc12)N(CCCl)CCCl	CHEMBL2311221	DNA	NA	NA	NA	NA	NA	NA	BRD-K17068645	NA	NA	NA	bendamustine	65628	Cn1c(CCCC(O)=O)nc2cc(ccc12)N(CCCl)CCCl	BRD-K17068645-003-05-9	bendamustine	65628	N11	Plate1_drugs	1
Bendamustine	0.25	5	bendamustine_5_0.25	1	N13	14	13	DNA synthesis	358.3	C16H21Cl2N3O2	3.26	4	1	9	CHEMBL487253	DNA inhibitor	Cn1c(CCCC(=O)O)nc2cc(ccc12)N(CCCl)CCCl	CHEMBL2311221	DNA	NA	NA	NA	NA	NA	NA	BRD-K17068645	NA	NA	NA	bendamustine	65628	Cn1c(CCCC(O)=O)nc2cc(ccc12)N(CCCl)CCCl	BRD-K17068645-003-05-9	bendamustine	65628	N13	Plate1_drugs	1
Bleomycin	0.015625	0.3125	bleomycin_0.3125_0.015625	1	B10	2	10	DNA/RNA Synthesis	1415.6	C55H84N17O21S3+	-7.5 (XLogP3-AA)	31	20	36	CHEMBL403664	DNA inhibitor	C[C@@H](O)[C@H](NC(=O)[C@@H](C)[C@H](O)[C@@H](C)NC(=O)[C@@H](NC(=O)c1nc(nc(N)c1C)[C@H](CC(=O)N)NC[C@H](N)C(=O)N)[C@@H](O[C@@H]2O[C@@H](CO)[C@@H](O)[C@H](O)[C@@H]2O[C@H]3O[C@H](CO)[C@@H](O)[C@H](OC(=O)N)[C@@H]3O)c4c[nH]cn4)C(=O)NCCc5nc(cs5)c6nc(cs6)C(=O)NCCC[S+](C)C	CHEMBL2311221	DNA	NA	NA	NA	NA	NA	NA	BRD-A42083487	NA	NA	NA	bleomycin	84068	C[C@@H](O)[C@@H](NC(=O)[C@H](C)[C@@H](O)[C@H](C)NC(=O)[C@@H](NC(=O)c1nc(nc(N)c1C)[C@H](CC(N)=O)NC[C@@H](N)C(N)=O)C(O[C@H]1O[C@H](CO)[C@H](O)[C@@H](O)[C@H]1O[C@H]1O[C@H](CO)[C@@H](O)[C@H](OC(N)=O)[C@@H]1O)c1c[nH]cn1)C(=O)NCCc1nc(cs1)-c1nc(cs1)C(=O)NCCC[S+](C)C	BRD-A42083487-065-06-7	NA	NA	B10	Plate1_drugs	1
Bleomycin	0.03125	0.625	bleomycin_0.625_0.03125	1	B09	2	9	DNA/RNA Synthesis	1415.6	C55H84N17O21S3+	-7.5 (XLogP3-AA)	31	20	36	CHEMBL403664	DNA inhibitor	C[C@@H](O)[C@H](NC(=O)[C@@H](C)[C@H](O)[C@@H](C)NC(=O)[C@@H](NC(=O)c1nc(nc(N)c1C)[C@H](CC(=O)N)NC[C@H](N)C(=O)N)[C@@H](O[C@@H]2O[C@@H](CO)[C@@H](O)[C@H](O)[C@@H]2O[C@H]3O[C@H](CO)[C@@H](O)[C@H](OC(=O)N)[C@@H]3O)c4c[nH]cn4)C(=O)NCCc5nc(cs5)c6nc(cs6)C(=O)NCCC[S+](C)C	CHEMBL2311221	DNA	NA	NA	NA	NA	NA	NA	BRD-A42083487	NA	NA	NA	bleomycin	84068	C[C@@H](O)[C@@H](NC(=O)[C@H](C)[C@@H](O)[C@H](C)NC(=O)[C@@H](NC(=O)c1nc(nc(N)c1C)[C@H](CC(N)=O)NC[C@@H](N)C(N)=O)C(O[C@H]1O[C@H](CO)[C@H](O)[C@@H](O)[C@H]1O[C@H]1O[C@H](CO)[C@@H](O)[C@H](OC(N)=O)[C@@H]1O)c1c[nH]cn1)C(=O)NCCc1nc(cs1)-c1nc(cs1)C(=O)NCCC[S+](C)C	BRD-A42083487-065-06-7	NA	NA	B09	Plate1_drugs	1
Bleomycin	0.0625	1.25	bleomycin_1.25_0.0625	1	B07	2	7	DNA/RNA Synthesis	1415.6	C55H84N17O21S3+	-7.5 (XLogP3-AA)	31	20	36	CHEMBL403664	DNA inhibitor	C[C@@H](O)[C@H](NC(=O)[C@@H](C)[C@H](O)[C@@H](C)NC(=O)[C@@H](NC(=O)c1nc(nc(N)c1C)[C@H](CC(=O)N)NC[C@H](N)C(=O)N)[C@@H](O[C@@H]2O[C@@H](CO)[C@@H](O)[C@H](O)[C@@H]2O[C@H]3O[C@H](CO)[C@@H](O)[C@H](OC(=O)N)[C@@H]3O)c4c[nH]cn4)C(=O)NCCc5nc(cs5)c6nc(cs6)C(=O)NCCC[S+](C)C	CHEMBL2311221	DNA	NA	NA	NA	NA	NA	NA	BRD-A42083487	NA	NA	NA	bleomycin	84068	C[C@@H](O)[C@@H](NC(=O)[C@H](C)[C@@H](O)[C@H](C)NC(=O)[C@@H](NC(=O)c1nc(nc(N)c1C)[C@H](CC(N)=O)NC[C@@H](N)C(N)=O)C(O[C@H]1O[C@H](CO)[C@H](O)[C@@H](O)[C@H]1O[C@H]1O[C@H](CO)[C@@H](O)[C@H](OC(N)=O)[C@@H]1O)c1c[nH]cn1)C(=O)NCCc1nc(cs1)-c1nc(cs1)C(=O)NCCC[S+](C)C	BRD-A42083487-065-06-7	NA	NA	B07	Plate1_drugs	1
Bleomycin	0.5	10	bleomycin_10_0.5	1	B04	2	4	DNA/RNA Synthesis	1415.6	C55H84N17O21S3+	-7.5 (XLogP3-AA)	31	20	36	CHEMBL403664	DNA inhibitor	C[C@@H](O)[C@H](NC(=O)[C@@H](C)[C@H](O)[C@@H](C)NC(=O)[C@@H](NC(=O)c1nc(nc(N)c1C)[C@H](CC(=O)N)NC[C@H](N)C(=O)N)[C@@H](O[C@@H]2O[C@@H](CO)[C@@H](O)[C@H](O)[C@@H]2O[C@H]3O[C@H](CO)[C@@H](O)[C@H](OC(=O)N)[C@@H]3O)c4c[nH]cn4)C(=O)NCCc5nc(cs5)c6nc(cs6)C(=O)NCCC[S+](C)C	CHEMBL2311221	DNA	NA	NA	NA	NA	NA	NA	BRD-A42083487	NA	NA	NA	bleomycin	84068	C[C@@H](O)[C@@H](NC(=O)[C@H](C)[C@@H](O)[C@H](C)NC(=O)[C@@H](NC(=O)c1nc(nc(N)c1C)[C@H](CC(N)=O)NC[C@@H](N)C(N)=O)C(O[C@H]1O[C@H](CO)[C@H](O)[C@@H](O)[C@H]1O[C@H]1O[C@H](CO)[C@@H](O)[C@H](OC(N)=O)[C@@H]1O)c1c[nH]cn1)C(=O)NCCc1nc(cs1)-c1nc(cs1)C(=O)NCCC[S+](C)C	BRD-A42083487-065-06-7	NA	NA	B04	Plate1_drugs	1
Bleomycin	0.125	2.5	bleomycin_2.5_0.125	1	B06	2	6	DNA/RNA Synthesis	1415.6	C55H84N17O21S3+	-7.5 (XLogP3-AA)	31	20	36	CHEMBL403664	DNA inhibitor	C[C@@H](O)[C@H](NC(=O)[C@@H](C)[C@H](O)[C@@H](C)NC(=O)[C@@H](NC(=O)c1nc(nc(N)c1C)[C@H](CC(=O)N)NC[C@H](N)C(=O)N)[C@@H](O[C@@H]2O[C@@H](CO)[C@@H](O)[C@H](O)[C@@H]2O[C@H]3O[C@H](CO)[C@@H](O)[C@H](OC(=O)N)[C@@H]3O)c4c[nH]cn4)C(=O)NCCc5nc(cs5)c6nc(cs6)C(=O)NCCC[S+](C)C	CHEMBL2311221	DNA	NA	NA	NA	NA	NA	NA	BRD-A42083487	NA	NA	NA	bleomycin	84068	C[C@@H](O)[C@@H](NC(=O)[C@H](C)[C@@H](O)[C@H](C)NC(=O)[C@@H](NC(=O)c1nc(nc(N)c1C)[C@H](CC(N)=O)NC[C@@H](N)C(N)=O)C(O[C@H]1O[C@H](CO)[C@H](O)[C@@H](O)[C@H]1O[C@H]1O[C@H](CO)[C@@H](O)[C@H](OC(N)=O)[C@@H]1O)c1c[nH]cn1)C(=O)NCCc1nc(cs1)-c1nc(cs1)C(=O)NCCC[S+](C)C	BRD-A42083487-065-06-7	NA	NA	B06	Plate1_drugs	1
Bleomycin	1	20	bleomycin_20_1	1	B03	2	3	DNA/RNA Synthesis	1415.6	C55H84N17O21S3+	-7.5 (XLogP3-AA)	31	20	36	CHEMBL403664	DNA inhibitor	C[C@@H](O)[C@H](NC(=O)[C@@H](C)[C@H](O)[C@@H](C)NC(=O)[C@@H](NC(=O)c1nc(nc(N)c1C)[C@H](CC(=O)N)NC[C@H](N)C(=O)N)[C@@H](O[C@@H]2O[C@@H](CO)[C@@H](O)[C@H](O)[C@@H]2O[C@H]3O[C@H](CO)[C@@H](O)[C@H](OC(=O)N)[C@@H]3O)c4c[nH]cn4)C(=O)NCCc5nc(cs5)c6nc(cs6)C(=O)NCCC[S+](C)C	CHEMBL2311221	DNA	NA	NA	NA	NA	NA	NA	BRD-A42083487	NA	NA	NA	bleomycin	84068	C[C@@H](O)[C@@H](NC(=O)[C@H](C)[C@@H](O)[C@H](C)NC(=O)[C@@H](NC(=O)c1nc(nc(N)c1C)[C@H](CC(N)=O)NC[C@@H](N)C(N)=O)C(O[C@H]1O[C@H](CO)[C@H](O)[C@@H](O)[C@H]1O[C@H]1O[C@H](CO)[C@@H](O)[C@H](OC(N)=O)[C@@H]1O)c1c[nH]cn1)C(=O)NCCc1nc(cs1)-c1nc(cs1)C(=O)NCCC[S+](C)C	BRD-A42083487-065-06-7	NA	NA	B03	Plate1_drugs	1
Bleomycin	0.25	5	bleomycin_5_0.25	1	B05	2	5	DNA/RNA Synthesis	1415.6	C55H84N17O21S3+	-7.5 (XLogP3-AA)	31	20	36	CHEMBL403664	DNA inhibitor	C[C@@H](O)[C@H](NC(=O)[C@@H](C)[C@H](O)[C@@H](C)NC(=O)[C@@H](NC(=O)c1nc(nc(N)c1C)[C@H](CC(=O)N)NC[C@H](N)C(=O)N)[C@@H](O[C@@H]2O[C@@H](CO)[C@@H](O)[C@H](O)[C@@H]2O[C@H]3O[C@H](CO)[C@@H](O)[C@H](OC(=O)N)[C@@H]3O)c4c[nH]cn4)C(=O)NCCc5nc(cs5)c6nc(cs6)C(=O)NCCC[S+](C)C	CHEMBL2311221	DNA	NA	NA	NA	NA	NA	NA	BRD-A42083487	NA	NA	NA	bleomycin	84068	C[C@@H](O)[C@@H](NC(=O)[C@H](C)[C@@H](O)[C@H](C)NC(=O)[C@@H](NC(=O)c1nc(nc(N)c1C)[C@H](CC(N)=O)NC[C@@H](N)C(N)=O)C(O[C@H]1O[C@H](CO)[C@H](O)[C@@H](O)[C@H]1O[C@H]1O[C@H](CO)[C@@H](O)[C@H](OC(N)=O)[C@@H]1O)c1c[nH]cn1)C(=O)NCCc1nc(cs1)-c1nc(cs1)C(=O)NCCC[S+](C)C	BRD-A42083487-065-06-7	NA	NA	B05	Plate1_drugs	1
Brefeldin A	0.015625	0.3125	brefeldin-a_0.3125_0.015625	1	F23	6	23	ATPase (HCT 116)	280.36	C16H24O4	1.96	4	2	0	CHEMBL19980	ND	C[C@H]1CCC\C=C\[C@@H]2C[C@H](O)C[C@H]2[C@H](O)\C=C\C(=O)O1	Golgi-specific brefeldin A-resistance guanine nucleotide exchange factor 1	Golgi-specific brefeldin A-resistance guanine nucleotide exchange factor 1	NA	NA	NA	NA	NA	NA	BRD-A17065207	antibiotic that disrupts Golgi function, brefeldin A inhibited guanine nucleotide exchange protein inhibitors, golgi-specific brefeldin A-resistance guanine nucleotide exchange factor inhibitor, protein synthesis inhibitor	ARF1, ARFGEF1, ARFGEF2, CYTH2, GBF1, SAR1A	Protein synthesis inhibitor	brefeldin-a	5287620	C[C@H]1CCC\C=C\[C@@H]2C[C@H](O)C[C@H]2[C@H](O)\C=C\C(=O)O1	BRD-K77841042-001-15-8	brefeldin-A	5287620	F23	Plate1_drugs	1
Brefeldin A	0.03125	0.625	brefeldin-a_0.625_0.03125	1	F22	6	22	ATPase (HCT 116)	280.36	C16H24O4	1.96	4	2	0	CHEMBL19980	ND	C[C@H]1CCC\C=C\[C@@H]2C[C@H](O)C[C@H]2[C@H](O)\C=C\C(=O)O1	Golgi-specific brefeldin A-resistance guanine nucleotide exchange factor 1	Golgi-specific brefeldin A-resistance guanine nucleotide exchange factor 1	NA	NA	NA	NA	NA	NA	BRD-A17065207	antibiotic that disrupts Golgi function, brefeldin A inhibited guanine nucleotide exchange protein inhibitors, golgi-specific brefeldin A-resistance guanine nucleotide exchange factor inhibitor, protein synthesis inhibitor	ARF1, ARFGEF1, ARFGEF2, CYTH2, GBF1, SAR1A	Protein synthesis inhibitor	brefeldin-a	5287620	C[C@H]1CCC\C=C\[C@@H]2C[C@H](O)C[C@H]2[C@H](O)\C=C\C(=O)O1	BRD-K77841042-001-15-8	brefeldin-A	5287620	F22	Plate1_drugs	1
Brefeldin A	0.0625	1.25	brefeldin-a_1.25_0.0625	1	F21	6	21	ATPase (HCT 116)	280.36	C16H24O4	1.96	4	2	0	CHEMBL19980	ND	C[C@H]1CCC\C=C\[C@@H]2C[C@H](O)C[C@H]2[C@H](O)\C=C\C(=O)O1	Golgi-specific brefeldin A-resistance guanine nucleotide exchange factor 1	Golgi-specific brefeldin A-resistance guanine nucleotide exchange factor 1	NA	NA	NA	NA	NA	NA	BRD-A17065207	antibiotic that disrupts Golgi function, brefeldin A inhibited guanine nucleotide exchange protein inhibitors, golgi-specific brefeldin A-resistance guanine nucleotide exchange factor inhibitor, protein synthesis inhibitor	ARF1, ARFGEF1, ARFGEF2, CYTH2, GBF1, SAR1A	Protein synthesis inhibitor	brefeldin-a	5287620	C[C@H]1CCC\C=C\[C@@H]2C[C@H](O)C[C@H]2[C@H](O)\C=C\C(=O)O1	BRD-K77841042-001-15-8	brefeldin-A	5287620	F21	Plate1_drugs	1
Brefeldin A	0.5	10	brefeldin-a_10_0.5	1	F17	6	17	ATPase (HCT 116)	280.36	C16H24O4	1.96	4	2	0	CHEMBL19980	ND	C[C@H]1CCC\C=C\[C@@H]2C[C@H](O)C[C@H]2[C@H](O)\C=C\C(=O)O1	Golgi-specific brefeldin A-resistance guanine nucleotide exchange factor 1	Golgi-specific brefeldin A-resistance guanine nucleotide exchange factor 1	NA	NA	NA	NA	NA	NA	BRD-A17065207	antibiotic that disrupts Golgi function, brefeldin A inhibited guanine nucleotide exchange protein inhibitors, golgi-specific brefeldin A-resistance guanine nucleotide exchange factor inhibitor, protein synthesis inhibitor	ARF1, ARFGEF1, ARFGEF2, CYTH2, GBF1, SAR1A	Protein synthesis inhibitor	brefeldin-a	5287620	C[C@H]1CCC\C=C\[C@@H]2C[C@H](O)C[C@H]2[C@H](O)\C=C\C(=O)O1	BRD-K77841042-001-15-8	brefeldin-A	5287620	F17	Plate1_drugs	1
Brefeldin A	0.125	2.5	brefeldin-a_2.5_0.125	1	F20	6	20	ATPase (HCT 116)	280.36	C16H24O4	1.96	4	2	0	CHEMBL19980	ND	C[C@H]1CCC\C=C\[C@@H]2C[C@H](O)C[C@H]2[C@H](O)\C=C\C(=O)O1	Golgi-specific brefeldin A-resistance guanine nucleotide exchange factor 1	Golgi-specific brefeldin A-resistance guanine nucleotide exchange factor 1	NA	NA	NA	NA	NA	NA	BRD-A17065207	antibiotic that disrupts Golgi function, brefeldin A inhibited guanine nucleotide exchange protein inhibitors, golgi-specific brefeldin A-resistance guanine nucleotide exchange factor inhibitor, protein synthesis inhibitor	ARF1, ARFGEF1, ARFGEF2, CYTH2, GBF1, SAR1A	Protein synthesis inhibitor	brefeldin-a	5287620	C[C@H]1CCC\C=C\[C@@H]2C[C@H](O)C[C@H]2[C@H](O)\C=C\C(=O)O1	BRD-K77841042-001-15-8	brefeldin-A	5287620	F20	Plate1_drugs	1
Brefeldin A	1	20	brefeldin-a_20_1	1	F16	6	16	ATPase (HCT 116)	280.36	C16H24O4	1.96	4	2	0	CHEMBL19980	ND	C[C@H]1CCC\C=C\[C@@H]2C[C@H](O)C[C@H]2[C@H](O)\C=C\C(=O)O1	Golgi-specific brefeldin A-resistance guanine nucleotide exchange factor 1	Golgi-specific brefeldin A-resistance guanine nucleotide exchange factor 1	NA	NA	NA	NA	NA	NA	BRD-A17065207	antibiotic that disrupts Golgi function, brefeldin A inhibited guanine nucleotide exchange protein inhibitors, golgi-specific brefeldin A-resistance guanine nucleotide exchange factor inhibitor, protein synthesis inhibitor	ARF1, ARFGEF1, ARFGEF2, CYTH2, GBF1, SAR1A	Protein synthesis inhibitor	brefeldin-a	5287620	C[C@H]1CCC\C=C\[C@@H]2C[C@H](O)C[C@H]2[C@H](O)\C=C\C(=O)O1	BRD-K77841042-001-15-8	brefeldin-A	5287620	F16	Plate1_drugs	1
Brefeldin A	0.25	5	brefeldin-a_5_0.25	1	F19	6	19	ATPase (HCT 116)	280.36	C16H24O4	1.96	4	2	0	CHEMBL19980	ND	C[C@H]1CCC\C=C\[C@@H]2C[C@H](O)C[C@H]2[C@H](O)\C=C\C(=O)O1	Golgi-specific brefeldin A-resistance guanine nucleotide exchange factor 1	Golgi-specific brefeldin A-resistance guanine nucleotide exchange factor 1	NA	NA	NA	NA	NA	NA	BRD-A17065207	antibiotic that disrupts Golgi function, brefeldin A inhibited guanine nucleotide exchange protein inhibitors, golgi-specific brefeldin A-resistance guanine nucleotide exchange factor inhibitor, protein synthesis inhibitor	ARF1, ARFGEF1, ARFGEF2, CYTH2, GBF1, SAR1A	Protein synthesis inhibitor	brefeldin-a	5287620	C[C@H]1CCC\C=C\[C@@H]2C[C@H](O)C[C@H]2[C@H](O)\C=C\C(=O)O1	BRD-K77841042-001-15-8	brefeldin-A	5287620	F19	Plate1_drugs	1
BTB06584	0.015625	0.3125	BTB06584_0.3125_0.015625	1	I08	9	8	ATPase	417.82	C19H12ClNO6S	4.6 (XLogP3-AA)	6	0	5	cid:2799764	ND	C1=CC=C(C=C1)S(=O)(=O)C2=CC(=C(C=C2)[N+](=O)[O-])OC(=O)C3=CC=C(C=C3)Cl	CHEMBL2062351	ATP synthase subunit alpha, mitochondrial	NA	NA	NA	NA	NA	NA	BRD-K37933329	NA	NA	NA	BTB06584	2799764	[O-][N+](=O)c1ccc(cc1OC(=O)c1ccc(Cl)cc1)S(=O)(=O)c1ccccc1	BRD-K37933329-001-01-6	NA	NA	I08	Plate1_drugs	1
BTB06584	0.03125	0.625	BTB06584_0.625_0.03125	1	I07	9	7	ATPase	417.82	C19H12ClNO6S	4.6 (XLogP3-AA)	6	0	5	cid:2799764	ND	C1=CC=C(C=C1)S(=O)(=O)C2=CC(=C(C=C2)[N+](=O)[O-])OC(=O)C3=CC=C(C=C3)Cl	CHEMBL2062351	ATP synthase subunit alpha, mitochondrial	NA	NA	NA	NA	NA	NA	BRD-K37933329	NA	NA	NA	BTB06584	2799764	[O-][N+](=O)c1ccc(cc1OC(=O)c1ccc(Cl)cc1)S(=O)(=O)c1ccccc1	BRD-K37933329-001-01-6	NA	NA	I07	Plate1_drugs	1
BTB06584	0.0625	1.25	BTB06584_1.25_0.0625	1	I06	9	6	ATPase	417.82	C19H12ClNO6S	4.6 (XLogP3-AA)	6	0	5	cid:2799764	ND	C1=CC=C(C=C1)S(=O)(=O)C2=CC(=C(C=C2)[N+](=O)[O-])OC(=O)C3=CC=C(C=C3)Cl	CHEMBL2062351	ATP synthase subunit alpha, mitochondrial	NA	NA	NA	NA	NA	NA	BRD-K37933329	NA	NA	NA	BTB06584	2799764	[O-][N+](=O)c1ccc(cc1OC(=O)c1ccc(Cl)cc1)S(=O)(=O)c1ccccc1	BRD-K37933329-001-01-6	NA	NA	I06	Plate1_drugs	1
BTB06584	0.5	10	BTB06584_10_0.5	1	I02	9	2	ATPase	417.82	C19H12ClNO6S	4.6 (XLogP3-AA)	6	0	5	cid:2799764	ND	C1=CC=C(C=C1)S(=O)(=O)C2=CC(=C(C=C2)[N+](=O)[O-])OC(=O)C3=CC=C(C=C3)Cl	CHEMBL2062351	ATP synthase subunit alpha, mitochondrial	NA	NA	NA	NA	NA	NA	BRD-K37933329	NA	NA	NA	BTB06584	2799764	[O-][N+](=O)c1ccc(cc1OC(=O)c1ccc(Cl)cc1)S(=O)(=O)c1ccccc1	BRD-K37933329-001-01-6	NA	NA	I02	Plate1_drugs	1
BTB06584	0.125	2.5	BTB06584_2.5_0.125	1	I05	9	5	ATPase	417.82	C19H12ClNO6S	4.6 (XLogP3-AA)	6	0	5	cid:2799764	ND	C1=CC=C(C=C1)S(=O)(=O)C2=CC(=C(C=C2)[N+](=O)[O-])OC(=O)C3=CC=C(C=C3)Cl	CHEMBL2062351	ATP synthase subunit alpha, mitochondrial	NA	NA	NA	NA	NA	NA	BRD-K37933329	NA	NA	NA	BTB06584	2799764	[O-][N+](=O)c1ccc(cc1OC(=O)c1ccc(Cl)cc1)S(=O)(=O)c1ccccc1	BRD-K37933329-001-01-6	NA	NA	I05	Plate1_drugs	1
BTB06584	1	20	BTB06584_20_1	1	H23	8	23	ATPase	417.82	C19H12ClNO6S	4.6 (XLogP3-AA)	6	0	5	cid:2799764	ND	C1=CC=C(C=C1)S(=O)(=O)C2=CC(=C(C=C2)[N+](=O)[O-])OC(=O)C3=CC=C(C=C3)Cl	CHEMBL2062351	ATP synthase subunit alpha, mitochondrial	NA	NA	NA	NA	NA	NA	BRD-K37933329	NA	NA	NA	BTB06584	2799764	[O-][N+](=O)c1ccc(cc1OC(=O)c1ccc(Cl)cc1)S(=O)(=O)c1ccccc1	BRD-K37933329-001-01-6	NA	NA	H23	Plate1_drugs	1
BTB06584	0.25	5	BTB06584_5_0.25	1	I03	9	3	ATPase	417.82	C19H12ClNO6S	4.6 (XLogP3-AA)	6	0	5	cid:2799764	ND	C1=CC=C(C=C1)S(=O)(=O)C2=CC(=C(C=C2)[N+](=O)[O-])OC(=O)C3=CC=C(C=C3)Cl	CHEMBL2062351	ATP synthase subunit alpha, mitochondrial	NA	NA	NA	NA	NA	NA	BRD-K37933329	NA	NA	NA	BTB06584	2799764	[O-][N+](=O)c1ccc(cc1OC(=O)c1ccc(Cl)cc1)S(=O)(=O)c1ccccc1	BRD-K37933329-001-01-6	NA	NA	I03	Plate1_drugs	1
Chlortetracycline	0.015625	0.3125	chlortetracycline_0.3125_0.015625	1	E20	5	20	ND	478.9	C22H23ClN2O8	0.44	9	6	2	CHEMBL404520	Bacterial 70S ribosome	CN(C)[C@H]1[C@@H]2C[C@H]3C(=C(O)[C@]2(O)C(=O)C(=C1O)C(=O)N)C(=O)c4c(O)ccc(Cl)c4[C@@]3(C)O	CHEMBL2363135	Bacterial 70S ribosome	NA	NA	NA	NA	NA	NA	BRD-A41555725	protein synthesis inhibitor	NA	NA	chlortetracycline	57222566	CN(C)[C@H]1[C@@H]2C[C@H]3C(C(=O)c4c(O)ccc(Cl)c4[C@@]3(C)O)C(=O)[C@]2(O)C(=O)C(C(N)=O)C1=O	BRD-A25492003-003-13-3	NA	NA	E20	Plate1_drugs	1
Chlortetracycline	0.03125	0.625	chlortetracycline_0.625_0.03125	1	E19	5	19	ND	478.9	C22H23ClN2O8	0.44	9	6	2	CHEMBL404520	Bacterial 70S ribosome	CN(C)[C@H]1[C@@H]2C[C@H]3C(=C(O)[C@]2(O)C(=O)C(=C1O)C(=O)N)C(=O)c4c(O)ccc(Cl)c4[C@@]3(C)O	CHEMBL2363135	Bacterial 70S ribosome	NA	NA	NA	NA	NA	NA	BRD-A41555725	protein synthesis inhibitor	NA	NA	chlortetracycline	57222566	CN(C)[C@H]1[C@@H]2C[C@H]3C(C(=O)c4c(O)ccc(Cl)c4[C@@]3(C)O)C(=O)[C@]2(O)C(=O)C(C(N)=O)C1=O	BRD-A25492003-003-13-3	NA	NA	E19	Plate1_drugs	1
Chlortetracycline	0.0625	1.25	chlortetracycline_1.25_0.0625	1	E18	5	18	ND	478.9	C22H23ClN2O8	0.44	9	6	2	CHEMBL404520	Bacterial 70S ribosome	CN(C)[C@H]1[C@@H]2C[C@H]3C(=C(O)[C@]2(O)C(=O)C(=C1O)C(=O)N)C(=O)c4c(O)ccc(Cl)c4[C@@]3(C)O	CHEMBL2363135	Bacterial 70S ribosome	NA	NA	NA	NA	NA	NA	BRD-A41555725	protein synthesis inhibitor	NA	NA	chlortetracycline	57222566	CN(C)[C@H]1[C@@H]2C[C@H]3C(C(=O)c4c(O)ccc(Cl)c4[C@@]3(C)O)C(=O)[C@]2(O)C(=O)C(C(N)=O)C1=O	BRD-A25492003-003-13-3	NA	NA	E18	Plate1_drugs	1
Chlortetracycline	0.5	10	chlortetracycline_10_0.5	1	E14	5	14	ND	478.9	C22H23ClN2O8	0.44	9	6	2	CHEMBL404520	Bacterial 70S ribosome	CN(C)[C@H]1[C@@H]2C[C@H]3C(=C(O)[C@]2(O)C(=O)C(=C1O)C(=O)N)C(=O)c4c(O)ccc(Cl)c4[C@@]3(C)O	CHEMBL2363135	Bacterial 70S ribosome	NA	NA	NA	NA	NA	NA	BRD-A41555725	protein synthesis inhibitor	NA	NA	chlortetracycline	57222566	CN(C)[C@H]1[C@@H]2C[C@H]3C(C(=O)c4c(O)ccc(Cl)c4[C@@]3(C)O)C(=O)[C@]2(O)C(=O)C(C(N)=O)C1=O	BRD-A25492003-003-13-3	NA	NA	E14	Plate1_drugs	1
Chlortetracycline	0.125	2.5	chlortetracycline_2.5_0.125	1	E16	5	16	ND	478.9	C22H23ClN2O8	0.44	9	6	2	CHEMBL404520	Bacterial 70S ribosome	CN(C)[C@H]1[C@@H]2C[C@H]3C(=C(O)[C@]2(O)C(=O)C(=C1O)C(=O)N)C(=O)c4c(O)ccc(Cl)c4[C@@]3(C)O	CHEMBL2363135	Bacterial 70S ribosome	NA	NA	NA	NA	NA	NA	BRD-A41555725	protein synthesis inhibitor	NA	NA	chlortetracycline	57222566	CN(C)[C@H]1[C@@H]2C[C@H]3C(C(=O)c4c(O)ccc(Cl)c4[C@@]3(C)O)C(=O)[C@]2(O)C(=O)C(C(N)=O)C1=O	BRD-A25492003-003-13-3	NA	NA	E16	Plate1_drugs	1
Chlortetracycline	1	20	chlortetracycline_20_1	1	E13	5	13	ND	478.9	C22H23ClN2O8	0.44	9	6	2	CHEMBL404520	Bacterial 70S ribosome	CN(C)[C@H]1[C@@H]2C[C@H]3C(=C(O)[C@]2(O)C(=O)C(=C1O)C(=O)N)C(=O)c4c(O)ccc(Cl)c4[C@@]3(C)O	CHEMBL2363135	Bacterial 70S ribosome	NA	NA	NA	NA	NA	NA	BRD-A41555725	protein synthesis inhibitor	NA	NA	chlortetracycline	57222566	CN(C)[C@H]1[C@@H]2C[C@H]3C(C(=O)c4c(O)ccc(Cl)c4[C@@]3(C)O)C(=O)[C@]2(O)C(=O)C(C(N)=O)C1=O	BRD-A25492003-003-13-3	NA	NA	E13	Plate1_drugs	1
Chlortetracycline	0.25	5	chlortetracycline_5_0.25	1	E15	5	15	ND	478.9	C22H23ClN2O8	0.44	9	6	2	CHEMBL404520	Bacterial 70S ribosome	CN(C)[C@H]1[C@@H]2C[C@H]3C(=C(O)[C@]2(O)C(=O)C(=C1O)C(=O)N)C(=O)c4c(O)ccc(Cl)c4[C@@]3(C)O	CHEMBL2363135	Bacterial 70S ribosome	NA	NA	NA	NA	NA	NA	BRD-A41555725	protein synthesis inhibitor	NA	NA	chlortetracycline	57222566	CN(C)[C@H]1[C@@H]2C[C@H]3C(C(=O)c4c(O)ccc(Cl)c4[C@@]3(C)O)C(=O)[C@]2(O)C(=O)C(C(N)=O)C1=O	BRD-A25492003-003-13-3	NA	NA	E15	Plate1_drugs	1
Cisplatin	0.015625	0.15625	cisplatin_0.15625_0.015625	2	E20	5	20	DNA	300.05	Cl2H6N2Pt	ND	2	2	NA	CHEMBL11359	DNA inhibitor	N.N.Cl[Pt]Cl	CHEMBL2311221	DNA	NA	NA	NA	NA	NA	NA	BRD-K69172251	NA	NA	NA	cisplatin	24191118	N[Pt](N)(Cl)Cl	BRD-K69172251-001-11-3	cisplatin	2767	E20	Plate2_drugs	2
Cisplatin	0.03125	0.3125	cisplatin_0.3125_0.03125	2	E19	5	19	DNA	300.05	Cl2H6N2Pt	ND	2	2	NA	CHEMBL11359	DNA inhibitor	N.N.Cl[Pt]Cl	CHEMBL2311221	DNA	NA	NA	NA	NA	NA	NA	BRD-K69172251	NA	NA	NA	cisplatin	24191118	N[Pt](N)(Cl)Cl	BRD-K69172251-001-11-3	cisplatin	2767	E19	Plate2_drugs	2
Cisplatin	0.0625	0.625	cisplatin_0.625_0.0625	2	E18	5	18	DNA	300.05	Cl2H6N2Pt	ND	2	2	NA	CHEMBL11359	DNA inhibitor	N.N.Cl[Pt]Cl	CHEMBL2311221	DNA	NA	NA	NA	NA	NA	NA	BRD-K69172251	NA	NA	NA	cisplatin	24191118	N[Pt](N)(Cl)Cl	BRD-K69172251-001-11-3	cisplatin	2767	E18	Plate2_drugs	2
Cisplatin	0.125	1.25	cisplatin_1.25_0.125	2	E16	5	16	DNA	300.05	Cl2H6N2Pt	ND	2	2	NA	CHEMBL11359	DNA inhibitor	N.N.Cl[Pt]Cl	CHEMBL2311221	DNA	NA	NA	NA	NA	NA	NA	BRD-K69172251	NA	NA	NA	cisplatin	24191118	N[Pt](N)(Cl)Cl	BRD-K69172251-001-11-3	cisplatin	2767	E16	Plate2_drugs	2
Cisplatin	1	10	cisplatin_10_1	2	E13	5	13	DNA	300.05	Cl2H6N2Pt	ND	2	2	NA	CHEMBL11359	DNA inhibitor	N.N.Cl[Pt]Cl	CHEMBL2311221	DNA	NA	NA	NA	NA	NA	NA	BRD-K69172251	NA	NA	NA	cisplatin	24191118	N[Pt](N)(Cl)Cl	BRD-K69172251-001-11-3	cisplatin	2767	E13	Plate2_drugs	2
Cisplatin	0.25	2.5	cisplatin_2.5_0.25	2	E15	5	15	DNA	300.05	Cl2H6N2Pt	ND	2	2	NA	CHEMBL11359	DNA inhibitor	N.N.Cl[Pt]Cl	CHEMBL2311221	DNA	NA	NA	NA	NA	NA	NA	BRD-K69172251	NA	NA	NA	cisplatin	24191118	N[Pt](N)(Cl)Cl	BRD-K69172251-001-11-3	cisplatin	2767	E15	Plate2_drugs	2
Cisplatin	0.5	5	cisplatin_5_0.5	2	E14	5	14	DNA	300.05	Cl2H6N2Pt	ND	2	2	NA	CHEMBL11359	DNA inhibitor	N.N.Cl[Pt]Cl	CHEMBL2311221	DNA	NA	NA	NA	NA	NA	NA	BRD-K69172251	NA	NA	NA	cisplatin	24191118	N[Pt](N)(Cl)Cl	BRD-K69172251-001-11-3	cisplatin	2767	E14	Plate2_drugs	2
CK-636	0.015625	0.3125	CK-636_0.3125_0.015625	1	I17	9	17	Human Arp2/3 complex	284.38	C16H16N2OS	3.7 (XLogP3-AA)	2	2	4	cid:588963	ND	CC1=C(C2=CC=CC=C2N1)CCNC(=O)C3=CC=CS3	CHEMBL6090	Actin-related protein 2	NA	NA	NA	NA	NA	NA	BRD-K81572616	NA	NA	NA	CK-636	588963	Cc1[nH]c2ccccc2c1CCNC(=O)c1cccs1	BRD-K81572616-001-01-9	NA	NA	I17	Plate1_drugs	1
CK-636	0.03125	0.625	CK-636_0.625_0.03125	1	I16	9	16	Human Arp2/3 complex	284.38	C16H16N2OS	3.7 (XLogP3-AA)	2	2	4	cid:588963	ND	CC1=C(C2=CC=CC=C2N1)CCNC(=O)C3=CC=CS3	CHEMBL6090	Actin-related protein 2	NA	NA	NA	NA	NA	NA	BRD-K81572616	NA	NA	NA	CK-636	588963	Cc1[nH]c2ccccc2c1CCNC(=O)c1cccs1	BRD-K81572616-001-01-9	NA	NA	I16	Plate1_drugs	1
CK-636	0.0625	1.25	CK-636_1.25_0.0625	1	I14	9	14	Human Arp2/3 complex	284.38	C16H16N2OS	3.7 (XLogP3-AA)	2	2	4	cid:588963	ND	CC1=C(C2=CC=CC=C2N1)CCNC(=O)C3=CC=CS3	CHEMBL6090	Actin-related protein 2	NA	NA	NA	NA	NA	NA	BRD-K81572616	NA	NA	NA	CK-636	588963	Cc1[nH]c2ccccc2c1CCNC(=O)c1cccs1	BRD-K81572616-001-01-9	NA	NA	I14	Plate1_drugs	1
CK-636	0.5	10	CK-636_10_0.5	1	I11	9	11	Human Arp2/3 complex	284.38	C16H16N2OS	3.7 (XLogP3-AA)	2	2	4	cid:588963	ND	CC1=C(C2=CC=CC=C2N1)CCNC(=O)C3=CC=CS3	CHEMBL6090	Actin-related protein 2	NA	NA	NA	NA	NA	NA	BRD-K81572616	NA	NA	NA	CK-636	588963	Cc1[nH]c2ccccc2c1CCNC(=O)c1cccs1	BRD-K81572616-001-01-9	NA	NA	I11	Plate1_drugs	1
CK-636	0.125	2.5	CK-636_2.5_0.125	1	I13	9	13	Human Arp2/3 complex	284.38	C16H16N2OS	3.7 (XLogP3-AA)	2	2	4	cid:588963	ND	CC1=C(C2=CC=CC=C2N1)CCNC(=O)C3=CC=CS3	CHEMBL6090	Actin-related protein 2	NA	NA	NA	NA	NA	NA	BRD-K81572616	NA	NA	NA	CK-636	588963	Cc1[nH]c2ccccc2c1CCNC(=O)c1cccs1	BRD-K81572616-001-01-9	NA	NA	I13	Plate1_drugs	1
CK-636	1	20	CK-636_20_1	1	I10	9	10	Human Arp2/3 complex	284.38	C16H16N2OS	3.7 (XLogP3-AA)	2	2	4	cid:588963	ND	CC1=C(C2=CC=CC=C2N1)CCNC(=O)C3=CC=CS3	CHEMBL6090	Actin-related protein 2	NA	NA	NA	NA	NA	NA	BRD-K81572616	NA	NA	NA	CK-636	588963	Cc1[nH]c2ccccc2c1CCNC(=O)c1cccs1	BRD-K81572616-001-01-9	NA	NA	I10	Plate1_drugs	1
CK-636	0.25	5	CK-636_5_0.25	1	I12	9	12	Human Arp2/3 complex	284.38	C16H16N2OS	3.7 (XLogP3-AA)	2	2	4	cid:588963	ND	CC1=C(C2=CC=CC=C2N1)CCNC(=O)C3=CC=CS3	CHEMBL6090	Actin-related protein 2	NA	NA	NA	NA	NA	NA	BRD-K81572616	NA	NA	NA	CK-636	588963	Cc1[nH]c2ccccc2c1CCNC(=O)c1cccs1	BRD-K81572616-001-01-9	NA	NA	I12	Plate1_drugs	1
CPI-613	0.015625	0.3125	CPI-613_0.3125_0.015625	1	E03	5	3	PDH, alpha-ketoglutarate dehydrogenase	388.59	C22H28O2S2	6.26	3	1	13	CHEMBL3186849	ND	OC(=O)CCCCC(CCSCc1ccccc1)SCc2ccccc2	CHEMBL2816	Alpha-ketoglutarate dehydrogenase	note: pyruvate dehydrogenase	note: pyruvate dehydrogenase	NA	NA	NA	NA	BRD-A06916187	NA	NA	NA	CPI-613	24770514	OC(=O)CCCCC(CCSCc1ccccc1)SCc1ccccc1	BRD-A06916187-001-02-9	NA	NA	E03	Plate1_drugs	1
CPI-613	0.03125	0.625	CPI-613_0.625_0.03125	1	E02	5	2	PDH, alpha-ketoglutarate dehydrogenase	388.59	C22H28O2S2	6.26	3	1	13	CHEMBL3186849	ND	OC(=O)CCCCC(CCSCc1ccccc1)SCc2ccccc2	CHEMBL2816	Alpha-ketoglutarate dehydrogenase	note: pyruvate dehydrogenase	note: pyruvate dehydrogenase	NA	NA	NA	NA	BRD-A06916187	NA	NA	NA	CPI-613	24770514	OC(=O)CCCCC(CCSCc1ccccc1)SCc1ccccc1	BRD-A06916187-001-02-9	NA	NA	E02	Plate1_drugs	1
CPI-613	0.0625	1.25	CPI-613_1.25_0.0625	1	D23	4	23	PDH, alpha-ketoglutarate dehydrogenase	388.59	C22H28O2S2	6.26	3	1	13	CHEMBL3186849	ND	OC(=O)CCCCC(CCSCc1ccccc1)SCc2ccccc2	CHEMBL2816	Alpha-ketoglutarate dehydrogenase	note: pyruvate dehydrogenase	note: pyruvate dehydrogenase	NA	NA	NA	NA	BRD-A06916187	NA	NA	NA	CPI-613	24770514	OC(=O)CCCCC(CCSCc1ccccc1)SCc1ccccc1	BRD-A06916187-001-02-9	NA	NA	D23	Plate1_drugs	1
CPI-613	0.5	10	CPI-613_10_0.5	1	D19	4	19	PDH, alpha-ketoglutarate dehydrogenase	388.59	C22H28O2S2	6.26	3	1	13	CHEMBL3186849	ND	OC(=O)CCCCC(CCSCc1ccccc1)SCc2ccccc2	CHEMBL2816	Alpha-ketoglutarate dehydrogenase	note: pyruvate dehydrogenase	note: pyruvate dehydrogenase	NA	NA	NA	NA	BRD-A06916187	NA	NA	NA	CPI-613	24770514	OC(=O)CCCCC(CCSCc1ccccc1)SCc1ccccc1	BRD-A06916187-001-02-9	NA	NA	D19	Plate1_drugs	1
CPI-613	0.125	2.5	CPI-613_2.5_0.125	1	D21	4	21	PDH, alpha-ketoglutarate dehydrogenase	388.59	C22H28O2S2	6.26	3	1	13	CHEMBL3186849	ND	OC(=O)CCCCC(CCSCc1ccccc1)SCc2ccccc2	CHEMBL2816	Alpha-ketoglutarate dehydrogenase	note: pyruvate dehydrogenase	note: pyruvate dehydrogenase	NA	NA	NA	NA	BRD-A06916187	NA	NA	NA	CPI-613	24770514	OC(=O)CCCCC(CCSCc1ccccc1)SCc1ccccc1	BRD-A06916187-001-02-9	NA	NA	D21	Plate1_drugs	1
CPI-613	1	20	CPI-613_20_1	1	D18	4	18	PDH, alpha-ketoglutarate dehydrogenase	388.59	C22H28O2S2	6.26	3	1	13	CHEMBL3186849	ND	OC(=O)CCCCC(CCSCc1ccccc1)SCc2ccccc2	CHEMBL2816	Alpha-ketoglutarate dehydrogenase	note: pyruvate dehydrogenase	note: pyruvate dehydrogenase	NA	NA	NA	NA	BRD-A06916187	NA	NA	NA	CPI-613	24770514	OC(=O)CCCCC(CCSCc1ccccc1)SCc1ccccc1	BRD-A06916187-001-02-9	NA	NA	D18	Plate1_drugs	1
CPI-613	0.25	5	CPI-613_5_0.25	1	D20	4	20	PDH, alpha-ketoglutarate dehydrogenase	388.59	C22H28O2S2	6.26	3	1	13	CHEMBL3186849	ND	OC(=O)CCCCC(CCSCc1ccccc1)SCc2ccccc2	CHEMBL2816	Alpha-ketoglutarate dehydrogenase	note: pyruvate dehydrogenase	note: pyruvate dehydrogenase	NA	NA	NA	NA	BRD-A06916187	NA	NA	NA	CPI-613	24770514	OC(=O)CCCCC(CCSCc1ccccc1)SCc1ccccc1	BRD-A06916187-001-02-9	NA	NA	D20	Plate1_drugs	1
Cytochalasin D	0.015625	0.000781	cytochalasin-d_0.000781_0.015625	2	N11	14	11	ND	507.63	C30H37NO6	2.92	6	3	3	CHEMBL260287	ND	C[C@H]1C\C=C\[C@H]2[C@H](O)C(=C)[C@@H](C)[C@H]3[C@H](Cc4ccccc4)NC(=O)[C@@]23[C@H](OC(=O)C)\C=C\[C@@](C)(O)C1=O	CHEMBL2062353	Actin, cytoplasmic 1	NA	NA	NA	NA	NA	NA	NA	NA	NA	NA	NA	NA	NA	NA	cytochalasin D	5458428	N11	Plate2_drugs	2
Cytochalasin D	0.03125	0.0015625	cytochalasin-d_0.0015625_0.03125	2	N10	14	10	ND	507.63	C30H37NO6	2.92	6	3	3	CHEMBL260287	ND	C[C@H]1C\C=C\[C@H]2[C@H](O)C(=C)[C@@H](C)[C@H]3[C@H](Cc4ccccc4)NC(=O)[C@@]23[C@H](OC(=O)C)\C=C\[C@@](C)(O)C1=O	CHEMBL2062353	Actin, cytoplasmic 1	NA	NA	NA	NA	NA	NA	NA	NA	NA	NA	NA	NA	NA	NA	cytochalasin D	5458428	N10	Plate2_drugs	2
Cytochalasin D	0.0625	0.003125	cytochalasin-d_0.003125_0.0625	2	N08	14	8	ND	507.63	C30H37NO6	2.92	6	3	3	CHEMBL260287	ND	C[C@H]1C\C=C\[C@H]2[C@H](O)C(=C)[C@@H](C)[C@H]3[C@H](Cc4ccccc4)NC(=O)[C@@]23[C@H](OC(=O)C)\C=C\[C@@](C)(O)C1=O	CHEMBL2062353	Actin, cytoplasmic 1	NA	NA	NA	NA	NA	NA	NA	NA	NA	NA	NA	NA	NA	NA	cytochalasin D	5458428	N08	Plate2_drugs	2
Cytochalasin D	0.125	0.00625	cytochalasin-d_0.00625_0.125	2	N07	14	7	ND	507.63	C30H37NO6	2.92	6	3	3	CHEMBL260287	ND	C[C@H]1C\C=C\[C@H]2[C@H](O)C(=C)[C@@H](C)[C@H]3[C@H](Cc4ccccc4)NC(=O)[C@@]23[C@H](OC(=O)C)\C=C\[C@@](C)(O)C1=O	CHEMBL2062353	Actin, cytoplasmic 1	NA	NA	NA	NA	NA	NA	NA	NA	NA	NA	NA	NA	NA	NA	cytochalasin D	5458428	N07	Plate2_drugs	2
Cytochalasin D	0.25	0.0125	cytochalasin-d_0.0125_0.25	2	N06	14	6	ND	507.63	C30H37NO6	2.92	6	3	3	CHEMBL260287	ND	C[C@H]1C\C=C\[C@H]2[C@H](O)C(=C)[C@@H](C)[C@H]3[C@H](Cc4ccccc4)NC(=O)[C@@]23[C@H](OC(=O)C)\C=C\[C@@](C)(O)C1=O	CHEMBL2062353	Actin, cytoplasmic 1	NA	NA	NA	NA	NA	NA	NA	NA	NA	NA	NA	NA	NA	NA	cytochalasin D	5458428	N06	Plate2_drugs	2
Cytochalasin D	0.5	0.025	cytochalasin-d_0.025_0.5	2	N05	14	5	ND	507.63	C30H37NO6	2.92	6	3	3	CHEMBL260287	ND	C[C@H]1C\C=C\[C@H]2[C@H](O)C(=C)[C@@H](C)[C@H]3[C@H](Cc4ccccc4)NC(=O)[C@@]23[C@H](OC(=O)C)\C=C\[C@@](C)(O)C1=O	CHEMBL2062353	Actin, cytoplasmic 1	NA	NA	NA	NA	NA	NA	NA	NA	NA	NA	NA	NA	NA	NA	cytochalasin D	5458428	N05	Plate2_drugs	2
Cytochalasin D	1	0.05	cytochalasin-d_0.05_1	2	N03	14	3	ND	507.63	C30H37NO6	2.92	6	3	3	CHEMBL260287	ND	C[C@H]1C\C=C\[C@H]2[C@H](O)C(=C)[C@@H](C)[C@H]3[C@H](Cc4ccccc4)NC(=O)[C@@]23[C@H](OC(=O)C)\C=C\[C@@](C)(O)C1=O	CHEMBL2062353	Actin, cytoplasmic 1	NA	NA	NA	NA	NA	NA	NA	NA	NA	NA	NA	NA	NA	NA	cytochalasin D	5458428	N03	Plate2_drugs	2
Actinomycin D	0.015625	0.3125	dactinomycin_0.3125_0.015625	2	C13	3	13	ND	1255.44	C62H86N12O16	3.8 (XLogP3-AA)	18	5	8	CHEMBL1554	DNA inhibitor	CC(C)[C@H]1NC(=O)[C@@H](NC(=O)C2=C(N)C(=O)C(=C3Oc4c(C)ccc(C(=O)N[C@H]5[C@@H](C)OC(=O)[C@H](C(C)C)N(C)C(=O)CN(C)C(=O)[C@@H]6CCCN6C(=O)[C@H](NC5=O)C(C)C)c4N=C23)C)[C@@H](C)OC(=O)[C@H](C(C)C)N(C)C(=O)CN(C)C(=O)[C@@H]7CCCN7C1=O	CHEMBL2311221	DNA	NA	NA	NA	NA	NA	NA	BRD-A73909368	DNA directed RNA polymerase inhibitor, nucleic acid syntheis inhibitor, protein synthesis inhibitor	POLR2A	NA	dactinomycin	457193	CC(C)[C@H]1NC(=O)[C@@H](NC(=O)c2ccc(C)c3oc4c(C)c(=O)c(N)c(C(=O)N[C@H]5[C@@H](C)OC(=O)[C@H](C(C)C)N(C)C(=O)CN(C)C(=O)[C@@H]6CCCN6C(=O)[C@H](NC5=O)C(C)C)c4nc23)[C@@H](C)OC(=O)[C@H](C(C)C)N(C)C(=O)CN(C)C(=O)[C@@H]2CCCN2C1=O	BRD-K70578146-001-06-7	actinomycin D	2019	C13	Plate2_drugs	2
Actinomycin D	0.03125	0.625	dactinomycin_0.625_0.03125	2	C12	3	12	ND	1255.44	C62H86N12O16	3.8 (XLogP3-AA)	18	5	8	CHEMBL1554	DNA inhibitor	CC(C)[C@H]1NC(=O)[C@@H](NC(=O)C2=C(N)C(=O)C(=C3Oc4c(C)ccc(C(=O)N[C@H]5[C@@H](C)OC(=O)[C@H](C(C)C)N(C)C(=O)CN(C)C(=O)[C@@H]6CCCN6C(=O)[C@H](NC5=O)C(C)C)c4N=C23)C)[C@@H](C)OC(=O)[C@H](C(C)C)N(C)C(=O)CN(C)C(=O)[C@@H]7CCCN7C1=O	CHEMBL2311221	DNA	NA	NA	NA	NA	NA	NA	BRD-A73909368	DNA directed RNA polymerase inhibitor, nucleic acid syntheis inhibitor, protein synthesis inhibitor	POLR2A	NA	dactinomycin	457193	CC(C)[C@H]1NC(=O)[C@@H](NC(=O)c2ccc(C)c3oc4c(C)c(=O)c(N)c(C(=O)N[C@H]5[C@@H](C)OC(=O)[C@H](C(C)C)N(C)C(=O)CN(C)C(=O)[C@@H]6CCCN6C(=O)[C@H](NC5=O)C(C)C)c4nc23)[C@@H](C)OC(=O)[C@H](C(C)C)N(C)C(=O)CN(C)C(=O)[C@@H]2CCCN2C1=O	BRD-K70578146-001-06-7	actinomycin D	2019	C12	Plate2_drugs	2
Actinomycin D	0.0625	1.25	dactinomycin_1.25_0.0625	2	C11	3	11	ND	1255.44	C62H86N12O16	3.8 (XLogP3-AA)	18	5	8	CHEMBL1554	DNA inhibitor	CC(C)[C@H]1NC(=O)[C@@H](NC(=O)C2=C(N)C(=O)C(=C3Oc4c(C)ccc(C(=O)N[C@H]5[C@@H](C)OC(=O)[C@H](C(C)C)N(C)C(=O)CN(C)C(=O)[C@@H]6CCCN6C(=O)[C@H](NC5=O)C(C)C)c4N=C23)C)[C@@H](C)OC(=O)[C@H](C(C)C)N(C)C(=O)CN(C)C(=O)[C@@H]7CCCN7C1=O	CHEMBL2311221	DNA	NA	NA	NA	NA	NA	NA	BRD-A73909368	DNA directed RNA polymerase inhibitor, nucleic acid syntheis inhibitor, protein synthesis inhibitor	POLR2A	NA	dactinomycin	457193	CC(C)[C@H]1NC(=O)[C@@H](NC(=O)c2ccc(C)c3oc4c(C)c(=O)c(N)c(C(=O)N[C@H]5[C@@H](C)OC(=O)[C@H](C(C)C)N(C)C(=O)CN(C)C(=O)[C@@H]6CCCN6C(=O)[C@H](NC5=O)C(C)C)c4nc23)[C@@H](C)OC(=O)[C@H](C(C)C)N(C)C(=O)CN(C)C(=O)[C@@H]2CCCN2C1=O	BRD-K70578146-001-06-7	actinomycin D	2019	C11	Plate2_drugs	2
Actinomycin D	0.5	10	dactinomycin_10_0.5	2	C07	3	7	ND	1255.44	C62H86N12O16	3.8 (XLogP3-AA)	18	5	8	CHEMBL1554	DNA inhibitor	CC(C)[C@H]1NC(=O)[C@@H](NC(=O)C2=C(N)C(=O)C(=C3Oc4c(C)ccc(C(=O)N[C@H]5[C@@H](C)OC(=O)[C@H](C(C)C)N(C)C(=O)CN(C)C(=O)[C@@H]6CCCN6C(=O)[C@H](NC5=O)C(C)C)c4N=C23)C)[C@@H](C)OC(=O)[C@H](C(C)C)N(C)C(=O)CN(C)C(=O)[C@@H]7CCCN7C1=O	CHEMBL2311221	DNA	NA	NA	NA	NA	NA	NA	BRD-A73909368	DNA directed RNA polymerase inhibitor, nucleic acid syntheis inhibitor, protein synthesis inhibitor	POLR2A	NA	dactinomycin	457193	CC(C)[C@H]1NC(=O)[C@@H](NC(=O)c2ccc(C)c3oc4c(C)c(=O)c(N)c(C(=O)N[C@H]5[C@@H](C)OC(=O)[C@H](C(C)C)N(C)C(=O)CN(C)C(=O)[C@@H]6CCCN6C(=O)[C@H](NC5=O)C(C)C)c4nc23)[C@@H](C)OC(=O)[C@H](C(C)C)N(C)C(=O)CN(C)C(=O)[C@@H]2CCCN2C1=O	BRD-K70578146-001-06-7	actinomycin D	2019	C07	Plate2_drugs	2
Actinomycin D	0.125	2.5	dactinomycin_2.5_0.125	2	C10	3	10	ND	1255.44	C62H86N12O16	3.8 (XLogP3-AA)	18	5	8	CHEMBL1554	DNA inhibitor	CC(C)[C@H]1NC(=O)[C@@H](NC(=O)C2=C(N)C(=O)C(=C3Oc4c(C)ccc(C(=O)N[C@H]5[C@@H](C)OC(=O)[C@H](C(C)C)N(C)C(=O)CN(C)C(=O)[C@@H]6CCCN6C(=O)[C@H](NC5=O)C(C)C)c4N=C23)C)[C@@H](C)OC(=O)[C@H](C(C)C)N(C)C(=O)CN(C)C(=O)[C@@H]7CCCN7C1=O	CHEMBL2311221	DNA	NA	NA	NA	NA	NA	NA	BRD-A73909368	DNA directed RNA polymerase inhibitor, nucleic acid syntheis inhibitor, protein synthesis inhibitor	POLR2A	NA	dactinomycin	457193	CC(C)[C@H]1NC(=O)[C@@H](NC(=O)c2ccc(C)c3oc4c(C)c(=O)c(N)c(C(=O)N[C@H]5[C@@H](C)OC(=O)[C@H](C(C)C)N(C)C(=O)CN(C)C(=O)[C@@H]6CCCN6C(=O)[C@H](NC5=O)C(C)C)c4nc23)[C@@H](C)OC(=O)[C@H](C(C)C)N(C)C(=O)CN(C)C(=O)[C@@H]2CCCN2C1=O	BRD-K70578146-001-06-7	actinomycin D	2019	C10	Plate2_drugs	2
Actinomycin D	1	20	dactinomycin_20_1	2	C06	3	6	ND	1255.44	C62H86N12O16	3.8 (XLogP3-AA)	18	5	8	CHEMBL1554	DNA inhibitor	CC(C)[C@H]1NC(=O)[C@@H](NC(=O)C2=C(N)C(=O)C(=C3Oc4c(C)ccc(C(=O)N[C@H]5[C@@H](C)OC(=O)[C@H](C(C)C)N(C)C(=O)CN(C)C(=O)[C@@H]6CCCN6C(=O)[C@H](NC5=O)C(C)C)c4N=C23)C)[C@@H](C)OC(=O)[C@H](C(C)C)N(C)C(=O)CN(C)C(=O)[C@@H]7CCCN7C1=O	CHEMBL2311221	DNA	NA	NA	NA	NA	NA	NA	BRD-A73909368	DNA directed RNA polymerase inhibitor, nucleic acid syntheis inhibitor, protein synthesis inhibitor	POLR2A	NA	dactinomycin	457193	CC(C)[C@H]1NC(=O)[C@@H](NC(=O)c2ccc(C)c3oc4c(C)c(=O)c(N)c(C(=O)N[C@H]5[C@@H](C)OC(=O)[C@H](C(C)C)N(C)C(=O)CN(C)C(=O)[C@@H]6CCCN6C(=O)[C@H](NC5=O)C(C)C)c4nc23)[C@@H](C)OC(=O)[C@H](C(C)C)N(C)C(=O)CN(C)C(=O)[C@@H]2CCCN2C1=O	BRD-K70578146-001-06-7	actinomycin D	2019	C06	Plate2_drugs	2
Actinomycin D	0.25	5	dactinomycin_5_0.25	2	C08	3	8	ND	1255.44	C62H86N12O16	3.8 (XLogP3-AA)	18	5	8	CHEMBL1554	DNA inhibitor	CC(C)[C@H]1NC(=O)[C@@H](NC(=O)C2=C(N)C(=O)C(=C3Oc4c(C)ccc(C(=O)N[C@H]5[C@@H](C)OC(=O)[C@H](C(C)C)N(C)C(=O)CN(C)C(=O)[C@@H]6CCCN6C(=O)[C@H](NC5=O)C(C)C)c4N=C23)C)[C@@H](C)OC(=O)[C@H](C(C)C)N(C)C(=O)CN(C)C(=O)[C@@H]7CCCN7C1=O	CHEMBL2311221	DNA	NA	NA	NA	NA	NA	NA	BRD-A73909368	DNA directed RNA polymerase inhibitor, nucleic acid syntheis inhibitor, protein synthesis inhibitor	POLR2A	NA	dactinomycin	457193	CC(C)[C@H]1NC(=O)[C@@H](NC(=O)c2ccc(C)c3oc4c(C)c(=O)c(N)c(C(=O)N[C@H]5[C@@H](C)OC(=O)[C@H](C(C)C)N(C)C(=O)CN(C)C(=O)[C@@H]6CCCN6C(=O)[C@H](NC5=O)C(C)C)c4nc23)[C@@H](C)OC(=O)[C@H](C(C)C)N(C)C(=O)CN(C)C(=O)[C@@H]2CCCN2C1=O	BRD-K70578146-001-06-7	actinomycin D	2019	C08	Plate2_drugs	2
Daunorubicin HCl	0.015625	0.078125	daunorubicin_0.078125_0.015625	1	E12	5	12	Topoisomerase	527.5	C27H29NO10	1.01	11	5	4	CHEMBL178	DNA inhibitor, DNA topoisomerase II alpha inhibitor	COc1cccc2C(=O)c3c(O)c4C[C@](O)(C[C@H](O[C@H]5C[C@H](N)[C@H](O)[C@H](C)O5)c4c(O)c3C(=O)c12)C(=O)C	CHEMBL1806	DNA topoisomerase II alpha	CHEMBL2311221	DNA	NA	NA	NA	NA	BRD-K43389675	RNA synthesis inhibitor, topoisomerase inhibitor, DNA synthesis inhibitor, radical formation stimulant	TOP2A, TOP2B	Topoisomerase inhibitor	daunorubicin	30323	COc1cccc2C(=O)c3c(O)c4C[C@](O)(C[C@H](O[C@H]5C[C@H](N)[C@H](O)[C@H](C)O5)c4c(O)c3C(=O)c12)C(C)=O	BRD-K43389675-001-02-1	daunorubicin	30323	E12	Plate1_drugs	1
Daunorubicin HCl	0.03125	0.15625	daunorubicin_0.15625_0.03125	1	E10	5	10	Topoisomerase	527.5	C27H29NO10	1.01	11	5	4	CHEMBL178	DNA inhibitor, DNA topoisomerase II alpha inhibitor	COc1cccc2C(=O)c3c(O)c4C[C@](O)(C[C@H](O[C@H]5C[C@H](N)[C@H](O)[C@H](C)O5)c4c(O)c3C(=O)c12)C(=O)C	CHEMBL1806	DNA topoisomerase II alpha	CHEMBL2311221	DNA	NA	NA	NA	NA	BRD-K43389675	RNA synthesis inhibitor, topoisomerase inhibitor, DNA synthesis inhibitor, radical formation stimulant	TOP2A, TOP2B	Topoisomerase inhibitor	daunorubicin	30323	COc1cccc2C(=O)c3c(O)c4C[C@](O)(C[C@H](O[C@H]5C[C@H](N)[C@H](O)[C@H](C)O5)c4c(O)c3C(=O)c12)C(C)=O	BRD-K43389675-001-02-1	daunorubicin	30323	E10	Plate1_drugs	1
Daunorubicin HCl	0.0625	0.3125	daunorubicin_0.3125_0.0625	1	E09	5	9	Topoisomerase	527.5	C27H29NO10	1.01	11	5	4	CHEMBL178	DNA inhibitor, DNA topoisomerase II alpha inhibitor	COc1cccc2C(=O)c3c(O)c4C[C@](O)(C[C@H](O[C@H]5C[C@H](N)[C@H](O)[C@H](C)O5)c4c(O)c3C(=O)c12)C(=O)C	CHEMBL1806	DNA topoisomerase II alpha	CHEMBL2311221	DNA	NA	NA	NA	NA	BRD-K43389675	RNA synthesis inhibitor, topoisomerase inhibitor, DNA synthesis inhibitor, radical formation stimulant	TOP2A, TOP2B	Topoisomerase inhibitor	daunorubicin	30323	COc1cccc2C(=O)c3c(O)c4C[C@](O)(C[C@H](O[C@H]5C[C@H](N)[C@H](O)[C@H](C)O5)c4c(O)c3C(=O)c12)C(C)=O	BRD-K43389675-001-02-1	daunorubicin	30323	E09	Plate1_drugs	1
Daunorubicin HCl	0.125	0.625	daunorubicin_0.625_0.125	1	E08	5	8	Topoisomerase	527.5	C27H29NO10	1.01	11	5	4	CHEMBL178	DNA inhibitor, DNA topoisomerase II alpha inhibitor	COc1cccc2C(=O)c3c(O)c4C[C@](O)(C[C@H](O[C@H]5C[C@H](N)[C@H](O)[C@H](C)O5)c4c(O)c3C(=O)c12)C(=O)C	CHEMBL1806	DNA topoisomerase II alpha	CHEMBL2311221	DNA	NA	NA	NA	NA	BRD-K43389675	RNA synthesis inhibitor, topoisomerase inhibitor, DNA synthesis inhibitor, radical formation stimulant	TOP2A, TOP2B	Topoisomerase inhibitor	daunorubicin	30323	COc1cccc2C(=O)c3c(O)c4C[C@](O)(C[C@H](O[C@H]5C[C@H](N)[C@H](O)[C@H](C)O5)c4c(O)c3C(=O)c12)C(C)=O	BRD-K43389675-001-02-1	daunorubicin	30323	E08	Plate1_drugs	1
Daunorubicin HCl	0.25	1.25	daunorubicin_1.25_0.25	1	E07	5	7	Topoisomerase	527.5	C27H29NO10	1.01	11	5	4	CHEMBL178	DNA inhibitor, DNA topoisomerase II alpha inhibitor	COc1cccc2C(=O)c3c(O)c4C[C@](O)(C[C@H](O[C@H]5C[C@H](N)[C@H](O)[C@H](C)O5)c4c(O)c3C(=O)c12)C(=O)C	CHEMBL1806	DNA topoisomerase II alpha	CHEMBL2311221	DNA	NA	NA	NA	NA	BRD-K43389675	RNA synthesis inhibitor, topoisomerase inhibitor, DNA synthesis inhibitor, radical formation stimulant	TOP2A, TOP2B	Topoisomerase inhibitor	daunorubicin	30323	COc1cccc2C(=O)c3c(O)c4C[C@](O)(C[C@H](O[C@H]5C[C@H](N)[C@H](O)[C@H](C)O5)c4c(O)c3C(=O)c12)C(C)=O	BRD-K43389675-001-02-1	daunorubicin	30323	E07	Plate1_drugs	1
Daunorubicin HCl	0.5	2.5	daunorubicin_2.5_0.5	1	E06	5	6	Topoisomerase	527.5	C27H29NO10	1.01	11	5	4	CHEMBL178	DNA inhibitor, DNA topoisomerase II alpha inhibitor	COc1cccc2C(=O)c3c(O)c4C[C@](O)(C[C@H](O[C@H]5C[C@H](N)[C@H](O)[C@H](C)O5)c4c(O)c3C(=O)c12)C(=O)C	CHEMBL1806	DNA topoisomerase II alpha	CHEMBL2311221	DNA	NA	NA	NA	NA	BRD-K43389675	RNA synthesis inhibitor, topoisomerase inhibitor, DNA synthesis inhibitor, radical formation stimulant	TOP2A, TOP2B	Topoisomerase inhibitor	daunorubicin	30323	COc1cccc2C(=O)c3c(O)c4C[C@](O)(C[C@H](O[C@H]5C[C@H](N)[C@H](O)[C@H](C)O5)c4c(O)c3C(=O)c12)C(C)=O	BRD-K43389675-001-02-1	daunorubicin	30323	E06	Plate1_drugs	1
Daunorubicin HCl	1	5	daunorubicin_5_1	1	E04	5	4	Topoisomerase	527.5	C27H29NO10	1.01	11	5	4	CHEMBL178	DNA inhibitor, DNA topoisomerase II alpha inhibitor	COc1cccc2C(=O)c3c(O)c4C[C@](O)(C[C@H](O[C@H]5C[C@H](N)[C@H](O)[C@H](C)O5)c4c(O)c3C(=O)c12)C(=O)C	CHEMBL1806	DNA topoisomerase II alpha	CHEMBL2311221	DNA	NA	NA	NA	NA	BRD-K43389675	RNA synthesis inhibitor, topoisomerase inhibitor, DNA synthesis inhibitor, radical formation stimulant	TOP2A, TOP2B	Topoisomerase inhibitor	daunorubicin	30323	COc1cccc2C(=O)c3c(O)c4C[C@](O)(C[C@H](O[C@H]5C[C@H](N)[C@H](O)[C@H](C)O5)c4c(O)c3C(=O)c12)C(C)=O	BRD-K43389675-001-02-1	daunorubicin	30323	E04	Plate1_drugs	1
Ridaforolimus (Deforolimus, MK-8669)	0.015625	0.078125	deforolimus_0.078125_0.015625	2	M06	13	6	mTOR	990.21	C53H84NO14P	7.74	14	2	8	CHEMBL2103839	Serine/threonine-protein kinase mTOR inhibitor	CO[C@@H]1C[C@H](C[C@@H](C)[C@@H]2CC(=O)[C@H](C)\C=C(/C)\[C@@H](O)[C@@H](OC)C(=O)[C@H](C)C[C@H](C)\C=C\C=C\C=C(/C)\[C@H](C[C@@H]3CC[C@@H](C)[C@@](O)(O3)C(=O)C(=O)N4CCCC[C@H]4C(=O)O2)OC)CC[C@H]1OP(=O)(C)C	CHEMBL2842	Serine/threonine-protein kinase mTOR	NA	NA	NA	NA	NA	NA	BRD-K29733039	mTOR inhibitor, angiogenesis inhibitor, cell cycle inhibitor, immunosuppressant, protein kinase inhibitor, serine/threonine kinase inhibitor, VEGFR antagonist	MTOR	MTOR inhibitor	deforolimus	11520894	CO[C@@H]1C[C@H](C[C@@H](C)[C@@H]2CC(=O)[C@H](C)\C=C(C)\[C@@H](O)[C@@H](OC)C(=O)[C@H](C)C[C@H](C)\C=C\C=C\C=C(C)\[C@H](C[C@@H]3CC[C@@H](C)[C@@](O)(O3)C(=O)C(=O)N3CCCC[C@H]3C(=O)O2)OC)CC[C@H]1OP(C)(C)=O	BRD-K62304154-001-03-4	ridaforolimus	11520894	M06	Plate2_drugs	2
Ridaforolimus (Deforolimus, MK-8669)	0.03125	0.15625	deforolimus_0.15625_0.03125	2	M05	13	5	mTOR	990.21	C53H84NO14P	7.74	14	2	8	CHEMBL2103839	Serine/threonine-protein kinase mTOR inhibitor	CO[C@@H]1C[C@H](C[C@@H](C)[C@@H]2CC(=O)[C@H](C)\C=C(/C)\[C@@H](O)[C@@H](OC)C(=O)[C@H](C)C[C@H](C)\C=C\C=C\C=C(/C)\[C@H](C[C@@H]3CC[C@@H](C)[C@@](O)(O3)C(=O)C(=O)N4CCCC[C@H]4C(=O)O2)OC)CC[C@H]1OP(=O)(C)C	CHEMBL2842	Serine/threonine-protein kinase mTOR	NA	NA	NA	NA	NA	NA	BRD-K29733039	mTOR inhibitor, angiogenesis inhibitor, cell cycle inhibitor, immunosuppressant, protein kinase inhibitor, serine/threonine kinase inhibitor, VEGFR antagonist	MTOR	MTOR inhibitor	deforolimus	11520894	CO[C@@H]1C[C@H](C[C@@H](C)[C@@H]2CC(=O)[C@H](C)\C=C(C)\[C@@H](O)[C@@H](OC)C(=O)[C@H](C)C[C@H](C)\C=C\C=C\C=C(C)\[C@H](C[C@@H]3CC[C@@H](C)[C@@](O)(O3)C(=O)C(=O)N3CCCC[C@H]3C(=O)O2)OC)CC[C@H]1OP(C)(C)=O	BRD-K62304154-001-03-4	ridaforolimus	11520894	M05	Plate2_drugs	2
Ridaforolimus (Deforolimus, MK-8669)	0.0625	0.3125	deforolimus_0.3125_0.0625	2	M04	13	4	mTOR	990.21	C53H84NO14P	7.74	14	2	8	CHEMBL2103839	Serine/threonine-protein kinase mTOR inhibitor	CO[C@@H]1C[C@H](C[C@@H](C)[C@@H]2CC(=O)[C@H](C)\C=C(/C)\[C@@H](O)[C@@H](OC)C(=O)[C@H](C)C[C@H](C)\C=C\C=C\C=C(/C)\[C@H](C[C@@H]3CC[C@@H](C)[C@@](O)(O3)C(=O)C(=O)N4CCCC[C@H]4C(=O)O2)OC)CC[C@H]1OP(=O)(C)C	CHEMBL2842	Serine/threonine-protein kinase mTOR	NA	NA	NA	NA	NA	NA	BRD-K29733039	mTOR inhibitor, angiogenesis inhibitor, cell cycle inhibitor, immunosuppressant, protein kinase inhibitor, serine/threonine kinase inhibitor, VEGFR antagonist	MTOR	MTOR inhibitor	deforolimus	11520894	CO[C@@H]1C[C@H](C[C@@H](C)[C@@H]2CC(=O)[C@H](C)\C=C(C)\[C@@H](O)[C@@H](OC)C(=O)[C@H](C)C[C@H](C)\C=C\C=C\C=C(C)\[C@H](C[C@@H]3CC[C@@H](C)[C@@](O)(O3)C(=O)C(=O)N3CCCC[C@H]3C(=O)O2)OC)CC[C@H]1OP(C)(C)=O	BRD-K62304154-001-03-4	ridaforolimus	11520894	M04	Plate2_drugs	2
Ridaforolimus (Deforolimus, MK-8669)	0.125	0.625	deforolimus_0.625_0.125	2	M02	13	2	mTOR	990.21	C53H84NO14P	7.74	14	2	8	CHEMBL2103839	Serine/threonine-protein kinase mTOR inhibitor	CO[C@@H]1C[C@H](C[C@@H](C)[C@@H]2CC(=O)[C@H](C)\C=C(/C)\[C@@H](O)[C@@H](OC)C(=O)[C@H](C)C[C@H](C)\C=C\C=C\C=C(/C)\[C@H](C[C@@H]3CC[C@@H](C)[C@@](O)(O3)C(=O)C(=O)N4CCCC[C@H]4C(=O)O2)OC)CC[C@H]1OP(=O)(C)C	CHEMBL2842	Serine/threonine-protein kinase mTOR	NA	NA	NA	NA	NA	NA	BRD-K29733039	mTOR inhibitor, angiogenesis inhibitor, cell cycle inhibitor, immunosuppressant, protein kinase inhibitor, serine/threonine kinase inhibitor, VEGFR antagonist	MTOR	MTOR inhibitor	deforolimus	11520894	CO[C@@H]1C[C@H](C[C@@H](C)[C@@H]2CC(=O)[C@H](C)\C=C(C)\[C@@H](O)[C@@H](OC)C(=O)[C@H](C)C[C@H](C)\C=C\C=C\C=C(C)\[C@H](C[C@@H]3CC[C@@H](C)[C@@](O)(O3)C(=O)C(=O)N3CCCC[C@H]3C(=O)O2)OC)CC[C@H]1OP(C)(C)=O	BRD-K62304154-001-03-4	ridaforolimus	11520894	M02	Plate2_drugs	2
Ridaforolimus (Deforolimus, MK-8669)	0.25	1.25	deforolimus_1.25_0.25	2	L23	12	23	mTOR	990.21	C53H84NO14P	7.74	14	2	8	CHEMBL2103839	Serine/threonine-protein kinase mTOR inhibitor	CO[C@@H]1C[C@H](C[C@@H](C)[C@@H]2CC(=O)[C@H](C)\C=C(/C)\[C@@H](O)[C@@H](OC)C(=O)[C@H](C)C[C@H](C)\C=C\C=C\C=C(/C)\[C@H](C[C@@H]3CC[C@@H](C)[C@@](O)(O3)C(=O)C(=O)N4CCCC[C@H]4C(=O)O2)OC)CC[C@H]1OP(=O)(C)C	CHEMBL2842	Serine/threonine-protein kinase mTOR	NA	NA	NA	NA	NA	NA	BRD-K29733039	mTOR inhibitor, angiogenesis inhibitor, cell cycle inhibitor, immunosuppressant, protein kinase inhibitor, serine/threonine kinase inhibitor, VEGFR antagonist	MTOR	MTOR inhibitor	deforolimus	11520894	CO[C@@H]1C[C@H](C[C@@H](C)[C@@H]2CC(=O)[C@H](C)\C=C(C)\[C@@H](O)[C@@H](OC)C(=O)[C@H](C)C[C@H](C)\C=C\C=C\C=C(C)\[C@H](C[C@@H]3CC[C@@H](C)[C@@](O)(O3)C(=O)C(=O)N3CCCC[C@H]3C(=O)O2)OC)CC[C@H]1OP(C)(C)=O	BRD-K62304154-001-03-4	ridaforolimus	11520894	L23	Plate2_drugs	2
Ridaforolimus (Deforolimus, MK-8669)	0.5	2.5	deforolimus_2.5_0.5	2	L22	12	22	mTOR	990.21	C53H84NO14P	7.74	14	2	8	CHEMBL2103839	Serine/threonine-protein kinase mTOR inhibitor	CO[C@@H]1C[C@H](C[C@@H](C)[C@@H]2CC(=O)[C@H](C)\C=C(/C)\[C@@H](O)[C@@H](OC)C(=O)[C@H](C)C[C@H](C)\C=C\C=C\C=C(/C)\[C@H](C[C@@H]3CC[C@@H](C)[C@@](O)(O3)C(=O)C(=O)N4CCCC[C@H]4C(=O)O2)OC)CC[C@H]1OP(=O)(C)C	CHEMBL2842	Serine/threonine-protein kinase mTOR	NA	NA	NA	NA	NA	NA	BRD-K29733039	mTOR inhibitor, angiogenesis inhibitor, cell cycle inhibitor, immunosuppressant, protein kinase inhibitor, serine/threonine kinase inhibitor, VEGFR antagonist	MTOR	MTOR inhibitor	deforolimus	11520894	CO[C@@H]1C[C@H](C[C@@H](C)[C@@H]2CC(=O)[C@H](C)\C=C(C)\[C@@H](O)[C@@H](OC)C(=O)[C@H](C)C[C@H](C)\C=C\C=C\C=C(C)\[C@H](C[C@@H]3CC[C@@H](C)[C@@](O)(O3)C(=O)C(=O)N3CCCC[C@H]3C(=O)O2)OC)CC[C@H]1OP(C)(C)=O	BRD-K62304154-001-03-4	ridaforolimus	11520894	L22	Plate2_drugs	2
Ridaforolimus (Deforolimus, MK-8669)	1	5	deforolimus_5_1	2	L21	12	21	mTOR	990.21	C53H84NO14P	7.74	14	2	8	CHEMBL2103839	Serine/threonine-protein kinase mTOR inhibitor	CO[C@@H]1C[C@H](C[C@@H](C)[C@@H]2CC(=O)[C@H](C)\C=C(/C)\[C@@H](O)[C@@H](OC)C(=O)[C@H](C)C[C@H](C)\C=C\C=C\C=C(/C)\[C@H](C[C@@H]3CC[C@@H](C)[C@@](O)(O3)C(=O)C(=O)N4CCCC[C@H]4C(=O)O2)OC)CC[C@H]1OP(=O)(C)C	CHEMBL2842	Serine/threonine-protein kinase mTOR	NA	NA	NA	NA	NA	NA	BRD-K29733039	mTOR inhibitor, angiogenesis inhibitor, cell cycle inhibitor, immunosuppressant, protein kinase inhibitor, serine/threonine kinase inhibitor, VEGFR antagonist	MTOR	MTOR inhibitor	deforolimus	11520894	CO[C@@H]1C[C@H](C[C@@H](C)[C@@H]2CC(=O)[C@H](C)\C=C(C)\[C@@H](O)[C@@H](OC)C(=O)[C@H](C)C[C@H](C)\C=C\C=C\C=C(C)\[C@H](C[C@@H]3CC[C@@H](C)[C@@](O)(O3)C(=O)C(=O)N3CCCC[C@H]3C(=O)O2)OC)CC[C@H]1OP(C)(C)=O	BRD-K62304154-001-03-4	ridaforolimus	11520894	L21	Plate2_drugs	2
Desipramine	0.015625	0.3125	desipramine_0.3125_0.015625	2	E12	5	12	norepinephrine reuptake	266.4	C18H22N2	3.53	2	1	4	CHEMBL72	Norepinephrine transporter inhibitor	CNCCCN1c2ccccc2CCc3ccccc13	CHEMBL222	Norepinephrine transporter	NA	NA	NA	NA	NA	NA	BRD-K60762818	norepinephrine transporter inhibitor, Sodium Channel Blockers, tricyclic antidepressant (TCA)	SLC6A2, SLC6A4, ADRA1A, ADRA1B, ADRA1D, ADRA2A, ADRA2B, ADRA2C, ADRB1, ADRB2, CHRM1, CHRM2, CHRM3, CHRM4, CHRM5, DRD2, HRH1, HTR1A, HTR2A, HTR2C, SMPD1	Tricyclic antidepressant	desipramine	2995	CNCCCN1c2ccccc2CCc2ccccc12	BRD-K60762818-003-25-2	desipramine	2995	E12	Plate2_drugs	2
Desipramine	0.03125	0.625	desipramine_0.625_0.03125	2	E10	5	10	norepinephrine reuptake	266.4	C18H22N2	3.53	2	1	4	CHEMBL72	Norepinephrine transporter inhibitor	CNCCCN1c2ccccc2CCc3ccccc13	CHEMBL222	Norepinephrine transporter	NA	NA	NA	NA	NA	NA	BRD-K60762818	norepinephrine transporter inhibitor, Sodium Channel Blockers, tricyclic antidepressant (TCA)	SLC6A2, SLC6A4, ADRA1A, ADRA1B, ADRA1D, ADRA2A, ADRA2B, ADRA2C, ADRB1, ADRB2, CHRM1, CHRM2, CHRM3, CHRM4, CHRM5, DRD2, HRH1, HTR1A, HTR2A, HTR2C, SMPD1	Tricyclic antidepressant	desipramine	2995	CNCCCN1c2ccccc2CCc2ccccc12	BRD-K60762818-003-25-2	desipramine	2995	E10	Plate2_drugs	2
Desipramine	0.0625	1.25	desipramine_1.25_0.0625	2	E09	5	9	norepinephrine reuptake	266.4	C18H22N2	3.53	2	1	4	CHEMBL72	Norepinephrine transporter inhibitor	CNCCCN1c2ccccc2CCc3ccccc13	CHEMBL222	Norepinephrine transporter	NA	NA	NA	NA	NA	NA	BRD-K60762818	norepinephrine transporter inhibitor, Sodium Channel Blockers, tricyclic antidepressant (TCA)	SLC6A2, SLC6A4, ADRA1A, ADRA1B, ADRA1D, ADRA2A, ADRA2B, ADRA2C, ADRB1, ADRB2, CHRM1, CHRM2, CHRM3, CHRM4, CHRM5, DRD2, HRH1, HTR1A, HTR2A, HTR2C, SMPD1	Tricyclic antidepressant	desipramine	2995	CNCCCN1c2ccccc2CCc2ccccc12	BRD-K60762818-003-25-2	desipramine	2995	E09	Plate2_drugs	2
Desipramine	0.5	10	desipramine_10_0.5	2	E06	5	6	norepinephrine reuptake	266.4	C18H22N2	3.53	2	1	4	CHEMBL72	Norepinephrine transporter inhibitor	CNCCCN1c2ccccc2CCc3ccccc13	CHEMBL222	Norepinephrine transporter	NA	NA	NA	NA	NA	NA	BRD-K60762818	norepinephrine transporter inhibitor, Sodium Channel Blockers, tricyclic antidepressant (TCA)	SLC6A2, SLC6A4, ADRA1A, ADRA1B, ADRA1D, ADRA2A, ADRA2B, ADRA2C, ADRB1, ADRB2, CHRM1, CHRM2, CHRM3, CHRM4, CHRM5, DRD2, HRH1, HTR1A, HTR2A, HTR2C, SMPD1	Tricyclic antidepressant	desipramine	2995	CNCCCN1c2ccccc2CCc2ccccc12	BRD-K60762818-003-25-2	desipramine	2995	E06	Plate2_drugs	2
Desipramine	0.125	2.5	desipramine_2.5_0.125	2	E08	5	8	norepinephrine reuptake	266.4	C18H22N2	3.53	2	1	4	CHEMBL72	Norepinephrine transporter inhibitor	CNCCCN1c2ccccc2CCc3ccccc13	CHEMBL222	Norepinephrine transporter	NA	NA	NA	NA	NA	NA	BRD-K60762818	norepinephrine transporter inhibitor, Sodium Channel Blockers, tricyclic antidepressant (TCA)	SLC6A2, SLC6A4, ADRA1A, ADRA1B, ADRA1D, ADRA2A, ADRA2B, ADRA2C, ADRB1, ADRB2, CHRM1, CHRM2, CHRM3, CHRM4, CHRM5, DRD2, HRH1, HTR1A, HTR2A, HTR2C, SMPD1	Tricyclic antidepressant	desipramine	2995	CNCCCN1c2ccccc2CCc2ccccc12	BRD-K60762818-003-25-2	desipramine	2995	E08	Plate2_drugs	2
Desipramine	1	20	desipramine_20_1	2	E04	5	4	norepinephrine reuptake	266.4	C18H22N2	3.53	2	1	4	CHEMBL72	Norepinephrine transporter inhibitor	CNCCCN1c2ccccc2CCc3ccccc13	CHEMBL222	Norepinephrine transporter	NA	NA	NA	NA	NA	NA	BRD-K60762818	norepinephrine transporter inhibitor, Sodium Channel Blockers, tricyclic antidepressant (TCA)	SLC6A2, SLC6A4, ADRA1A, ADRA1B, ADRA1D, ADRA2A, ADRA2B, ADRA2C, ADRB1, ADRB2, CHRM1, CHRM2, CHRM3, CHRM4, CHRM5, DRD2, HRH1, HTR1A, HTR2A, HTR2C, SMPD1	Tricyclic antidepressant	desipramine	2995	CNCCCN1c2ccccc2CCc2ccccc12	BRD-K60762818-003-25-2	desipramine	2995	E04	Plate2_drugs	2
Desipramine	0.25	5	desipramine_5_0.25	2	E07	5	7	norepinephrine reuptake	266.4	C18H22N2	3.53	2	1	4	CHEMBL72	Norepinephrine transporter inhibitor	CNCCCN1c2ccccc2CCc3ccccc13	CHEMBL222	Norepinephrine transporter	NA	NA	NA	NA	NA	NA	BRD-K60762818	norepinephrine transporter inhibitor, Sodium Channel Blockers, tricyclic antidepressant (TCA)	SLC6A2, SLC6A4, ADRA1A, ADRA1B, ADRA1D, ADRA2A, ADRA2B, ADRA2C, ADRB1, ADRB2, CHRM1, CHRM2, CHRM3, CHRM4, CHRM5, DRD2, HRH1, HTR1A, HTR2A, HTR2C, SMPD1	Tricyclic antidepressant	desipramine	2995	CNCCCN1c2ccccc2CCc2ccccc12	BRD-K60762818-003-25-2	desipramine	2995	E07	Plate2_drugs	2
Digitoxin	0.015625	0.078125	digitoxin_0.078125_0.015625	2	E03	5	3	ND	764.95	C41H64O13	3.25	13	5	7	CHEMBL254219	Sodium/potassium-transporting ATPase inhibitor	C[C@H]1O[C@H](C[C@H](O)[C@@H]1O)O[C@H]2[C@@H](O)C[C@H](O[C@H]3[C@@H](O)C[C@H](O[C@H]4CC[C@@]5(C)[C@H](CC[C@@H]6[C@@H]5CC[C@]7(C)[C@H](CC[C@]67O)C8=CC(=O)OC8)C4)O[C@@H]3C)O[C@@H]2C	CHEMBL2095186	Sodium/potassium-transporting ATPase	NA	NA	NA	NA	NA	NA	BRD-A93236127	ATPase inhibitor	ATP1A1	ATPase inhibitor	digitoxin	5702041	C[C@H]1O[C@H](C[C@H](O)[C@@H]1O)O[C@H]1[C@@H](O)C[C@H](O[C@H]2[C@@H](O)C[C@H](O[C@H]3CC[C@@]4(C)[C@H](CCC5C4CC[C@]4(C)[C@H](CC[C@]54O)C4=CC(=O)OC4)C3)O[C@@H]2C)O[C@@H]1C	BRD-A93236127-001-04-5	digitoxin	441207	E03	Plate2_drugs	2
Digitoxin	0.03125	0.15625	digitoxin_0.15625_0.03125	2	E02	5	2	ND	764.95	C41H64O13	3.25	13	5	7	CHEMBL254219	Sodium/potassium-transporting ATPase inhibitor	C[C@H]1O[C@H](C[C@H](O)[C@@H]1O)O[C@H]2[C@@H](O)C[C@H](O[C@H]3[C@@H](O)C[C@H](O[C@H]4CC[C@@]5(C)[C@H](CC[C@@H]6[C@@H]5CC[C@]7(C)[C@H](CC[C@]67O)C8=CC(=O)OC8)C4)O[C@@H]3C)O[C@@H]2C	CHEMBL2095186	Sodium/potassium-transporting ATPase	NA	NA	NA	NA	NA	NA	BRD-A93236127	ATPase inhibitor	ATP1A1	ATPase inhibitor	digitoxin	5702041	C[C@H]1O[C@H](C[C@H](O)[C@@H]1O)O[C@H]1[C@@H](O)C[C@H](O[C@H]2[C@@H](O)C[C@H](O[C@H]3CC[C@@]4(C)[C@H](CCC5C4CC[C@]4(C)[C@H](CC[C@]54O)C4=CC(=O)OC4)C3)O[C@@H]2C)O[C@@H]1C	BRD-A93236127-001-04-5	digitoxin	441207	E02	Plate2_drugs	2
Digitoxin	0.0625	0.3125	digitoxin_0.3125_0.0625	2	D23	4	23	ND	764.95	C41H64O13	3.25	13	5	7	CHEMBL254219	Sodium/potassium-transporting ATPase inhibitor	C[C@H]1O[C@H](C[C@H](O)[C@@H]1O)O[C@H]2[C@@H](O)C[C@H](O[C@H]3[C@@H](O)C[C@H](O[C@H]4CC[C@@]5(C)[C@H](CC[C@@H]6[C@@H]5CC[C@]7(C)[C@H](CC[C@]67O)C8=CC(=O)OC8)C4)O[C@@H]3C)O[C@@H]2C	CHEMBL2095186	Sodium/potassium-transporting ATPase	NA	NA	NA	NA	NA	NA	BRD-A93236127	ATPase inhibitor	ATP1A1	ATPase inhibitor	digitoxin	5702041	C[C@H]1O[C@H](C[C@H](O)[C@@H]1O)O[C@H]1[C@@H](O)C[C@H](O[C@H]2[C@@H](O)C[C@H](O[C@H]3CC[C@@]4(C)[C@H](CCC5C4CC[C@]4(C)[C@H](CC[C@]54O)C4=CC(=O)OC4)C3)O[C@@H]2C)O[C@@H]1C	BRD-A93236127-001-04-5	digitoxin	441207	D23	Plate2_drugs	2
Digitoxin	0.125	0.625	digitoxin_0.625_0.125	2	D21	4	21	ND	764.95	C41H64O13	3.25	13	5	7	CHEMBL254219	Sodium/potassium-transporting ATPase inhibitor	C[C@H]1O[C@H](C[C@H](O)[C@@H]1O)O[C@H]2[C@@H](O)C[C@H](O[C@H]3[C@@H](O)C[C@H](O[C@H]4CC[C@@]5(C)[C@H](CC[C@@H]6[C@@H]5CC[C@]7(C)[C@H](CC[C@]67O)C8=CC(=O)OC8)C4)O[C@@H]3C)O[C@@H]2C	CHEMBL2095186	Sodium/potassium-transporting ATPase	NA	NA	NA	NA	NA	NA	BRD-A93236127	ATPase inhibitor	ATP1A1	ATPase inhibitor	digitoxin	5702041	C[C@H]1O[C@H](C[C@H](O)[C@@H]1O)O[C@H]1[C@@H](O)C[C@H](O[C@H]2[C@@H](O)C[C@H](O[C@H]3CC[C@@]4(C)[C@H](CCC5C4CC[C@]4(C)[C@H](CC[C@]54O)C4=CC(=O)OC4)C3)O[C@@H]2C)O[C@@H]1C	BRD-A93236127-001-04-5	digitoxin	441207	D21	Plate2_drugs	2
Digitoxin	0.25	1.25	digitoxin_1.25_0.25	2	D20	4	20	ND	764.95	C41H64O13	3.25	13	5	7	CHEMBL254219	Sodium/potassium-transporting ATPase inhibitor	C[C@H]1O[C@H](C[C@H](O)[C@@H]1O)O[C@H]2[C@@H](O)C[C@H](O[C@H]3[C@@H](O)C[C@H](O[C@H]4CC[C@@]5(C)[C@H](CC[C@@H]6[C@@H]5CC[C@]7(C)[C@H](CC[C@]67O)C8=CC(=O)OC8)C4)O[C@@H]3C)O[C@@H]2C	CHEMBL2095186	Sodium/potassium-transporting ATPase	NA	NA	NA	NA	NA	NA	BRD-A93236127	ATPase inhibitor	ATP1A1	ATPase inhibitor	digitoxin	5702041	C[C@H]1O[C@H](C[C@H](O)[C@@H]1O)O[C@H]1[C@@H](O)C[C@H](O[C@H]2[C@@H](O)C[C@H](O[C@H]3CC[C@@]4(C)[C@H](CCC5C4CC[C@]4(C)[C@H](CC[C@]54O)C4=CC(=O)OC4)C3)O[C@@H]2C)O[C@@H]1C	BRD-A93236127-001-04-5	digitoxin	441207	D20	Plate2_drugs	2
Digitoxin	0.5	2.5	digitoxin_2.5_0.5	2	D19	4	19	ND	764.95	C41H64O13	3.25	13	5	7	CHEMBL254219	Sodium/potassium-transporting ATPase inhibitor	C[C@H]1O[C@H](C[C@H](O)[C@@H]1O)O[C@H]2[C@@H](O)C[C@H](O[C@H]3[C@@H](O)C[C@H](O[C@H]4CC[C@@]5(C)[C@H](CC[C@@H]6[C@@H]5CC[C@]7(C)[C@H](CC[C@]67O)C8=CC(=O)OC8)C4)O[C@@H]3C)O[C@@H]2C	CHEMBL2095186	Sodium/potassium-transporting ATPase	NA	NA	NA	NA	NA	NA	BRD-A93236127	ATPase inhibitor	ATP1A1	ATPase inhibitor	digitoxin	5702041	C[C@H]1O[C@H](C[C@H](O)[C@@H]1O)O[C@H]1[C@@H](O)C[C@H](O[C@H]2[C@@H](O)C[C@H](O[C@H]3CC[C@@]4(C)[C@H](CCC5C4CC[C@]4(C)[C@H](CC[C@]54O)C4=CC(=O)OC4)C3)O[C@@H]2C)O[C@@H]1C	BRD-A93236127-001-04-5	digitoxin	441207	D19	Plate2_drugs	2
Digitoxin	1	5	digitoxin_5_1	2	D18	4	18	ND	764.95	C41H64O13	3.25	13	5	7	CHEMBL254219	Sodium/potassium-transporting ATPase inhibitor	C[C@H]1O[C@H](C[C@H](O)[C@@H]1O)O[C@H]2[C@@H](O)C[C@H](O[C@H]3[C@@H](O)C[C@H](O[C@H]4CC[C@@]5(C)[C@H](CC[C@@H]6[C@@H]5CC[C@]7(C)[C@H](CC[C@]67O)C8=CC(=O)OC8)C4)O[C@@H]3C)O[C@@H]2C	CHEMBL2095186	Sodium/potassium-transporting ATPase	NA	NA	NA	NA	NA	NA	BRD-A93236127	ATPase inhibitor	ATP1A1	ATPase inhibitor	digitoxin	5702041	C[C@H]1O[C@H](C[C@H](O)[C@@H]1O)O[C@H]1[C@@H](O)C[C@H](O[C@H]2[C@@H](O)C[C@H](O[C@H]3CC[C@@]4(C)[C@H](CCC5C4CC[C@]4(C)[C@H](CC[C@]54O)C4=CC(=O)OC4)C3)O[C@@H]2C)O[C@@H]1C	BRD-A93236127-001-04-5	digitoxin	441207	D18	Plate2_drugs	2
Doxorubicin	0.015625	0.078125	doxorubicin_0.078125_0.015625	1	M06	13	6	Topo II	543.5	C27H29NO11	0	12	6	5	CHEMBL53463	DNA inhibitor, DNA topoisomerase II alpha inhibitor	COc1cccc2C(=O)c3c(O)c4C[C@](O)(C[C@H](O[C@H]5C[C@H](N)[C@H](O)[C@H](C)O5)c4c(O)c3C(=O)c12)C(=O)CO	CHEMBL1806	DNA topoisomerase II alpha	CHEMBL2311221	DNA	NA	NA	NA	NA	BRD-K92093830	topoisomerase inhibitor, DNA intercalating drug	TOP2A	Topoisomerase inhibitor	doxorubicin	31703	COc1cccc2C(=O)c3c(O)c4C[C@](O)(C[C@H](O[C@H]5C[C@H](N)[C@H](O)[C@H](C)O5)c4c(O)c3C(=O)c12)C(=O)CO	BRD-K92093830-003-33-2	doxorubicin	31703	M06	Plate1_drugs	1
Doxorubicin	0.03125	0.15625	doxorubicin_0.15625_0.03125	1	M05	13	5	Topo II	543.5	C27H29NO11	0	12	6	5	CHEMBL53463	DNA inhibitor, DNA topoisomerase II alpha inhibitor	COc1cccc2C(=O)c3c(O)c4C[C@](O)(C[C@H](O[C@H]5C[C@H](N)[C@H](O)[C@H](C)O5)c4c(O)c3C(=O)c12)C(=O)CO	CHEMBL1806	DNA topoisomerase II alpha	CHEMBL2311221	DNA	NA	NA	NA	NA	BRD-K92093830	topoisomerase inhibitor, DNA intercalating drug	TOP2A	Topoisomerase inhibitor	doxorubicin	31703	COc1cccc2C(=O)c3c(O)c4C[C@](O)(C[C@H](O[C@H]5C[C@H](N)[C@H](O)[C@H](C)O5)c4c(O)c3C(=O)c12)C(=O)CO	BRD-K92093830-003-33-2	doxorubicin	31703	M05	Plate1_drugs	1
Doxorubicin	0.0625	0.3125	doxorubicin_0.3125_0.0625	1	M04	13	4	Topo II	543.5	C27H29NO11	0	12	6	5	CHEMBL53463	DNA inhibitor, DNA topoisomerase II alpha inhibitor	COc1cccc2C(=O)c3c(O)c4C[C@](O)(C[C@H](O[C@H]5C[C@H](N)[C@H](O)[C@H](C)O5)c4c(O)c3C(=O)c12)C(=O)CO	CHEMBL1806	DNA topoisomerase II alpha	CHEMBL2311221	DNA	NA	NA	NA	NA	BRD-K92093830	topoisomerase inhibitor, DNA intercalating drug	TOP2A	Topoisomerase inhibitor	doxorubicin	31703	COc1cccc2C(=O)c3c(O)c4C[C@](O)(C[C@H](O[C@H]5C[C@H](N)[C@H](O)[C@H](C)O5)c4c(O)c3C(=O)c12)C(=O)CO	BRD-K92093830-003-33-2	doxorubicin	31703	M04	Plate1_drugs	1
Doxorubicin	0.125	0.625	doxorubicin_0.625_0.125	1	M02	13	2	Topo II	543.5	C27H29NO11	0	12	6	5	CHEMBL53463	DNA inhibitor, DNA topoisomerase II alpha inhibitor	COc1cccc2C(=O)c3c(O)c4C[C@](O)(C[C@H](O[C@H]5C[C@H](N)[C@H](O)[C@H](C)O5)c4c(O)c3C(=O)c12)C(=O)CO	CHEMBL1806	DNA topoisomerase II alpha	CHEMBL2311221	DNA	NA	NA	NA	NA	BRD-K92093830	topoisomerase inhibitor, DNA intercalating drug	TOP2A	Topoisomerase inhibitor	doxorubicin	31703	COc1cccc2C(=O)c3c(O)c4C[C@](O)(C[C@H](O[C@H]5C[C@H](N)[C@H](O)[C@H](C)O5)c4c(O)c3C(=O)c12)C(=O)CO	BRD-K92093830-003-33-2	doxorubicin	31703	M02	Plate1_drugs	1
Doxorubicin	0.25	1.25	doxorubicin_1.25_0.25	1	L23	12	23	Topo II	543.5	C27H29NO11	0	12	6	5	CHEMBL53463	DNA inhibitor, DNA topoisomerase II alpha inhibitor	COc1cccc2C(=O)c3c(O)c4C[C@](O)(C[C@H](O[C@H]5C[C@H](N)[C@H](O)[C@H](C)O5)c4c(O)c3C(=O)c12)C(=O)CO	CHEMBL1806	DNA topoisomerase II alpha	CHEMBL2311221	DNA	NA	NA	NA	NA	BRD-K92093830	topoisomerase inhibitor, DNA intercalating drug	TOP2A	Topoisomerase inhibitor	doxorubicin	31703	COc1cccc2C(=O)c3c(O)c4C[C@](O)(C[C@H](O[C@H]5C[C@H](N)[C@H](O)[C@H](C)O5)c4c(O)c3C(=O)c12)C(=O)CO	BRD-K92093830-003-33-2	doxorubicin	31703	L23	Plate1_drugs	1
Doxorubicin	0.5	2.5	doxorubicin_2.5_0.5	1	L22	12	22	Topo II	543.5	C27H29NO11	0	12	6	5	CHEMBL53463	DNA inhibitor, DNA topoisomerase II alpha inhibitor	COc1cccc2C(=O)c3c(O)c4C[C@](O)(C[C@H](O[C@H]5C[C@H](N)[C@H](O)[C@H](C)O5)c4c(O)c3C(=O)c12)C(=O)CO	CHEMBL1806	DNA topoisomerase II alpha	CHEMBL2311221	DNA	NA	NA	NA	NA	BRD-K92093830	topoisomerase inhibitor, DNA intercalating drug	TOP2A	Topoisomerase inhibitor	doxorubicin	31703	COc1cccc2C(=O)c3c(O)c4C[C@](O)(C[C@H](O[C@H]5C[C@H](N)[C@H](O)[C@H](C)O5)c4c(O)c3C(=O)c12)C(=O)CO	BRD-K92093830-003-33-2	doxorubicin	31703	L22	Plate1_drugs	1
Doxorubicin	1	5	doxorubicin_5_1	1	L21	12	21	Topo II	543.5	C27H29NO11	0	12	6	5	CHEMBL53463	DNA inhibitor, DNA topoisomerase II alpha inhibitor	COc1cccc2C(=O)c3c(O)c4C[C@](O)(C[C@H](O[C@H]5C[C@H](N)[C@H](O)[C@H](C)O5)c4c(O)c3C(=O)c12)C(=O)CO	CHEMBL1806	DNA topoisomerase II alpha	CHEMBL2311221	DNA	NA	NA	NA	NA	BRD-K92093830	topoisomerase inhibitor, DNA intercalating drug	TOP2A	Topoisomerase inhibitor	doxorubicin	31703	COc1cccc2C(=O)c3c(O)c4C[C@](O)(C[C@H](O[C@H]5C[C@H](N)[C@H](O)[C@H](C)O5)c4c(O)c3C(=O)c12)C(=O)CO	BRD-K92093830-003-33-2	doxorubicin	31703	L21	Plate1_drugs	1
DTT	0.015625	0.3125	DTT_0.3125_0.015625	2	G18	7	18	ND	154.3	C4H10O2S2	-0.43	4	4	3	CHEMBL47903	ND	OC(CS)C(O)CS	protein folding ER stress	protein folding ER stress	NA	NA	NA	NA	NA	NA	NA	NA	NA	NA	NA	NA	NA	NA	dithiothreitol	439196	G18	Plate2_drugs	2
DTT	0.03125	0.625	DTT_0.625_0.03125	2	G17	7	17	ND	154.3	C4H10O2S2	-0.43	4	4	3	CHEMBL47903	ND	OC(CS)C(O)CS	protein folding ER stress	protein folding ER stress	NA	NA	NA	NA	NA	NA	NA	NA	NA	NA	NA	NA	NA	NA	dithiothreitol	439196	G17	Plate2_drugs	2
DTT	0.0625	1.25	DTT_1.25_0.0625	2	G16	7	16	ND	154.3	C4H10O2S2	-0.43	4	4	3	CHEMBL47903	ND	OC(CS)C(O)CS	protein folding ER stress	protein folding ER stress	NA	NA	NA	NA	NA	NA	NA	NA	NA	NA	NA	NA	NA	NA	dithiothreitol	439196	G16	Plate2_drugs	2
DTT	0.5	10	DTT_10_0.5	2	G12	7	12	ND	154.3	C4H10O2S2	-0.43	4	4	3	CHEMBL47903	ND	OC(CS)C(O)CS	protein folding ER stress	protein folding ER stress	NA	NA	NA	NA	NA	NA	NA	NA	NA	NA	NA	NA	NA	NA	dithiothreitol	439196	G12	Plate2_drugs	2
DTT	0.125	2.5	DTT_2.5_0.125	2	G15	7	15	ND	154.3	C4H10O2S2	-0.43	4	4	3	CHEMBL47903	ND	OC(CS)C(O)CS	protein folding ER stress	protein folding ER stress	NA	NA	NA	NA	NA	NA	NA	NA	NA	NA	NA	NA	NA	NA	dithiothreitol	439196	G15	Plate2_drugs	2
DTT	1	20	DTT_20_1	2	G11	7	11	ND	154.3	C4H10O2S2	-0.43	4	4	3	CHEMBL47903	ND	OC(CS)C(O)CS	protein folding ER stress	protein folding ER stress	NA	NA	NA	NA	NA	NA	NA	NA	NA	NA	NA	NA	NA	NA	dithiothreitol	439196	G11	Plate2_drugs	2
DTT	0.25	5	DTT_5_0.25	2	G14	7	14	ND	154.3	C4H10O2S2	-0.43	4	4	3	CHEMBL47903	ND	OC(CS)C(O)CS	protein folding ER stress	protein folding ER stress	NA	NA	NA	NA	NA	NA	NA	NA	NA	NA	NA	NA	NA	NA	dithiothreitol	439196	G14	Plate2_drugs	2
Dynasore	0.015625	0.3125	dynasore_0.3125_0.015625	1	J12	10	12	Dynamin1/2	322.31	C18H14N2O4	2.72	5	4	3	CHEMBL1209885	ND	Oc1ccc(\C=N\NC(=O)c2cc3ccccc3cc2O)cc1O	CHEMBL4958	Dynamin-1	Dynamin-2	CHEMBL5812	NA	NA	NA	NA	BRD-K87718015	NA	NA	NA	dynasore	NA	Oc1ccc(\C=N\NC(=O)c2cc3ccccc3cc2O)cc1O	BRD-K87718015-001-01-9	dynasore	5717066	J12	Plate1_drugs	1
Dynasore	0.03125	0.625	dynasore_0.625_0.03125	1	J11	10	11	Dynamin1/2	322.31	C18H14N2O4	2.72	5	4	3	CHEMBL1209885	ND	Oc1ccc(\C=N\NC(=O)c2cc3ccccc3cc2O)cc1O	CHEMBL4958	Dynamin-1	Dynamin-2	CHEMBL5812	NA	NA	NA	NA	BRD-K87718015	NA	NA	NA	dynasore	NA	Oc1ccc(\C=N\NC(=O)c2cc3ccccc3cc2O)cc1O	BRD-K87718015-001-01-9	dynasore	5717066	J11	Plate1_drugs	1
Dynasore	0.0625	1.25	dynasore_1.25_0.0625	1	J09	10	9	Dynamin1/2	322.31	C18H14N2O4	2.72	5	4	3	CHEMBL1209885	ND	Oc1ccc(\C=N\NC(=O)c2cc3ccccc3cc2O)cc1O	CHEMBL4958	Dynamin-1	Dynamin-2	CHEMBL5812	NA	NA	NA	NA	BRD-K87718015	NA	NA	NA	dynasore	NA	Oc1ccc(\C=N\NC(=O)c2cc3ccccc3cc2O)cc1O	BRD-K87718015-001-01-9	dynasore	5717066	J09	Plate1_drugs	1
Dynasore	0.5	10	dynasore_10_0.5	1	J06	10	6	Dynamin1/2	322.31	C18H14N2O4	2.72	5	4	3	CHEMBL1209885	ND	Oc1ccc(\C=N\NC(=O)c2cc3ccccc3cc2O)cc1O	CHEMBL4958	Dynamin-1	Dynamin-2	CHEMBL5812	NA	NA	NA	NA	BRD-K87718015	NA	NA	NA	dynasore	NA	Oc1ccc(\C=N\NC(=O)c2cc3ccccc3cc2O)cc1O	BRD-K87718015-001-01-9	dynasore	5717066	J06	Plate1_drugs	1
Dynasore	0.125	2.5	dynasore_2.5_0.125	1	J08	10	8	Dynamin1/2	322.31	C18H14N2O4	2.72	5	4	3	CHEMBL1209885	ND	Oc1ccc(\C=N\NC(=O)c2cc3ccccc3cc2O)cc1O	CHEMBL4958	Dynamin-1	Dynamin-2	CHEMBL5812	NA	NA	NA	NA	BRD-K87718015	NA	NA	NA	dynasore	NA	Oc1ccc(\C=N\NC(=O)c2cc3ccccc3cc2O)cc1O	BRD-K87718015-001-01-9	dynasore	5717066	J08	Plate1_drugs	1
Dynasore	1	20	dynasore_20_1	1	J04	10	4	Dynamin1/2	322.31	C18H14N2O4	2.72	5	4	3	CHEMBL1209885	ND	Oc1ccc(\C=N\NC(=O)c2cc3ccccc3cc2O)cc1O	CHEMBL4958	Dynamin-1	Dynamin-2	CHEMBL5812	NA	NA	NA	NA	BRD-K87718015	NA	NA	NA	dynasore	NA	Oc1ccc(\C=N\NC(=O)c2cc3ccccc3cc2O)cc1O	BRD-K87718015-001-01-9	dynasore	5717066	J04	Plate1_drugs	1
Dynasore	0.25	5	dynasore_5_0.25	1	J07	10	7	Dynamin1/2	322.31	C18H14N2O4	2.72	5	4	3	CHEMBL1209885	ND	Oc1ccc(\C=N\NC(=O)c2cc3ccccc3cc2O)cc1O	CHEMBL4958	Dynamin-1	Dynamin-2	CHEMBL5812	NA	NA	NA	NA	BRD-K87718015	NA	NA	NA	dynasore	NA	Oc1ccc(\C=N\NC(=O)c2cc3ccccc3cc2O)cc1O	BRD-K87718015-001-01-9	dynasore	5717066	J07	Plate1_drugs	1
Eliglustat	0.015625	0.3125	eliglustat_0.3125_0.015625	1	J03	10	3	ND	404.6	C23H36N2O4	3.43	5	2	11	CHEMBL2110588	Ceramide glucosyltransferase inhibitor	CCCCCCCC(=O)N[C@H](CN1CCCC1)[C@H](O)c2ccc3OCCOc3c2	CHEMBL2063	Ceramide glucosyltransferase	NA	NA	NA	NA	NA	NA	NA	NA	NA	NA	NA	NA	NA	NA	NA	NA	J03	Plate1_drugs	1
Eliglustat	0.03125	0.625	eliglustat_0.625_0.03125	1	J02	10	2	ND	404.6	C23H36N2O4	3.43	5	2	11	CHEMBL2110588	Ceramide glucosyltransferase inhibitor	CCCCCCCC(=O)N[C@H](CN1CCCC1)[C@H](O)c2ccc3OCCOc3c2	CHEMBL2063	Ceramide glucosyltransferase	NA	NA	NA	NA	NA	NA	NA	NA	NA	NA	NA	NA	NA	NA	NA	NA	J02	Plate1_drugs	1
Eliglustat	0.0625	1.25	eliglustat_1.25_0.0625	1	I23	9	23	ND	404.6	C23H36N2O4	3.43	5	2	11	CHEMBL2110588	Ceramide glucosyltransferase inhibitor	CCCCCCCC(=O)N[C@H](CN1CCCC1)[C@H](O)c2ccc3OCCOc3c2	CHEMBL2063	Ceramide glucosyltransferase	NA	NA	NA	NA	NA	NA	NA	NA	NA	NA	NA	NA	NA	NA	NA	NA	I23	Plate1_drugs	1
Eliglustat	0.5	10	eliglustat_10_0.5	1	I19	9	19	ND	404.6	C23H36N2O4	3.43	5	2	11	CHEMBL2110588	Ceramide glucosyltransferase inhibitor	CCCCCCCC(=O)N[C@H](CN1CCCC1)[C@H](O)c2ccc3OCCOc3c2	CHEMBL2063	Ceramide glucosyltransferase	NA	NA	NA	NA	NA	NA	NA	NA	NA	NA	NA	NA	NA	NA	NA	NA	I19	Plate1_drugs	1
Eliglustat	0.125	2.5	eliglustat_2.5_0.125	1	I22	9	22	ND	404.6	C23H36N2O4	3.43	5	2	11	CHEMBL2110588	Ceramide glucosyltransferase inhibitor	CCCCCCCC(=O)N[C@H](CN1CCCC1)[C@H](O)c2ccc3OCCOc3c2	CHEMBL2063	Ceramide glucosyltransferase	NA	NA	NA	NA	NA	NA	NA	NA	NA	NA	NA	NA	NA	NA	NA	NA	I22	Plate1_drugs	1
Eliglustat	1	20	eliglustat_20_1	1	I18	9	18	ND	404.6	C23H36N2O4	3.43	5	2	11	CHEMBL2110588	Ceramide glucosyltransferase inhibitor	CCCCCCCC(=O)N[C@H](CN1CCCC1)[C@H](O)c2ccc3OCCOc3c2	CHEMBL2063	Ceramide glucosyltransferase	NA	NA	NA	NA	NA	NA	NA	NA	NA	NA	NA	NA	NA	NA	NA	NA	I18	Plate1_drugs	1
Eliglustat	0.25	5	eliglustat_5_0.25	1	I20	9	20	ND	404.6	C23H36N2O4	3.43	5	2	11	CHEMBL2110588	Ceramide glucosyltransferase inhibitor	CCCCCCCC(=O)N[C@H](CN1CCCC1)[C@H](O)c2ccc3OCCOc3c2	CHEMBL2063	Ceramide glucosyltransferase	NA	NA	NA	NA	NA	NA	NA	NA	NA	NA	NA	NA	NA	NA	NA	NA	I20	Plate1_drugs	1
Emetine	0.015625	0.3125	emetine_0.3125_0.015625	2	D17	4	17	ND	480.7	C29H40N2O4	4.94	6	1	7	CHEMBL50588	ND	CC[C@H]1CN2CCc3cc(OC)c(OC)cc3[C@@H]2C[C@@H]1C[C@H]4NCCc5cc(OC)c(OC)cc45	CHEMBL3987582	80S Ribosome	NA	NA	NA	NA	NA	NA	BRD-A25687296	protein synthesis inhibitor	RPS2	Protein synthesis inhibitor	emetine	10219	CC[C@H]1CN2CCc3cc(OC)c(OC)cc3C2C[C@@H]1CC1NCCc2cc(OC)c(OC)cc12	BRD-A25687296-300-04-3	emetine	10219	D17	Plate2_drugs	2
Emetine	0.03125	0.625	emetine_0.625_0.03125	2	D15	4	15	ND	480.7	C29H40N2O4	4.94	6	1	7	CHEMBL50588	ND	CC[C@H]1CN2CCc3cc(OC)c(OC)cc3[C@@H]2C[C@@H]1C[C@H]4NCCc5cc(OC)c(OC)cc45	CHEMBL3987582	80S Ribosome	NA	NA	NA	NA	NA	NA	BRD-A25687296	protein synthesis inhibitor	RPS2	Protein synthesis inhibitor	emetine	10219	CC[C@H]1CN2CCc3cc(OC)c(OC)cc3C2C[C@@H]1CC1NCCc2cc(OC)c(OC)cc12	BRD-A25687296-300-04-3	emetine	10219	D15	Plate2_drugs	2
Emetine	0.0625	1.25	emetine_1.25_0.0625	2	D14	4	14	ND	480.7	C29H40N2O4	4.94	6	1	7	CHEMBL50588	ND	CC[C@H]1CN2CCc3cc(OC)c(OC)cc3[C@@H]2C[C@@H]1C[C@H]4NCCc5cc(OC)c(OC)cc45	CHEMBL3987582	80S Ribosome	NA	NA	NA	NA	NA	NA	BRD-A25687296	protein synthesis inhibitor	RPS2	Protein synthesis inhibitor	emetine	10219	CC[C@H]1CN2CCc3cc(OC)c(OC)cc3C2C[C@@H]1CC1NCCc2cc(OC)c(OC)cc12	BRD-A25687296-300-04-3	emetine	10219	D14	Plate2_drugs	2
Emetine	0.5	10	emetine_10_0.5	2	D11	4	11	ND	480.7	C29H40N2O4	4.94	6	1	7	CHEMBL50588	ND	CC[C@H]1CN2CCc3cc(OC)c(OC)cc3[C@@H]2C[C@@H]1C[C@H]4NCCc5cc(OC)c(OC)cc45	CHEMBL3987582	80S Ribosome	NA	NA	NA	NA	NA	NA	BRD-A25687296	protein synthesis inhibitor	RPS2	Protein synthesis inhibitor	emetine	10219	CC[C@H]1CN2CCc3cc(OC)c(OC)cc3C2C[C@@H]1CC1NCCc2cc(OC)c(OC)cc12	BRD-A25687296-300-04-3	emetine	10219	D11	Plate2_drugs	2
Emetine	0.125	2.5	emetine_2.5_0.125	2	D13	4	13	ND	480.7	C29H40N2O4	4.94	6	1	7	CHEMBL50588	ND	CC[C@H]1CN2CCc3cc(OC)c(OC)cc3[C@@H]2C[C@@H]1C[C@H]4NCCc5cc(OC)c(OC)cc45	CHEMBL3987582	80S Ribosome	NA	NA	NA	NA	NA	NA	BRD-A25687296	protein synthesis inhibitor	RPS2	Protein synthesis inhibitor	emetine	10219	CC[C@H]1CN2CCc3cc(OC)c(OC)cc3C2C[C@@H]1CC1NCCc2cc(OC)c(OC)cc12	BRD-A25687296-300-04-3	emetine	10219	D13	Plate2_drugs	2
Emetine	1	20	emetine_20_1	2	D09	4	9	ND	480.7	C29H40N2O4	4.94	6	1	7	CHEMBL50588	ND	CC[C@H]1CN2CCc3cc(OC)c(OC)cc3[C@@H]2C[C@@H]1C[C@H]4NCCc5cc(OC)c(OC)cc45	CHEMBL3987582	80S Ribosome	NA	NA	NA	NA	NA	NA	BRD-A25687296	protein synthesis inhibitor	RPS2	Protein synthesis inhibitor	emetine	10219	CC[C@H]1CN2CCc3cc(OC)c(OC)cc3C2C[C@@H]1CC1NCCc2cc(OC)c(OC)cc12	BRD-A25687296-300-04-3	emetine	10219	D09	Plate2_drugs	2
Emetine	0.25	5	emetine_5_0.25	2	D12	4	12	ND	480.7	C29H40N2O4	4.94	6	1	7	CHEMBL50588	ND	CC[C@H]1CN2CCc3cc(OC)c(OC)cc3[C@@H]2C[C@@H]1C[C@H]4NCCc5cc(OC)c(OC)cc45	CHEMBL3987582	80S Ribosome	NA	NA	NA	NA	NA	NA	BRD-A25687296	protein synthesis inhibitor	RPS2	Protein synthesis inhibitor	emetine	10219	CC[C@H]1CN2CCc3cc(OC)c(OC)cc3C2C[C@@H]1CC1NCCc2cc(OC)c(OC)cc12	BRD-A25687296-300-04-3	emetine	10219	D12	Plate2_drugs	2
Erastin	0.015625	0.3125	erastin_0.3125_0.015625	1	G18	7	18	Ferroptosis	547.04	C30H31ClN4O4	4.72	7	0	8	CHEMBL401989	ND	CCOc1ccccc1N2C(=O)c3ccccc3N=C2C(C)N4CCN(CC4)C(=O)COc5ccc(Cl)cc5	CHEMBL6190	Voltage-dependent anion-selective channel protein 2	NA	NA	NA	NA	NA	NA	BRD-A25004090	anion channel modulator, ion channel antagonist	VDAC2	NA	erastin	11214940	CCOc1ccccc1-n1c(=O)c2ccccc2nc1C(C)N1CCN(CC1)C(=O)COc1ccc(Cl)cc1	BRD-A25004090-001-08-4	NA	NA	G18	Plate1_drugs	1
Erastin	0.03125	0.625	erastin_0.625_0.03125	1	G17	7	17	Ferroptosis	547.04	C30H31ClN4O4	4.72	7	0	8	CHEMBL401989	ND	CCOc1ccccc1N2C(=O)c3ccccc3N=C2C(C)N4CCN(CC4)C(=O)COc5ccc(Cl)cc5	CHEMBL6190	Voltage-dependent anion-selective channel protein 2	NA	NA	NA	NA	NA	NA	BRD-A25004090	anion channel modulator, ion channel antagonist	VDAC2	NA	erastin	11214940	CCOc1ccccc1-n1c(=O)c2ccccc2nc1C(C)N1CCN(CC1)C(=O)COc1ccc(Cl)cc1	BRD-A25004090-001-08-4	NA	NA	G17	Plate1_drugs	1
Erastin	0.0625	1.25	erastin_1.25_0.0625	1	G16	7	16	Ferroptosis	547.04	C30H31ClN4O4	4.72	7	0	8	CHEMBL401989	ND	CCOc1ccccc1N2C(=O)c3ccccc3N=C2C(C)N4CCN(CC4)C(=O)COc5ccc(Cl)cc5	CHEMBL6190	Voltage-dependent anion-selective channel protein 2	NA	NA	NA	NA	NA	NA	BRD-A25004090	anion channel modulator, ion channel antagonist	VDAC2	NA	erastin	11214940	CCOc1ccccc1-n1c(=O)c2ccccc2nc1C(C)N1CCN(CC1)C(=O)COc1ccc(Cl)cc1	BRD-A25004090-001-08-4	NA	NA	G16	Plate1_drugs	1
Erastin	0.5	10	erastin_10_0.5	1	G12	7	12	Ferroptosis	547.04	C30H31ClN4O4	4.72	7	0	8	CHEMBL401989	ND	CCOc1ccccc1N2C(=O)c3ccccc3N=C2C(C)N4CCN(CC4)C(=O)COc5ccc(Cl)cc5	CHEMBL6190	Voltage-dependent anion-selective channel protein 2	NA	NA	NA	NA	NA	NA	BRD-A25004090	anion channel modulator, ion channel antagonist	VDAC2	NA	erastin	11214940	CCOc1ccccc1-n1c(=O)c2ccccc2nc1C(C)N1CCN(CC1)C(=O)COc1ccc(Cl)cc1	BRD-A25004090-001-08-4	NA	NA	G12	Plate1_drugs	1
Erastin	0.125	2.5	erastin_2.5_0.125	1	G15	7	15	Ferroptosis	547.04	C30H31ClN4O4	4.72	7	0	8	CHEMBL401989	ND	CCOc1ccccc1N2C(=O)c3ccccc3N=C2C(C)N4CCN(CC4)C(=O)COc5ccc(Cl)cc5	CHEMBL6190	Voltage-dependent anion-selective channel protein 2	NA	NA	NA	NA	NA	NA	BRD-A25004090	anion channel modulator, ion channel antagonist	VDAC2	NA	erastin	11214940	CCOc1ccccc1-n1c(=O)c2ccccc2nc1C(C)N1CCN(CC1)C(=O)COc1ccc(Cl)cc1	BRD-A25004090-001-08-4	NA	NA	G15	Plate1_drugs	1
Erastin	1	20	erastin_20_1	1	G11	7	11	Ferroptosis	547.04	C30H31ClN4O4	4.72	7	0	8	CHEMBL401989	ND	CCOc1ccccc1N2C(=O)c3ccccc3N=C2C(C)N4CCN(CC4)C(=O)COc5ccc(Cl)cc5	CHEMBL6190	Voltage-dependent anion-selective channel protein 2	NA	NA	NA	NA	NA	NA	BRD-A25004090	anion channel modulator, ion channel antagonist	VDAC2	NA	erastin	11214940	CCOc1ccccc1-n1c(=O)c2ccccc2nc1C(C)N1CCN(CC1)C(=O)COc1ccc(Cl)cc1	BRD-A25004090-001-08-4	NA	NA	G11	Plate1_drugs	1
Erastin	0.25	5	erastin_5_0.25	1	G14	7	14	Ferroptosis	547.04	C30H31ClN4O4	4.72	7	0	8	CHEMBL401989	ND	CCOc1ccccc1N2C(=O)c3ccccc3N=C2C(C)N4CCN(CC4)C(=O)COc5ccc(Cl)cc5	CHEMBL6190	Voltage-dependent anion-selective channel protein 2	NA	NA	NA	NA	NA	NA	BRD-A25004090	anion channel modulator, ion channel antagonist	VDAC2	NA	erastin	11214940	CCOc1ccccc1-n1c(=O)c2ccccc2nc1C(C)N1CCN(CC1)C(=O)COc1ccc(Cl)cc1	BRD-A25004090-001-08-4	NA	NA	G14	Plate1_drugs	1
FCCP	0.015625	0.3125	FCCP_0.3125_0.015625	1	K15	11	15	ND	254.17	C10H5F3N4O	2.4	5	1	3	CHEMBL457504	ND	FC(F)(F)Oc1ccc(NN=C(C#N)C#N)cc1	note: disrupts ATP synthesis	note: disrupts ATP synthesis	NA	NA	NA	NA	NA	NA	BRD-K14821540	mitochondrial oxidative phosphorylation uncoupler	NA	NA	NA	NA	NA	NA	NA	NA	K15	Plate1_drugs	1
FCCP	0.03125	0.625	FCCP_0.625_0.03125	1	K14	11	14	ND	254.17	C10H5F3N4O	2.4	5	1	3	CHEMBL457504	ND	FC(F)(F)Oc1ccc(NN=C(C#N)C#N)cc1	note: disrupts ATP synthesis	note: disrupts ATP synthesis	NA	NA	NA	NA	NA	NA	BRD-K14821540	mitochondrial oxidative phosphorylation uncoupler	NA	NA	NA	NA	NA	NA	NA	NA	K14	Plate1_drugs	1
FCCP	0.0625	1.25	FCCP_1.25_0.0625	1	K13	11	13	ND	254.17	C10H5F3N4O	2.4	5	1	3	CHEMBL457504	ND	FC(F)(F)Oc1ccc(NN=C(C#N)C#N)cc1	note: disrupts ATP synthesis	note: disrupts ATP synthesis	NA	NA	NA	NA	NA	NA	BRD-K14821540	mitochondrial oxidative phosphorylation uncoupler	NA	NA	NA	NA	NA	NA	NA	NA	K13	Plate1_drugs	1
FCCP	0.5	10	FCCP_10_0.5	1	K09	11	9	ND	254.17	C10H5F3N4O	2.4	5	1	3	CHEMBL457504	ND	FC(F)(F)Oc1ccc(NN=C(C#N)C#N)cc1	note: disrupts ATP synthesis	note: disrupts ATP synthesis	NA	NA	NA	NA	NA	NA	BRD-K14821540	mitochondrial oxidative phosphorylation uncoupler	NA	NA	NA	NA	NA	NA	NA	NA	K09	Plate1_drugs	1
FCCP	0.125	2.5	FCCP_2.5_0.125	1	K12	11	12	ND	254.17	C10H5F3N4O	2.4	5	1	3	CHEMBL457504	ND	FC(F)(F)Oc1ccc(NN=C(C#N)C#N)cc1	note: disrupts ATP synthesis	note: disrupts ATP synthesis	NA	NA	NA	NA	NA	NA	BRD-K14821540	mitochondrial oxidative phosphorylation uncoupler	NA	NA	NA	NA	NA	NA	NA	NA	K12	Plate1_drugs	1
FCCP	1	20	FCCP_20_1	1	K08	11	8	ND	254.17	C10H5F3N4O	2.4	5	1	3	CHEMBL457504	ND	FC(F)(F)Oc1ccc(NN=C(C#N)C#N)cc1	note: disrupts ATP synthesis	note: disrupts ATP synthesis	NA	NA	NA	NA	NA	NA	BRD-K14821540	mitochondrial oxidative phosphorylation uncoupler	NA	NA	NA	NA	NA	NA	NA	NA	K08	Plate1_drugs	1
FCCP	0.25	5	FCCP_5_0.25	1	K10	11	10	ND	254.17	C10H5F3N4O	2.4	5	1	3	CHEMBL457504	ND	FC(F)(F)Oc1ccc(NN=C(C#N)C#N)cc1	note: disrupts ATP synthesis	note: disrupts ATP synthesis	NA	NA	NA	NA	NA	NA	BRD-K14821540	mitochondrial oxidative phosphorylation uncoupler	NA	NA	NA	NA	NA	NA	NA	NA	K10	Plate1_drugs	1
Floxuridine	0.015625	0.3125	floxuridine_0.3125_0.015625	1	C05	3	5	ND	246.19	C9H11FN2O5	-1.68	6	3	2	CHEMBL917	Thymidylate synthase inhibitor	OC[C@H]1O[C@H](C[C@@H]1O)N2C=C(F)C(=O)NC2=O	CHEMBL1952	Thymidylate synthase	NA	NA	NA	NA	NA	NA	BRD-A80638690	DNA synthesis inhibitor, MDCK inhibitor, PEPT1 inhibitor, pyrimidine antagonist	TYMS	DNA synthesis inhibitor	floxuridine	5790	OC[C@H]1OC(C[C@H]1O)n1cc(F)c(=O)[nH]c1=O	BRD-A03757454-001-03-4	FUdR	5790	C05	Plate1_drugs	1
Floxuridine	0.03125	0.625	floxuridine_0.625_0.03125	1	C04	3	4	ND	246.19	C9H11FN2O5	-1.68	6	3	2	CHEMBL917	Thymidylate synthase inhibitor	OC[C@H]1O[C@H](C[C@@H]1O)N2C=C(F)C(=O)NC2=O	CHEMBL1952	Thymidylate synthase	NA	NA	NA	NA	NA	NA	BRD-A80638690	DNA synthesis inhibitor, MDCK inhibitor, PEPT1 inhibitor, pyrimidine antagonist	TYMS	DNA synthesis inhibitor	floxuridine	5790	OC[C@H]1OC(C[C@H]1O)n1cc(F)c(=O)[nH]c1=O	BRD-A03757454-001-03-4	FUdR	5790	C04	Plate1_drugs	1
Floxuridine	0.0625	1.25	floxuridine_1.25_0.0625	1	C02	3	2	ND	246.19	C9H11FN2O5	-1.68	6	3	2	CHEMBL917	Thymidylate synthase inhibitor	OC[C@H]1O[C@H](C[C@@H]1O)N2C=C(F)C(=O)NC2=O	CHEMBL1952	Thymidylate synthase	NA	NA	NA	NA	NA	NA	BRD-A80638690	DNA synthesis inhibitor, MDCK inhibitor, PEPT1 inhibitor, pyrimidine antagonist	TYMS	DNA synthesis inhibitor	floxuridine	5790	OC[C@H]1OC(C[C@H]1O)n1cc(F)c(=O)[nH]c1=O	BRD-A03757454-001-03-4	FUdR	5790	C02	Plate1_drugs	1
Floxuridine	0.5	10	floxuridine_10_0.5	1	B21	2	21	ND	246.19	C9H11FN2O5	-1.68	6	3	2	CHEMBL917	Thymidylate synthase inhibitor	OC[C@H]1O[C@H](C[C@@H]1O)N2C=C(F)C(=O)NC2=O	CHEMBL1952	Thymidylate synthase	NA	NA	NA	NA	NA	NA	BRD-A80638690	DNA synthesis inhibitor, MDCK inhibitor, PEPT1 inhibitor, pyrimidine antagonist	TYMS	DNA synthesis inhibitor	floxuridine	5790	OC[C@H]1OC(C[C@H]1O)n1cc(F)c(=O)[nH]c1=O	BRD-A03757454-001-03-4	FUdR	5790	B21	Plate1_drugs	1
Floxuridine	0.125	2.5	floxuridine_2.5_0.125	1	B23	2	23	ND	246.19	C9H11FN2O5	-1.68	6	3	2	CHEMBL917	Thymidylate synthase inhibitor	OC[C@H]1O[C@H](C[C@@H]1O)N2C=C(F)C(=O)NC2=O	CHEMBL1952	Thymidylate synthase	NA	NA	NA	NA	NA	NA	BRD-A80638690	DNA synthesis inhibitor, MDCK inhibitor, PEPT1 inhibitor, pyrimidine antagonist	TYMS	DNA synthesis inhibitor	floxuridine	5790	OC[C@H]1OC(C[C@H]1O)n1cc(F)c(=O)[nH]c1=O	BRD-A03757454-001-03-4	FUdR	5790	B23	Plate1_drugs	1
Floxuridine	1	20	floxuridine_20_1	1	B19	2	19	ND	246.19	C9H11FN2O5	-1.68	6	3	2	CHEMBL917	Thymidylate synthase inhibitor	OC[C@H]1O[C@H](C[C@@H]1O)N2C=C(F)C(=O)NC2=O	CHEMBL1952	Thymidylate synthase	NA	NA	NA	NA	NA	NA	BRD-A80638690	DNA synthesis inhibitor, MDCK inhibitor, PEPT1 inhibitor, pyrimidine antagonist	TYMS	DNA synthesis inhibitor	floxuridine	5790	OC[C@H]1OC(C[C@H]1O)n1cc(F)c(=O)[nH]c1=O	BRD-A03757454-001-03-4	FUdR	5790	B19	Plate1_drugs	1
Floxuridine	0.25	5	floxuridine_5_0.25	1	B22	2	22	ND	246.19	C9H11FN2O5	-1.68	6	3	2	CHEMBL917	Thymidylate synthase inhibitor	OC[C@H]1O[C@H](C[C@@H]1O)N2C=C(F)C(=O)NC2=O	CHEMBL1952	Thymidylate synthase	NA	NA	NA	NA	NA	NA	BRD-A80638690	DNA synthesis inhibitor, MDCK inhibitor, PEPT1 inhibitor, pyrimidine antagonist	TYMS	DNA synthesis inhibitor	floxuridine	5790	OC[C@H]1OC(C[C@H]1O)n1cc(F)c(=O)[nH]c1=O	BRD-A03757454-001-03-4	FUdR	5790	B22	Plate1_drugs	1
Fluvastatin	0.015625	0.3125	fluvastatin_0.3125_0.015625	2	B18	2	18	HMG-CoA reductase	411.47	C24H26FNO4	4.63	4	3	8	CHEMBL2220442	HMG-CoA reductase inhibitor	CC(C)n1c(\C=C\C(O)CC(O)CC(=O)O)c(c2ccc(F)cc2)c3ccccc13	CHEMBL402	HMG-CoA reductase	NA	NA	NA	NA	NA	NA	BRD-K66296774	HMGCR inhibitor	HMGCR, CYP2C8	HMGCR inhibitor	fluvastatin	446155	CC(C)n1c(\C=C\[C@@H](O)C[C@@H](O)CC(O)=O)c(-c2ccc(F)cc2)c2ccccc12	BRD-K66296774-236-11-3	fluvastatin	446155	B18	Plate2_drugs	2
Fluvastatin	0.03125	0.625	fluvastatin_0.625_0.03125	2	B17	2	17	HMG-CoA reductase	411.47	C24H26FNO4	4.63	4	3	8	CHEMBL2220442	HMG-CoA reductase inhibitor	CC(C)n1c(\C=C\C(O)CC(O)CC(=O)O)c(c2ccc(F)cc2)c3ccccc13	CHEMBL402	HMG-CoA reductase	NA	NA	NA	NA	NA	NA	BRD-K66296774	HMGCR inhibitor	HMGCR, CYP2C8	HMGCR inhibitor	fluvastatin	446155	CC(C)n1c(\C=C\[C@@H](O)C[C@@H](O)CC(O)=O)c(-c2ccc(F)cc2)c2ccccc12	BRD-K66296774-236-11-3	fluvastatin	446155	B17	Plate2_drugs	2
Fluvastatin	0.0625	1.25	fluvastatin_1.25_0.0625	2	B16	2	16	HMG-CoA reductase	411.47	C24H26FNO4	4.63	4	3	8	CHEMBL2220442	HMG-CoA reductase inhibitor	CC(C)n1c(\C=C\C(O)CC(O)CC(=O)O)c(c2ccc(F)cc2)c3ccccc13	CHEMBL402	HMG-CoA reductase	NA	NA	NA	NA	NA	NA	BRD-K66296774	HMGCR inhibitor	HMGCR, CYP2C8	HMGCR inhibitor	fluvastatin	446155	CC(C)n1c(\C=C\[C@@H](O)C[C@@H](O)CC(O)=O)c(-c2ccc(F)cc2)c2ccccc12	BRD-K66296774-236-11-3	fluvastatin	446155	B16	Plate2_drugs	2
Fluvastatin	0.5	10	fluvastatin_10_0.5	2	B12	2	12	HMG-CoA reductase	411.47	C24H26FNO4	4.63	4	3	8	CHEMBL2220442	HMG-CoA reductase inhibitor	CC(C)n1c(\C=C\C(O)CC(O)CC(=O)O)c(c2ccc(F)cc2)c3ccccc13	CHEMBL402	HMG-CoA reductase	NA	NA	NA	NA	NA	NA	BRD-K66296774	HMGCR inhibitor	HMGCR, CYP2C8	HMGCR inhibitor	fluvastatin	446155	CC(C)n1c(\C=C\[C@@H](O)C[C@@H](O)CC(O)=O)c(-c2ccc(F)cc2)c2ccccc12	BRD-K66296774-236-11-3	fluvastatin	446155	B12	Plate2_drugs	2
Fluvastatin	0.125	2.5	fluvastatin_2.5_0.125	2	B15	2	15	HMG-CoA reductase	411.47	C24H26FNO4	4.63	4	3	8	CHEMBL2220442	HMG-CoA reductase inhibitor	CC(C)n1c(\C=C\C(O)CC(O)CC(=O)O)c(c2ccc(F)cc2)c3ccccc13	CHEMBL402	HMG-CoA reductase	NA	NA	NA	NA	NA	NA	BRD-K66296774	HMGCR inhibitor	HMGCR, CYP2C8	HMGCR inhibitor	fluvastatin	446155	CC(C)n1c(\C=C\[C@@H](O)C[C@@H](O)CC(O)=O)c(-c2ccc(F)cc2)c2ccccc12	BRD-K66296774-236-11-3	fluvastatin	446155	B15	Plate2_drugs	2
Fluvastatin	1	20	fluvastatin_20_1	2	B11	2	11	HMG-CoA reductase	411.47	C24H26FNO4	4.63	4	3	8	CHEMBL2220442	HMG-CoA reductase inhibitor	CC(C)n1c(\C=C\C(O)CC(O)CC(=O)O)c(c2ccc(F)cc2)c3ccccc13	CHEMBL402	HMG-CoA reductase	NA	NA	NA	NA	NA	NA	BRD-K66296774	HMGCR inhibitor	HMGCR, CYP2C8	HMGCR inhibitor	fluvastatin	446155	CC(C)n1c(\C=C\[C@@H](O)C[C@@H](O)CC(O)=O)c(-c2ccc(F)cc2)c2ccccc12	BRD-K66296774-236-11-3	fluvastatin	446155	B11	Plate2_drugs	2
Fluvastatin	0.25	5	fluvastatin_5_0.25	2	B13	2	13	HMG-CoA reductase	411.47	C24H26FNO4	4.63	4	3	8	CHEMBL2220442	HMG-CoA reductase inhibitor	CC(C)n1c(\C=C\C(O)CC(O)CC(=O)O)c(c2ccc(F)cc2)c3ccccc13	CHEMBL402	HMG-CoA reductase	NA	NA	NA	NA	NA	NA	BRD-K66296774	HMGCR inhibitor	HMGCR, CYP2C8	HMGCR inhibitor	fluvastatin	446155	CC(C)n1c(\C=C\[C@@H](O)C[C@@H](O)CC(O)=O)c(-c2ccc(F)cc2)c2ccccc12	BRD-K66296774-236-11-3	fluvastatin	446155	B13	Plate2_drugs	2
Gemcitabine	0.015625	0.3125	gemcitabine_0.3125_0.015625	1	M23	13	23	ND	263.2	C9H11F2N3O4	-1.29	7	3	2	CHEMBL888	DNA polymerase (alpha/delta/epsilon) inhibitor, Ribonucleoside-diphosphate reductase RR1 inhibitor	NC1=NC(=O)N(C=C1)[C@@H]2O[C@H](CO)[C@@H](O)C2(F)F	CHEMBL2363042	DNA polymerase (alpha/delta/epsilon)	CHEMBL2095215	Ribonucleoside-diphosphate reductase RR1	NA	NA	NA	NA	BRD-K15108141	cell cycle inhibitor, DNA repair enzyme inhibitor, DNA synthesis inhibitor, pyrimidine antagonist, ribonucleoside reductase inhibitor, ribonucleotide reductase inhibitor	RRM1, CMPK1, RRM2, TYMS	Ribonucleotide reductase inhibitor	gemcitabine	60750	Nc1ccn([C@@H]2O[C@H](CO)[C@@H](O)C2(F)F)c(=O)n1	BRD-K15108141-001-08-2	gemcitabine	60749	M23	Plate1_drugs	1
Gemcitabine	0.03125	0.625	gemcitabine_0.625_0.03125	1	M22	13	22	ND	263.2	C9H11F2N3O4	-1.29	7	3	2	CHEMBL888	DNA polymerase (alpha/delta/epsilon) inhibitor, Ribonucleoside-diphosphate reductase RR1 inhibitor	NC1=NC(=O)N(C=C1)[C@@H]2O[C@H](CO)[C@@H](O)C2(F)F	CHEMBL2363042	DNA polymerase (alpha/delta/epsilon)	CHEMBL2095215	Ribonucleoside-diphosphate reductase RR1	NA	NA	NA	NA	BRD-K15108141	cell cycle inhibitor, DNA repair enzyme inhibitor, DNA synthesis inhibitor, pyrimidine antagonist, ribonucleoside reductase inhibitor, ribonucleotide reductase inhibitor	RRM1, CMPK1, RRM2, TYMS	Ribonucleotide reductase inhibitor	gemcitabine	60750	Nc1ccn([C@@H]2O[C@H](CO)[C@@H](O)C2(F)F)c(=O)n1	BRD-K15108141-001-08-2	gemcitabine	60749	M22	Plate1_drugs	1
Gemcitabine	0.0625	1.25	gemcitabine_1.25_0.0625	1	M21	13	21	ND	263.2	C9H11F2N3O4	-1.29	7	3	2	CHEMBL888	DNA polymerase (alpha/delta/epsilon) inhibitor, Ribonucleoside-diphosphate reductase RR1 inhibitor	NC1=NC(=O)N(C=C1)[C@@H]2O[C@H](CO)[C@@H](O)C2(F)F	CHEMBL2363042	DNA polymerase (alpha/delta/epsilon)	CHEMBL2095215	Ribonucleoside-diphosphate reductase RR1	NA	NA	NA	NA	BRD-K15108141	cell cycle inhibitor, DNA repair enzyme inhibitor, DNA synthesis inhibitor, pyrimidine antagonist, ribonucleoside reductase inhibitor, ribonucleotide reductase inhibitor	RRM1, CMPK1, RRM2, TYMS	Ribonucleotide reductase inhibitor	gemcitabine	60750	Nc1ccn([C@@H]2O[C@H](CO)[C@@H](O)C2(F)F)c(=O)n1	BRD-K15108141-001-08-2	gemcitabine	60749	M21	Plate1_drugs	1
Gemcitabine	0.5	10	gemcitabine_10_0.5	1	M17	13	17	ND	263.2	C9H11F2N3O4	-1.29	7	3	2	CHEMBL888	DNA polymerase (alpha/delta/epsilon) inhibitor, Ribonucleoside-diphosphate reductase RR1 inhibitor	NC1=NC(=O)N(C=C1)[C@@H]2O[C@H](CO)[C@@H](O)C2(F)F	CHEMBL2363042	DNA polymerase (alpha/delta/epsilon)	CHEMBL2095215	Ribonucleoside-diphosphate reductase RR1	NA	NA	NA	NA	BRD-K15108141	cell cycle inhibitor, DNA repair enzyme inhibitor, DNA synthesis inhibitor, pyrimidine antagonist, ribonucleoside reductase inhibitor, ribonucleotide reductase inhibitor	RRM1, CMPK1, RRM2, TYMS	Ribonucleotide reductase inhibitor	gemcitabine	60750	Nc1ccn([C@@H]2O[C@H](CO)[C@@H](O)C2(F)F)c(=O)n1	BRD-K15108141-001-08-2	gemcitabine	60749	M17	Plate1_drugs	1
Gemcitabine	0.125	2.5	gemcitabine_2.5_0.125	1	M20	13	20	ND	263.2	C9H11F2N3O4	-1.29	7	3	2	CHEMBL888	DNA polymerase (alpha/delta/epsilon) inhibitor, Ribonucleoside-diphosphate reductase RR1 inhibitor	NC1=NC(=O)N(C=C1)[C@@H]2O[C@H](CO)[C@@H](O)C2(F)F	CHEMBL2363042	DNA polymerase (alpha/delta/epsilon)	CHEMBL2095215	Ribonucleoside-diphosphate reductase RR1	NA	NA	NA	NA	BRD-K15108141	cell cycle inhibitor, DNA repair enzyme inhibitor, DNA synthesis inhibitor, pyrimidine antagonist, ribonucleoside reductase inhibitor, ribonucleotide reductase inhibitor	RRM1, CMPK1, RRM2, TYMS	Ribonucleotide reductase inhibitor	gemcitabine	60750	Nc1ccn([C@@H]2O[C@H](CO)[C@@H](O)C2(F)F)c(=O)n1	BRD-K15108141-001-08-2	gemcitabine	60749	M20	Plate1_drugs	1
Gemcitabine	1	20	gemcitabine_20_1	1	M16	13	16	ND	263.2	C9H11F2N3O4	-1.29	7	3	2	CHEMBL888	DNA polymerase (alpha/delta/epsilon) inhibitor, Ribonucleoside-diphosphate reductase RR1 inhibitor	NC1=NC(=O)N(C=C1)[C@@H]2O[C@H](CO)[C@@H](O)C2(F)F	CHEMBL2363042	DNA polymerase (alpha/delta/epsilon)	CHEMBL2095215	Ribonucleoside-diphosphate reductase RR1	NA	NA	NA	NA	BRD-K15108141	cell cycle inhibitor, DNA repair enzyme inhibitor, DNA synthesis inhibitor, pyrimidine antagonist, ribonucleoside reductase inhibitor, ribonucleotide reductase inhibitor	RRM1, CMPK1, RRM2, TYMS	Ribonucleotide reductase inhibitor	gemcitabine	60750	Nc1ccn([C@@H]2O[C@H](CO)[C@@H](O)C2(F)F)c(=O)n1	BRD-K15108141-001-08-2	gemcitabine	60749	M16	Plate1_drugs	1
Gemcitabine	0.25	5	gemcitabine_5_0.25	1	M18	13	18	ND	263.2	C9H11F2N3O4	-1.29	7	3	2	CHEMBL888	DNA polymerase (alpha/delta/epsilon) inhibitor, Ribonucleoside-diphosphate reductase RR1 inhibitor	NC1=NC(=O)N(C=C1)[C@@H]2O[C@H](CO)[C@@H](O)C2(F)F	CHEMBL2363042	DNA polymerase (alpha/delta/epsilon)	CHEMBL2095215	Ribonucleoside-diphosphate reductase RR1	NA	NA	NA	NA	BRD-K15108141	cell cycle inhibitor, DNA repair enzyme inhibitor, DNA synthesis inhibitor, pyrimidine antagonist, ribonucleoside reductase inhibitor, ribonucleotide reductase inhibitor	RRM1, CMPK1, RRM2, TYMS	Ribonucleotide reductase inhibitor	gemcitabine	60750	Nc1ccn([C@@H]2O[C@H](CO)[C@@H](O)C2(F)F)c(=O)n1	BRD-K15108141-001-08-2	gemcitabine	60749	M18	Plate1_drugs	1
Golgicide A	0.015625	0.3125	golgicide-A_0.3125_0.015625	1	H05	8	5	ATPase	284.3	C17H14F2N2	4.19	2	1	1	CHEMBL1256685	ND	Fc1cc(F)c2NC([C@@H]3CC=C[C@@H]3c2c1)c4cccnc4	Golgi-specific brefeldin A-resistance guanine nucleotide exchange factor 1	Golgi-specific brefeldin A-resistance guanine nucleotide exchange factor 1	NA	NA	NA	NA	NA	NA	BRD-A57886255	NA	NA	NA	golgicide-A	25113626	Fc1cc(F)c2NC([C@@H]3CC=C[C@@H]3c2c1)c1cccnc1	BRD-A57886255-001-02-9	NA	NA	H05	Plate1_drugs	1
Golgicide A	0.03125	0.625	golgicide-A_0.625_0.03125	1	H04	8	4	ATPase	284.3	C17H14F2N2	4.19	2	1	1	CHEMBL1256685	ND	Fc1cc(F)c2NC([C@@H]3CC=C[C@@H]3c2c1)c4cccnc4	Golgi-specific brefeldin A-resistance guanine nucleotide exchange factor 1	Golgi-specific brefeldin A-resistance guanine nucleotide exchange factor 1	NA	NA	NA	NA	NA	NA	BRD-A57886255	NA	NA	NA	golgicide-A	25113626	Fc1cc(F)c2NC([C@@H]3CC=C[C@@H]3c2c1)c1cccnc1	BRD-A57886255-001-02-9	NA	NA	H04	Plate1_drugs	1
Golgicide A	0.0625	1.25	golgicide-A_1.25_0.0625	1	H02	8	2	ATPase	284.3	C17H14F2N2	4.19	2	1	1	CHEMBL1256685	ND	Fc1cc(F)c2NC([C@@H]3CC=C[C@@H]3c2c1)c4cccnc4	Golgi-specific brefeldin A-resistance guanine nucleotide exchange factor 1	Golgi-specific brefeldin A-resistance guanine nucleotide exchange factor 1	NA	NA	NA	NA	NA	NA	BRD-A57886255	NA	NA	NA	golgicide-A	25113626	Fc1cc(F)c2NC([C@@H]3CC=C[C@@H]3c2c1)c1cccnc1	BRD-A57886255-001-02-9	NA	NA	H02	Plate1_drugs	1
Golgicide A	0.5	10	golgicide-A_10_0.5	1	G21	7	21	ATPase	284.3	C17H14F2N2	4.19	2	1	1	CHEMBL1256685	ND	Fc1cc(F)c2NC([C@@H]3CC=C[C@@H]3c2c1)c4cccnc4	Golgi-specific brefeldin A-resistance guanine nucleotide exchange factor 1	Golgi-specific brefeldin A-resistance guanine nucleotide exchange factor 1	NA	NA	NA	NA	NA	NA	BRD-A57886255	NA	NA	NA	golgicide-A	25113626	Fc1cc(F)c2NC([C@@H]3CC=C[C@@H]3c2c1)c1cccnc1	BRD-A57886255-001-02-9	NA	NA	G21	Plate1_drugs	1
Golgicide A	0.125	2.5	golgicide-A_2.5_0.125	1	G23	7	23	ATPase	284.3	C17H14F2N2	4.19	2	1	1	CHEMBL1256685	ND	Fc1cc(F)c2NC([C@@H]3CC=C[C@@H]3c2c1)c4cccnc4	Golgi-specific brefeldin A-resistance guanine nucleotide exchange factor 1	Golgi-specific brefeldin A-resistance guanine nucleotide exchange factor 1	NA	NA	NA	NA	NA	NA	BRD-A57886255	NA	NA	NA	golgicide-A	25113626	Fc1cc(F)c2NC([C@@H]3CC=C[C@@H]3c2c1)c1cccnc1	BRD-A57886255-001-02-9	NA	NA	G23	Plate1_drugs	1
Golgicide A	1	20	golgicide-A_20_1	1	G20	7	20	ATPase	284.3	C17H14F2N2	4.19	2	1	1	CHEMBL1256685	ND	Fc1cc(F)c2NC([C@@H]3CC=C[C@@H]3c2c1)c4cccnc4	Golgi-specific brefeldin A-resistance guanine nucleotide exchange factor 1	Golgi-specific brefeldin A-resistance guanine nucleotide exchange factor 1	NA	NA	NA	NA	NA	NA	BRD-A57886255	NA	NA	NA	golgicide-A	25113626	Fc1cc(F)c2NC([C@@H]3CC=C[C@@H]3c2c1)c1cccnc1	BRD-A57886255-001-02-9	NA	NA	G20	Plate1_drugs	1
Golgicide A	0.25	5	golgicide-A_5_0.25	1	G22	7	22	ATPase	284.3	C17H14F2N2	4.19	2	1	1	CHEMBL1256685	ND	Fc1cc(F)c2NC([C@@H]3CC=C[C@@H]3c2c1)c4cccnc4	Golgi-specific brefeldin A-resistance guanine nucleotide exchange factor 1	Golgi-specific brefeldin A-resistance guanine nucleotide exchange factor 1	NA	NA	NA	NA	NA	NA	BRD-A57886255	NA	NA	NA	golgicide-A	25113626	Fc1cc(F)c2NC([C@@H]3CC=C[C@@H]3c2c1)c1cccnc1	BRD-A57886255-001-02-9	NA	NA	G22	Plate1_drugs	1
Haloperidol	0.015625	0.3125	haloperidol_0.3125_0.015625	1	C13	3	13	ND	375.9	C21H23ClFNO2	4.43	3	1	6	CHEMBL54	D2-like dopamine receptor inverse agonist, Serotonin 2a (5-HT2a) receptor antagonist	OC1(CCN(CCCC(=O)c2ccc(F)cc2)CC1)c3ccc(Cl)cc3	CHEMBL2331075	Dopamine D2 receptor	CHEMBL224	Serotonin 2a (5-HT2a) receptor	NA	NA	NA	NA	BRD-K67783091	dopamine receptor antagonist	DRD2, DRD1, DRD3, HTR2A, CYP3A7, DRD4, DRD5, GRIN2B, HRH1, HTR1A, HTR1D, HTR2B, HTR7, KCNH1	NA	haloperidol	3559	OC1(CCN(CCCC(=O)c2ccc(F)cc2)CC1)c1ccc(Cl)cc1	BRD-K67783091-003-07-7	haloperidol	3559	C13	Plate1_drugs	1
Haloperidol	0.03125	0.625	haloperidol_0.625_0.03125	1	C12	3	12	ND	375.9	C21H23ClFNO2	4.43	3	1	6	CHEMBL54	D2-like dopamine receptor inverse agonist, Serotonin 2a (5-HT2a) receptor antagonist	OC1(CCN(CCCC(=O)c2ccc(F)cc2)CC1)c3ccc(Cl)cc3	CHEMBL2331075	Dopamine D2 receptor	CHEMBL224	Serotonin 2a (5-HT2a) receptor	NA	NA	NA	NA	BRD-K67783091	dopamine receptor antagonist	DRD2, DRD1, DRD3, HTR2A, CYP3A7, DRD4, DRD5, GRIN2B, HRH1, HTR1A, HTR1D, HTR2B, HTR7, KCNH1	NA	haloperidol	3559	OC1(CCN(CCCC(=O)c2ccc(F)cc2)CC1)c1ccc(Cl)cc1	BRD-K67783091-003-07-7	haloperidol	3559	C12	Plate1_drugs	1
Haloperidol	0.0625	1.25	haloperidol_1.25_0.0625	1	C11	3	11	ND	375.9	C21H23ClFNO2	4.43	3	1	6	CHEMBL54	D2-like dopamine receptor inverse agonist, Serotonin 2a (5-HT2a) receptor antagonist	OC1(CCN(CCCC(=O)c2ccc(F)cc2)CC1)c3ccc(Cl)cc3	CHEMBL2331075	Dopamine D2 receptor	CHEMBL224	Serotonin 2a (5-HT2a) receptor	NA	NA	NA	NA	BRD-K67783091	dopamine receptor antagonist	DRD2, DRD1, DRD3, HTR2A, CYP3A7, DRD4, DRD5, GRIN2B, HRH1, HTR1A, HTR1D, HTR2B, HTR7, KCNH1	NA	haloperidol	3559	OC1(CCN(CCCC(=O)c2ccc(F)cc2)CC1)c1ccc(Cl)cc1	BRD-K67783091-003-07-7	haloperidol	3559	C11	Plate1_drugs	1
Haloperidol	0.5	10	haloperidol_10_0.5	1	C07	3	7	ND	375.9	C21H23ClFNO2	4.43	3	1	6	CHEMBL54	D2-like dopamine receptor inverse agonist, Serotonin 2a (5-HT2a) receptor antagonist	OC1(CCN(CCCC(=O)c2ccc(F)cc2)CC1)c3ccc(Cl)cc3	CHEMBL2331075	Dopamine D2 receptor	CHEMBL224	Serotonin 2a (5-HT2a) receptor	NA	NA	NA	NA	BRD-K67783091	dopamine receptor antagonist	DRD2, DRD1, DRD3, HTR2A, CYP3A7, DRD4, DRD5, GRIN2B, HRH1, HTR1A, HTR1D, HTR2B, HTR7, KCNH1	NA	haloperidol	3559	OC1(CCN(CCCC(=O)c2ccc(F)cc2)CC1)c1ccc(Cl)cc1	BRD-K67783091-003-07-7	haloperidol	3559	C07	Plate1_drugs	1
Haloperidol	0.125	2.5	haloperidol_2.5_0.125	1	C10	3	10	ND	375.9	C21H23ClFNO2	4.43	3	1	6	CHEMBL54	D2-like dopamine receptor inverse agonist, Serotonin 2a (5-HT2a) receptor antagonist	OC1(CCN(CCCC(=O)c2ccc(F)cc2)CC1)c3ccc(Cl)cc3	CHEMBL2331075	Dopamine D2 receptor	CHEMBL224	Serotonin 2a (5-HT2a) receptor	NA	NA	NA	NA	BRD-K67783091	dopamine receptor antagonist	DRD2, DRD1, DRD3, HTR2A, CYP3A7, DRD4, DRD5, GRIN2B, HRH1, HTR1A, HTR1D, HTR2B, HTR7, KCNH1	NA	haloperidol	3559	OC1(CCN(CCCC(=O)c2ccc(F)cc2)CC1)c1ccc(Cl)cc1	BRD-K67783091-003-07-7	haloperidol	3559	C10	Plate1_drugs	1
Haloperidol	1	20	haloperidol_20_1	1	C06	3	6	ND	375.9	C21H23ClFNO2	4.43	3	1	6	CHEMBL54	D2-like dopamine receptor inverse agonist, Serotonin 2a (5-HT2a) receptor antagonist	OC1(CCN(CCCC(=O)c2ccc(F)cc2)CC1)c3ccc(Cl)cc3	CHEMBL2331075	Dopamine D2 receptor	CHEMBL224	Serotonin 2a (5-HT2a) receptor	NA	NA	NA	NA	BRD-K67783091	dopamine receptor antagonist	DRD2, DRD1, DRD3, HTR2A, CYP3A7, DRD4, DRD5, GRIN2B, HRH1, HTR1A, HTR1D, HTR2B, HTR7, KCNH1	NA	haloperidol	3559	OC1(CCN(CCCC(=O)c2ccc(F)cc2)CC1)c1ccc(Cl)cc1	BRD-K67783091-003-07-7	haloperidol	3559	C06	Plate1_drugs	1
Haloperidol	0.25	5	haloperidol_5_0.25	1	C08	3	8	ND	375.9	C21H23ClFNO2	4.43	3	1	6	CHEMBL54	D2-like dopamine receptor inverse agonist, Serotonin 2a (5-HT2a) receptor antagonist	OC1(CCN(CCCC(=O)c2ccc(F)cc2)CC1)c3ccc(Cl)cc3	CHEMBL2331075	Dopamine D2 receptor	CHEMBL224	Serotonin 2a (5-HT2a) receptor	NA	NA	NA	NA	BRD-K67783091	dopamine receptor antagonist	DRD2, DRD1, DRD3, HTR2A, CYP3A7, DRD4, DRD5, GRIN2B, HRH1, HTR1A, HTR1D, HTR2B, HTR7, KCNH1	NA	haloperidol	3559	OC1(CCN(CCCC(=O)c2ccc(F)cc2)CC1)c1ccc(Cl)cc1	BRD-K67783091-003-07-7	haloperidol	3559	C08	Plate1_drugs	1
Irinotecan	0.015625	0.3125	irinotecan_0.3125_0.015625	1	F15	6	15	Topoisomerase	586.68	C33H38N4O6	4.09	9	1	4	CHEMBL481	DNA topoisomerase I inhibitor	CCc1c2CN3C(=O)C4=C(C=C3c2nc5ccc(OC(=O)N6CCC(CC6)N7CCCCC7)cc15)[C@@](O)(CC)C(=O)OC4	CHEMBL1781	DNA topoisomerase I	NA	NA	NA	NA	NA	NA	BRD-K08547377	topoisomerase inhibitor	TOP1, CYP3A5, TOP1MT	Topoisomerase inhibitor	irinotecan	60838	CCc1c2Cn3c(cc4c(COC(=O)[C@]4(O)CC)c3=O)-c2nc2ccc(OC(=O)N3CCC(CC3)N3CCCCC3)cc12	BRD-K08547377-001-04-4	irinotecan	60837	F15	Plate1_drugs	1
Irinotecan	0.03125	0.625	irinotecan_0.625_0.03125	1	F14	6	14	Topoisomerase	586.68	C33H38N4O6	4.09	9	1	4	CHEMBL481	DNA topoisomerase I inhibitor	CCc1c2CN3C(=O)C4=C(C=C3c2nc5ccc(OC(=O)N6CCC(CC6)N7CCCCC7)cc15)[C@@](O)(CC)C(=O)OC4	CHEMBL1781	DNA topoisomerase I	NA	NA	NA	NA	NA	NA	BRD-K08547377	topoisomerase inhibitor	TOP1, CYP3A5, TOP1MT	Topoisomerase inhibitor	irinotecan	60838	CCc1c2Cn3c(cc4c(COC(=O)[C@]4(O)CC)c3=O)-c2nc2ccc(OC(=O)N3CCC(CC3)N3CCCCC3)cc12	BRD-K08547377-001-04-4	irinotecan	60837	F14	Plate1_drugs	1
Irinotecan	0.0625	1.25	irinotecan_1.25_0.0625	1	F13	6	13	Topoisomerase	586.68	C33H38N4O6	4.09	9	1	4	CHEMBL481	DNA topoisomerase I inhibitor	CCc1c2CN3C(=O)C4=C(C=C3c2nc5ccc(OC(=O)N6CCC(CC6)N7CCCCC7)cc15)[C@@](O)(CC)C(=O)OC4	CHEMBL1781	DNA topoisomerase I	NA	NA	NA	NA	NA	NA	BRD-K08547377	topoisomerase inhibitor	TOP1, CYP3A5, TOP1MT	Topoisomerase inhibitor	irinotecan	60838	CCc1c2Cn3c(cc4c(COC(=O)[C@]4(O)CC)c3=O)-c2nc2ccc(OC(=O)N3CCC(CC3)N3CCCCC3)cc12	BRD-K08547377-001-04-4	irinotecan	60837	F13	Plate1_drugs	1
Irinotecan	0.5	10	irinotecan_10_0.5	1	F09	6	9	Topoisomerase	586.68	C33H38N4O6	4.09	9	1	4	CHEMBL481	DNA topoisomerase I inhibitor	CCc1c2CN3C(=O)C4=C(C=C3c2nc5ccc(OC(=O)N6CCC(CC6)N7CCCCC7)cc15)[C@@](O)(CC)C(=O)OC4	CHEMBL1781	DNA topoisomerase I	NA	NA	NA	NA	NA	NA	BRD-K08547377	topoisomerase inhibitor	TOP1, CYP3A5, TOP1MT	Topoisomerase inhibitor	irinotecan	60838	CCc1c2Cn3c(cc4c(COC(=O)[C@]4(O)CC)c3=O)-c2nc2ccc(OC(=O)N3CCC(CC3)N3CCCCC3)cc12	BRD-K08547377-001-04-4	irinotecan	60837	F09	Plate1_drugs	1
Irinotecan	0.125	2.5	irinotecan_2.5_0.125	1	F11	6	11	Topoisomerase	586.68	C33H38N4O6	4.09	9	1	4	CHEMBL481	DNA topoisomerase I inhibitor	CCc1c2CN3C(=O)C4=C(C=C3c2nc5ccc(OC(=O)N6CCC(CC6)N7CCCCC7)cc15)[C@@](O)(CC)C(=O)OC4	CHEMBL1781	DNA topoisomerase I	NA	NA	NA	NA	NA	NA	BRD-K08547377	topoisomerase inhibitor	TOP1, CYP3A5, TOP1MT	Topoisomerase inhibitor	irinotecan	60838	CCc1c2Cn3c(cc4c(COC(=O)[C@]4(O)CC)c3=O)-c2nc2ccc(OC(=O)N3CCC(CC3)N3CCCCC3)cc12	BRD-K08547377-001-04-4	irinotecan	60837	F11	Plate1_drugs	1
Irinotecan	1	20	irinotecan_20_1	1	F08	6	8	Topoisomerase	586.68	C33H38N4O6	4.09	9	1	4	CHEMBL481	DNA topoisomerase I inhibitor	CCc1c2CN3C(=O)C4=C(C=C3c2nc5ccc(OC(=O)N6CCC(CC6)N7CCCCC7)cc15)[C@@](O)(CC)C(=O)OC4	CHEMBL1781	DNA topoisomerase I	NA	NA	NA	NA	NA	NA	BRD-K08547377	topoisomerase inhibitor	TOP1, CYP3A5, TOP1MT	Topoisomerase inhibitor	irinotecan	60838	CCc1c2Cn3c(cc4c(COC(=O)[C@]4(O)CC)c3=O)-c2nc2ccc(OC(=O)N3CCC(CC3)N3CCCCC3)cc12	BRD-K08547377-001-04-4	irinotecan	60837	F08	Plate1_drugs	1
Irinotecan	0.25	5	irinotecan_5_0.25	1	F10	6	10	Topoisomerase	586.68	C33H38N4O6	4.09	9	1	4	CHEMBL481	DNA topoisomerase I inhibitor	CCc1c2CN3C(=O)C4=C(C=C3c2nc5ccc(OC(=O)N6CCC(CC6)N7CCCCC7)cc15)[C@@](O)(CC)C(=O)OC4	CHEMBL1781	DNA topoisomerase I	NA	NA	NA	NA	NA	NA	BRD-K08547377	topoisomerase inhibitor	TOP1, CYP3A5, TOP1MT	Topoisomerase inhibitor	irinotecan	60838	CCc1c2Cn3c(cc4c(COC(=O)[C@]4(O)CC)c3=O)-c2nc2ccc(OC(=O)N3CCC(CC3)N3CCCCC3)cc12	BRD-K08547377-001-04-4	irinotecan	60837	F10	Plate1_drugs	1
Latrunculin A	0.015625	0.000781	latrunculin-a_0.000781_0.015625	2	N02	14	2	ND	421.6	C22H31NO5S	3.86	6	2	1	CHEMBL404116	ND	C[C@H]1CC[C@@H]2C[C@H](C[C@@](O)(O2)[C@@H]3CSC(=O)N3)OC(=O)\C=C(\C)/CC\C=C\C=C/1	CHEMBL2062353	Actin, cytoplasmic 1	NA	NA	NA	NA	NA	NA	NA	NA	NA	NA	NA	NA	NA	NA	lata	445420	N02	Plate2_drugs	2
Latrunculin A	0.03125	0.0015625	latrunculin-a_0.0015625_0.03125	2	M23	13	23	ND	421.6	C22H31NO5S	3.86	6	2	1	CHEMBL404116	ND	C[C@H]1CC[C@@H]2C[C@H](C[C@@](O)(O2)[C@@H]3CSC(=O)N3)OC(=O)\C=C(\C)/CC\C=C\C=C/1	CHEMBL2062353	Actin, cytoplasmic 1	NA	NA	NA	NA	NA	NA	NA	NA	NA	NA	NA	NA	NA	NA	lata	445420	M23	Plate2_drugs	2
Latrunculin A	0.0625	0.003125	latrunculin-a_0.003125_0.0625	2	M22	13	22	ND	421.6	C22H31NO5S	3.86	6	2	1	CHEMBL404116	ND	C[C@H]1CC[C@@H]2C[C@H](C[C@@](O)(O2)[C@@H]3CSC(=O)N3)OC(=O)\C=C(\C)/CC\C=C\C=C/1	CHEMBL2062353	Actin, cytoplasmic 1	NA	NA	NA	NA	NA	NA	NA	NA	NA	NA	NA	NA	NA	NA	lata	445420	M22	Plate2_drugs	2
Latrunculin A	0.125	0.00625	latrunculin-a_0.00625_0.125	2	M21	13	21	ND	421.6	C22H31NO5S	3.86	6	2	1	CHEMBL404116	ND	C[C@H]1CC[C@@H]2C[C@H](C[C@@](O)(O2)[C@@H]3CSC(=O)N3)OC(=O)\C=C(\C)/CC\C=C\C=C/1	CHEMBL2062353	Actin, cytoplasmic 1	NA	NA	NA	NA	NA	NA	NA	NA	NA	NA	NA	NA	NA	NA	lata	445420	M21	Plate2_drugs	2
Latrunculin A	0.25	0.0125	latrunculin-a_0.0125_0.25	2	M20	13	20	ND	421.6	C22H31NO5S	3.86	6	2	1	CHEMBL404116	ND	C[C@H]1CC[C@@H]2C[C@H](C[C@@](O)(O2)[C@@H]3CSC(=O)N3)OC(=O)\C=C(\C)/CC\C=C\C=C/1	CHEMBL2062353	Actin, cytoplasmic 1	NA	NA	NA	NA	NA	NA	NA	NA	NA	NA	NA	NA	NA	NA	lata	445420	M20	Plate2_drugs	2
Latrunculin A	0.5	0.025	latrunculin-a_0.025_0.5	2	M18	13	18	ND	421.6	C22H31NO5S	3.86	6	2	1	CHEMBL404116	ND	C[C@H]1CC[C@@H]2C[C@H](C[C@@](O)(O2)[C@@H]3CSC(=O)N3)OC(=O)\C=C(\C)/CC\C=C\C=C/1	CHEMBL2062353	Actin, cytoplasmic 1	NA	NA	NA	NA	NA	NA	NA	NA	NA	NA	NA	NA	NA	NA	lata	445420	M18	Plate2_drugs	2
Latrunculin A	1	0.05	latrunculin-a_0.05_1	2	M17	13	17	ND	421.6	C22H31NO5S	3.86	6	2	1	CHEMBL404116	ND	C[C@H]1CC[C@@H]2C[C@H](C[C@@](O)(O2)[C@@H]3CSC(=O)N3)OC(=O)\C=C(\C)/CC\C=C\C=C/1	CHEMBL2062353	Actin, cytoplasmic 1	NA	NA	NA	NA	NA	NA	NA	NA	NA	NA	NA	NA	NA	NA	lata	445420	M17	Plate2_drugs	2
Leupeptin	0.015625	0.3125	leupeptin_0.3125_0.015625	1	H22	8	22	Cysteine protease	426.56	C20H38N6O4	0.2	5	6	14	CHEMBL191881	ND	CC(C)C[C@@H](C(=O)N[C@@H](CC(C)C)C(=O)N[C@@H](CCCN=C(N)N)C=O)NC(=O)C	Cysteine protease	Cysteine protease	serine protease	serine protease	NA	NA	NA	NA	NA	NA	NA	NA	NA	NA	NA	NA	leupeptin	72429	H22	Plate1_drugs	1
Leupeptin	0.03125	0.625	leupeptin_0.625_0.03125	1	H21	8	21	Cysteine protease	426.56	C20H38N6O4	0.2	5	6	14	CHEMBL191881	ND	CC(C)C[C@@H](C(=O)N[C@@H](CC(C)C)C(=O)N[C@@H](CCCN=C(N)N)C=O)NC(=O)C	Cysteine protease	Cysteine protease	serine protease	serine protease	NA	NA	NA	NA	NA	NA	NA	NA	NA	NA	NA	NA	leupeptin	72429	H21	Plate1_drugs	1
Leupeptin	0.0625	1.25	leupeptin_1.25_0.0625	1	H19	8	19	Cysteine protease	426.56	C20H38N6O4	0.2	5	6	14	CHEMBL191881	ND	CC(C)C[C@@H](C(=O)N[C@@H](CC(C)C)C(=O)N[C@@H](CCCN=C(N)N)C=O)NC(=O)C	Cysteine protease	Cysteine protease	serine protease	serine protease	NA	NA	NA	NA	NA	NA	NA	NA	NA	NA	NA	NA	leupeptin	72429	H19	Plate1_drugs	1
Leupeptin	0.5	10	leupeptin_10_0.5	1	H16	8	16	Cysteine protease	426.56	C20H38N6O4	0.2	5	6	14	CHEMBL191881	ND	CC(C)C[C@@H](C(=O)N[C@@H](CC(C)C)C(=O)N[C@@H](CCCN=C(N)N)C=O)NC(=O)C	Cysteine protease	Cysteine protease	serine protease	serine protease	NA	NA	NA	NA	NA	NA	NA	NA	NA	NA	NA	NA	leupeptin	72429	H16	Plate1_drugs	1
Leupeptin	0.125	2.5	leupeptin_2.5_0.125	1	H18	8	18	Cysteine protease	426.56	C20H38N6O4	0.2	5	6	14	CHEMBL191881	ND	CC(C)C[C@@H](C(=O)N[C@@H](CC(C)C)C(=O)N[C@@H](CCCN=C(N)N)C=O)NC(=O)C	Cysteine protease	Cysteine protease	serine protease	serine protease	NA	NA	NA	NA	NA	NA	NA	NA	NA	NA	NA	NA	leupeptin	72429	H18	Plate1_drugs	1
Leupeptin	1	20	leupeptin_20_1	1	H15	8	15	Cysteine protease	426.56	C20H38N6O4	0.2	5	6	14	CHEMBL191881	ND	CC(C)C[C@@H](C(=O)N[C@@H](CC(C)C)C(=O)N[C@@H](CCCN=C(N)N)C=O)NC(=O)C	Cysteine protease	Cysteine protease	serine protease	serine protease	NA	NA	NA	NA	NA	NA	NA	NA	NA	NA	NA	NA	leupeptin	72429	H15	Plate1_drugs	1
Leupeptin	0.25	5	leupeptin_5_0.25	1	H17	8	17	Cysteine protease	426.56	C20H38N6O4	0.2	5	6	14	CHEMBL191881	ND	CC(C)C[C@@H](C(=O)N[C@@H](CC(C)C)C(=O)N[C@@H](CCCN=C(N)N)C=O)NC(=O)C	Cysteine protease	Cysteine protease	serine protease	serine protease	NA	NA	NA	NA	NA	NA	NA	NA	NA	NA	NA	NA	leupeptin	72429	H17	Plate1_drugs	1
Lomustine	0.015625	0.3125	lomustine_0.3125_0.015625	2	B10	2	10	DNA	233.7	C9H16ClN3O2	2.25	3	1	4	CHEMBL514	DNA inhibitor	ClCCN(N=O)C(=O)NC1CCCCC1	CHEMBL2311221	DNA	NA	NA	NA	NA	NA	NA	BRD-K51768138	NA	NA	NA	lomustine	3950	[O-][N+]N(CCCl)C(=O)NC1CCCCC1	BRD-K51768138-001-10-9	lomustine	3950	B10	Plate2_drugs	2
Lomustine	0.03125	0.625	lomustine_0.625_0.03125	2	B09	2	9	DNA	233.7	C9H16ClN3O2	2.25	3	1	4	CHEMBL514	DNA inhibitor	ClCCN(N=O)C(=O)NC1CCCCC1	CHEMBL2311221	DNA	NA	NA	NA	NA	NA	NA	BRD-K51768138	NA	NA	NA	lomustine	3950	[O-][N+]N(CCCl)C(=O)NC1CCCCC1	BRD-K51768138-001-10-9	lomustine	3950	B09	Plate2_drugs	2
Lomustine	0.0625	1.25	lomustine_1.25_0.0625	2	B07	2	7	DNA	233.7	C9H16ClN3O2	2.25	3	1	4	CHEMBL514	DNA inhibitor	ClCCN(N=O)C(=O)NC1CCCCC1	CHEMBL2311221	DNA	NA	NA	NA	NA	NA	NA	BRD-K51768138	NA	NA	NA	lomustine	3950	[O-][N+]N(CCCl)C(=O)NC1CCCCC1	BRD-K51768138-001-10-9	lomustine	3950	B07	Plate2_drugs	2
Lomustine	0.5	10	lomustine_10_0.5	2	B04	2	4	DNA	233.7	C9H16ClN3O2	2.25	3	1	4	CHEMBL514	DNA inhibitor	ClCCN(N=O)C(=O)NC1CCCCC1	CHEMBL2311221	DNA	NA	NA	NA	NA	NA	NA	BRD-K51768138	NA	NA	NA	lomustine	3950	[O-][N+]N(CCCl)C(=O)NC1CCCCC1	BRD-K51768138-001-10-9	lomustine	3950	B04	Plate2_drugs	2
Lomustine	0.125	2.5	lomustine_2.5_0.125	2	B06	2	6	DNA	233.7	C9H16ClN3O2	2.25	3	1	4	CHEMBL514	DNA inhibitor	ClCCN(N=O)C(=O)NC1CCCCC1	CHEMBL2311221	DNA	NA	NA	NA	NA	NA	NA	BRD-K51768138	NA	NA	NA	lomustine	3950	[O-][N+]N(CCCl)C(=O)NC1CCCCC1	BRD-K51768138-001-10-9	lomustine	3950	B06	Plate2_drugs	2
Lomustine	1	20	lomustine_20_1	2	B03	2	3	DNA	233.7	C9H16ClN3O2	2.25	3	1	4	CHEMBL514	DNA inhibitor	ClCCN(N=O)C(=O)NC1CCCCC1	CHEMBL2311221	DNA	NA	NA	NA	NA	NA	NA	BRD-K51768138	NA	NA	NA	lomustine	3950	[O-][N+]N(CCCl)C(=O)NC1CCCCC1	BRD-K51768138-001-10-9	lomustine	3950	B03	Plate2_drugs	2
Lomustine	0.25	5	lomustine_5_0.25	2	B05	2	5	DNA	233.7	C9H16ClN3O2	2.25	3	1	4	CHEMBL514	DNA inhibitor	ClCCN(N=O)C(=O)NC1CCCCC1	CHEMBL2311221	DNA	NA	NA	NA	NA	NA	NA	BRD-K51768138	NA	NA	NA	lomustine	3950	[O-][N+]N(CCCl)C(=O)NC1CCCCC1	BRD-K51768138-001-10-9	lomustine	3950	B05	Plate2_drugs	2
LTX-315	0.015625	0.3125	LTX-315_0.3125_0.015625	1	J20	10	20	ND	1439.79	C78H106N18O9	3.6 (XLogP3-AA)	15	18	46	cid:46200994	ND	C1=CC=C(C=C1)C(C2=CC=CC=C2)C(C(=O)NC(CCCCN)C(=O)N)NC(=O)C(CC3=CNC4=CC=CC=C43)NC(=O)C(CCCCN)NC(=O)C(CCCCN)NC(=O)C(CC5=CNC6=CC=CC=C65)NC(=O)C(CC7=CNC8=CC=CC=C87)NC(=O)C(CCCCN)NC(=O)C(CCCCN)N	membrane permeabilization	membrane permeabilization	NA	NA	NA	NA	NA	NA	NA	NA	NA	NA	NA	NA	NA	NA	NA	NA	J20	Plate1_drugs	1
LTX-315	0.03125	0.625	LTX-315_0.625_0.03125	1	J19	10	19	ND	1439.79	C78H106N18O9	3.6 (XLogP3-AA)	15	18	46	cid:46200994	ND	C1=CC=C(C=C1)C(C2=CC=CC=C2)C(C(=O)NC(CCCCN)C(=O)N)NC(=O)C(CC3=CNC4=CC=CC=C43)NC(=O)C(CCCCN)NC(=O)C(CCCCN)NC(=O)C(CC5=CNC6=CC=CC=C65)NC(=O)C(CC7=CNC8=CC=CC=C87)NC(=O)C(CCCCN)NC(=O)C(CCCCN)N	membrane permeabilization	membrane permeabilization	NA	NA	NA	NA	NA	NA	NA	NA	NA	NA	NA	NA	NA	NA	NA	NA	J19	Plate1_drugs	1
LTX-315	0.0625	1.25	LTX-315_1.25_0.0625	1	J18	10	18	ND	1439.79	C78H106N18O9	3.6 (XLogP3-AA)	15	18	46	cid:46200994	ND	C1=CC=C(C=C1)C(C2=CC=CC=C2)C(C(=O)NC(CCCCN)C(=O)N)NC(=O)C(CC3=CNC4=CC=CC=C43)NC(=O)C(CCCCN)NC(=O)C(CCCCN)NC(=O)C(CC5=CNC6=CC=CC=C65)NC(=O)C(CC7=CNC8=CC=CC=C87)NC(=O)C(CCCCN)NC(=O)C(CCCCN)N	membrane permeabilization	membrane permeabilization	NA	NA	NA	NA	NA	NA	NA	NA	NA	NA	NA	NA	NA	NA	NA	NA	J18	Plate1_drugs	1
LTX-315	0.5	10	LTX-315_10_0.5	1	J14	10	14	ND	1439.79	C78H106N18O9	3.6 (XLogP3-AA)	15	18	46	cid:46200994	ND	C1=CC=C(C=C1)C(C2=CC=CC=C2)C(C(=O)NC(CCCCN)C(=O)N)NC(=O)C(CC3=CNC4=CC=CC=C43)NC(=O)C(CCCCN)NC(=O)C(CCCCN)NC(=O)C(CC5=CNC6=CC=CC=C65)NC(=O)C(CC7=CNC8=CC=CC=C87)NC(=O)C(CCCCN)NC(=O)C(CCCCN)N	membrane permeabilization	membrane permeabilization	NA	NA	NA	NA	NA	NA	NA	NA	NA	NA	NA	NA	NA	NA	NA	NA	J14	Plate1_drugs	1
LTX-315	0.125	2.5	LTX-315_2.5_0.125	1	J17	10	17	ND	1439.79	C78H106N18O9	3.6 (XLogP3-AA)	15	18	46	cid:46200994	ND	C1=CC=C(C=C1)C(C2=CC=CC=C2)C(C(=O)NC(CCCCN)C(=O)N)NC(=O)C(CC3=CNC4=CC=CC=C43)NC(=O)C(CCCCN)NC(=O)C(CCCCN)NC(=O)C(CC5=CNC6=CC=CC=C65)NC(=O)C(CC7=CNC8=CC=CC=C87)NC(=O)C(CCCCN)NC(=O)C(CCCCN)N	membrane permeabilization	membrane permeabilization	NA	NA	NA	NA	NA	NA	NA	NA	NA	NA	NA	NA	NA	NA	NA	NA	J17	Plate1_drugs	1
LTX-315	1	20	LTX-315_20_1	1	J13	10	13	ND	1439.79	C78H106N18O9	3.6 (XLogP3-AA)	15	18	46	cid:46200994	ND	C1=CC=C(C=C1)C(C2=CC=CC=C2)C(C(=O)NC(CCCCN)C(=O)N)NC(=O)C(CC3=CNC4=CC=CC=C43)NC(=O)C(CCCCN)NC(=O)C(CCCCN)NC(=O)C(CC5=CNC6=CC=CC=C65)NC(=O)C(CC7=CNC8=CC=CC=C87)NC(=O)C(CCCCN)NC(=O)C(CCCCN)N	membrane permeabilization	membrane permeabilization	NA	NA	NA	NA	NA	NA	NA	NA	NA	NA	NA	NA	NA	NA	NA	NA	J13	Plate1_drugs	1
LTX-315	0.25	5	LTX-315_5_0.25	1	J15	10	15	ND	1439.79	C78H106N18O9	3.6 (XLogP3-AA)	15	18	46	cid:46200994	ND	C1=CC=C(C=C1)C(C2=CC=CC=C2)C(C(=O)NC(CCCCN)C(=O)N)NC(=O)C(CC3=CNC4=CC=CC=C43)NC(=O)C(CCCCN)NC(=O)C(CCCCN)NC(=O)C(CC5=CNC6=CC=CC=C65)NC(=O)C(CC7=CNC8=CC=CC=C87)NC(=O)C(CCCCN)NC(=O)C(CCCCN)N	membrane permeabilization	membrane permeabilization	NA	NA	NA	NA	NA	NA	NA	NA	NA	NA	NA	NA	NA	NA	NA	NA	J15	Plate1_drugs	1
Mdivi-1	0.015625	0.3125	mdivi-1_0.3125_0.015625	1	G10	7	10	Drp1	353.22	C15H10Cl2N2O2S	4.36	4	1	2	CHEMBL1449747	ND	COc1cc(N2C(=S)Nc3ccccc3C2=O)c(Cl)cc1Cl	CHEMBL2331072	Dynamin-1-like protein	NA	NA	NA	NA	NA	NA	BRD-K61128465	NA	NA	NA	mdivi-1	3825829	COc1cc(c(Cl)cc1Cl)-n1c(=S)[nH]c2ccccc2c1=O	BRD-K61128465-001-09-9	NA	NA	G10	Plate1_drugs	1
Mdivi-1	0.03125	0.625	mdivi-1_0.625_0.03125	1	G09	7	9	Drp1	353.22	C15H10Cl2N2O2S	4.36	4	1	2	CHEMBL1449747	ND	COc1cc(N2C(=S)Nc3ccccc3C2=O)c(Cl)cc1Cl	CHEMBL2331072	Dynamin-1-like protein	NA	NA	NA	NA	NA	NA	BRD-K61128465	NA	NA	NA	mdivi-1	3825829	COc1cc(c(Cl)cc1Cl)-n1c(=S)[nH]c2ccccc2c1=O	BRD-K61128465-001-09-9	NA	NA	G09	Plate1_drugs	1
Mdivi-1	0.0625	1.25	mdivi-1_1.25_0.0625	1	G08	7	8	Drp1	353.22	C15H10Cl2N2O2S	4.36	4	1	2	CHEMBL1449747	ND	COc1cc(N2C(=S)Nc3ccccc3C2=O)c(Cl)cc1Cl	CHEMBL2331072	Dynamin-1-like protein	NA	NA	NA	NA	NA	NA	BRD-K61128465	NA	NA	NA	mdivi-1	3825829	COc1cc(c(Cl)cc1Cl)-n1c(=S)[nH]c2ccccc2c1=O	BRD-K61128465-001-09-9	NA	NA	G08	Plate1_drugs	1
Mdivi-1	0.5	10	mdivi-1_10_0.5	1	G04	7	4	Drp1	353.22	C15H10Cl2N2O2S	4.36	4	1	2	CHEMBL1449747	ND	COc1cc(N2C(=S)Nc3ccccc3C2=O)c(Cl)cc1Cl	CHEMBL2331072	Dynamin-1-like protein	NA	NA	NA	NA	NA	NA	BRD-K61128465	NA	NA	NA	mdivi-1	3825829	COc1cc(c(Cl)cc1Cl)-n1c(=S)[nH]c2ccccc2c1=O	BRD-K61128465-001-09-9	NA	NA	G04	Plate1_drugs	1
Mdivi-1	0.125	2.5	mdivi-1_2.5_0.125	1	G06	7	6	Drp1	353.22	C15H10Cl2N2O2S	4.36	4	1	2	CHEMBL1449747	ND	COc1cc(N2C(=S)Nc3ccccc3C2=O)c(Cl)cc1Cl	CHEMBL2331072	Dynamin-1-like protein	NA	NA	NA	NA	NA	NA	BRD-K61128465	NA	NA	NA	mdivi-1	3825829	COc1cc(c(Cl)cc1Cl)-n1c(=S)[nH]c2ccccc2c1=O	BRD-K61128465-001-09-9	NA	NA	G06	Plate1_drugs	1
Mdivi-1	1	20	mdivi-1_20_1	1	G03	7	3	Drp1	353.22	C15H10Cl2N2O2S	4.36	4	1	2	CHEMBL1449747	ND	COc1cc(N2C(=S)Nc3ccccc3C2=O)c(Cl)cc1Cl	CHEMBL2331072	Dynamin-1-like protein	NA	NA	NA	NA	NA	NA	BRD-K61128465	NA	NA	NA	mdivi-1	3825829	COc1cc(c(Cl)cc1Cl)-n1c(=S)[nH]c2ccccc2c1=O	BRD-K61128465-001-09-9	NA	NA	G03	Plate1_drugs	1
Mdivi-1	0.25	5	mdivi-1_5_0.25	1	G05	7	5	Drp1	353.22	C15H10Cl2N2O2S	4.36	4	1	2	CHEMBL1449747	ND	COc1cc(N2C(=S)Nc3ccccc3C2=O)c(Cl)cc1Cl	CHEMBL2331072	Dynamin-1-like protein	NA	NA	NA	NA	NA	NA	BRD-K61128465	NA	NA	NA	mdivi-1	3825829	COc1cc(c(Cl)cc1Cl)-n1c(=S)[nH]c2ccccc2c1=O	BRD-K61128465-001-09-9	NA	NA	G05	Plate1_drugs	1
Quinacrine	0.015625	0.3125	mepacrine_0.3125_0.015625	1	F07	6	7	PLA2	399.207	C23H30ClN3O	5.97	4	1	9	CHEMBL7568	ND	CCN(CC)CCCC(C)Nc1c2ccc(Cl)cc2nc3ccc(OC)cc13	CHEMBL3816	Cytosolic phospholipase A2	CHEMBL2311221	DNA	NA	NA	NA	NA	BRD-A45889380	NFkB pathway inhibitor, cytokine production inhibitor, TP53 expression enhancer, acetylcholinesterase inhibitor, AKT inhibitor, apoptosis stimulant, DNA inhibitor, mTOR inhibitor, phospholipase inhibitor, PI3K inhibitor, secretory phospholipase inhibitor, TP53 activator	TP53, AKT1, MTOR, NFKB1, PLA2G1B, PLA2G2A, PLA2G2D, PLA2G4A, PLA2G6, PLCL1	NFkB pathway inhibitor	mepacrine	237	CCN(CC)CCCC(C)Nc1c2ccc(Cl)cc2nc2ccc(OC)cc12	BRD-A45889380-300-06-3	quinacrine	237	F07	Plate1_drugs	1
Quinacrine	0.03125	0.625	mepacrine_0.625_0.03125	1	F05	6	5	PLA2	399.207	C23H30ClN3O	5.97	4	1	9	CHEMBL7568	ND	CCN(CC)CCCC(C)Nc1c2ccc(Cl)cc2nc3ccc(OC)cc13	CHEMBL3816	Cytosolic phospholipase A2	CHEMBL2311221	DNA	NA	NA	NA	NA	BRD-A45889380	NFkB pathway inhibitor, cytokine production inhibitor, TP53 expression enhancer, acetylcholinesterase inhibitor, AKT inhibitor, apoptosis stimulant, DNA inhibitor, mTOR inhibitor, phospholipase inhibitor, PI3K inhibitor, secretory phospholipase inhibitor, TP53 activator	TP53, AKT1, MTOR, NFKB1, PLA2G1B, PLA2G2A, PLA2G2D, PLA2G4A, PLA2G6, PLCL1	NFkB pathway inhibitor	mepacrine	237	CCN(CC)CCCC(C)Nc1c2ccc(Cl)cc2nc2ccc(OC)cc12	BRD-A45889380-300-06-3	quinacrine	237	F05	Plate1_drugs	1
Quinacrine	0.0625	1.25	mepacrine_1.25_0.0625	1	F04	6	4	PLA2	399.207	C23H30ClN3O	5.97	4	1	9	CHEMBL7568	ND	CCN(CC)CCCC(C)Nc1c2ccc(Cl)cc2nc3ccc(OC)cc13	CHEMBL3816	Cytosolic phospholipase A2	CHEMBL2311221	DNA	NA	NA	NA	NA	BRD-A45889380	NFkB pathway inhibitor, cytokine production inhibitor, TP53 expression enhancer, acetylcholinesterase inhibitor, AKT inhibitor, apoptosis stimulant, DNA inhibitor, mTOR inhibitor, phospholipase inhibitor, PI3K inhibitor, secretory phospholipase inhibitor, TP53 activator	TP53, AKT1, MTOR, NFKB1, PLA2G1B, PLA2G2A, PLA2G2D, PLA2G4A, PLA2G6, PLCL1	NFkB pathway inhibitor	mepacrine	237	CCN(CC)CCCC(C)Nc1c2ccc(Cl)cc2nc2ccc(OC)cc12	BRD-A45889380-300-06-3	quinacrine	237	F04	Plate1_drugs	1
Quinacrine	0.5	10	mepacrine_10_0.5	1	E22	5	22	PLA2	399.207	C23H30ClN3O	5.97	4	1	9	CHEMBL7568	ND	CCN(CC)CCCC(C)Nc1c2ccc(Cl)cc2nc3ccc(OC)cc13	CHEMBL3816	Cytosolic phospholipase A2	CHEMBL2311221	DNA	NA	NA	NA	NA	BRD-A45889380	NFkB pathway inhibitor, cytokine production inhibitor, TP53 expression enhancer, acetylcholinesterase inhibitor, AKT inhibitor, apoptosis stimulant, DNA inhibitor, mTOR inhibitor, phospholipase inhibitor, PI3K inhibitor, secretory phospholipase inhibitor, TP53 activator	TP53, AKT1, MTOR, NFKB1, PLA2G1B, PLA2G2A, PLA2G2D, PLA2G4A, PLA2G6, PLCL1	NFkB pathway inhibitor	mepacrine	237	CCN(CC)CCCC(C)Nc1c2ccc(Cl)cc2nc2ccc(OC)cc12	BRD-A45889380-300-06-3	quinacrine	237	E22	Plate1_drugs	1
Quinacrine	0.125	2.5	mepacrine_2.5_0.125	1	F03	6	3	PLA2	399.207	C23H30ClN3O	5.97	4	1	9	CHEMBL7568	ND	CCN(CC)CCCC(C)Nc1c2ccc(Cl)cc2nc3ccc(OC)cc13	CHEMBL3816	Cytosolic phospholipase A2	CHEMBL2311221	DNA	NA	NA	NA	NA	BRD-A45889380	NFkB pathway inhibitor, cytokine production inhibitor, TP53 expression enhancer, acetylcholinesterase inhibitor, AKT inhibitor, apoptosis stimulant, DNA inhibitor, mTOR inhibitor, phospholipase inhibitor, PI3K inhibitor, secretory phospholipase inhibitor, TP53 activator	TP53, AKT1, MTOR, NFKB1, PLA2G1B, PLA2G2A, PLA2G2D, PLA2G4A, PLA2G6, PLCL1	NFkB pathway inhibitor	mepacrine	237	CCN(CC)CCCC(C)Nc1c2ccc(Cl)cc2nc2ccc(OC)cc12	BRD-A45889380-300-06-3	quinacrine	237	F03	Plate1_drugs	1
Quinacrine	1	20	mepacrine_20_1	1	E21	5	21	PLA2	399.207	C23H30ClN3O	5.97	4	1	9	CHEMBL7568	ND	CCN(CC)CCCC(C)Nc1c2ccc(Cl)cc2nc3ccc(OC)cc13	CHEMBL3816	Cytosolic phospholipase A2	CHEMBL2311221	DNA	NA	NA	NA	NA	BRD-A45889380	NFkB pathway inhibitor, cytokine production inhibitor, TP53 expression enhancer, acetylcholinesterase inhibitor, AKT inhibitor, apoptosis stimulant, DNA inhibitor, mTOR inhibitor, phospholipase inhibitor, PI3K inhibitor, secretory phospholipase inhibitor, TP53 activator	TP53, AKT1, MTOR, NFKB1, PLA2G1B, PLA2G2A, PLA2G2D, PLA2G4A, PLA2G6, PLCL1	NFkB pathway inhibitor	mepacrine	237	CCN(CC)CCCC(C)Nc1c2ccc(Cl)cc2nc2ccc(OC)cc12	BRD-A45889380-300-06-3	quinacrine	237	E21	Plate1_drugs	1
Quinacrine	0.25	5	mepacrine_5_0.25	1	F02	6	2	PLA2	399.207	C23H30ClN3O	5.97	4	1	9	CHEMBL7568	ND	CCN(CC)CCCC(C)Nc1c2ccc(Cl)cc2nc3ccc(OC)cc13	CHEMBL3816	Cytosolic phospholipase A2	CHEMBL2311221	DNA	NA	NA	NA	NA	BRD-A45889380	NFkB pathway inhibitor, cytokine production inhibitor, TP53 expression enhancer, acetylcholinesterase inhibitor, AKT inhibitor, apoptosis stimulant, DNA inhibitor, mTOR inhibitor, phospholipase inhibitor, PI3K inhibitor, secretory phospholipase inhibitor, TP53 activator	TP53, AKT1, MTOR, NFKB1, PLA2G1B, PLA2G2A, PLA2G2D, PLA2G4A, PLA2G6, PLCL1	NFkB pathway inhibitor	mepacrine	237	CCN(CC)CCCC(C)Nc1c2ccc(Cl)cc2nc2ccc(OC)cc12	BRD-A45889380-300-06-3	quinacrine	237	F02	Plate1_drugs	1
Methotrexate	0.015625	0.078125	methotrexate_0.078125_0.015625	2	M15	13	15	hDHFR	454.44	C20H22N8O5	0.27	10	5	9	CHEMBL34259	Dihydrofolate reductase inhibitor	CN(Cc1cnc2nc(N)nc(N)c2n1)c3ccc(cc3)C(=O)N[C@@H](CCC(=O)O)C(=O)O	CHEMBL202	Dihydrofolate reductase	NA	NA	NA	NA	NA	NA	BRD-K59456551	dihydrofolate reductase inhibitor, disease modifying antirheumatic drug, folate receptor antagonist, immunosuppressant, thymidylate synthase inhibitor	DHFR, AOX1, FOLR1, TYMS	Dihydrofolate reductase inhibitor	methotrexate	126941	CN(Cc1cnc2nc(N)nc(N)c2n1)c1ccc(cc1)C(=O)N[C@@H](CCC(O)=O)C(O)=O	BRD-K59456551-001-22-6	methotrexate	126941	M15	Plate2_drugs	2
Methotrexate	0.03125	0.15625	methotrexate_0.15625_0.03125	2	M14	13	14	hDHFR	454.44	C20H22N8O5	0.27	10	5	9	CHEMBL34259	Dihydrofolate reductase inhibitor	CN(Cc1cnc2nc(N)nc(N)c2n1)c3ccc(cc3)C(=O)N[C@@H](CCC(=O)O)C(=O)O	CHEMBL202	Dihydrofolate reductase	NA	NA	NA	NA	NA	NA	BRD-K59456551	dihydrofolate reductase inhibitor, disease modifying antirheumatic drug, folate receptor antagonist, immunosuppressant, thymidylate synthase inhibitor	DHFR, AOX1, FOLR1, TYMS	Dihydrofolate reductase inhibitor	methotrexate	126941	CN(Cc1cnc2nc(N)nc(N)c2n1)c1ccc(cc1)C(=O)N[C@@H](CCC(O)=O)C(O)=O	BRD-K59456551-001-22-6	methotrexate	126941	M14	Plate2_drugs	2
Methotrexate	0.0625	0.3125	methotrexate_0.3125_0.0625	2	M12	13	12	hDHFR	454.44	C20H22N8O5	0.27	10	5	9	CHEMBL34259	Dihydrofolate reductase inhibitor	CN(Cc1cnc2nc(N)nc(N)c2n1)c3ccc(cc3)C(=O)N[C@@H](CCC(=O)O)C(=O)O	CHEMBL202	Dihydrofolate reductase	NA	NA	NA	NA	NA	NA	BRD-K59456551	dihydrofolate reductase inhibitor, disease modifying antirheumatic drug, folate receptor antagonist, immunosuppressant, thymidylate synthase inhibitor	DHFR, AOX1, FOLR1, TYMS	Dihydrofolate reductase inhibitor	methotrexate	126941	CN(Cc1cnc2nc(N)nc(N)c2n1)c1ccc(cc1)C(=O)N[C@@H](CCC(O)=O)C(O)=O	BRD-K59456551-001-22-6	methotrexate	126941	M12	Plate2_drugs	2
Methotrexate	0.125	0.625	methotrexate_0.625_0.125	2	M11	13	11	hDHFR	454.44	C20H22N8O5	0.27	10	5	9	CHEMBL34259	Dihydrofolate reductase inhibitor	CN(Cc1cnc2nc(N)nc(N)c2n1)c3ccc(cc3)C(=O)N[C@@H](CCC(=O)O)C(=O)O	CHEMBL202	Dihydrofolate reductase	NA	NA	NA	NA	NA	NA	BRD-K59456551	dihydrofolate reductase inhibitor, disease modifying antirheumatic drug, folate receptor antagonist, immunosuppressant, thymidylate synthase inhibitor	DHFR, AOX1, FOLR1, TYMS	Dihydrofolate reductase inhibitor	methotrexate	126941	CN(Cc1cnc2nc(N)nc(N)c2n1)c1ccc(cc1)C(=O)N[C@@H](CCC(O)=O)C(O)=O	BRD-K59456551-001-22-6	methotrexate	126941	M11	Plate2_drugs	2
Methotrexate	0.25	1.25	methotrexate_1.25_0.25	2	M10	13	10	hDHFR	454.44	C20H22N8O5	0.27	10	5	9	CHEMBL34259	Dihydrofolate reductase inhibitor	CN(Cc1cnc2nc(N)nc(N)c2n1)c3ccc(cc3)C(=O)N[C@@H](CCC(=O)O)C(=O)O	CHEMBL202	Dihydrofolate reductase	NA	NA	NA	NA	NA	NA	BRD-K59456551	dihydrofolate reductase inhibitor, disease modifying antirheumatic drug, folate receptor antagonist, immunosuppressant, thymidylate synthase inhibitor	DHFR, AOX1, FOLR1, TYMS	Dihydrofolate reductase inhibitor	methotrexate	126941	CN(Cc1cnc2nc(N)nc(N)c2n1)c1ccc(cc1)C(=O)N[C@@H](CCC(O)=O)C(O)=O	BRD-K59456551-001-22-6	methotrexate	126941	M10	Plate2_drugs	2
Methotrexate	0.5	2.5	methotrexate_2.5_0.5	2	M09	13	9	hDHFR	454.44	C20H22N8O5	0.27	10	5	9	CHEMBL34259	Dihydrofolate reductase inhibitor	CN(Cc1cnc2nc(N)nc(N)c2n1)c3ccc(cc3)C(=O)N[C@@H](CCC(=O)O)C(=O)O	CHEMBL202	Dihydrofolate reductase	NA	NA	NA	NA	NA	NA	BRD-K59456551	dihydrofolate reductase inhibitor, disease modifying antirheumatic drug, folate receptor antagonist, immunosuppressant, thymidylate synthase inhibitor	DHFR, AOX1, FOLR1, TYMS	Dihydrofolate reductase inhibitor	methotrexate	126941	CN(Cc1cnc2nc(N)nc(N)c2n1)c1ccc(cc1)C(=O)N[C@@H](CCC(O)=O)C(O)=O	BRD-K59456551-001-22-6	methotrexate	126941	M09	Plate2_drugs	2
Methotrexate	1	5	methotrexate_5_1	2	M07	13	7	hDHFR	454.44	C20H22N8O5	0.27	10	5	9	CHEMBL34259	Dihydrofolate reductase inhibitor	CN(Cc1cnc2nc(N)nc(N)c2n1)c3ccc(cc3)C(=O)N[C@@H](CCC(=O)O)C(=O)O	CHEMBL202	Dihydrofolate reductase	NA	NA	NA	NA	NA	NA	BRD-K59456551	dihydrofolate reductase inhibitor, disease modifying antirheumatic drug, folate receptor antagonist, immunosuppressant, thymidylate synthase inhibitor	DHFR, AOX1, FOLR1, TYMS	Dihydrofolate reductase inhibitor	methotrexate	126941	CN(Cc1cnc2nc(N)nc(N)c2n1)c1ccc(cc1)C(=O)N[C@@H](CCC(O)=O)C(O)=O	BRD-K59456551-001-22-6	methotrexate	126941	M07	Plate2_drugs	2
MG-101	0.015625	0.3125	MG-101_0.3125_0.015625	1	H13	8	13	Cysteine protease	383.53	C20H37N3O4	1.94	4	3	13	CHEMBL304784	ND	CCCC[C@@H](C=O)NC(=O)[C@H](CC(C)C)NC(=O)[C@H](CC(C)C)NC(=O)C	Cysteine protease	Cysteine protease	NA	NA	NA	NA	NA	NA	BRD-K35923252	NA	NA	NA	NA	NA	NA	NA	ALLN	443118	H13	Plate1_drugs	1
MG-101	0.03125	0.625	MG-101_0.625_0.03125	1	H12	8	12	Cysteine protease	383.53	C20H37N3O4	1.94	4	3	13	CHEMBL304784	ND	CCCC[C@@H](C=O)NC(=O)[C@H](CC(C)C)NC(=O)[C@H](CC(C)C)NC(=O)C	Cysteine protease	Cysteine protease	NA	NA	NA	NA	NA	NA	BRD-K35923252	NA	NA	NA	NA	NA	NA	NA	ALLN	443118	H12	Plate1_drugs	1
MG-101	0.0625	1.25	MG-101_1.25_0.0625	1	H11	8	11	Cysteine protease	383.53	C20H37N3O4	1.94	4	3	13	CHEMBL304784	ND	CCCC[C@@H](C=O)NC(=O)[C@H](CC(C)C)NC(=O)[C@H](CC(C)C)NC(=O)C	Cysteine protease	Cysteine protease	NA	NA	NA	NA	NA	NA	BRD-K35923252	NA	NA	NA	NA	NA	NA	NA	ALLN	443118	H11	Plate1_drugs	1
MG-101	0.5	10	MG-101_10_0.5	1	H07	8	7	Cysteine protease	383.53	C20H37N3O4	1.94	4	3	13	CHEMBL304784	ND	CCCC[C@@H](C=O)NC(=O)[C@H](CC(C)C)NC(=O)[C@H](CC(C)C)NC(=O)C	Cysteine protease	Cysteine protease	NA	NA	NA	NA	NA	NA	BRD-K35923252	NA	NA	NA	NA	NA	NA	NA	ALLN	443118	H07	Plate1_drugs	1
MG-101	0.125	2.5	MG-101_2.5_0.125	1	H10	8	10	Cysteine protease	383.53	C20H37N3O4	1.94	4	3	13	CHEMBL304784	ND	CCCC[C@@H](C=O)NC(=O)[C@H](CC(C)C)NC(=O)[C@H](CC(C)C)NC(=O)C	Cysteine protease	Cysteine protease	NA	NA	NA	NA	NA	NA	BRD-K35923252	NA	NA	NA	NA	NA	NA	NA	ALLN	443118	H10	Plate1_drugs	1
MG-101	1	20	MG-101_20_1	1	H06	8	6	Cysteine protease	383.53	C20H37N3O4	1.94	4	3	13	CHEMBL304784	ND	CCCC[C@@H](C=O)NC(=O)[C@H](CC(C)C)NC(=O)[C@H](CC(C)C)NC(=O)C	Cysteine protease	Cysteine protease	NA	NA	NA	NA	NA	NA	BRD-K35923252	NA	NA	NA	NA	NA	NA	NA	ALLN	443118	H06	Plate1_drugs	1
MG-101	0.25	5	MG-101_5_0.25	1	H09	8	9	Cysteine protease	383.53	C20H37N3O4	1.94	4	3	13	CHEMBL304784	ND	CCCC[C@@H](C=O)NC(=O)[C@H](CC(C)C)NC(=O)[C@H](CC(C)C)NC(=O)C	Cysteine protease	Cysteine protease	NA	NA	NA	NA	NA	NA	BRD-K35923252	NA	NA	NA	NA	NA	NA	NA	ALLN	443118	H09	Plate1_drugs	1
Mitomycin C	0.015625	0.3125	mitomycin-c_0.3125_0.015625	1	L03	12	3	DNA synthesis	334.37	C15H18N4O5	-1.65	8	3	3	CHEMBL105	DNA inhibitor	CO[C@]12[C@H]3N[C@H]3CN1C4=C([C@H]2COC(=O)N)C(=O)C(=C(C)C4=O)N	CHEMBL2311221	DNA	NA	NA	NA	NA	NA	NA	BRD-K59670716	NA	NA	NA	NA	NA	NA	NA	mitomycin C	5746	L03	Plate1_drugs	1
Mitomycin C	0.03125	0.625	mitomycin-c_0.625_0.03125	1	K22	11	22	DNA synthesis	334.37	C15H18N4O5	-1.65	8	3	3	CHEMBL105	DNA inhibitor	CO[C@]12[C@H]3N[C@H]3CN1C4=C([C@H]2COC(=O)N)C(=O)C(=C(C)C4=O)N	CHEMBL2311221	DNA	NA	NA	NA	NA	NA	NA	BRD-K59670716	NA	NA	NA	NA	NA	NA	NA	mitomycin C	5746	K22	Plate1_drugs	1
Mitomycin C	0.0625	1.25	mitomycin-c_1.25_0.0625	1	K21	11	21	DNA synthesis	334.37	C15H18N4O5	-1.65	8	3	3	CHEMBL105	DNA inhibitor	CO[C@]12[C@H]3N[C@H]3CN1C4=C([C@H]2COC(=O)N)C(=O)C(=C(C)C4=O)N	CHEMBL2311221	DNA	NA	NA	NA	NA	NA	NA	BRD-K59670716	NA	NA	NA	NA	NA	NA	NA	mitomycin C	5746	K21	Plate1_drugs	1
Mitomycin C	0.5	10	mitomycin-c_10_0.5	1	K18	11	18	DNA synthesis	334.37	C15H18N4O5	-1.65	8	3	3	CHEMBL105	DNA inhibitor	CO[C@]12[C@H]3N[C@H]3CN1C4=C([C@H]2COC(=O)N)C(=O)C(=C(C)C4=O)N	CHEMBL2311221	DNA	NA	NA	NA	NA	NA	NA	BRD-K59670716	NA	NA	NA	NA	NA	NA	NA	mitomycin C	5746	K18	Plate1_drugs	1
Mitomycin C	0.125	2.5	mitomycin-c_2.5_0.125	1	K20	11	20	DNA synthesis	334.37	C15H18N4O5	-1.65	8	3	3	CHEMBL105	DNA inhibitor	CO[C@]12[C@H]3N[C@H]3CN1C4=C([C@H]2COC(=O)N)C(=O)C(=C(C)C4=O)N	CHEMBL2311221	DNA	NA	NA	NA	NA	NA	NA	BRD-K59670716	NA	NA	NA	NA	NA	NA	NA	mitomycin C	5746	K20	Plate1_drugs	1
Mitomycin C	1	20	mitomycin-c_20_1	1	K16	11	16	DNA synthesis	334.37	C15H18N4O5	-1.65	8	3	3	CHEMBL105	DNA inhibitor	CO[C@]12[C@H]3N[C@H]3CN1C4=C([C@H]2COC(=O)N)C(=O)C(=C(C)C4=O)N	CHEMBL2311221	DNA	NA	NA	NA	NA	NA	NA	BRD-K59670716	NA	NA	NA	NA	NA	NA	NA	mitomycin C	5746	K16	Plate1_drugs	1
Mitomycin C	0.25	5	mitomycin-c_5_0.25	1	K19	11	19	DNA synthesis	334.37	C15H18N4O5	-1.65	8	3	3	CHEMBL105	DNA inhibitor	CO[C@]12[C@H]3N[C@H]3CN1C4=C([C@H]2COC(=O)N)C(=O)C(=C(C)C4=O)N	CHEMBL2311221	DNA	NA	NA	NA	NA	NA	NA	BRD-K59670716	NA	NA	NA	NA	NA	NA	NA	mitomycin C	5746	K19	Plate1_drugs	1
Mitoxantrone	0.015625	0.078125	mitoxantrone_0.078125_0.015625	2	F07	6	7	Topoisomerase II	444.5	C22H28N4O6	-0.14	10	8	12	CHEMBL58	DNA inhibitor, DNA topoisomerase II alpha inhibitor	OCCNCCNc1ccc(NCCNCCO)c2C(=O)c3c(O)ccc(O)c3C(=O)c12	CHEMBL2311221	DNA	CHEMBL1806	DNA topoisomerase II alpha	NA	NA	NA	NA	BRD-K21680192	topoisomerase inhibitor, DNA intercalating drug, HCV inhibitor, immunosuppressant, Pim kinase inhibitor	TOP2A, PIM1	Topoisomerase inhibitor	mitoxantrone	4212	OCCNCCNc1ccc(NCCNCCO)c2C(=O)c3c(O)ccc(O)c3C(=O)c12	BRD-K21680192-300-15-1	mitoxantrone	4212	F07	Plate2_drugs	2
Mitoxantrone	0.03125	0.15625	mitoxantrone_0.15625_0.03125	2	F05	6	5	Topoisomerase II	444.5	C22H28N4O6	-0.14	10	8	12	CHEMBL58	DNA inhibitor, DNA topoisomerase II alpha inhibitor	OCCNCCNc1ccc(NCCNCCO)c2C(=O)c3c(O)ccc(O)c3C(=O)c12	CHEMBL2311221	DNA	CHEMBL1806	DNA topoisomerase II alpha	NA	NA	NA	NA	BRD-K21680192	topoisomerase inhibitor, DNA intercalating drug, HCV inhibitor, immunosuppressant, Pim kinase inhibitor	TOP2A, PIM1	Topoisomerase inhibitor	mitoxantrone	4212	OCCNCCNc1ccc(NCCNCCO)c2C(=O)c3c(O)ccc(O)c3C(=O)c12	BRD-K21680192-300-15-1	mitoxantrone	4212	F05	Plate2_drugs	2
Mitoxantrone	0.0625	0.3125	mitoxantrone_0.3125_0.0625	2	F04	6	4	Topoisomerase II	444.5	C22H28N4O6	-0.14	10	8	12	CHEMBL58	DNA inhibitor, DNA topoisomerase II alpha inhibitor	OCCNCCNc1ccc(NCCNCCO)c2C(=O)c3c(O)ccc(O)c3C(=O)c12	CHEMBL2311221	DNA	CHEMBL1806	DNA topoisomerase II alpha	NA	NA	NA	NA	BRD-K21680192	topoisomerase inhibitor, DNA intercalating drug, HCV inhibitor, immunosuppressant, Pim kinase inhibitor	TOP2A, PIM1	Topoisomerase inhibitor	mitoxantrone	4212	OCCNCCNc1ccc(NCCNCCO)c2C(=O)c3c(O)ccc(O)c3C(=O)c12	BRD-K21680192-300-15-1	mitoxantrone	4212	F04	Plate2_drugs	2
Mitoxantrone	0.125	0.625	mitoxantrone_0.625_0.125	2	F03	6	3	Topoisomerase II	444.5	C22H28N4O6	-0.14	10	8	12	CHEMBL58	DNA inhibitor, DNA topoisomerase II alpha inhibitor	OCCNCCNc1ccc(NCCNCCO)c2C(=O)c3c(O)ccc(O)c3C(=O)c12	CHEMBL2311221	DNA	CHEMBL1806	DNA topoisomerase II alpha	NA	NA	NA	NA	BRD-K21680192	topoisomerase inhibitor, DNA intercalating drug, HCV inhibitor, immunosuppressant, Pim kinase inhibitor	TOP2A, PIM1	Topoisomerase inhibitor	mitoxantrone	4212	OCCNCCNc1ccc(NCCNCCO)c2C(=O)c3c(O)ccc(O)c3C(=O)c12	BRD-K21680192-300-15-1	mitoxantrone	4212	F03	Plate2_drugs	2
Mitoxantrone	0.25	1.25	mitoxantrone_1.25_0.25	2	F02	6	2	Topoisomerase II	444.5	C22H28N4O6	-0.14	10	8	12	CHEMBL58	DNA inhibitor, DNA topoisomerase II alpha inhibitor	OCCNCCNc1ccc(NCCNCCO)c2C(=O)c3c(O)ccc(O)c3C(=O)c12	CHEMBL2311221	DNA	CHEMBL1806	DNA topoisomerase II alpha	NA	NA	NA	NA	BRD-K21680192	topoisomerase inhibitor, DNA intercalating drug, HCV inhibitor, immunosuppressant, Pim kinase inhibitor	TOP2A, PIM1	Topoisomerase inhibitor	mitoxantrone	4212	OCCNCCNc1ccc(NCCNCCO)c2C(=O)c3c(O)ccc(O)c3C(=O)c12	BRD-K21680192-300-15-1	mitoxantrone	4212	F02	Plate2_drugs	2
Mitoxantrone	0.5	2.5	mitoxantrone_2.5_0.5	2	E22	5	22	Topoisomerase II	444.5	C22H28N4O6	-0.14	10	8	12	CHEMBL58	DNA inhibitor, DNA topoisomerase II alpha inhibitor	OCCNCCNc1ccc(NCCNCCO)c2C(=O)c3c(O)ccc(O)c3C(=O)c12	CHEMBL2311221	DNA	CHEMBL1806	DNA topoisomerase II alpha	NA	NA	NA	NA	BRD-K21680192	topoisomerase inhibitor, DNA intercalating drug, HCV inhibitor, immunosuppressant, Pim kinase inhibitor	TOP2A, PIM1	Topoisomerase inhibitor	mitoxantrone	4212	OCCNCCNc1ccc(NCCNCCO)c2C(=O)c3c(O)ccc(O)c3C(=O)c12	BRD-K21680192-300-15-1	mitoxantrone	4212	E22	Plate2_drugs	2
Mitoxantrone	1	5	mitoxantrone_5_1	2	E21	5	21	Topoisomerase II	444.5	C22H28N4O6	-0.14	10	8	12	CHEMBL58	DNA inhibitor, DNA topoisomerase II alpha inhibitor	OCCNCCNc1ccc(NCCNCCO)c2C(=O)c3c(O)ccc(O)c3C(=O)c12	CHEMBL2311221	DNA	CHEMBL1806	DNA topoisomerase II alpha	NA	NA	NA	NA	BRD-K21680192	topoisomerase inhibitor, DNA intercalating drug, HCV inhibitor, immunosuppressant, Pim kinase inhibitor	TOP2A, PIM1	Topoisomerase inhibitor	mitoxantrone	4212	OCCNCCNc1ccc(NCCNCCO)c2C(=O)c3c(O)ccc(O)c3C(=O)c12	BRD-K21680192-300-15-1	mitoxantrone	4212	E21	Plate2_drugs	2
MLN-0128	0.015625	0.078125	MLN0128_0.078125_0.015625	2	L03	12	3	mTOR	309.33	C15H15N7O	2.38	8	2	2	CHEMBL3545097	Serine/threonine-protein kinase mTOR inhibitor	CC(C)n1nc(c2ccc3oc(N)nc3c2)c4c(N)ncnc14	CHEMBL2842	Serine/threonine-protein kinase mTOR	NA	NA	NA	NA	NA	NA	BRD-K59317601	NA	NA	NA	MLN0128	45375953	CC(C)n1nc(-c2ccc3oc(N)nc3c2)c2c(N)ncnc12	BRD-K59317601-001-05-5	NA	NA	L03	Plate2_drugs	2
MLN-0128	0.03125	0.15625	MLN0128_0.15625_0.03125	2	K22	11	22	mTOR	309.33	C15H15N7O	2.38	8	2	2	CHEMBL3545097	Serine/threonine-protein kinase mTOR inhibitor	CC(C)n1nc(c2ccc3oc(N)nc3c2)c4c(N)ncnc14	CHEMBL2842	Serine/threonine-protein kinase mTOR	NA	NA	NA	NA	NA	NA	BRD-K59317601	NA	NA	NA	MLN0128	45375953	CC(C)n1nc(-c2ccc3oc(N)nc3c2)c2c(N)ncnc12	BRD-K59317601-001-05-5	NA	NA	K22	Plate2_drugs	2
MLN-0128	0.0625	0.3125	MLN0128_0.3125_0.0625	2	K21	11	21	mTOR	309.33	C15H15N7O	2.38	8	2	2	CHEMBL3545097	Serine/threonine-protein kinase mTOR inhibitor	CC(C)n1nc(c2ccc3oc(N)nc3c2)c4c(N)ncnc14	CHEMBL2842	Serine/threonine-protein kinase mTOR	NA	NA	NA	NA	NA	NA	BRD-K59317601	NA	NA	NA	MLN0128	45375953	CC(C)n1nc(-c2ccc3oc(N)nc3c2)c2c(N)ncnc12	BRD-K59317601-001-05-5	NA	NA	K21	Plate2_drugs	2
MLN-0128	0.125	0.625	MLN0128_0.625_0.125	2	K20	11	20	mTOR	309.33	C15H15N7O	2.38	8	2	2	CHEMBL3545097	Serine/threonine-protein kinase mTOR inhibitor	CC(C)n1nc(c2ccc3oc(N)nc3c2)c4c(N)ncnc14	CHEMBL2842	Serine/threonine-protein kinase mTOR	NA	NA	NA	NA	NA	NA	BRD-K59317601	NA	NA	NA	MLN0128	45375953	CC(C)n1nc(-c2ccc3oc(N)nc3c2)c2c(N)ncnc12	BRD-K59317601-001-05-5	NA	NA	K20	Plate2_drugs	2
MLN-0128	0.25	1.25	MLN0128_1.25_0.25	2	K19	11	19	mTOR	309.33	C15H15N7O	2.38	8	2	2	CHEMBL3545097	Serine/threonine-protein kinase mTOR inhibitor	CC(C)n1nc(c2ccc3oc(N)nc3c2)c4c(N)ncnc14	CHEMBL2842	Serine/threonine-protein kinase mTOR	NA	NA	NA	NA	NA	NA	BRD-K59317601	NA	NA	NA	MLN0128	45375953	CC(C)n1nc(-c2ccc3oc(N)nc3c2)c2c(N)ncnc12	BRD-K59317601-001-05-5	NA	NA	K19	Plate2_drugs	2
MLN-0128	0.5	2.5	MLN0128_2.5_0.5	2	K18	11	18	mTOR	309.33	C15H15N7O	2.38	8	2	2	CHEMBL3545097	Serine/threonine-protein kinase mTOR inhibitor	CC(C)n1nc(c2ccc3oc(N)nc3c2)c4c(N)ncnc14	CHEMBL2842	Serine/threonine-protein kinase mTOR	NA	NA	NA	NA	NA	NA	BRD-K59317601	NA	NA	NA	MLN0128	45375953	CC(C)n1nc(-c2ccc3oc(N)nc3c2)c2c(N)ncnc12	BRD-K59317601-001-05-5	NA	NA	K18	Plate2_drugs	2
MLN-0128	1	5	MLN0128_5_1	2	K16	11	16	mTOR	309.33	C15H15N7O	2.38	8	2	2	CHEMBL3545097	Serine/threonine-protein kinase mTOR inhibitor	CC(C)n1nc(c2ccc3oc(N)nc3c2)c4c(N)ncnc14	CHEMBL2842	Serine/threonine-protein kinase mTOR	NA	NA	NA	NA	NA	NA	BRD-K59317601	NA	NA	NA	MLN0128	45375953	CC(C)n1nc(-c2ccc3oc(N)nc3c2)c2c(N)ncnc12	BRD-K59317601-001-05-5	NA	NA	K16	Plate2_drugs	2
Monensin	0.015625	0.3125	monensin_0.3125_0.015625	2	C05	3	5	Na+/H+ antiporter	670.88	C36H62O11	4.27	10	4	10	CHEMBL256105	ND	CC[C@]1(CC[C@@H](O1)[C@]2(C)CC[C@]3(C[C@H](O)[C@@H](C)[C@H](O3)[C@@H](C)[C@@H](OC)[C@H](C)C(=O)O)O2)[C@@H]4O[C@H](C[C@@H]4C)[C@H]5O[C@@](O)(CO)[C@H](C)C[C@@H]5C	CHEMBL3058	Sodium/hydrogen exchanger 5	NA	NA	NA	NA	NA	NA	BRD-A06627858	NA	NA	NA	monensin	134689114	CC[C@]1(CC[C@@H](O1)[C@]1(C)CC[C@]2(C[C@H](O)[C@@H](C)[C@H](O2)[C@@H](C)[C@@H](OC)[C@H](C)C(O)=O)O1)C1O[C@H](C[C@@H]1C)C1O[C@@](O)(CO)[C@H](C)C[C@@H]1C	BRD-A06627858-236-01-4	monensin	441145	C05	Plate2_drugs	2
Monensin	0.03125	0.625	monensin_0.625_0.03125	2	C04	3	4	Na+/H+ antiporter	670.88	C36H62O11	4.27	10	4	10	CHEMBL256105	ND	CC[C@]1(CC[C@@H](O1)[C@]2(C)CC[C@]3(C[C@H](O)[C@@H](C)[C@H](O3)[C@@H](C)[C@@H](OC)[C@H](C)C(=O)O)O2)[C@@H]4O[C@H](C[C@@H]4C)[C@H]5O[C@@](O)(CO)[C@H](C)C[C@@H]5C	CHEMBL3058	Sodium/hydrogen exchanger 5	NA	NA	NA	NA	NA	NA	BRD-A06627858	NA	NA	NA	monensin	134689114	CC[C@]1(CC[C@@H](O1)[C@]1(C)CC[C@]2(C[C@H](O)[C@@H](C)[C@H](O2)[C@@H](C)[C@@H](OC)[C@H](C)C(O)=O)O1)C1O[C@H](C[C@@H]1C)C1O[C@@](O)(CO)[C@H](C)C[C@@H]1C	BRD-A06627858-236-01-4	monensin	441145	C04	Plate2_drugs	2
Monensin	0.0625	1.25	monensin_1.25_0.0625	2	C02	3	2	Na+/H+ antiporter	670.88	C36H62O11	4.27	10	4	10	CHEMBL256105	ND	CC[C@]1(CC[C@@H](O1)[C@]2(C)CC[C@]3(C[C@H](O)[C@@H](C)[C@H](O3)[C@@H](C)[C@@H](OC)[C@H](C)C(=O)O)O2)[C@@H]4O[C@H](C[C@@H]4C)[C@H]5O[C@@](O)(CO)[C@H](C)C[C@@H]5C	CHEMBL3058	Sodium/hydrogen exchanger 5	NA	NA	NA	NA	NA	NA	BRD-A06627858	NA	NA	NA	monensin	134689114	CC[C@]1(CC[C@@H](O1)[C@]1(C)CC[C@]2(C[C@H](O)[C@@H](C)[C@H](O2)[C@@H](C)[C@@H](OC)[C@H](C)C(O)=O)O1)C1O[C@H](C[C@@H]1C)C1O[C@@](O)(CO)[C@H](C)C[C@@H]1C	BRD-A06627858-236-01-4	monensin	441145	C02	Plate2_drugs	2
Monensin	0.5	10	monensin_10_0.5	2	B21	2	21	Na+/H+ antiporter	670.88	C36H62O11	4.27	10	4	10	CHEMBL256105	ND	CC[C@]1(CC[C@@H](O1)[C@]2(C)CC[C@]3(C[C@H](O)[C@@H](C)[C@H](O3)[C@@H](C)[C@@H](OC)[C@H](C)C(=O)O)O2)[C@@H]4O[C@H](C[C@@H]4C)[C@H]5O[C@@](O)(CO)[C@H](C)C[C@@H]5C	CHEMBL3058	Sodium/hydrogen exchanger 5	NA	NA	NA	NA	NA	NA	BRD-A06627858	NA	NA	NA	monensin	134689114	CC[C@]1(CC[C@@H](O1)[C@]1(C)CC[C@]2(C[C@H](O)[C@@H](C)[C@H](O2)[C@@H](C)[C@@H](OC)[C@H](C)C(O)=O)O1)C1O[C@H](C[C@@H]1C)C1O[C@@](O)(CO)[C@H](C)C[C@@H]1C	BRD-A06627858-236-01-4	monensin	441145	B21	Plate2_drugs	2
Monensin	0.125	2.5	monensin_2.5_0.125	2	B23	2	23	Na+/H+ antiporter	670.88	C36H62O11	4.27	10	4	10	CHEMBL256105	ND	CC[C@]1(CC[C@@H](O1)[C@]2(C)CC[C@]3(C[C@H](O)[C@@H](C)[C@H](O3)[C@@H](C)[C@@H](OC)[C@H](C)C(=O)O)O2)[C@@H]4O[C@H](C[C@@H]4C)[C@H]5O[C@@](O)(CO)[C@H](C)C[C@@H]5C	CHEMBL3058	Sodium/hydrogen exchanger 5	NA	NA	NA	NA	NA	NA	BRD-A06627858	NA	NA	NA	monensin	134689114	CC[C@]1(CC[C@@H](O1)[C@]1(C)CC[C@]2(C[C@H](O)[C@@H](C)[C@H](O2)[C@@H](C)[C@@H](OC)[C@H](C)C(O)=O)O1)C1O[C@H](C[C@@H]1C)C1O[C@@](O)(CO)[C@H](C)C[C@@H]1C	BRD-A06627858-236-01-4	monensin	441145	B23	Plate2_drugs	2
Monensin	1	20	monensin_20_1	2	B19	2	19	Na+/H+ antiporter	670.88	C36H62O11	4.27	10	4	10	CHEMBL256105	ND	CC[C@]1(CC[C@@H](O1)[C@]2(C)CC[C@]3(C[C@H](O)[C@@H](C)[C@H](O3)[C@@H](C)[C@@H](OC)[C@H](C)C(=O)O)O2)[C@@H]4O[C@H](C[C@@H]4C)[C@H]5O[C@@](O)(CO)[C@H](C)C[C@@H]5C	CHEMBL3058	Sodium/hydrogen exchanger 5	NA	NA	NA	NA	NA	NA	BRD-A06627858	NA	NA	NA	monensin	134689114	CC[C@]1(CC[C@@H](O1)[C@]1(C)CC[C@]2(C[C@H](O)[C@@H](C)[C@H](O2)[C@@H](C)[C@@H](OC)[C@H](C)C(O)=O)O1)C1O[C@H](C[C@@H]1C)C1O[C@@](O)(CO)[C@H](C)C[C@@H]1C	BRD-A06627858-236-01-4	monensin	441145	B19	Plate2_drugs	2
Monensin	0.25	5	monensin_5_0.25	2	B22	2	22	Na+/H+ antiporter	670.88	C36H62O11	4.27	10	4	10	CHEMBL256105	ND	CC[C@]1(CC[C@@H](O1)[C@]2(C)CC[C@]3(C[C@H](O)[C@@H](C)[C@H](O3)[C@@H](C)[C@@H](OC)[C@H](C)C(=O)O)O2)[C@@H]4O[C@H](C[C@@H]4C)[C@H]5O[C@@](O)(CO)[C@H](C)C[C@@H]5C	CHEMBL3058	Sodium/hydrogen exchanger 5	NA	NA	NA	NA	NA	NA	BRD-A06627858	NA	NA	NA	monensin	134689114	CC[C@]1(CC[C@@H](O1)[C@]1(C)CC[C@]2(C[C@H](O)[C@@H](C)[C@H](O2)[C@@H](C)[C@@H](OC)[C@H](C)C(O)=O)O1)C1O[C@H](C[C@@H]1C)C1O[C@@](O)(CO)[C@H](C)C[C@@H]1C	BRD-A06627858-236-01-4	monensin	441145	B22	Plate2_drugs	2
Nocodazole	0.015625	0.3125	nocodazole_0.3125_0.015625	1	D17	4	17	Microtubules	301.32	C14H11N3O3S	3.03	5	2	3	CHEMBL9514	ND	COC(=O)Nc1nc2ccc(cc2[nH]1)C(=O)c3cccs3	CHEMBL2095182	Tubulin	NA	NA	NA	NA	NA	NA	BRD-K12539581	tubulin inhibitor, Tubulin Polymerization Inhibitors	HPGDS	Tubulin inhibitor	nocodazole	4122	COC(=O)Nc1nc2cc(ccc2[nH]1)C(=O)c1cccs1	BRD-K12539581-001-25-2	nocodazole	4122	D17	Plate1_drugs	1
Nocodazole	0.03125	0.625	nocodazole_0.625_0.03125	1	D15	4	15	Microtubules	301.32	C14H11N3O3S	3.03	5	2	3	CHEMBL9514	ND	COC(=O)Nc1nc2ccc(cc2[nH]1)C(=O)c3cccs3	CHEMBL2095182	Tubulin	NA	NA	NA	NA	NA	NA	BRD-K12539581	tubulin inhibitor, Tubulin Polymerization Inhibitors	HPGDS	Tubulin inhibitor	nocodazole	4122	COC(=O)Nc1nc2cc(ccc2[nH]1)C(=O)c1cccs1	BRD-K12539581-001-25-2	nocodazole	4122	D15	Plate1_drugs	1
Nocodazole	0.0625	1.25	nocodazole_1.25_0.0625	1	D14	4	14	Microtubules	301.32	C14H11N3O3S	3.03	5	2	3	CHEMBL9514	ND	COC(=O)Nc1nc2ccc(cc2[nH]1)C(=O)c3cccs3	CHEMBL2095182	Tubulin	NA	NA	NA	NA	NA	NA	BRD-K12539581	tubulin inhibitor, Tubulin Polymerization Inhibitors	HPGDS	Tubulin inhibitor	nocodazole	4122	COC(=O)Nc1nc2cc(ccc2[nH]1)C(=O)c1cccs1	BRD-K12539581-001-25-2	nocodazole	4122	D14	Plate1_drugs	1
Nocodazole	0.5	10	nocodazole_10_0.5	1	D11	4	11	Microtubules	301.32	C14H11N3O3S	3.03	5	2	3	CHEMBL9514	ND	COC(=O)Nc1nc2ccc(cc2[nH]1)C(=O)c3cccs3	CHEMBL2095182	Tubulin	NA	NA	NA	NA	NA	NA	BRD-K12539581	tubulin inhibitor, Tubulin Polymerization Inhibitors	HPGDS	Tubulin inhibitor	nocodazole	4122	COC(=O)Nc1nc2cc(ccc2[nH]1)C(=O)c1cccs1	BRD-K12539581-001-25-2	nocodazole	4122	D11	Plate1_drugs	1
Nocodazole	0.125	2.5	nocodazole_2.5_0.125	1	D13	4	13	Microtubules	301.32	C14H11N3O3S	3.03	5	2	3	CHEMBL9514	ND	COC(=O)Nc1nc2ccc(cc2[nH]1)C(=O)c3cccs3	CHEMBL2095182	Tubulin	NA	NA	NA	NA	NA	NA	BRD-K12539581	tubulin inhibitor, Tubulin Polymerization Inhibitors	HPGDS	Tubulin inhibitor	nocodazole	4122	COC(=O)Nc1nc2cc(ccc2[nH]1)C(=O)c1cccs1	BRD-K12539581-001-25-2	nocodazole	4122	D13	Plate1_drugs	1
Nocodazole	1	20	nocodazole_20_1	1	D09	4	9	Microtubules	301.32	C14H11N3O3S	3.03	5	2	3	CHEMBL9514	ND	COC(=O)Nc1nc2ccc(cc2[nH]1)C(=O)c3cccs3	CHEMBL2095182	Tubulin	NA	NA	NA	NA	NA	NA	BRD-K12539581	tubulin inhibitor, Tubulin Polymerization Inhibitors	HPGDS	Tubulin inhibitor	nocodazole	4122	COC(=O)Nc1nc2cc(ccc2[nH]1)C(=O)c1cccs1	BRD-K12539581-001-25-2	nocodazole	4122	D09	Plate1_drugs	1
Nocodazole	0.25	5	nocodazole_5_0.25	1	D12	4	12	Microtubules	301.32	C14H11N3O3S	3.03	5	2	3	CHEMBL9514	ND	COC(=O)Nc1nc2ccc(cc2[nH]1)C(=O)c3cccs3	CHEMBL2095182	Tubulin	NA	NA	NA	NA	NA	NA	BRD-K12539581	tubulin inhibitor, Tubulin Polymerization Inhibitors	HPGDS	Tubulin inhibitor	nocodazole	4122	COC(=O)Nc1nc2cc(ccc2[nH]1)C(=O)c1cccs1	BRD-K12539581-001-25-2	nocodazole	4122	D12	Plate1_drugs	1
NSC69792	0.015625	0.15625	NSC-697923_0.15625_0.015625	2	J03	10	3	E2 conjugating	267.26	C11H9NO5S	2.665	3	0	3	CHEMBL1698008	ND	CC1=CC=C(C=C1)S(=O)(=O)C1=CC=C(O1)[N+]([O-])=O |c:3,5,13,t:1,11|	CHEMBL6089	Ubiquitin-conjugating enzyme E2 N	NA	NA	NA	NA	NA	NA	BRD-K20605374	NA	NA	NA	NSC-697923	394449	Cc1ccc(cc1)S(=O)(=O)c1ccc(o1)[N+]([O-])=O	BRD-K20605374-001-05-4	NA	NA	J03	Plate2_drugs	2
NSC69792	0.03125	0.3125	NSC-697923_0.3125_0.03125	2	J02	10	2	E2 conjugating	267.26	C11H9NO5S	2.665	3	0	3	CHEMBL1698008	ND	CC1=CC=C(C=C1)S(=O)(=O)C1=CC=C(O1)[N+]([O-])=O |c:3,5,13,t:1,11|	CHEMBL6089	Ubiquitin-conjugating enzyme E2 N	NA	NA	NA	NA	NA	NA	BRD-K20605374	NA	NA	NA	NSC-697923	394449	Cc1ccc(cc1)S(=O)(=O)c1ccc(o1)[N+]([O-])=O	BRD-K20605374-001-05-4	NA	NA	J02	Plate2_drugs	2
NSC69792	0.0625	0.625	NSC-697923_0.625_0.0625	2	I23	9	23	E2 conjugating	267.26	C11H9NO5S	2.665	3	0	3	CHEMBL1698008	ND	CC1=CC=C(C=C1)S(=O)(=O)C1=CC=C(O1)[N+]([O-])=O |c:3,5,13,t:1,11|	CHEMBL6089	Ubiquitin-conjugating enzyme E2 N	NA	NA	NA	NA	NA	NA	BRD-K20605374	NA	NA	NA	NSC-697923	394449	Cc1ccc(cc1)S(=O)(=O)c1ccc(o1)[N+]([O-])=O	BRD-K20605374-001-05-4	NA	NA	I23	Plate2_drugs	2
NSC69792	0.125	1.25	NSC-697923_1.25_0.125	2	I22	9	22	E2 conjugating	267.26	C11H9NO5S	2.665	3	0	3	CHEMBL1698008	ND	CC1=CC=C(C=C1)S(=O)(=O)C1=CC=C(O1)[N+]([O-])=O |c:3,5,13,t:1,11|	CHEMBL6089	Ubiquitin-conjugating enzyme E2 N	NA	NA	NA	NA	NA	NA	BRD-K20605374	NA	NA	NA	NSC-697923	394449	Cc1ccc(cc1)S(=O)(=O)c1ccc(o1)[N+]([O-])=O	BRD-K20605374-001-05-4	NA	NA	I22	Plate2_drugs	2
NSC69792	1	10	NSC-697923_10_1	2	I18	9	18	E2 conjugating	267.26	C11H9NO5S	2.665	3	0	3	CHEMBL1698008	ND	CC1=CC=C(C=C1)S(=O)(=O)C1=CC=C(O1)[N+]([O-])=O |c:3,5,13,t:1,11|	CHEMBL6089	Ubiquitin-conjugating enzyme E2 N	NA	NA	NA	NA	NA	NA	BRD-K20605374	NA	NA	NA	NSC-697923	394449	Cc1ccc(cc1)S(=O)(=O)c1ccc(o1)[N+]([O-])=O	BRD-K20605374-001-05-4	NA	NA	I18	Plate2_drugs	2
NSC69792	0.25	2.5	NSC-697923_2.5_0.25	2	I20	9	20	E2 conjugating	267.26	C11H9NO5S	2.665	3	0	3	CHEMBL1698008	ND	CC1=CC=C(C=C1)S(=O)(=O)C1=CC=C(O1)[N+]([O-])=O |c:3,5,13,t:1,11|	CHEMBL6089	Ubiquitin-conjugating enzyme E2 N	NA	NA	NA	NA	NA	NA	BRD-K20605374	NA	NA	NA	NSC-697923	394449	Cc1ccc(cc1)S(=O)(=O)c1ccc(o1)[N+]([O-])=O	BRD-K20605374-001-05-4	NA	NA	I20	Plate2_drugs	2
NSC69792	0.5	5	NSC-697923_5_0.5	2	I19	9	19	E2 conjugating	267.26	C11H9NO5S	2.665	3	0	3	CHEMBL1698008	ND	CC1=CC=C(C=C1)S(=O)(=O)C1=CC=C(O1)[N+]([O-])=O |c:3,5,13,t:1,11|	CHEMBL6089	Ubiquitin-conjugating enzyme E2 N	NA	NA	NA	NA	NA	NA	BRD-K20605374	NA	NA	NA	NSC-697923	394449	Cc1ccc(cc1)S(=O)(=O)c1ccc(o1)[N+]([O-])=O	BRD-K20605374-001-05-4	NA	NA	I19	Plate2_drugs	2
Oligomycin A	0.015625	0.15625	oligomycin-a_0.15625_0.015625	2	H13	8	13	ATP synthase	791.06	C45H74O11	5.88	11	5	3	CHEMBL1255855	ND	CC[C@@H]1CC[C@@H]2O[C@]3(CC[C@H](C)[C@H](C[C@@H](C)O)O3)[C@@H](C)[C@H](OC(=O)\C=C\[C@H](C)[C@@H](O)[C@H](C)C(=O)[C@H](C)[C@@H](O)[C@H](C)C(=O)[C@](C)(O)[C@@H](O)[C@H](C)C\C=C\C=C\1)[C@@H]2C	CHEMBL2062351	ATP synthase subunit alpha, mitochondrial	NA	NA	NA	NA	NA	NA	BRD-K74133369	ATP synthase inhibitor, ATPase inhibitor	ATP5A1	ATP synthase inhibitor, ATPase inhibitor	oligomycin-a	6364620	CCC1CCC2OC3(CC[C@@H](C)C(C[C@H](C)O)O3)[C@H](C)C(OC(=O)\C=C\[C@@H](C)[C@H](O)[C@@H](C)C(=O)[C@H](C)[C@@H](O)[C@H](C)C(=O)[C@@](C)(O)[C@H](O)[C@@H](C)C\C=C\C=C\1)[C@H]2C	BRD-A81541225-001-06-8	NA	NA	H13	Plate2_drugs	2
Oligomycin A	0.03125	0.3125	oligomycin-a_0.3125_0.03125	2	H12	8	12	ATP synthase	791.06	C45H74O11	5.88	11	5	3	CHEMBL1255855	ND	CC[C@@H]1CC[C@@H]2O[C@]3(CC[C@H](C)[C@H](C[C@@H](C)O)O3)[C@@H](C)[C@H](OC(=O)\C=C\[C@H](C)[C@@H](O)[C@H](C)C(=O)[C@H](C)[C@@H](O)[C@H](C)C(=O)[C@](C)(O)[C@@H](O)[C@H](C)C\C=C\C=C\1)[C@@H]2C	CHEMBL2062351	ATP synthase subunit alpha, mitochondrial	NA	NA	NA	NA	NA	NA	BRD-K74133369	ATP synthase inhibitor, ATPase inhibitor	ATP5A1	ATP synthase inhibitor, ATPase inhibitor	oligomycin-a	6364620	CCC1CCC2OC3(CC[C@@H](C)C(C[C@H](C)O)O3)[C@H](C)C(OC(=O)\C=C\[C@@H](C)[C@H](O)[C@@H](C)C(=O)[C@H](C)[C@@H](O)[C@H](C)C(=O)[C@@](C)(O)[C@H](O)[C@@H](C)C\C=C\C=C\1)[C@H]2C	BRD-A81541225-001-06-8	NA	NA	H12	Plate2_drugs	2
Oligomycin A	0.0625	0.625	oligomycin-a_0.625_0.0625	2	H11	8	11	ATP synthase	791.06	C45H74O11	5.88	11	5	3	CHEMBL1255855	ND	CC[C@@H]1CC[C@@H]2O[C@]3(CC[C@H](C)[C@H](C[C@@H](C)O)O3)[C@@H](C)[C@H](OC(=O)\C=C\[C@H](C)[C@@H](O)[C@H](C)C(=O)[C@H](C)[C@@H](O)[C@H](C)C(=O)[C@](C)(O)[C@@H](O)[C@H](C)C\C=C\C=C\1)[C@@H]2C	CHEMBL2062351	ATP synthase subunit alpha, mitochondrial	NA	NA	NA	NA	NA	NA	BRD-K74133369	ATP synthase inhibitor, ATPase inhibitor	ATP5A1	ATP synthase inhibitor, ATPase inhibitor	oligomycin-a	6364620	CCC1CCC2OC3(CC[C@@H](C)C(C[C@H](C)O)O3)[C@H](C)C(OC(=O)\C=C\[C@@H](C)[C@H](O)[C@@H](C)C(=O)[C@H](C)[C@@H](O)[C@H](C)C(=O)[C@@](C)(O)[C@H](O)[C@@H](C)C\C=C\C=C\1)[C@H]2C	BRD-A81541225-001-06-8	NA	NA	H11	Plate2_drugs	2
Oligomycin A	0.125	1.25	oligomycin-a_1.25_0.125	2	H10	8	10	ATP synthase	791.06	C45H74O11	5.88	11	5	3	CHEMBL1255855	ND	CC[C@@H]1CC[C@@H]2O[C@]3(CC[C@H](C)[C@H](C[C@@H](C)O)O3)[C@@H](C)[C@H](OC(=O)\C=C\[C@H](C)[C@@H](O)[C@H](C)C(=O)[C@H](C)[C@@H](O)[C@H](C)C(=O)[C@](C)(O)[C@@H](O)[C@H](C)C\C=C\C=C\1)[C@@H]2C	CHEMBL2062351	ATP synthase subunit alpha, mitochondrial	NA	NA	NA	NA	NA	NA	BRD-K74133369	ATP synthase inhibitor, ATPase inhibitor	ATP5A1	ATP synthase inhibitor, ATPase inhibitor	oligomycin-a	6364620	CCC1CCC2OC3(CC[C@@H](C)C(C[C@H](C)O)O3)[C@H](C)C(OC(=O)\C=C\[C@@H](C)[C@H](O)[C@@H](C)C(=O)[C@H](C)[C@@H](O)[C@H](C)C(=O)[C@@](C)(O)[C@H](O)[C@@H](C)C\C=C\C=C\1)[C@H]2C	BRD-A81541225-001-06-8	NA	NA	H10	Plate2_drugs	2
Oligomycin A	1	10	oligomycin-a_10_1	2	H06	8	6	ATP synthase	791.06	C45H74O11	5.88	11	5	3	CHEMBL1255855	ND	CC[C@@H]1CC[C@@H]2O[C@]3(CC[C@H](C)[C@H](C[C@@H](C)O)O3)[C@@H](C)[C@H](OC(=O)\C=C\[C@H](C)[C@@H](O)[C@H](C)C(=O)[C@H](C)[C@@H](O)[C@H](C)C(=O)[C@](C)(O)[C@@H](O)[C@H](C)C\C=C\C=C\1)[C@@H]2C	CHEMBL2062351	ATP synthase subunit alpha, mitochondrial	NA	NA	NA	NA	NA	NA	BRD-K74133369	ATP synthase inhibitor, ATPase inhibitor	ATP5A1	ATP synthase inhibitor, ATPase inhibitor	oligomycin-a	6364620	CCC1CCC2OC3(CC[C@@H](C)C(C[C@H](C)O)O3)[C@H](C)C(OC(=O)\C=C\[C@@H](C)[C@H](O)[C@@H](C)C(=O)[C@H](C)[C@@H](O)[C@H](C)C(=O)[C@@](C)(O)[C@H](O)[C@@H](C)C\C=C\C=C\1)[C@H]2C	BRD-A81541225-001-06-8	NA	NA	H06	Plate2_drugs	2
Oligomycin A	0.25	2.5	oligomycin-a_2.5_0.25	2	H09	8	9	ATP synthase	791.06	C45H74O11	5.88	11	5	3	CHEMBL1255855	ND	CC[C@@H]1CC[C@@H]2O[C@]3(CC[C@H](C)[C@H](C[C@@H](C)O)O3)[C@@H](C)[C@H](OC(=O)\C=C\[C@H](C)[C@@H](O)[C@H](C)C(=O)[C@H](C)[C@@H](O)[C@H](C)C(=O)[C@](C)(O)[C@@H](O)[C@H](C)C\C=C\C=C\1)[C@@H]2C	CHEMBL2062351	ATP synthase subunit alpha, mitochondrial	NA	NA	NA	NA	NA	NA	BRD-K74133369	ATP synthase inhibitor, ATPase inhibitor	ATP5A1	ATP synthase inhibitor, ATPase inhibitor	oligomycin-a	6364620	CCC1CCC2OC3(CC[C@@H](C)C(C[C@H](C)O)O3)[C@H](C)C(OC(=O)\C=C\[C@@H](C)[C@H](O)[C@@H](C)C(=O)[C@H](C)[C@@H](O)[C@H](C)C(=O)[C@@](C)(O)[C@H](O)[C@@H](C)C\C=C\C=C\1)[C@H]2C	BRD-A81541225-001-06-8	NA	NA	H09	Plate2_drugs	2
Oligomycin A	0.5	5	oligomycin-a_5_0.5	2	H07	8	7	ATP synthase	791.06	C45H74O11	5.88	11	5	3	CHEMBL1255855	ND	CC[C@@H]1CC[C@@H]2O[C@]3(CC[C@H](C)[C@H](C[C@@H](C)O)O3)[C@@H](C)[C@H](OC(=O)\C=C\[C@H](C)[C@@H](O)[C@H](C)C(=O)[C@H](C)[C@@H](O)[C@H](C)C(=O)[C@](C)(O)[C@@H](O)[C@H](C)C\C=C\C=C\1)[C@@H]2C	CHEMBL2062351	ATP synthase subunit alpha, mitochondrial	NA	NA	NA	NA	NA	NA	BRD-K74133369	ATP synthase inhibitor, ATPase inhibitor	ATP5A1	ATP synthase inhibitor, ATPase inhibitor	oligomycin-a	6364620	CCC1CCC2OC3(CC[C@@H](C)C(C[C@H](C)O)O3)[C@H](C)C(OC(=O)\C=C\[C@@H](C)[C@H](O)[C@@H](C)C(=O)[C@H](C)[C@@H](O)[C@H](C)C(=O)[C@@](C)(O)[C@H](O)[C@@H](C)C\C=C\C=C\1)[C@H]2C	BRD-A81541225-001-06-8	NA	NA	H07	Plate2_drugs	2
Paclitaxel	0.015625	0.3125	paclitaxel_0.3125_0.015625	1	L11	12	11	Microtubule	853.91	C47H51NO14	3.74	14	4	10	CHEMBL428647	Tubulin inhibitor	CC(=O)O[C@H]1C(=O)[C@]2(C)[C@@H](O)C[C@H]3OC[C@@]3(OC(=O)C)[C@H]2[C@H](OC(=O)c4ccccc4)[C@]5(O)C[C@H](OC(=O)[C@H](O)[C@@H](NC(=O)c6ccccc6)c7ccccc7)C(=C1C5(C)C)C	CHEMBL2095182	Tubulin	NA	NA	NA	NA	NA	NA	BRD-A28746609	tubulin inhibitor, microtubule stabilizing agent, microtubule stimulant, P glycoprotein inhibitor, taxane	TUBB, NR1I2, ABCB1, BCL2, CYP2C8, MAP2, MAP4, MAPT, TLR4, TUBB1	Tubulin inhibitor	paclitaxel	36314	CC(=O)O[C@@H]1C2=C(C)[C@H](C[C@@](O)([C@@H](OC(=O)c3ccccc3)[C@@H]3[C@@]4(CO[C@@H]4C[C@H](O)[C@@]3(C)C1=O)OC(C)=O)C2(C)C)OC(=O)[C@H](O)[C@@H](NC(=O)c1ccccc1)c1ccccc1	BRD-K62008436-001-25-4	paclitaxel	36314	L11	Plate1_drugs	1
Paclitaxel	0.03125	0.625	paclitaxel_0.625_0.03125	1	L10	12	10	Microtubule	853.91	C47H51NO14	3.74	14	4	10	CHEMBL428647	Tubulin inhibitor	CC(=O)O[C@H]1C(=O)[C@]2(C)[C@@H](O)C[C@H]3OC[C@@]3(OC(=O)C)[C@H]2[C@H](OC(=O)c4ccccc4)[C@]5(O)C[C@H](OC(=O)[C@H](O)[C@@H](NC(=O)c6ccccc6)c7ccccc7)C(=C1C5(C)C)C	CHEMBL2095182	Tubulin	NA	NA	NA	NA	NA	NA	BRD-A28746609	tubulin inhibitor, microtubule stabilizing agent, microtubule stimulant, P glycoprotein inhibitor, taxane	TUBB, NR1I2, ABCB1, BCL2, CYP2C8, MAP2, MAP4, MAPT, TLR4, TUBB1	Tubulin inhibitor	paclitaxel	36314	CC(=O)O[C@@H]1C2=C(C)[C@H](C[C@@](O)([C@@H](OC(=O)c3ccccc3)[C@@H]3[C@@]4(CO[C@@H]4C[C@H](O)[C@@]3(C)C1=O)OC(C)=O)C2(C)C)OC(=O)[C@H](O)[C@@H](NC(=O)c1ccccc1)c1ccccc1	BRD-K62008436-001-25-4	paclitaxel	36314	L10	Plate1_drugs	1
Paclitaxel	0.0625	1.25	paclitaxel_1.25_0.0625	1	L09	12	9	Microtubule	853.91	C47H51NO14	3.74	14	4	10	CHEMBL428647	Tubulin inhibitor	CC(=O)O[C@H]1C(=O)[C@]2(C)[C@@H](O)C[C@H]3OC[C@@]3(OC(=O)C)[C@H]2[C@H](OC(=O)c4ccccc4)[C@]5(O)C[C@H](OC(=O)[C@H](O)[C@@H](NC(=O)c6ccccc6)c7ccccc7)C(=C1C5(C)C)C	CHEMBL2095182	Tubulin	NA	NA	NA	NA	NA	NA	BRD-A28746609	tubulin inhibitor, microtubule stabilizing agent, microtubule stimulant, P glycoprotein inhibitor, taxane	TUBB, NR1I2, ABCB1, BCL2, CYP2C8, MAP2, MAP4, MAPT, TLR4, TUBB1	Tubulin inhibitor	paclitaxel	36314	CC(=O)O[C@@H]1C2=C(C)[C@H](C[C@@](O)([C@@H](OC(=O)c3ccccc3)[C@@H]3[C@@]4(CO[C@@H]4C[C@H](O)[C@@]3(C)C1=O)OC(C)=O)C2(C)C)OC(=O)[C@H](O)[C@@H](NC(=O)c1ccccc1)c1ccccc1	BRD-K62008436-001-25-4	paclitaxel	36314	L09	Plate1_drugs	1
Paclitaxel	0.5	10	paclitaxel_10_0.5	1	L05	12	5	Microtubule	853.91	C47H51NO14	3.74	14	4	10	CHEMBL428647	Tubulin inhibitor	CC(=O)O[C@H]1C(=O)[C@]2(C)[C@@H](O)C[C@H]3OC[C@@]3(OC(=O)C)[C@H]2[C@H](OC(=O)c4ccccc4)[C@]5(O)C[C@H](OC(=O)[C@H](O)[C@@H](NC(=O)c6ccccc6)c7ccccc7)C(=C1C5(C)C)C	CHEMBL2095182	Tubulin	NA	NA	NA	NA	NA	NA	BRD-A28746609	tubulin inhibitor, microtubule stabilizing agent, microtubule stimulant, P glycoprotein inhibitor, taxane	TUBB, NR1I2, ABCB1, BCL2, CYP2C8, MAP2, MAP4, MAPT, TLR4, TUBB1	Tubulin inhibitor	paclitaxel	36314	CC(=O)O[C@@H]1C2=C(C)[C@H](C[C@@](O)([C@@H](OC(=O)c3ccccc3)[C@@H]3[C@@]4(CO[C@@H]4C[C@H](O)[C@@]3(C)C1=O)OC(C)=O)C2(C)C)OC(=O)[C@H](O)[C@@H](NC(=O)c1ccccc1)c1ccccc1	BRD-K62008436-001-25-4	paclitaxel	36314	L05	Plate1_drugs	1
Paclitaxel	0.125	2.5	paclitaxel_2.5_0.125	1	L08	12	8	Microtubule	853.91	C47H51NO14	3.74	14	4	10	CHEMBL428647	Tubulin inhibitor	CC(=O)O[C@H]1C(=O)[C@]2(C)[C@@H](O)C[C@H]3OC[C@@]3(OC(=O)C)[C@H]2[C@H](OC(=O)c4ccccc4)[C@]5(O)C[C@H](OC(=O)[C@H](O)[C@@H](NC(=O)c6ccccc6)c7ccccc7)C(=C1C5(C)C)C	CHEMBL2095182	Tubulin	NA	NA	NA	NA	NA	NA	BRD-A28746609	tubulin inhibitor, microtubule stabilizing agent, microtubule stimulant, P glycoprotein inhibitor, taxane	TUBB, NR1I2, ABCB1, BCL2, CYP2C8, MAP2, MAP4, MAPT, TLR4, TUBB1	Tubulin inhibitor	paclitaxel	36314	CC(=O)O[C@@H]1C2=C(C)[C@H](C[C@@](O)([C@@H](OC(=O)c3ccccc3)[C@@H]3[C@@]4(CO[C@@H]4C[C@H](O)[C@@]3(C)C1=O)OC(C)=O)C2(C)C)OC(=O)[C@H](O)[C@@H](NC(=O)c1ccccc1)c1ccccc1	BRD-K62008436-001-25-4	paclitaxel	36314	L08	Plate1_drugs	1
Paclitaxel	1	20	paclitaxel_20_1	1	L04	12	4	Microtubule	853.91	C47H51NO14	3.74	14	4	10	CHEMBL428647	Tubulin inhibitor	CC(=O)O[C@H]1C(=O)[C@]2(C)[C@@H](O)C[C@H]3OC[C@@]3(OC(=O)C)[C@H]2[C@H](OC(=O)c4ccccc4)[C@]5(O)C[C@H](OC(=O)[C@H](O)[C@@H](NC(=O)c6ccccc6)c7ccccc7)C(=C1C5(C)C)C	CHEMBL2095182	Tubulin	NA	NA	NA	NA	NA	NA	BRD-A28746609	tubulin inhibitor, microtubule stabilizing agent, microtubule stimulant, P glycoprotein inhibitor, taxane	TUBB, NR1I2, ABCB1, BCL2, CYP2C8, MAP2, MAP4, MAPT, TLR4, TUBB1	Tubulin inhibitor	paclitaxel	36314	CC(=O)O[C@@H]1C2=C(C)[C@H](C[C@@](O)([C@@H](OC(=O)c3ccccc3)[C@@H]3[C@@]4(CO[C@@H]4C[C@H](O)[C@@]3(C)C1=O)OC(C)=O)C2(C)C)OC(=O)[C@H](O)[C@@H](NC(=O)c1ccccc1)c1ccccc1	BRD-K62008436-001-25-4	paclitaxel	36314	L04	Plate1_drugs	1
Paclitaxel	0.25	5	paclitaxel_5_0.25	1	L06	12	6	Microtubule	853.91	C47H51NO14	3.74	14	4	10	CHEMBL428647	Tubulin inhibitor	CC(=O)O[C@H]1C(=O)[C@]2(C)[C@@H](O)C[C@H]3OC[C@@]3(OC(=O)C)[C@H]2[C@H](OC(=O)c4ccccc4)[C@]5(O)C[C@H](OC(=O)[C@H](O)[C@@H](NC(=O)c6ccccc6)c7ccccc7)C(=C1C5(C)C)C	CHEMBL2095182	Tubulin	NA	NA	NA	NA	NA	NA	BRD-A28746609	tubulin inhibitor, microtubule stabilizing agent, microtubule stimulant, P glycoprotein inhibitor, taxane	TUBB, NR1I2, ABCB1, BCL2, CYP2C8, MAP2, MAP4, MAPT, TLR4, TUBB1	Tubulin inhibitor	paclitaxel	36314	CC(=O)O[C@@H]1C2=C(C)[C@H](C[C@@](O)([C@@H](OC(=O)c3ccccc3)[C@@H]3[C@@]4(CO[C@@H]4C[C@H](O)[C@@]3(C)C1=O)OC(C)=O)C2(C)C)OC(=O)[C@H](O)[C@@H](NC(=O)c1ccccc1)c1ccccc1	BRD-K62008436-001-25-4	paclitaxel	36314	L06	Plate1_drugs	1
Perifosine (KRX-0401)	0.015625	0.3125	perifosine_0.3125_0.015625	2	K07	11	7	Akt	461.66	C25H52NO4P	6.99	4	0	20	CHEMBL372764	ND	CCCCCCCCCCCCCCCCCCOP(=O)([O-])OC1CC[N+](C)(C)CC1	CHEMBL2111353	Serine/threonine-protein kinase AKT	NA	NA	NA	NA	NA	NA	NA	NA	NA	NA	NA	NA	NA	NA	perifosine	148177	K07	Plate2_drugs	2
Perifosine (KRX-0401)	0.03125	0.625	perifosine_0.625_0.03125	2	K05	11	5	Akt	461.66	C25H52NO4P	6.99	4	0	20	CHEMBL372764	ND	CCCCCCCCCCCCCCCCCCOP(=O)([O-])OC1CC[N+](C)(C)CC1	CHEMBL2111353	Serine/threonine-protein kinase AKT	NA	NA	NA	NA	NA	NA	NA	NA	NA	NA	NA	NA	NA	NA	perifosine	148177	K05	Plate2_drugs	2
Perifosine (KRX-0401)	0.0625	1.25	perifosine_1.25_0.0625	2	K04	11	4	Akt	461.66	C25H52NO4P	6.99	4	0	20	CHEMBL372764	ND	CCCCCCCCCCCCCCCCCCOP(=O)([O-])OC1CC[N+](C)(C)CC1	CHEMBL2111353	Serine/threonine-protein kinase AKT	NA	NA	NA	NA	NA	NA	NA	NA	NA	NA	NA	NA	NA	NA	perifosine	148177	K04	Plate2_drugs	2
Perifosine (KRX-0401)	0.5	10	perifosine_10_0.5	2	J23	10	23	Akt	461.66	C25H52NO4P	6.99	4	0	20	CHEMBL372764	ND	CCCCCCCCCCCCCCCCCCOP(=O)([O-])OC1CC[N+](C)(C)CC1	CHEMBL2111353	Serine/threonine-protein kinase AKT	NA	NA	NA	NA	NA	NA	NA	NA	NA	NA	NA	NA	NA	NA	perifosine	148177	J23	Plate2_drugs	2
Perifosine (KRX-0401)	0.125	2.5	perifosine_2.5_0.125	2	K03	11	3	Akt	461.66	C25H52NO4P	6.99	4	0	20	CHEMBL372764	ND	CCCCCCCCCCCCCCCCCCOP(=O)([O-])OC1CC[N+](C)(C)CC1	CHEMBL2111353	Serine/threonine-protein kinase AKT	NA	NA	NA	NA	NA	NA	NA	NA	NA	NA	NA	NA	NA	NA	perifosine	148177	K03	Plate2_drugs	2
Perifosine (KRX-0401)	1	20	perifosine_20_1	2	J21	10	21	Akt	461.66	C25H52NO4P	6.99	4	0	20	CHEMBL372764	ND	CCCCCCCCCCCCCCCCCCOP(=O)([O-])OC1CC[N+](C)(C)CC1	CHEMBL2111353	Serine/threonine-protein kinase AKT	NA	NA	NA	NA	NA	NA	NA	NA	NA	NA	NA	NA	NA	NA	perifosine	148177	J21	Plate2_drugs	2
Perifosine (KRX-0401)	0.25	5	perifosine_5_0.25	2	K02	11	2	Akt	461.66	C25H52NO4P	6.99	4	0	20	CHEMBL372764	ND	CCCCCCCCCCCCCCCCCCOP(=O)([O-])OC1CC[N+](C)(C)CC1	CHEMBL2111353	Serine/threonine-protein kinase AKT	NA	NA	NA	NA	NA	NA	NA	NA	NA	NA	NA	NA	NA	NA	perifosine	148177	K02	Plate2_drugs	2
Picropodophyllin (PPP)	0.015625	0.15625	picropodophyllin_0.15625_0.015625	2	G10	7	10	IGF-1R	414.41	C22H22O8	2.41	8	1	4	CHEMBL283120	Insulin-like growth factor I receptor inhibitor	COc1cc(cc(OC)c1OC)[C@H]2[C@H]3[C@H](COC3=O)[C@@H](O)c4cc5OCOc5cc24	CHEMBL1957	Insulin-like growth factor I receptor	NA	NA	NA	NA	NA	NA	BRD-K81829253	NA	NA	NA	NA	NA	NA	NA	NA	NA	G10	Plate2_drugs	2
Picropodophyllin (PPP)	0.03125	0.3125	picropodophyllin_0.3125_0.03125	2	G09	7	9	IGF-1R	414.41	C22H22O8	2.41	8	1	4	CHEMBL283120	Insulin-like growth factor I receptor inhibitor	COc1cc(cc(OC)c1OC)[C@H]2[C@H]3[C@H](COC3=O)[C@@H](O)c4cc5OCOc5cc24	CHEMBL1957	Insulin-like growth factor I receptor	NA	NA	NA	NA	NA	NA	BRD-K81829253	NA	NA	NA	NA	NA	NA	NA	NA	NA	G09	Plate2_drugs	2
Picropodophyllin (PPP)	0.0625	0.625	picropodophyllin_0.625_0.0625	2	G08	7	8	IGF-1R	414.41	C22H22O8	2.41	8	1	4	CHEMBL283120	Insulin-like growth factor I receptor inhibitor	COc1cc(cc(OC)c1OC)[C@H]2[C@H]3[C@H](COC3=O)[C@@H](O)c4cc5OCOc5cc24	CHEMBL1957	Insulin-like growth factor I receptor	NA	NA	NA	NA	NA	NA	BRD-K81829253	NA	NA	NA	NA	NA	NA	NA	NA	NA	G08	Plate2_drugs	2
Picropodophyllin (PPP)	0.125	1.25	picropodophyllin_1.25_0.125	2	G06	7	6	IGF-1R	414.41	C22H22O8	2.41	8	1	4	CHEMBL283120	Insulin-like growth factor I receptor inhibitor	COc1cc(cc(OC)c1OC)[C@H]2[C@H]3[C@H](COC3=O)[C@@H](O)c4cc5OCOc5cc24	CHEMBL1957	Insulin-like growth factor I receptor	NA	NA	NA	NA	NA	NA	BRD-K81829253	NA	NA	NA	NA	NA	NA	NA	NA	NA	G06	Plate2_drugs	2
Picropodophyllin (PPP)	1	10	picropodophyllin_10_1	2	G03	7	3	IGF-1R	414.41	C22H22O8	2.41	8	1	4	CHEMBL283120	Insulin-like growth factor I receptor inhibitor	COc1cc(cc(OC)c1OC)[C@H]2[C@H]3[C@H](COC3=O)[C@@H](O)c4cc5OCOc5cc24	CHEMBL1957	Insulin-like growth factor I receptor	NA	NA	NA	NA	NA	NA	BRD-K81829253	NA	NA	NA	NA	NA	NA	NA	NA	NA	G03	Plate2_drugs	2
Picropodophyllin (PPP)	0.25	2.5	picropodophyllin_2.5_0.25	2	G05	7	5	IGF-1R	414.41	C22H22O8	2.41	8	1	4	CHEMBL283120	Insulin-like growth factor I receptor inhibitor	COc1cc(cc(OC)c1OC)[C@H]2[C@H]3[C@H](COC3=O)[C@@H](O)c4cc5OCOc5cc24	CHEMBL1957	Insulin-like growth factor I receptor	NA	NA	NA	NA	NA	NA	BRD-K81829253	NA	NA	NA	NA	NA	NA	NA	NA	NA	G05	Plate2_drugs	2
Picropodophyllin (PPP)	0.5	5	picropodophyllin_5_0.5	2	G04	7	4	IGF-1R	414.41	C22H22O8	2.41	8	1	4	CHEMBL283120	Insulin-like growth factor I receptor inhibitor	COc1cc(cc(OC)c1OC)[C@H]2[C@H]3[C@H](COC3=O)[C@@H](O)c4cc5OCOc5cc24	CHEMBL1957	Insulin-like growth factor I receptor	NA	NA	NA	NA	NA	NA	BRD-K81829253	NA	NA	NA	NA	NA	NA	NA	NA	NA	G04	Plate2_drugs	2
Pifithrin-mu	0.015625	0.15625	pifithrin-mu_0.15625_0.015625	2	I17	9	17	p53	181.2	C8H7NO2S	0.28	2	1	0	CHEMBL1241268	ND	NS(=O)(=O)C#Cc1ccccc1	p53 to Bcl-xL and Bcl-2 inhibitor	p53 to Bcl-xL and Bcl-2 inhibitor	NA	NA	NA	NA	NA	NA	BRD-K96799727	HSP inhibitor	HSPA1A, TP53	NA	pifithrin-mu	327653	NS(=O)(=O)C#Cc1ccccc1	BRD-K96799727-001-06-6	NA	NA	I17	Plate2_drugs	2
Pifithrin-mu	0.03125	0.3125	pifithrin-mu_0.3125_0.03125	2	I16	9	16	p53	181.2	C8H7NO2S	0.28	2	1	0	CHEMBL1241268	ND	NS(=O)(=O)C#Cc1ccccc1	p53 to Bcl-xL and Bcl-2 inhibitor	p53 to Bcl-xL and Bcl-2 inhibitor	NA	NA	NA	NA	NA	NA	BRD-K96799727	HSP inhibitor	HSPA1A, TP53	NA	pifithrin-mu	327653	NS(=O)(=O)C#Cc1ccccc1	BRD-K96799727-001-06-6	NA	NA	I16	Plate2_drugs	2
Pifithrin-mu	0.0625	0.625	pifithrin-mu_0.625_0.0625	2	I14	9	14	p53	181.2	C8H7NO2S	0.28	2	1	0	CHEMBL1241268	ND	NS(=O)(=O)C#Cc1ccccc1	p53 to Bcl-xL and Bcl-2 inhibitor	p53 to Bcl-xL and Bcl-2 inhibitor	NA	NA	NA	NA	NA	NA	BRD-K96799727	HSP inhibitor	HSPA1A, TP53	NA	pifithrin-mu	327653	NS(=O)(=O)C#Cc1ccccc1	BRD-K96799727-001-06-6	NA	NA	I14	Plate2_drugs	2
Pifithrin-mu	0.125	1.25	pifithrin-mu_1.25_0.125	2	I13	9	13	p53	181.2	C8H7NO2S	0.28	2	1	0	CHEMBL1241268	ND	NS(=O)(=O)C#Cc1ccccc1	p53 to Bcl-xL and Bcl-2 inhibitor	p53 to Bcl-xL and Bcl-2 inhibitor	NA	NA	NA	NA	NA	NA	BRD-K96799727	HSP inhibitor	HSPA1A, TP53	NA	pifithrin-mu	327653	NS(=O)(=O)C#Cc1ccccc1	BRD-K96799727-001-06-6	NA	NA	I13	Plate2_drugs	2
Pifithrin-mu	1	10	pifithrin-mu_10_1	2	I10	9	10	p53	181.2	C8H7NO2S	0.28	2	1	0	CHEMBL1241268	ND	NS(=O)(=O)C#Cc1ccccc1	p53 to Bcl-xL and Bcl-2 inhibitor	p53 to Bcl-xL and Bcl-2 inhibitor	NA	NA	NA	NA	NA	NA	BRD-K96799727	HSP inhibitor	HSPA1A, TP53	NA	pifithrin-mu	327653	NS(=O)(=O)C#Cc1ccccc1	BRD-K96799727-001-06-6	NA	NA	I10	Plate2_drugs	2
Pifithrin-mu	0.25	2.5	pifithrin-mu_2.5_0.25	2	I12	9	12	p53	181.2	C8H7NO2S	0.28	2	1	0	CHEMBL1241268	ND	NS(=O)(=O)C#Cc1ccccc1	p53 to Bcl-xL and Bcl-2 inhibitor	p53 to Bcl-xL and Bcl-2 inhibitor	NA	NA	NA	NA	NA	NA	BRD-K96799727	HSP inhibitor	HSPA1A, TP53	NA	pifithrin-mu	327653	NS(=O)(=O)C#Cc1ccccc1	BRD-K96799727-001-06-6	NA	NA	I12	Plate2_drugs	2
Pifithrin-mu	0.5	5	pifithrin-mu_5_0.5	2	I11	9	11	p53	181.2	C8H7NO2S	0.28	2	1	0	CHEMBL1241268	ND	NS(=O)(=O)C#Cc1ccccc1	p53 to Bcl-xL and Bcl-2 inhibitor	p53 to Bcl-xL and Bcl-2 inhibitor	NA	NA	NA	NA	NA	NA	BRD-K96799727	HSP inhibitor	HSPA1A, TP53	NA	pifithrin-mu	327653	NS(=O)(=O)C#Cc1ccccc1	BRD-K96799727-001-06-6	NA	NA	I11	Plate2_drugs	2
Puromycin	0.015625	0.078125	puromycin_0.078125_0.015625	2	J20	10	20	protein synthesis	471.223	C22H29N7O5	-0.79	11	4	8	CHEMBL469912	ND	COc1ccc(C[C@H](N)C(=O)N[C@@H]2[C@@H](CO)O[C@H]([C@@H]2O)n3cnc4c(ncnc34)N(C)C)cc1	protein synthesis inhibitor	protein synthesis inhibitor	NA	NA	NA	NA	NA	NA	BRD-A28970875	adenosine receptor agonist, protein synthesis inhibitor	NHP2L1, RPL10L, RPL11, RPL13A, RPL15, RPL19, RPL23, RPL23A, RPL26L1, RPL3, RPL37, RPL8, RSL24D1	Protein synthesis inhibitor	puromycin	5702164	COc1ccc(C[C@H](N)C(=O)N[C@@H]2[C@@H](CO)OC([C@@H]2O)n2cnc3c(ncnc23)N(C)C)cc1	BRD-A28970875-300-04-9	puromycin	439530	J20	Plate2_drugs	2
Puromycin	0.03125	0.15625	puromycin_0.15625_0.03125	2	J19	10	19	protein synthesis	471.223	C22H29N7O5	-0.79	11	4	8	CHEMBL469912	ND	COc1ccc(C[C@H](N)C(=O)N[C@@H]2[C@@H](CO)O[C@H]([C@@H]2O)n3cnc4c(ncnc34)N(C)C)cc1	protein synthesis inhibitor	protein synthesis inhibitor	NA	NA	NA	NA	NA	NA	BRD-A28970875	adenosine receptor agonist, protein synthesis inhibitor	NHP2L1, RPL10L, RPL11, RPL13A, RPL15, RPL19, RPL23, RPL23A, RPL26L1, RPL3, RPL37, RPL8, RSL24D1	Protein synthesis inhibitor	puromycin	5702164	COc1ccc(C[C@H](N)C(=O)N[C@@H]2[C@@H](CO)OC([C@@H]2O)n2cnc3c(ncnc23)N(C)C)cc1	BRD-A28970875-300-04-9	puromycin	439530	J19	Plate2_drugs	2
Puromycin	0.0625	0.3125	puromycin_0.3125_0.0625	2	J18	10	18	protein synthesis	471.223	C22H29N7O5	-0.79	11	4	8	CHEMBL469912	ND	COc1ccc(C[C@H](N)C(=O)N[C@@H]2[C@@H](CO)O[C@H]([C@@H]2O)n3cnc4c(ncnc34)N(C)C)cc1	protein synthesis inhibitor	protein synthesis inhibitor	NA	NA	NA	NA	NA	NA	BRD-A28970875	adenosine receptor agonist, protein synthesis inhibitor	NHP2L1, RPL10L, RPL11, RPL13A, RPL15, RPL19, RPL23, RPL23A, RPL26L1, RPL3, RPL37, RPL8, RSL24D1	Protein synthesis inhibitor	puromycin	5702164	COc1ccc(C[C@H](N)C(=O)N[C@@H]2[C@@H](CO)OC([C@@H]2O)n2cnc3c(ncnc23)N(C)C)cc1	BRD-A28970875-300-04-9	puromycin	439530	J18	Plate2_drugs	2
Puromycin	0.125	0.625	puromycin_0.625_0.125	2	J17	10	17	protein synthesis	471.223	C22H29N7O5	-0.79	11	4	8	CHEMBL469912	ND	COc1ccc(C[C@H](N)C(=O)N[C@@H]2[C@@H](CO)O[C@H]([C@@H]2O)n3cnc4c(ncnc34)N(C)C)cc1	protein synthesis inhibitor	protein synthesis inhibitor	NA	NA	NA	NA	NA	NA	BRD-A28970875	adenosine receptor agonist, protein synthesis inhibitor	NHP2L1, RPL10L, RPL11, RPL13A, RPL15, RPL19, RPL23, RPL23A, RPL26L1, RPL3, RPL37, RPL8, RSL24D1	Protein synthesis inhibitor	puromycin	5702164	COc1ccc(C[C@H](N)C(=O)N[C@@H]2[C@@H](CO)OC([C@@H]2O)n2cnc3c(ncnc23)N(C)C)cc1	BRD-A28970875-300-04-9	puromycin	439530	J17	Plate2_drugs	2
Puromycin	0.25	1.25	puromycin_1.25_0.25	2	J15	10	15	protein synthesis	471.223	C22H29N7O5	-0.79	11	4	8	CHEMBL469912	ND	COc1ccc(C[C@H](N)C(=O)N[C@@H]2[C@@H](CO)O[C@H]([C@@H]2O)n3cnc4c(ncnc34)N(C)C)cc1	protein synthesis inhibitor	protein synthesis inhibitor	NA	NA	NA	NA	NA	NA	BRD-A28970875	adenosine receptor agonist, protein synthesis inhibitor	NHP2L1, RPL10L, RPL11, RPL13A, RPL15, RPL19, RPL23, RPL23A, RPL26L1, RPL3, RPL37, RPL8, RSL24D1	Protein synthesis inhibitor	puromycin	5702164	COc1ccc(C[C@H](N)C(=O)N[C@@H]2[C@@H](CO)OC([C@@H]2O)n2cnc3c(ncnc23)N(C)C)cc1	BRD-A28970875-300-04-9	puromycin	439530	J15	Plate2_drugs	2
Puromycin	0.5	2.5	puromycin_2.5_0.5	2	J14	10	14	protein synthesis	471.223	C22H29N7O5	-0.79	11	4	8	CHEMBL469912	ND	COc1ccc(C[C@H](N)C(=O)N[C@@H]2[C@@H](CO)O[C@H]([C@@H]2O)n3cnc4c(ncnc34)N(C)C)cc1	protein synthesis inhibitor	protein synthesis inhibitor	NA	NA	NA	NA	NA	NA	BRD-A28970875	adenosine receptor agonist, protein synthesis inhibitor	NHP2L1, RPL10L, RPL11, RPL13A, RPL15, RPL19, RPL23, RPL23A, RPL26L1, RPL3, RPL37, RPL8, RSL24D1	Protein synthesis inhibitor	puromycin	5702164	COc1ccc(C[C@H](N)C(=O)N[C@@H]2[C@@H](CO)OC([C@@H]2O)n2cnc3c(ncnc23)N(C)C)cc1	BRD-A28970875-300-04-9	puromycin	439530	J14	Plate2_drugs	2
Puromycin	1	5	puromycin_5_1	2	J13	10	13	protein synthesis	471.223	C22H29N7O5	-0.79	11	4	8	CHEMBL469912	ND	COc1ccc(C[C@H](N)C(=O)N[C@@H]2[C@@H](CO)O[C@H]([C@@H]2O)n3cnc4c(ncnc34)N(C)C)cc1	protein synthesis inhibitor	protein synthesis inhibitor	NA	NA	NA	NA	NA	NA	BRD-A28970875	adenosine receptor agonist, protein synthesis inhibitor	NHP2L1, RPL10L, RPL11, RPL13A, RPL15, RPL19, RPL23, RPL23A, RPL26L1, RPL3, RPL37, RPL8, RSL24D1	Protein synthesis inhibitor	puromycin	5702164	COc1ccc(C[C@H](N)C(=O)N[C@@H]2[C@@H](CO)OC([C@@H]2O)n2cnc3c(ncnc23)N(C)C)cc1	BRD-A28970875-300-04-9	puromycin	439530	J13	Plate2_drugs	2
Rolipram	0.015625	0.3125	rolipram_0.3125_0.015625	1	K07	11	7	PDE	275.34	C16H21NO3	2.62	3	1	4	CHEMBL63	ND	COc1ccc(cc1OC2CCCC2)C3CNC(=O)C3	CHEMBL2093863	Phosphodiesterase 4	NA	NA	NA	NA	NA	NA	BRD-A34255068	phosphodiesterase inhibitor, interleukin receptor antagonist	PDE4A, PDE4B, PDE4D, PDE4C, PDE5A	NA	rolipram	5092	COc1ccc(cc1OC1CCCC1)C1CNC(=O)C1	BRD-A34255068-001-38-6	rolipram	5092	K07	Plate1_drugs	1
Rolipram	0.03125	0.625	rolipram_0.625_0.03125	1	K05	11	5	PDE	275.34	C16H21NO3	2.62	3	1	4	CHEMBL63	ND	COc1ccc(cc1OC2CCCC2)C3CNC(=O)C3	CHEMBL2093863	Phosphodiesterase 4	NA	NA	NA	NA	NA	NA	BRD-A34255068	phosphodiesterase inhibitor, interleukin receptor antagonist	PDE4A, PDE4B, PDE4D, PDE4C, PDE5A	NA	rolipram	5092	COc1ccc(cc1OC1CCCC1)C1CNC(=O)C1	BRD-A34255068-001-38-6	rolipram	5092	K05	Plate1_drugs	1
Rolipram	0.0625	1.25	rolipram_1.25_0.0625	1	K04	11	4	PDE	275.34	C16H21NO3	2.62	3	1	4	CHEMBL63	ND	COc1ccc(cc1OC2CCCC2)C3CNC(=O)C3	CHEMBL2093863	Phosphodiesterase 4	NA	NA	NA	NA	NA	NA	BRD-A34255068	phosphodiesterase inhibitor, interleukin receptor antagonist	PDE4A, PDE4B, PDE4D, PDE4C, PDE5A	NA	rolipram	5092	COc1ccc(cc1OC1CCCC1)C1CNC(=O)C1	BRD-A34255068-001-38-6	rolipram	5092	K04	Plate1_drugs	1
Rolipram	0.5	10	rolipram_10_0.5	1	J23	10	23	PDE	275.34	C16H21NO3	2.62	3	1	4	CHEMBL63	ND	COc1ccc(cc1OC2CCCC2)C3CNC(=O)C3	CHEMBL2093863	Phosphodiesterase 4	NA	NA	NA	NA	NA	NA	BRD-A34255068	phosphodiesterase inhibitor, interleukin receptor antagonist	PDE4A, PDE4B, PDE4D, PDE4C, PDE5A	NA	rolipram	5092	COc1ccc(cc1OC1CCCC1)C1CNC(=O)C1	BRD-A34255068-001-38-6	rolipram	5092	J23	Plate1_drugs	1
Rolipram	0.125	2.5	rolipram_2.5_0.125	1	K03	11	3	PDE	275.34	C16H21NO3	2.62	3	1	4	CHEMBL63	ND	COc1ccc(cc1OC2CCCC2)C3CNC(=O)C3	CHEMBL2093863	Phosphodiesterase 4	NA	NA	NA	NA	NA	NA	BRD-A34255068	phosphodiesterase inhibitor, interleukin receptor antagonist	PDE4A, PDE4B, PDE4D, PDE4C, PDE5A	NA	rolipram	5092	COc1ccc(cc1OC1CCCC1)C1CNC(=O)C1	BRD-A34255068-001-38-6	rolipram	5092	K03	Plate1_drugs	1
Rolipram	1	20	rolipram_20_1	1	J21	10	21	PDE	275.34	C16H21NO3	2.62	3	1	4	CHEMBL63	ND	COc1ccc(cc1OC2CCCC2)C3CNC(=O)C3	CHEMBL2093863	Phosphodiesterase 4	NA	NA	NA	NA	NA	NA	BRD-A34255068	phosphodiesterase inhibitor, interleukin receptor antagonist	PDE4A, PDE4B, PDE4D, PDE4C, PDE5A	NA	rolipram	5092	COc1ccc(cc1OC1CCCC1)C1CNC(=O)C1	BRD-A34255068-001-38-6	rolipram	5092	J21	Plate1_drugs	1
Rolipram	0.25	5	rolipram_5_0.25	1	K02	11	2	PDE	275.34	C16H21NO3	2.62	3	1	4	CHEMBL63	ND	COc1ccc(cc1OC2CCCC2)C3CNC(=O)C3	CHEMBL2093863	Phosphodiesterase 4	NA	NA	NA	NA	NA	NA	BRD-A34255068	phosphodiesterase inhibitor, interleukin receptor antagonist	PDE4A, PDE4B, PDE4D, PDE4C, PDE5A	NA	rolipram	5092	COc1ccc(cc1OC1CCCC1)C1CNC(=O)C1	BRD-A34255068-001-38-6	rolipram	5092	K02	Plate1_drugs	1
Selinexor (KPT-330)	0.015625	0.3125	selinexor_0.3125_0.015625	2	J12	10	12	CRM1	443.31	C17H11F6N7O	3.39	7	2	5	CHEMBL3545185	Exportin-1 inhibitor	FC(F)(F)c1cc(cc(c1)C(F)(F)F)c2ncn(\C=C/C(=O)NNc3cnccn3)n2	CHEMBL5661	Exportin-1	NA	NA	NA	NA	NA	NA	BRD-K21361524	NA	NA	NA	selinexor	71481097	FC(F)(F)c1cc(cc(c1)C(F)(F)F)-c1ncn(\C=C/C(=O)NNc2cnccn2)n1	BRD-K21361524-001-01-1	NA	NA	J12	Plate2_drugs	2
Selinexor (KPT-330)	0.03125	0.625	selinexor_0.625_0.03125	2	J11	10	11	CRM1	443.31	C17H11F6N7O	3.39	7	2	5	CHEMBL3545185	Exportin-1 inhibitor	FC(F)(F)c1cc(cc(c1)C(F)(F)F)c2ncn(\C=C/C(=O)NNc3cnccn3)n2	CHEMBL5661	Exportin-1	NA	NA	NA	NA	NA	NA	BRD-K21361524	NA	NA	NA	selinexor	71481097	FC(F)(F)c1cc(cc(c1)C(F)(F)F)-c1ncn(\C=C/C(=O)NNc2cnccn2)n1	BRD-K21361524-001-01-1	NA	NA	J11	Plate2_drugs	2
Selinexor (KPT-330)	0.0625	1.25	selinexor_1.25_0.0625	2	J09	10	9	CRM1	443.31	C17H11F6N7O	3.39	7	2	5	CHEMBL3545185	Exportin-1 inhibitor	FC(F)(F)c1cc(cc(c1)C(F)(F)F)c2ncn(\C=C/C(=O)NNc3cnccn3)n2	CHEMBL5661	Exportin-1	NA	NA	NA	NA	NA	NA	BRD-K21361524	NA	NA	NA	selinexor	71481097	FC(F)(F)c1cc(cc(c1)C(F)(F)F)-c1ncn(\C=C/C(=O)NNc2cnccn2)n1	BRD-K21361524-001-01-1	NA	NA	J09	Plate2_drugs	2
Selinexor (KPT-330)	0.5	10	selinexor_10_0.5	2	J06	10	6	CRM1	443.31	C17H11F6N7O	3.39	7	2	5	CHEMBL3545185	Exportin-1 inhibitor	FC(F)(F)c1cc(cc(c1)C(F)(F)F)c2ncn(\C=C/C(=O)NNc3cnccn3)n2	CHEMBL5661	Exportin-1	NA	NA	NA	NA	NA	NA	BRD-K21361524	NA	NA	NA	selinexor	71481097	FC(F)(F)c1cc(cc(c1)C(F)(F)F)-c1ncn(\C=C/C(=O)NNc2cnccn2)n1	BRD-K21361524-001-01-1	NA	NA	J06	Plate2_drugs	2
Selinexor (KPT-330)	0.125	2.5	selinexor_2.5_0.125	2	J08	10	8	CRM1	443.31	C17H11F6N7O	3.39	7	2	5	CHEMBL3545185	Exportin-1 inhibitor	FC(F)(F)c1cc(cc(c1)C(F)(F)F)c2ncn(\C=C/C(=O)NNc3cnccn3)n2	CHEMBL5661	Exportin-1	NA	NA	NA	NA	NA	NA	BRD-K21361524	NA	NA	NA	selinexor	71481097	FC(F)(F)c1cc(cc(c1)C(F)(F)F)-c1ncn(\C=C/C(=O)NNc2cnccn2)n1	BRD-K21361524-001-01-1	NA	NA	J08	Plate2_drugs	2
Selinexor (KPT-330)	1	20	selinexor_20_1	2	J04	10	4	CRM1	443.31	C17H11F6N7O	3.39	7	2	5	CHEMBL3545185	Exportin-1 inhibitor	FC(F)(F)c1cc(cc(c1)C(F)(F)F)c2ncn(\C=C/C(=O)NNc3cnccn3)n2	CHEMBL5661	Exportin-1	NA	NA	NA	NA	NA	NA	BRD-K21361524	NA	NA	NA	selinexor	71481097	FC(F)(F)c1cc(cc(c1)C(F)(F)F)-c1ncn(\C=C/C(=O)NNc2cnccn2)n1	BRD-K21361524-001-01-1	NA	NA	J04	Plate2_drugs	2
Selinexor (KPT-330)	0.25	5	selinexor_5_0.25	2	J07	10	7	CRM1	443.31	C17H11F6N7O	3.39	7	2	5	CHEMBL3545185	Exportin-1 inhibitor	FC(F)(F)c1cc(cc(c1)C(F)(F)F)c2ncn(\C=C/C(=O)NNc3cnccn3)n2	CHEMBL5661	Exportin-1	NA	NA	NA	NA	NA	NA	BRD-K21361524	NA	NA	NA	selinexor	71481097	FC(F)(F)c1cc(cc(c1)C(F)(F)F)-c1ncn(\C=C/C(=O)NNc2cnccn2)n1	BRD-K21361524-001-01-1	NA	NA	J07	Plate2_drugs	2
Rapamycin	0.015625	0.3125	sirolimus_0.3125_0.015625	1	L20	12	20	mTOR	914.2	C51H79NO13	6.18	13	3	6	CHEMBL413	FK506-binding protein 1A inhibitor	CO[C@@H]1C[C@H](C[C@@H](C)[C@@H]2CC(=O)[C@H](C)\C=C(/C)\[C@@H](O)[C@@H](OC)C(=O)[C@H](C)C[C@H](C)\C=C\C=C\C=C(/C)\[C@H](C[C@@H]3CC[C@@H](C)[C@@](O)(O3)C(=O)C(=O)N4CCCC[C@H]4C(=O)O2)OC)CC[C@H]1O	CHEMBL1902	FK506-binding protein 1A	NA	NA	NA	NA	NA	NA	BRD-K89626439	mTOR inhibitor, CCR expression inhibitor, cell cycle inhibitor, proteasome inhibitor, protein kinase inhibitor, T cell inhibitor	MTOR, FKBP1A, CCR5, FGF2	MTOR inhibitor	sirolimus	5284616	CO[C@@H]1C[C@H](C[C@@H](C)[C@@H]2CC(=O)[C@H](C)\C=C(C)\[C@@H](O)[C@@H](OC)C(=O)[C@H](C)C[C@H](C)\C=C\C=C\C=C(C)\[C@H](C[C@@H]3CC[C@@H](C)[C@@](O)(O3)C(=O)C(=O)N3CCCC[C@H]3C(=O)O2)OC)CC[C@H]1O	BRD-K84937637-001-09-9	rapamycin	5284616	L20	Plate1_drugs	1
Rapamycin	0.03125	0.625	sirolimus_0.625_0.03125	1	L19	12	19	mTOR	914.2	C51H79NO13	6.18	13	3	6	CHEMBL413	FK506-binding protein 1A inhibitor	CO[C@@H]1C[C@H](C[C@@H](C)[C@@H]2CC(=O)[C@H](C)\C=C(/C)\[C@@H](O)[C@@H](OC)C(=O)[C@H](C)C[C@H](C)\C=C\C=C\C=C(/C)\[C@H](C[C@@H]3CC[C@@H](C)[C@@](O)(O3)C(=O)C(=O)N4CCCC[C@H]4C(=O)O2)OC)CC[C@H]1O	CHEMBL1902	FK506-binding protein 1A	NA	NA	NA	NA	NA	NA	BRD-K89626439	mTOR inhibitor, CCR expression inhibitor, cell cycle inhibitor, proteasome inhibitor, protein kinase inhibitor, T cell inhibitor	MTOR, FKBP1A, CCR5, FGF2	MTOR inhibitor	sirolimus	5284616	CO[C@@H]1C[C@H](C[C@@H](C)[C@@H]2CC(=O)[C@H](C)\C=C(C)\[C@@H](O)[C@@H](OC)C(=O)[C@H](C)C[C@H](C)\C=C\C=C\C=C(C)\[C@H](C[C@@H]3CC[C@@H](C)[C@@](O)(O3)C(=O)C(=O)N3CCCC[C@H]3C(=O)O2)OC)CC[C@H]1O	BRD-K84937637-001-09-9	rapamycin	5284616	L19	Plate1_drugs	1
Rapamycin	0.0625	1.25	sirolimus_1.25_0.0625	1	L17	12	17	mTOR	914.2	C51H79NO13	6.18	13	3	6	CHEMBL413	FK506-binding protein 1A inhibitor	CO[C@@H]1C[C@H](C[C@@H](C)[C@@H]2CC(=O)[C@H](C)\C=C(/C)\[C@@H](O)[C@@H](OC)C(=O)[C@H](C)C[C@H](C)\C=C\C=C\C=C(/C)\[C@H](C[C@@H]3CC[C@@H](C)[C@@](O)(O3)C(=O)C(=O)N4CCCC[C@H]4C(=O)O2)OC)CC[C@H]1O	CHEMBL1902	FK506-binding protein 1A	NA	NA	NA	NA	NA	NA	BRD-K89626439	mTOR inhibitor, CCR expression inhibitor, cell cycle inhibitor, proteasome inhibitor, protein kinase inhibitor, T cell inhibitor	MTOR, FKBP1A, CCR5, FGF2	MTOR inhibitor	sirolimus	5284616	CO[C@@H]1C[C@H](C[C@@H](C)[C@@H]2CC(=O)[C@H](C)\C=C(C)\[C@@H](O)[C@@H](OC)C(=O)[C@H](C)C[C@H](C)\C=C\C=C\C=C(C)\[C@H](C[C@@H]3CC[C@@H](C)[C@@](O)(O3)C(=O)C(=O)N3CCCC[C@H]3C(=O)O2)OC)CC[C@H]1O	BRD-K84937637-001-09-9	rapamycin	5284616	L17	Plate1_drugs	1
Rapamycin	0.5	10	sirolimus_10_0.5	1	L14	12	14	mTOR	914.2	C51H79NO13	6.18	13	3	6	CHEMBL413	FK506-binding protein 1A inhibitor	CO[C@@H]1C[C@H](C[C@@H](C)[C@@H]2CC(=O)[C@H](C)\C=C(/C)\[C@@H](O)[C@@H](OC)C(=O)[C@H](C)C[C@H](C)\C=C\C=C\C=C(/C)\[C@H](C[C@@H]3CC[C@@H](C)[C@@](O)(O3)C(=O)C(=O)N4CCCC[C@H]4C(=O)O2)OC)CC[C@H]1O	CHEMBL1902	FK506-binding protein 1A	NA	NA	NA	NA	NA	NA	BRD-K89626439	mTOR inhibitor, CCR expression inhibitor, cell cycle inhibitor, proteasome inhibitor, protein kinase inhibitor, T cell inhibitor	MTOR, FKBP1A, CCR5, FGF2	MTOR inhibitor	sirolimus	5284616	CO[C@@H]1C[C@H](C[C@@H](C)[C@@H]2CC(=O)[C@H](C)\C=C(C)\[C@@H](O)[C@@H](OC)C(=O)[C@H](C)C[C@H](C)\C=C\C=C\C=C(C)\[C@H](C[C@@H]3CC[C@@H](C)[C@@](O)(O3)C(=O)C(=O)N3CCCC[C@H]3C(=O)O2)OC)CC[C@H]1O	BRD-K84937637-001-09-9	rapamycin	5284616	L14	Plate1_drugs	1
Rapamycin	0.125	2.5	sirolimus_2.5_0.125	1	L16	12	16	mTOR	914.2	C51H79NO13	6.18	13	3	6	CHEMBL413	FK506-binding protein 1A inhibitor	CO[C@@H]1C[C@H](C[C@@H](C)[C@@H]2CC(=O)[C@H](C)\C=C(/C)\[C@@H](O)[C@@H](OC)C(=O)[C@H](C)C[C@H](C)\C=C\C=C\C=C(/C)\[C@H](C[C@@H]3CC[C@@H](C)[C@@](O)(O3)C(=O)C(=O)N4CCCC[C@H]4C(=O)O2)OC)CC[C@H]1O	CHEMBL1902	FK506-binding protein 1A	NA	NA	NA	NA	NA	NA	BRD-K89626439	mTOR inhibitor, CCR expression inhibitor, cell cycle inhibitor, proteasome inhibitor, protein kinase inhibitor, T cell inhibitor	MTOR, FKBP1A, CCR5, FGF2	MTOR inhibitor	sirolimus	5284616	CO[C@@H]1C[C@H](C[C@@H](C)[C@@H]2CC(=O)[C@H](C)\C=C(C)\[C@@H](O)[C@@H](OC)C(=O)[C@H](C)C[C@H](C)\C=C\C=C\C=C(C)\[C@H](C[C@@H]3CC[C@@H](C)[C@@](O)(O3)C(=O)C(=O)N3CCCC[C@H]3C(=O)O2)OC)CC[C@H]1O	BRD-K84937637-001-09-9	rapamycin	5284616	L16	Plate1_drugs	1
Rapamycin	1	20	sirolimus_20_1	1	L13	12	13	mTOR	914.2	C51H79NO13	6.18	13	3	6	CHEMBL413	FK506-binding protein 1A inhibitor	CO[C@@H]1C[C@H](C[C@@H](C)[C@@H]2CC(=O)[C@H](C)\C=C(/C)\[C@@H](O)[C@@H](OC)C(=O)[C@H](C)C[C@H](C)\C=C\C=C\C=C(/C)\[C@H](C[C@@H]3CC[C@@H](C)[C@@](O)(O3)C(=O)C(=O)N4CCCC[C@H]4C(=O)O2)OC)CC[C@H]1O	CHEMBL1902	FK506-binding protein 1A	NA	NA	NA	NA	NA	NA	BRD-K89626439	mTOR inhibitor, CCR expression inhibitor, cell cycle inhibitor, proteasome inhibitor, protein kinase inhibitor, T cell inhibitor	MTOR, FKBP1A, CCR5, FGF2	MTOR inhibitor	sirolimus	5284616	CO[C@@H]1C[C@H](C[C@@H](C)[C@@H]2CC(=O)[C@H](C)\C=C(C)\[C@@H](O)[C@@H](OC)C(=O)[C@H](C)C[C@H](C)\C=C\C=C\C=C(C)\[C@H](C[C@@H]3CC[C@@H](C)[C@@](O)(O3)C(=O)C(=O)N3CCCC[C@H]3C(=O)O2)OC)CC[C@H]1O	BRD-K84937637-001-09-9	rapamycin	5284616	L13	Plate1_drugs	1
Rapamycin	0.25	5	sirolimus_5_0.25	1	L15	12	15	mTOR	914.2	C51H79NO13	6.18	13	3	6	CHEMBL413	FK506-binding protein 1A inhibitor	CO[C@@H]1C[C@H](C[C@@H](C)[C@@H]2CC(=O)[C@H](C)\C=C(/C)\[C@@H](O)[C@@H](OC)C(=O)[C@H](C)C[C@H](C)\C=C\C=C\C=C(/C)\[C@H](C[C@@H]3CC[C@@H](C)[C@@](O)(O3)C(=O)C(=O)N4CCCC[C@H]4C(=O)O2)OC)CC[C@H]1O	CHEMBL1902	FK506-binding protein 1A	NA	NA	NA	NA	NA	NA	BRD-K89626439	mTOR inhibitor, CCR expression inhibitor, cell cycle inhibitor, proteasome inhibitor, protein kinase inhibitor, T cell inhibitor	MTOR, FKBP1A, CCR5, FGF2	MTOR inhibitor	sirolimus	5284616	CO[C@@H]1C[C@H](C[C@@H](C)[C@@H]2CC(=O)[C@H](C)\C=C(C)\[C@@H](O)[C@@H](OC)C(=O)[C@H](C)C[C@H](C)\C=C\C=C\C=C(C)\[C@H](C[C@@H]3CC[C@@H](C)[C@@](O)(O3)C(=O)C(=O)N3CCCC[C@H]3C(=O)O2)OC)CC[C@H]1O	BRD-K84937637-001-09-9	rapamycin	5284616	L15	Plate1_drugs	1
Sirtinol	0.015625	0.3125	sirtinol_0.3125_0.015625	2	F15	6	15	SIRT1, SIRT2	394.47	C26H22N2O2	5.79	3	2	5	CHEMBL380797	ND	CC(NC(=O)c1ccccc1\N=C\c2c(O)ccc3ccccc23)c4ccccc4	CHEMBL4506	NAD-dependent deacetylase sirtuin 1	NAD-dependent deacetylase sirtuin 2	CHEMBL4462	NA	NA	NA	NA	BRD-A23747351	NA	NA	NA	sirtinol	NA	CC(NC(=O)c1ccccc1\N=C\c1c(O)ccc2ccccc12)c1ccccc1	BRD-A23747351-001-06-8	sirtinol	5717148	F15	Plate2_drugs	2
Sirtinol	0.03125	0.625	sirtinol_0.625_0.03125	2	F14	6	14	SIRT1, SIRT2	394.47	C26H22N2O2	5.79	3	2	5	CHEMBL380797	ND	CC(NC(=O)c1ccccc1\N=C\c2c(O)ccc3ccccc23)c4ccccc4	CHEMBL4506	NAD-dependent deacetylase sirtuin 1	NAD-dependent deacetylase sirtuin 2	CHEMBL4462	NA	NA	NA	NA	BRD-A23747351	NA	NA	NA	sirtinol	NA	CC(NC(=O)c1ccccc1\N=C\c1c(O)ccc2ccccc12)c1ccccc1	BRD-A23747351-001-06-8	sirtinol	5717148	F14	Plate2_drugs	2
Sirtinol	0.0625	1.25	sirtinol_1.25_0.0625	2	F13	6	13	SIRT1, SIRT2	394.47	C26H22N2O2	5.79	3	2	5	CHEMBL380797	ND	CC(NC(=O)c1ccccc1\N=C\c2c(O)ccc3ccccc23)c4ccccc4	CHEMBL4506	NAD-dependent deacetylase sirtuin 1	NAD-dependent deacetylase sirtuin 2	CHEMBL4462	NA	NA	NA	NA	BRD-A23747351	NA	NA	NA	sirtinol	NA	CC(NC(=O)c1ccccc1\N=C\c1c(O)ccc2ccccc12)c1ccccc1	BRD-A23747351-001-06-8	sirtinol	5717148	F13	Plate2_drugs	2
Sirtinol	0.5	10	sirtinol_10_0.5	2	F09	6	9	SIRT1, SIRT2	394.47	C26H22N2O2	5.79	3	2	5	CHEMBL380797	ND	CC(NC(=O)c1ccccc1\N=C\c2c(O)ccc3ccccc23)c4ccccc4	CHEMBL4506	NAD-dependent deacetylase sirtuin 1	NAD-dependent deacetylase sirtuin 2	CHEMBL4462	NA	NA	NA	NA	BRD-A23747351	NA	NA	NA	sirtinol	NA	CC(NC(=O)c1ccccc1\N=C\c1c(O)ccc2ccccc12)c1ccccc1	BRD-A23747351-001-06-8	sirtinol	5717148	F09	Plate2_drugs	2
Sirtinol	0.125	2.5	sirtinol_2.5_0.125	2	F11	6	11	SIRT1, SIRT2	394.47	C26H22N2O2	5.79	3	2	5	CHEMBL380797	ND	CC(NC(=O)c1ccccc1\N=C\c2c(O)ccc3ccccc23)c4ccccc4	CHEMBL4506	NAD-dependent deacetylase sirtuin 1	NAD-dependent deacetylase sirtuin 2	CHEMBL4462	NA	NA	NA	NA	BRD-A23747351	NA	NA	NA	sirtinol	NA	CC(NC(=O)c1ccccc1\N=C\c1c(O)ccc2ccccc12)c1ccccc1	BRD-A23747351-001-06-8	sirtinol	5717148	F11	Plate2_drugs	2
Sirtinol	1	20	sirtinol_20_1	2	F08	6	8	SIRT1, SIRT2	394.47	C26H22N2O2	5.79	3	2	5	CHEMBL380797	ND	CC(NC(=O)c1ccccc1\N=C\c2c(O)ccc3ccccc23)c4ccccc4	CHEMBL4506	NAD-dependent deacetylase sirtuin 1	NAD-dependent deacetylase sirtuin 2	CHEMBL4462	NA	NA	NA	NA	BRD-A23747351	NA	NA	NA	sirtinol	NA	CC(NC(=O)c1ccccc1\N=C\c1c(O)ccc2ccccc12)c1ccccc1	BRD-A23747351-001-06-8	sirtinol	5717148	F08	Plate2_drugs	2
Sirtinol	0.25	5	sirtinol_5_0.25	2	F10	6	10	SIRT1, SIRT2	394.47	C26H22N2O2	5.79	3	2	5	CHEMBL380797	ND	CC(NC(=O)c1ccccc1\N=C\c2c(O)ccc3ccccc23)c4ccccc4	CHEMBL4506	NAD-dependent deacetylase sirtuin 1	NAD-dependent deacetylase sirtuin 2	CHEMBL4462	NA	NA	NA	NA	BRD-A23747351	NA	NA	NA	sirtinol	NA	CC(NC(=O)c1ccccc1\N=C\c1c(O)ccc2ccccc12)c1ccccc1	BRD-A23747351-001-06-8	sirtinol	5717148	F10	Plate2_drugs	2
Tanespimycin (17-AAG)	0.015625	0.078125	tanespimycin_0.078125_0.015625	2	K15	11	15	HSP90	585.69	C31H43N3O8	2.54	9	4	6	CHEMBL109480	Heat shock protein HSP90 inhibitor	CO[C@H]1C[C@H](C)CC2=C(NCC=C)C(=O)C=C(NC(=O)\C(=C\C=C/[C@H](OC)[C@@H](OC(=O)N)\C(=C\[C@H](C)[C@H]1O)\C)\C)C2=O	CHEMBL2095165	Heat shock protein HSP90	NA	NA	NA	NA	NA	NA	BRD-K81473043	NA	NA	NA	tanespimycin	6505803	CO[C@H]1C[C@H](C)CC2=C(NCC=C)C(=O)C=C(NC(=O)\C(C)=C\C=C/[C@H](OC)[C@@H](OC(N)=O)\C(C)=C\[C@H](C)[C@H]1O)C2=O	BRD-K81473043-001-14-6	tanespimycin	6505803	K15	Plate2_drugs	2
Tanespimycin (17-AAG)	0.03125	0.15625	tanespimycin_0.15625_0.03125	2	K14	11	14	HSP90	585.69	C31H43N3O8	2.54	9	4	6	CHEMBL109480	Heat shock protein HSP90 inhibitor	CO[C@H]1C[C@H](C)CC2=C(NCC=C)C(=O)C=C(NC(=O)\C(=C\C=C/[C@H](OC)[C@@H](OC(=O)N)\C(=C\[C@H](C)[C@H]1O)\C)\C)C2=O	CHEMBL2095165	Heat shock protein HSP90	NA	NA	NA	NA	NA	NA	BRD-K81473043	NA	NA	NA	tanespimycin	6505803	CO[C@H]1C[C@H](C)CC2=C(NCC=C)C(=O)C=C(NC(=O)\C(C)=C\C=C/[C@H](OC)[C@@H](OC(N)=O)\C(C)=C\[C@H](C)[C@H]1O)C2=O	BRD-K81473043-001-14-6	tanespimycin	6505803	K14	Plate2_drugs	2
Tanespimycin (17-AAG)	0.0625	0.3125	tanespimycin_0.3125_0.0625	2	K13	11	13	HSP90	585.69	C31H43N3O8	2.54	9	4	6	CHEMBL109480	Heat shock protein HSP90 inhibitor	CO[C@H]1C[C@H](C)CC2=C(NCC=C)C(=O)C=C(NC(=O)\C(=C\C=C/[C@H](OC)[C@@H](OC(=O)N)\C(=C\[C@H](C)[C@H]1O)\C)\C)C2=O	CHEMBL2095165	Heat shock protein HSP90	NA	NA	NA	NA	NA	NA	BRD-K81473043	NA	NA	NA	tanespimycin	6505803	CO[C@H]1C[C@H](C)CC2=C(NCC=C)C(=O)C=C(NC(=O)\C(C)=C\C=C/[C@H](OC)[C@@H](OC(N)=O)\C(C)=C\[C@H](C)[C@H]1O)C2=O	BRD-K81473043-001-14-6	tanespimycin	6505803	K13	Plate2_drugs	2
Tanespimycin (17-AAG)	0.125	0.625	tanespimycin_0.625_0.125	2	K12	11	12	HSP90	585.69	C31H43N3O8	2.54	9	4	6	CHEMBL109480	Heat shock protein HSP90 inhibitor	CO[C@H]1C[C@H](C)CC2=C(NCC=C)C(=O)C=C(NC(=O)\C(=C\C=C/[C@H](OC)[C@@H](OC(=O)N)\C(=C\[C@H](C)[C@H]1O)\C)\C)C2=O	CHEMBL2095165	Heat shock protein HSP90	NA	NA	NA	NA	NA	NA	BRD-K81473043	NA	NA	NA	tanespimycin	6505803	CO[C@H]1C[C@H](C)CC2=C(NCC=C)C(=O)C=C(NC(=O)\C(C)=C\C=C/[C@H](OC)[C@@H](OC(N)=O)\C(C)=C\[C@H](C)[C@H]1O)C2=O	BRD-K81473043-001-14-6	tanespimycin	6505803	K12	Plate2_drugs	2
Tanespimycin (17-AAG)	0.25	1.25	tanespimycin_1.25_0.25	2	K10	11	10	HSP90	585.69	C31H43N3O8	2.54	9	4	6	CHEMBL109480	Heat shock protein HSP90 inhibitor	CO[C@H]1C[C@H](C)CC2=C(NCC=C)C(=O)C=C(NC(=O)\C(=C\C=C/[C@H](OC)[C@@H](OC(=O)N)\C(=C\[C@H](C)[C@H]1O)\C)\C)C2=O	CHEMBL2095165	Heat shock protein HSP90	NA	NA	NA	NA	NA	NA	BRD-K81473043	NA	NA	NA	tanespimycin	6505803	CO[C@H]1C[C@H](C)CC2=C(NCC=C)C(=O)C=C(NC(=O)\C(C)=C\C=C/[C@H](OC)[C@@H](OC(N)=O)\C(C)=C\[C@H](C)[C@H]1O)C2=O	BRD-K81473043-001-14-6	tanespimycin	6505803	K10	Plate2_drugs	2
Tanespimycin (17-AAG)	0.5	2.5	tanespimycin_2.5_0.5	2	K09	11	9	HSP90	585.69	C31H43N3O8	2.54	9	4	6	CHEMBL109480	Heat shock protein HSP90 inhibitor	CO[C@H]1C[C@H](C)CC2=C(NCC=C)C(=O)C=C(NC(=O)\C(=C\C=C/[C@H](OC)[C@@H](OC(=O)N)\C(=C\[C@H](C)[C@H]1O)\C)\C)C2=O	CHEMBL2095165	Heat shock protein HSP90	NA	NA	NA	NA	NA	NA	BRD-K81473043	NA	NA	NA	tanespimycin	6505803	CO[C@H]1C[C@H](C)CC2=C(NCC=C)C(=O)C=C(NC(=O)\C(C)=C\C=C/[C@H](OC)[C@@H](OC(N)=O)\C(C)=C\[C@H](C)[C@H]1O)C2=O	BRD-K81473043-001-14-6	tanespimycin	6505803	K09	Plate2_drugs	2
Tanespimycin (17-AAG)	1	5	tanespimycin_5_1	2	K08	11	8	HSP90	585.69	C31H43N3O8	2.54	9	4	6	CHEMBL109480	Heat shock protein HSP90 inhibitor	CO[C@H]1C[C@H](C)CC2=C(NCC=C)C(=O)C=C(NC(=O)\C(=C\C=C/[C@H](OC)[C@@H](OC(=O)N)\C(=C\[C@H](C)[C@H]1O)\C)\C)C2=O	CHEMBL2095165	Heat shock protein HSP90	NA	NA	NA	NA	NA	NA	BRD-K81473043	NA	NA	NA	tanespimycin	6505803	CO[C@H]1C[C@H](C)CC2=C(NCC=C)C(=O)C=C(NC(=O)\C(C)=C\C=C/[C@H](OC)[C@@H](OC(N)=O)\C(C)=C\[C@H](C)[C@H]1O)C2=O	BRD-K81473043-001-14-6	tanespimycin	6505803	K08	Plate2_drugs	2
Tetrandrine	0.015625	0.3125	tetrandrine_0.3125_0.015625	2	I08	9	8	Calcium channel	622.75	C38H42N2O6	7.16	8	0	4	CHEMBL176045	ND	COc1ccc2C[C@@H]3N(C)CCc4cc(OC)c(OC)c(Oc5cc6[C@H](Cc7ccc(Oc1c2)cc7)N(C)CCc6cc5OC)c34	nonselective calcium channel	nonselective calcium channel	NA	NA	NA	NA	NA	NA	BRD-K08078237	NA	NA	NA	tetrandrine	73078	COc1ccc2C[C@@H]3N(C)CCc4cc(OC)c(OC)c(Oc5cc6[C@H](Cc7ccc(Oc1c2)cc7)N(C)CCc6cc5OC)c34	BRD-K08078237-001-19-8	tetrandrine	73078	I08	Plate2_drugs	2
Tetrandrine	0.03125	0.625	tetrandrine_0.625_0.03125	2	I07	9	7	Calcium channel	622.75	C38H42N2O6	7.16	8	0	4	CHEMBL176045	ND	COc1ccc2C[C@@H]3N(C)CCc4cc(OC)c(OC)c(Oc5cc6[C@H](Cc7ccc(Oc1c2)cc7)N(C)CCc6cc5OC)c34	nonselective calcium channel	nonselective calcium channel	NA	NA	NA	NA	NA	NA	BRD-K08078237	NA	NA	NA	tetrandrine	73078	COc1ccc2C[C@@H]3N(C)CCc4cc(OC)c(OC)c(Oc5cc6[C@H](Cc7ccc(Oc1c2)cc7)N(C)CCc6cc5OC)c34	BRD-K08078237-001-19-8	tetrandrine	73078	I07	Plate2_drugs	2
Tetrandrine	0.0625	1.25	tetrandrine_1.25_0.0625	2	I06	9	6	Calcium channel	622.75	C38H42N2O6	7.16	8	0	4	CHEMBL176045	ND	COc1ccc2C[C@@H]3N(C)CCc4cc(OC)c(OC)c(Oc5cc6[C@H](Cc7ccc(Oc1c2)cc7)N(C)CCc6cc5OC)c34	nonselective calcium channel	nonselective calcium channel	NA	NA	NA	NA	NA	NA	BRD-K08078237	NA	NA	NA	tetrandrine	73078	COc1ccc2C[C@@H]3N(C)CCc4cc(OC)c(OC)c(Oc5cc6[C@H](Cc7ccc(Oc1c2)cc7)N(C)CCc6cc5OC)c34	BRD-K08078237-001-19-8	tetrandrine	73078	I06	Plate2_drugs	2
Tetrandrine	0.5	10	tetrandrine_10_0.5	2	I02	9	2	Calcium channel	622.75	C38H42N2O6	7.16	8	0	4	CHEMBL176045	ND	COc1ccc2C[C@@H]3N(C)CCc4cc(OC)c(OC)c(Oc5cc6[C@H](Cc7ccc(Oc1c2)cc7)N(C)CCc6cc5OC)c34	nonselective calcium channel	nonselective calcium channel	NA	NA	NA	NA	NA	NA	BRD-K08078237	NA	NA	NA	tetrandrine	73078	COc1ccc2C[C@@H]3N(C)CCc4cc(OC)c(OC)c(Oc5cc6[C@H](Cc7ccc(Oc1c2)cc7)N(C)CCc6cc5OC)c34	BRD-K08078237-001-19-8	tetrandrine	73078	I02	Plate2_drugs	2
Tetrandrine	0.125	2.5	tetrandrine_2.5_0.125	2	I05	9	5	Calcium channel	622.75	C38H42N2O6	7.16	8	0	4	CHEMBL176045	ND	COc1ccc2C[C@@H]3N(C)CCc4cc(OC)c(OC)c(Oc5cc6[C@H](Cc7ccc(Oc1c2)cc7)N(C)CCc6cc5OC)c34	nonselective calcium channel	nonselective calcium channel	NA	NA	NA	NA	NA	NA	BRD-K08078237	NA	NA	NA	tetrandrine	73078	COc1ccc2C[C@@H]3N(C)CCc4cc(OC)c(OC)c(Oc5cc6[C@H](Cc7ccc(Oc1c2)cc7)N(C)CCc6cc5OC)c34	BRD-K08078237-001-19-8	tetrandrine	73078	I05	Plate2_drugs	2
Tetrandrine	1	20	tetrandrine_20_1	2	H23	8	23	Calcium channel	622.75	C38H42N2O6	7.16	8	0	4	CHEMBL176045	ND	COc1ccc2C[C@@H]3N(C)CCc4cc(OC)c(OC)c(Oc5cc6[C@H](Cc7ccc(Oc1c2)cc7)N(C)CCc6cc5OC)c34	nonselective calcium channel	nonselective calcium channel	NA	NA	NA	NA	NA	NA	BRD-K08078237	NA	NA	NA	tetrandrine	73078	COc1ccc2C[C@@H]3N(C)CCc4cc(OC)c(OC)c(Oc5cc6[C@H](Cc7ccc(Oc1c2)cc7)N(C)CCc6cc5OC)c34	BRD-K08078237-001-19-8	tetrandrine	73078	H23	Plate2_drugs	2
Tetrandrine	0.25	5	tetrandrine_5_0.25	2	I03	9	3	Calcium channel	622.75	C38H42N2O6	7.16	8	0	4	CHEMBL176045	ND	COc1ccc2C[C@@H]3N(C)CCc4cc(OC)c(OC)c(Oc5cc6[C@H](Cc7ccc(Oc1c2)cc7)N(C)CCc6cc5OC)c34	nonselective calcium channel	nonselective calcium channel	NA	NA	NA	NA	NA	NA	BRD-K08078237	NA	NA	NA	tetrandrine	73078	COc1ccc2C[C@@H]3N(C)CCc4cc(OC)c(OC)c(Oc5cc6[C@H](Cc7ccc(Oc1c2)cc7)N(C)CCc6cc5OC)c34	BRD-K08078237-001-19-8	tetrandrine	73078	I03	Plate2_drugs	2
Tolfenamic Acid	0.015625	0.3125	tolfenamic-acid_0.3125_0.015625	1	C22	3	22	COX-2	261.7	C14H12ClNO2	4.09	2	2	3	CHEMBL121626	ND	Cc1c(Cl)cccc1Nc2ccccc2C(=O)O	CHEMBL230	Cyclooxygenase-2	NA	NA	NA	NA	NA	NA	BRD-K50133271	NA	NA	NA	tolfenamic-acid	610479	Cc1c(Cl)cccc1Nc1ccccc1C(O)=O	BRD-K50133271-001-18-7	olfenamic-acid	610479	C22	Plate1_drugs	1
Tolfenamic Acid	0.03125	0.625	tolfenamic-acid_0.625_0.03125	1	C20	3	20	COX-2	261.7	C14H12ClNO2	4.09	2	2	3	CHEMBL121626	ND	Cc1c(Cl)cccc1Nc2ccccc2C(=O)O	CHEMBL230	Cyclooxygenase-2	NA	NA	NA	NA	NA	NA	BRD-K50133271	NA	NA	NA	tolfenamic-acid	610479	Cc1c(Cl)cccc1Nc1ccccc1C(O)=O	BRD-K50133271-001-18-7	olfenamic-acid	610479	C20	Plate1_drugs	1
Tolfenamic Acid	0.0625	1.25	tolfenamic-acid_1.25_0.0625	1	C19	3	19	COX-2	261.7	C14H12ClNO2	4.09	2	2	3	CHEMBL121626	ND	Cc1c(Cl)cccc1Nc2ccccc2C(=O)O	CHEMBL230	Cyclooxygenase-2	NA	NA	NA	NA	NA	NA	BRD-K50133271	NA	NA	NA	tolfenamic-acid	610479	Cc1c(Cl)cccc1Nc1ccccc1C(O)=O	BRD-K50133271-001-18-7	olfenamic-acid	610479	C19	Plate1_drugs	1
Tolfenamic Acid	0.5	10	tolfenamic-acid_10_0.5	1	C16	3	16	COX-2	261.7	C14H12ClNO2	4.09	2	2	3	CHEMBL121626	ND	Cc1c(Cl)cccc1Nc2ccccc2C(=O)O	CHEMBL230	Cyclooxygenase-2	NA	NA	NA	NA	NA	NA	BRD-K50133271	NA	NA	NA	tolfenamic-acid	610479	Cc1c(Cl)cccc1Nc1ccccc1C(O)=O	BRD-K50133271-001-18-7	olfenamic-acid	610479	C16	Plate1_drugs	1
Tolfenamic Acid	0.125	2.5	tolfenamic-acid_2.5_0.125	1	C18	3	18	COX-2	261.7	C14H12ClNO2	4.09	2	2	3	CHEMBL121626	ND	Cc1c(Cl)cccc1Nc2ccccc2C(=O)O	CHEMBL230	Cyclooxygenase-2	NA	NA	NA	NA	NA	NA	BRD-K50133271	NA	NA	NA	tolfenamic-acid	610479	Cc1c(Cl)cccc1Nc1ccccc1C(O)=O	BRD-K50133271-001-18-7	olfenamic-acid	610479	C18	Plate1_drugs	1
Tolfenamic Acid	1	20	tolfenamic-acid_20_1	1	C14	3	14	COX-2	261.7	C14H12ClNO2	4.09	2	2	3	CHEMBL121626	ND	Cc1c(Cl)cccc1Nc2ccccc2C(=O)O	CHEMBL230	Cyclooxygenase-2	NA	NA	NA	NA	NA	NA	BRD-K50133271	NA	NA	NA	tolfenamic-acid	610479	Cc1c(Cl)cccc1Nc1ccccc1C(O)=O	BRD-K50133271-001-18-7	olfenamic-acid	610479	C14	Plate1_drugs	1
Tolfenamic Acid	0.25	5	tolfenamic-acid_5_0.25	1	C17	3	17	COX-2	261.7	C14H12ClNO2	4.09	2	2	3	CHEMBL121626	ND	Cc1c(Cl)cccc1Nc2ccccc2C(=O)O	CHEMBL230	Cyclooxygenase-2	NA	NA	NA	NA	NA	NA	BRD-K50133271	NA	NA	NA	tolfenamic-acid	610479	Cc1c(Cl)cccc1Nc1ccccc1C(O)=O	BRD-K50133271-001-18-7	olfenamic-acid	610479	C17	Plate1_drugs	1
Trichostatin A (TSA)	0.015625	0.3125	trichostatin-a_0.3125_0.015625	1	M15	13	15	HDAC	302.4	C17H22N2O3	2.68	4	2	6	CHEMBL99	ND	C[C@H](C=C(C)C=CC(=O)NO)C(=O)C1=CC=C(C=C1)N(C)C |r,c:15,17,t:13|	CHEMBL2093865	Histone deacetylase	NA	NA	NA	NA	NA	NA	BRD-K68202742	HDAC inhibitor, CDK expression enhancer, ID1 expression inhibitor	HDAC7, HDAC8, HDAC1, HDAC10, HDAC2, HDAC3, HDAC4, HDAC5, HDAC6, HDAC9	HDAC inhibitor	trichostatin-a	444732	C[C@H](\C=C(C)\C=C\C(=O)NO)C(=O)c1ccc(cc1)N(C)C	BRD-K68202742-001-16-5	trichostatin-A	444732	M15	Plate1_drugs	1
Trichostatin A (TSA)	0.03125	0.625	trichostatin-a_0.625_0.03125	1	M14	13	14	HDAC	302.4	C17H22N2O3	2.68	4	2	6	CHEMBL99	ND	C[C@H](C=C(C)C=CC(=O)NO)C(=O)C1=CC=C(C=C1)N(C)C |r,c:15,17,t:13|	CHEMBL2093865	Histone deacetylase	NA	NA	NA	NA	NA	NA	BRD-K68202742	HDAC inhibitor, CDK expression enhancer, ID1 expression inhibitor	HDAC7, HDAC8, HDAC1, HDAC10, HDAC2, HDAC3, HDAC4, HDAC5, HDAC6, HDAC9	HDAC inhibitor	trichostatin-a	444732	C[C@H](\C=C(C)\C=C\C(=O)NO)C(=O)c1ccc(cc1)N(C)C	BRD-K68202742-001-16-5	trichostatin-A	444732	M14	Plate1_drugs	1
Trichostatin A (TSA)	0.0625	1.25	trichostatin-a_1.25_0.0625	1	M12	13	12	HDAC	302.4	C17H22N2O3	2.68	4	2	6	CHEMBL99	ND	C[C@H](C=C(C)C=CC(=O)NO)C(=O)C1=CC=C(C=C1)N(C)C |r,c:15,17,t:13|	CHEMBL2093865	Histone deacetylase	NA	NA	NA	NA	NA	NA	BRD-K68202742	HDAC inhibitor, CDK expression enhancer, ID1 expression inhibitor	HDAC7, HDAC8, HDAC1, HDAC10, HDAC2, HDAC3, HDAC4, HDAC5, HDAC6, HDAC9	HDAC inhibitor	trichostatin-a	444732	C[C@H](\C=C(C)\C=C\C(=O)NO)C(=O)c1ccc(cc1)N(C)C	BRD-K68202742-001-16-5	trichostatin-A	444732	M12	Plate1_drugs	1
Trichostatin A (TSA)	0.5	10	trichostatin-a_10_0.5	1	M09	13	9	HDAC	302.4	C17H22N2O3	2.68	4	2	6	CHEMBL99	ND	C[C@H](C=C(C)C=CC(=O)NO)C(=O)C1=CC=C(C=C1)N(C)C |r,c:15,17,t:13|	CHEMBL2093865	Histone deacetylase	NA	NA	NA	NA	NA	NA	BRD-K68202742	HDAC inhibitor, CDK expression enhancer, ID1 expression inhibitor	HDAC7, HDAC8, HDAC1, HDAC10, HDAC2, HDAC3, HDAC4, HDAC5, HDAC6, HDAC9	HDAC inhibitor	trichostatin-a	444732	C[C@H](\C=C(C)\C=C\C(=O)NO)C(=O)c1ccc(cc1)N(C)C	BRD-K68202742-001-16-5	trichostatin-A	444732	M09	Plate1_drugs	1
Trichostatin A (TSA)	0.125	2.5	trichostatin-a_2.5_0.125	1	M11	13	11	HDAC	302.4	C17H22N2O3	2.68	4	2	6	CHEMBL99	ND	C[C@H](C=C(C)C=CC(=O)NO)C(=O)C1=CC=C(C=C1)N(C)C |r,c:15,17,t:13|	CHEMBL2093865	Histone deacetylase	NA	NA	NA	NA	NA	NA	BRD-K68202742	HDAC inhibitor, CDK expression enhancer, ID1 expression inhibitor	HDAC7, HDAC8, HDAC1, HDAC10, HDAC2, HDAC3, HDAC4, HDAC5, HDAC6, HDAC9	HDAC inhibitor	trichostatin-a	444732	C[C@H](\C=C(C)\C=C\C(=O)NO)C(=O)c1ccc(cc1)N(C)C	BRD-K68202742-001-16-5	trichostatin-A	444732	M11	Plate1_drugs	1
Trichostatin A (TSA)	1	20	trichostatin-a_20_1	1	M07	13	7	HDAC	302.4	C17H22N2O3	2.68	4	2	6	CHEMBL99	ND	C[C@H](C=C(C)C=CC(=O)NO)C(=O)C1=CC=C(C=C1)N(C)C |r,c:15,17,t:13|	CHEMBL2093865	Histone deacetylase	NA	NA	NA	NA	NA	NA	BRD-K68202742	HDAC inhibitor, CDK expression enhancer, ID1 expression inhibitor	HDAC7, HDAC8, HDAC1, HDAC10, HDAC2, HDAC3, HDAC4, HDAC5, HDAC6, HDAC9	HDAC inhibitor	trichostatin-a	444732	C[C@H](\C=C(C)\C=C\C(=O)NO)C(=O)c1ccc(cc1)N(C)C	BRD-K68202742-001-16-5	trichostatin-A	444732	M07	Plate1_drugs	1
Trichostatin A (TSA)	0.25	5	trichostatin-a_5_0.25	1	M10	13	10	HDAC	302.4	C17H22N2O3	2.68	4	2	6	CHEMBL99	ND	C[C@H](C=C(C)C=CC(=O)NO)C(=O)C1=CC=C(C=C1)N(C)C |r,c:15,17,t:13|	CHEMBL2093865	Histone deacetylase	NA	NA	NA	NA	NA	NA	BRD-K68202742	HDAC inhibitor, CDK expression enhancer, ID1 expression inhibitor	HDAC7, HDAC8, HDAC1, HDAC10, HDAC2, HDAC3, HDAC4, HDAC5, HDAC6, HDAC9	HDAC inhibitor	trichostatin-a	444732	C[C@H](\C=C(C)\C=C\C(=O)NO)C(=O)c1ccc(cc1)N(C)C	BRD-K68202742-001-16-5	trichostatin-A	444732	M10	Plate1_drugs	1
Tunicamycin	0.015625	0.078125	tunicamycin_0.078125_0.015625	2	H22	8	22	ND	717.7	C30H47N5O15	-5.63	17	11	12	CHEMBL505513	ND	CC(C)C\C=C\C(=O)N[C@@H]1[C@@H](O)[C@@H](O)[C@@H](CC(O)[C@H]2O[C@H]([C@H](O)[C@@H]2O)N3C=CC(=O)NC3=O)O[C@H]1O[C@H]4O[C@H](CO)[C@@H](N)[C@H](O)[C@H]4NC(=O)C	N-acetylglucosamine-1-phosphate transferase	N-acetylglucosamine-1-phosphate transferase	N-acetylglucosamine-1-phosphate transferase	NA	NA	NA	NA	NA	BRD-K10573841	GLCNAC phosphotransferase inhibitor	GNPTAB	NA	NA	NA	NA	NA	NA	NA	H22	Plate2_drugs	2
Tunicamycin	0.03125	0.15625	tunicamycin_0.15625_0.03125	2	H21	8	21	ND	717.7	C30H47N5O15	-5.63	17	11	12	CHEMBL505513	ND	CC(C)C\C=C\C(=O)N[C@@H]1[C@@H](O)[C@@H](O)[C@@H](CC(O)[C@H]2O[C@H]([C@H](O)[C@@H]2O)N3C=CC(=O)NC3=O)O[C@H]1O[C@H]4O[C@H](CO)[C@@H](N)[C@H](O)[C@H]4NC(=O)C	N-acetylglucosamine-1-phosphate transferase	N-acetylglucosamine-1-phosphate transferase	N-acetylglucosamine-1-phosphate transferase	NA	NA	NA	NA	NA	BRD-K10573841	GLCNAC phosphotransferase inhibitor	GNPTAB	NA	NA	NA	NA	NA	NA	NA	H21	Plate2_drugs	2
Tunicamycin	0.0625	0.3125	tunicamycin_0.3125_0.0625	2	H19	8	19	ND	717.7	C30H47N5O15	-5.63	17	11	12	CHEMBL505513	ND	CC(C)C\C=C\C(=O)N[C@@H]1[C@@H](O)[C@@H](O)[C@@H](CC(O)[C@H]2O[C@H]([C@H](O)[C@@H]2O)N3C=CC(=O)NC3=O)O[C@H]1O[C@H]4O[C@H](CO)[C@@H](N)[C@H](O)[C@H]4NC(=O)C	N-acetylglucosamine-1-phosphate transferase	N-acetylglucosamine-1-phosphate transferase	N-acetylglucosamine-1-phosphate transferase	NA	NA	NA	NA	NA	BRD-K10573841	GLCNAC phosphotransferase inhibitor	GNPTAB	NA	NA	NA	NA	NA	NA	NA	H19	Plate2_drugs	2
Tunicamycin	0.125	0.625	tunicamycin_0.625_0.125	2	H18	8	18	ND	717.7	C30H47N5O15	-5.63	17	11	12	CHEMBL505513	ND	CC(C)C\C=C\C(=O)N[C@@H]1[C@@H](O)[C@@H](O)[C@@H](CC(O)[C@H]2O[C@H]([C@H](O)[C@@H]2O)N3C=CC(=O)NC3=O)O[C@H]1O[C@H]4O[C@H](CO)[C@@H](N)[C@H](O)[C@H]4NC(=O)C	N-acetylglucosamine-1-phosphate transferase	N-acetylglucosamine-1-phosphate transferase	N-acetylglucosamine-1-phosphate transferase	NA	NA	NA	NA	NA	BRD-K10573841	GLCNAC phosphotransferase inhibitor	GNPTAB	NA	NA	NA	NA	NA	NA	NA	H18	Plate2_drugs	2
Tunicamycin	0.25	1.25	tunicamycin_1.25_0.25	2	H17	8	17	ND	717.7	C30H47N5O15	-5.63	17	11	12	CHEMBL505513	ND	CC(C)C\C=C\C(=O)N[C@@H]1[C@@H](O)[C@@H](O)[C@@H](CC(O)[C@H]2O[C@H]([C@H](O)[C@@H]2O)N3C=CC(=O)NC3=O)O[C@H]1O[C@H]4O[C@H](CO)[C@@H](N)[C@H](O)[C@H]4NC(=O)C	N-acetylglucosamine-1-phosphate transferase	N-acetylglucosamine-1-phosphate transferase	N-acetylglucosamine-1-phosphate transferase	NA	NA	NA	NA	NA	BRD-K10573841	GLCNAC phosphotransferase inhibitor	GNPTAB	NA	NA	NA	NA	NA	NA	NA	H17	Plate2_drugs	2
Tunicamycin	0.5	2.5	tunicamycin_2.5_0.5	2	H16	8	16	ND	717.7	C30H47N5O15	-5.63	17	11	12	CHEMBL505513	ND	CC(C)C\C=C\C(=O)N[C@@H]1[C@@H](O)[C@@H](O)[C@@H](CC(O)[C@H]2O[C@H]([C@H](O)[C@@H]2O)N3C=CC(=O)NC3=O)O[C@H]1O[C@H]4O[C@H](CO)[C@@H](N)[C@H](O)[C@H]4NC(=O)C	N-acetylglucosamine-1-phosphate transferase	N-acetylglucosamine-1-phosphate transferase	N-acetylglucosamine-1-phosphate transferase	NA	NA	NA	NA	NA	BRD-K10573841	GLCNAC phosphotransferase inhibitor	GNPTAB	NA	NA	NA	NA	NA	NA	NA	H16	Plate2_drugs	2
Tunicamycin	1	5	tunicamycin_5_1	2	H15	8	15	ND	717.7	C30H47N5O15	-5.63	17	11	12	CHEMBL505513	ND	CC(C)C\C=C\C(=O)N[C@@H]1[C@@H](O)[C@@H](O)[C@@H](CC(O)[C@H]2O[C@H]([C@H](O)[C@@H]2O)N3C=CC(=O)NC3=O)O[C@H]1O[C@H]4O[C@H](CO)[C@@H](N)[C@H](O)[C@H]4NC(=O)C	N-acetylglucosamine-1-phosphate transferase	N-acetylglucosamine-1-phosphate transferase	N-acetylglucosamine-1-phosphate transferase	NA	NA	NA	NA	NA	BRD-K10573841	GLCNAC phosphotransferase inhibitor	GNPTAB	NA	NA	NA	NA	NA	NA	NA	H15	Plate2_drugs	2
Vincristine	0.015625	0.3125	vincristine_0.3125_0.015625	1	N10	14	10	Microtubules	824.9	C46H56N4O10	3.52	12	3	8	CHEMBL90555	Tubulin inhibitor	CC[C@]1(O)C[C@H]2CN(CCc3c([nH]c4ccccc34)[C@@](C2)(C(=O)OC)c5cc6c(cc5OC)N(C=O)[C@H]7[C@](O)([C@H](OC(=O)C)[C@]8(CC)C=CCN9CC[C@]67[C@H]89)C(=O)OC)C1	CHEMBL2095182	Tubulin	NA	NA	NA	NA	NA	NA	BRD-K82109576	tubulin inhibitor, microtubule inhibitor, microtubule polymerization inhibitor, tubulin polymerisation inhibitor, vinca alkaloid	TUBB, TUBA4A	Tubulin inhibitor	vincristine	5388993	CC[C@]1(O)C[C@@H]2C[N@](C1)CCc1c([nH]c3ccccc13)[C@@](C2)(C(=O)OC)c1cc2c(cc1OC)N(C=O)[C@@H]1[C@]22CCN3CC=C[C@](CC)([C@@H]23)[C@@H](OC(C)=O)[C@]1(O)C(=O)OC	BRD-K12251893-065-06-2	vincristine	5978	N10	Plate1_drugs	1
Vincristine	0.03125	0.625	vincristine_0.625_0.03125	1	N08	14	8	Microtubules	824.9	C46H56N4O10	3.52	12	3	8	CHEMBL90555	Tubulin inhibitor	CC[C@]1(O)C[C@H]2CN(CCc3c([nH]c4ccccc34)[C@@](C2)(C(=O)OC)c5cc6c(cc5OC)N(C=O)[C@H]7[C@](O)([C@H](OC(=O)C)[C@]8(CC)C=CCN9CC[C@]67[C@H]89)C(=O)OC)C1	CHEMBL2095182	Tubulin	NA	NA	NA	NA	NA	NA	BRD-K82109576	tubulin inhibitor, microtubule inhibitor, microtubule polymerization inhibitor, tubulin polymerisation inhibitor, vinca alkaloid	TUBB, TUBA4A	Tubulin inhibitor	vincristine	5388993	CC[C@]1(O)C[C@@H]2C[N@](C1)CCc1c([nH]c3ccccc13)[C@@](C2)(C(=O)OC)c1cc2c(cc1OC)N(C=O)[C@@H]1[C@]22CCN3CC=C[C@](CC)([C@@H]23)[C@@H](OC(C)=O)[C@]1(O)C(=O)OC	BRD-K12251893-065-06-2	vincristine	5978	N08	Plate1_drugs	1
Vincristine	0.0625	1.25	vincristine_1.25_0.0625	1	N07	14	7	Microtubules	824.9	C46H56N4O10	3.52	12	3	8	CHEMBL90555	Tubulin inhibitor	CC[C@]1(O)C[C@H]2CN(CCc3c([nH]c4ccccc34)[C@@](C2)(C(=O)OC)c5cc6c(cc5OC)N(C=O)[C@H]7[C@](O)([C@H](OC(=O)C)[C@]8(CC)C=CCN9CC[C@]67[C@H]89)C(=O)OC)C1	CHEMBL2095182	Tubulin	NA	NA	NA	NA	NA	NA	BRD-K82109576	tubulin inhibitor, microtubule inhibitor, microtubule polymerization inhibitor, tubulin polymerisation inhibitor, vinca alkaloid	TUBB, TUBA4A	Tubulin inhibitor	vincristine	5388993	CC[C@]1(O)C[C@@H]2C[N@](C1)CCc1c([nH]c3ccccc13)[C@@](C2)(C(=O)OC)c1cc2c(cc1OC)N(C=O)[C@@H]1[C@]22CCN3CC=C[C@](CC)([C@@H]23)[C@@H](OC(C)=O)[C@]1(O)C(=O)OC	BRD-K12251893-065-06-2	vincristine	5978	N07	Plate1_drugs	1
Vincristine	0.5	10	vincristine_10_0.5	1	N03	14	3	Microtubules	824.9	C46H56N4O10	3.52	12	3	8	CHEMBL90555	Tubulin inhibitor	CC[C@]1(O)C[C@H]2CN(CCc3c([nH]c4ccccc34)[C@@](C2)(C(=O)OC)c5cc6c(cc5OC)N(C=O)[C@H]7[C@](O)([C@H](OC(=O)C)[C@]8(CC)C=CCN9CC[C@]67[C@H]89)C(=O)OC)C1	CHEMBL2095182	Tubulin	NA	NA	NA	NA	NA	NA	BRD-K82109576	tubulin inhibitor, microtubule inhibitor, microtubule polymerization inhibitor, tubulin polymerisation inhibitor, vinca alkaloid	TUBB, TUBA4A	Tubulin inhibitor	vincristine	5388993	CC[C@]1(O)C[C@@H]2C[N@](C1)CCc1c([nH]c3ccccc13)[C@@](C2)(C(=O)OC)c1cc2c(cc1OC)N(C=O)[C@@H]1[C@]22CCN3CC=C[C@](CC)([C@@H]23)[C@@H](OC(C)=O)[C@]1(O)C(=O)OC	BRD-K12251893-065-06-2	vincristine	5978	N03	Plate1_drugs	1
Vincristine	0.125	2.5	vincristine_2.5_0.125	1	N06	14	6	Microtubules	824.9	C46H56N4O10	3.52	12	3	8	CHEMBL90555	Tubulin inhibitor	CC[C@]1(O)C[C@H]2CN(CCc3c([nH]c4ccccc34)[C@@](C2)(C(=O)OC)c5cc6c(cc5OC)N(C=O)[C@H]7[C@](O)([C@H](OC(=O)C)[C@]8(CC)C=CCN9CC[C@]67[C@H]89)C(=O)OC)C1	CHEMBL2095182	Tubulin	NA	NA	NA	NA	NA	NA	BRD-K82109576	tubulin inhibitor, microtubule inhibitor, microtubule polymerization inhibitor, tubulin polymerisation inhibitor, vinca alkaloid	TUBB, TUBA4A	Tubulin inhibitor	vincristine	5388993	CC[C@]1(O)C[C@@H]2C[N@](C1)CCc1c([nH]c3ccccc13)[C@@](C2)(C(=O)OC)c1cc2c(cc1OC)N(C=O)[C@@H]1[C@]22CCN3CC=C[C@](CC)([C@@H]23)[C@@H](OC(C)=O)[C@]1(O)C(=O)OC	BRD-K12251893-065-06-2	vincristine	5978	N06	Plate1_drugs	1
Vincristine	1	20	vincristine_20_1	1	N02	14	2	Microtubules	824.9	C46H56N4O10	3.52	12	3	8	CHEMBL90555	Tubulin inhibitor	CC[C@]1(O)C[C@H]2CN(CCc3c([nH]c4ccccc34)[C@@](C2)(C(=O)OC)c5cc6c(cc5OC)N(C=O)[C@H]7[C@](O)([C@H](OC(=O)C)[C@]8(CC)C=CCN9CC[C@]67[C@H]89)C(=O)OC)C1	CHEMBL2095182	Tubulin	NA	NA	NA	NA	NA	NA	BRD-K82109576	tubulin inhibitor, microtubule inhibitor, microtubule polymerization inhibitor, tubulin polymerisation inhibitor, vinca alkaloid	TUBB, TUBA4A	Tubulin inhibitor	vincristine	5388993	CC[C@]1(O)C[C@@H]2C[N@](C1)CCc1c([nH]c3ccccc13)[C@@](C2)(C(=O)OC)c1cc2c(cc1OC)N(C=O)[C@@H]1[C@]22CCN3CC=C[C@](CC)([C@@H]23)[C@@H](OC(C)=O)[C@]1(O)C(=O)OC	BRD-K12251893-065-06-2	vincristine	5978	N02	Plate1_drugs	1
Vincristine	0.25	5	vincristine_5_0.25	1	N05	14	5	Microtubules	824.9	C46H56N4O10	3.52	12	3	8	CHEMBL90555	Tubulin inhibitor	CC[C@]1(O)C[C@H]2CN(CCc3c([nH]c4ccccc34)[C@@](C2)(C(=O)OC)c5cc6c(cc5OC)N(C=O)[C@H]7[C@](O)([C@H](OC(=O)C)[C@]8(CC)C=CCN9CC[C@]67[C@H]89)C(=O)OC)C1	CHEMBL2095182	Tubulin	NA	NA	NA	NA	NA	NA	BRD-K82109576	tubulin inhibitor, microtubule inhibitor, microtubule polymerization inhibitor, tubulin polymerisation inhibitor, vinca alkaloid	TUBB, TUBA4A	Tubulin inhibitor	vincristine	5388993	CC[C@]1(O)C[C@@H]2C[N@](C1)CCc1c([nH]c3ccccc13)[C@@](C2)(C(=O)OC)c1cc2c(cc1OC)N(C=O)[C@@H]1[C@]22CCN3CC=C[C@](CC)([C@@H]23)[C@@H](OC(C)=O)[C@]1(O)C(=O)OC	BRD-K12251893-065-06-2	vincristine	5978	N05	Plate1_drugs	1
Vorinostat (SAHA, MK0683)	0.015625	0.3125	vorinostat_0.3125_0.015625	2	L20	12	20	HDAC	264.3	C14H20N2O3	2.47	3	3	8	CHEMBL98	Histone deacetylase 1-3,6 inhibitor	ONC(=O)CCCCCCC(=O)Nc1ccccc1	CHEMBL325	Histone deacetylase 1	CHEMBL1937	Histone deacetylase 2	CHEMBL1829	Histone deacetylase 3	CHEMBL1865	Histone deacetylase 6	BRD-K81418486	HDAC inhibitor, cell cycle inhibitor	HDAC1, HDAC2, HDAC3, HDAC6, HDAC8, HDAC10, HDAC11, HDAC5, HDAC9	HDAC inhibitor	vorinostat	5311	ONC(=O)CCCCCCC(=O)Nc1ccccc1	BRD-K81418486-001-47-5	vorinostat	5311	L20	Plate2_drugs	2
Vorinostat (SAHA, MK0683)	0.03125	0.625	vorinostat_0.625_0.03125	2	L19	12	19	HDAC	264.3	C14H20N2O3	2.47	3	3	8	CHEMBL98	Histone deacetylase 1-3,6 inhibitor	ONC(=O)CCCCCCC(=O)Nc1ccccc1	CHEMBL325	Histone deacetylase 1	CHEMBL1937	Histone deacetylase 2	CHEMBL1829	Histone deacetylase 3	CHEMBL1865	Histone deacetylase 6	BRD-K81418486	HDAC inhibitor, cell cycle inhibitor	HDAC1, HDAC2, HDAC3, HDAC6, HDAC8, HDAC10, HDAC11, HDAC5, HDAC9	HDAC inhibitor	vorinostat	5311	ONC(=O)CCCCCCC(=O)Nc1ccccc1	BRD-K81418486-001-47-5	vorinostat	5311	L19	Plate2_drugs	2
Vorinostat (SAHA, MK0683)	0.0625	1.25	vorinostat_1.25_0.0625	2	L17	12	17	HDAC	264.3	C14H20N2O3	2.47	3	3	8	CHEMBL98	Histone deacetylase 1-3,6 inhibitor	ONC(=O)CCCCCCC(=O)Nc1ccccc1	CHEMBL325	Histone deacetylase 1	CHEMBL1937	Histone deacetylase 2	CHEMBL1829	Histone deacetylase 3	CHEMBL1865	Histone deacetylase 6	BRD-K81418486	HDAC inhibitor, cell cycle inhibitor	HDAC1, HDAC2, HDAC3, HDAC6, HDAC8, HDAC10, HDAC11, HDAC5, HDAC9	HDAC inhibitor	vorinostat	5311	ONC(=O)CCCCCCC(=O)Nc1ccccc1	BRD-K81418486-001-47-5	vorinostat	5311	L17	Plate2_drugs	2
Vorinostat (SAHA, MK0683)	0.5	10	vorinostat_10_0.5	2	L14	12	14	HDAC	264.3	C14H20N2O3	2.47	3	3	8	CHEMBL98	Histone deacetylase 1-3,6 inhibitor	ONC(=O)CCCCCCC(=O)Nc1ccccc1	CHEMBL325	Histone deacetylase 1	CHEMBL1937	Histone deacetylase 2	CHEMBL1829	Histone deacetylase 3	CHEMBL1865	Histone deacetylase 6	BRD-K81418486	HDAC inhibitor, cell cycle inhibitor	HDAC1, HDAC2, HDAC3, HDAC6, HDAC8, HDAC10, HDAC11, HDAC5, HDAC9	HDAC inhibitor	vorinostat	5311	ONC(=O)CCCCCCC(=O)Nc1ccccc1	BRD-K81418486-001-47-5	vorinostat	5311	L14	Plate2_drugs	2
Vorinostat (SAHA, MK0683)	0.125	2.5	vorinostat_2.5_0.125	2	L16	12	16	HDAC	264.3	C14H20N2O3	2.47	3	3	8	CHEMBL98	Histone deacetylase 1-3,6 inhibitor	ONC(=O)CCCCCCC(=O)Nc1ccccc1	CHEMBL325	Histone deacetylase 1	CHEMBL1937	Histone deacetylase 2	CHEMBL1829	Histone deacetylase 3	CHEMBL1865	Histone deacetylase 6	BRD-K81418486	HDAC inhibitor, cell cycle inhibitor	HDAC1, HDAC2, HDAC3, HDAC6, HDAC8, HDAC10, HDAC11, HDAC5, HDAC9	HDAC inhibitor	vorinostat	5311	ONC(=O)CCCCCCC(=O)Nc1ccccc1	BRD-K81418486-001-47-5	vorinostat	5311	L16	Plate2_drugs	2
Vorinostat (SAHA, MK0683)	1	20	vorinostat_20_1	2	L13	12	13	HDAC	264.3	C14H20N2O3	2.47	3	3	8	CHEMBL98	Histone deacetylase 1-3,6 inhibitor	ONC(=O)CCCCCCC(=O)Nc1ccccc1	CHEMBL325	Histone deacetylase 1	CHEMBL1937	Histone deacetylase 2	CHEMBL1829	Histone deacetylase 3	CHEMBL1865	Histone deacetylase 6	BRD-K81418486	HDAC inhibitor, cell cycle inhibitor	HDAC1, HDAC2, HDAC3, HDAC6, HDAC8, HDAC10, HDAC11, HDAC5, HDAC9	HDAC inhibitor	vorinostat	5311	ONC(=O)CCCCCCC(=O)Nc1ccccc1	BRD-K81418486-001-47-5	vorinostat	5311	L13	Plate2_drugs	2
Vorinostat (SAHA, MK0683)	0.25	5	vorinostat_5_0.25	2	L15	12	15	HDAC	264.3	C14H20N2O3	2.47	3	3	8	CHEMBL98	Histone deacetylase 1-3,6 inhibitor	ONC(=O)CCCCCCC(=O)Nc1ccccc1	CHEMBL325	Histone deacetylase 1	CHEMBL1937	Histone deacetylase 2	CHEMBL1829	Histone deacetylase 3	CHEMBL1865	Histone deacetylase 6	BRD-K81418486	HDAC inhibitor, cell cycle inhibitor	HDAC1, HDAC2, HDAC3, HDAC6, HDAC8, HDAC10, HDAC11, HDAC5, HDAC9	HDAC inhibitor	vorinostat	5311	ONC(=O)CCCCCCC(=O)Nc1ccccc1	BRD-K81418486-001-47-5	vorinostat	5311	L15	Plate2_drugs	2
