# Supplementary material for: A statistical framework for high-content phenotypic profiling using cellular feature distributions
Source: Commun Biol. 2022 Dec 22;5:1409. doi: 10.1038/s42003-022-04343-3 (PMC9780213; doi:10.1038/s42003-022-04343-3)
Supplement: Supplementary file 8 — Supplementary Data 5 [file 42003_2022_4343_MOESM8_ESM.xlsx]

## Sheet: full feature set
	174 cellomics features
1	ObjectArea_NUC_A
2	ObjectShapeP2A_NUC_A
3	ObjectShapeLWR_NUC_A
4	ObjectTotalInten_NUC_A
5	ObjectAvgInten_NUC_A
6	ObjectVarInten_NUC_A
7	ObjectSize_NUC_A
8	RingTotalInten_RNA
9	RingAvgInten_RNA
10	CircTotalInten_RNA
11	CircAvgInten_RNA
12	RingSpotTotalInten_RNA
13	RingSpotAvgInten_RNA
14	RingSpotTotalArea_RNA
15	RingSpotAvgArea_RNA
16	RingSpotCount_RNA
17	CircSpotTotalInten_RNA
18	CircSpotAvgInten_RNA
19	CircSpotTotalArea_RNA
20	CircSpotAvgArea_RNA
21	CircSpotCount_RNA
22	TotalInten_RNA
23	AvgInten_RNA
24	RingTotalInten_PMG
25	RingAvgInten_PMG
26	CircTotalInten_PMG
27	CircAvgInten_PMG
28	RingSpotTotalInten_PMG
29	RingSpotAvgInten_PMG
30	RingSpotTotalArea_PMG
31	RingSpotAvgArea_PMG
32	RingSpotCount_PMG
33	CircSpotTotalInten_PMG
34	CircSpotAvgInten_PMG
35	CircSpotTotalArea_PMG
36	CircSpotAvgArea_PMG
37	CircSpotCount_PMG
38	TotalInten_PMG
39	AvgInten_PMG
40	RingTotalInten_MITO
41	RingAvgInten_MITO
42	RingSpotTotalInten_MITO
43	RingSpotAvgInten_MITO
44	RingSpotTotalArea_MITO
45	RingSpotAvgArea_MITO
46	RingSpotCount_MITO
47	TotalInten_MITO
48	AvgInten_MITO
49	CircTotalInten_NUC_Tex
50	CircAvgInten_NUC_Tex
51	CircSpotTotalInten_NUC_Tex
52	CircSpotAvgInten_NUC_Tex
53	CircSpotTotalArea_NUC_Tex
54	CircSpotAvgArea_NUC_Tex
55	CircSpotCount_NUC_Tex
56	TotalInten_NUC_Tex
57	AvgInten_NUC_Tex
58	ObjectArea_NUC_B
59	ObjectShapeP2A_NUC_B
60	ObjectShapeLWR_NUC_B
61	ObjectTotalInten_NUC_B
62	ObjectAvgInten_NUC_B
63	ObjectVarInten_NUC_B
64	ObjectSize_NUC_B
65	RingTotalInten_Lyso
66	RingAvgInten_Lyso
67	CircTotalInten_Lyso
68	CircAvgInten_Lyso
69	RingSpotTotalInten_Lyso
70	RingSpotAvgInten_Lyso
71	RingSpotTotalArea_Lyso
72	RingSpotAvgArea_Lyso
73	RingSpotCount_Lyso
74	CircSpotTotalInten_Lyso
75	CircSpotAvgInten_Lyso
76	CircSpotTotalArea_Lyso
77	CircSpotAvgArea_Lyso
78	CircSpotCount_Lyso
79	TotalInten_Lyso
80	AvgInten_Lyso
81	RingTotalInten_Perox
82	RingAvgInten_Perox
83	CircTotalInten_Perox
84	CircAvgInten_Perox
85	RingSpotTotalInten_Perox
86	RingSpotAvgInten_Perox
87	RingSpotTotalArea_Perox
88	RingSpotAvgArea_Perox
89	RingSpotCount_Perox
90	CircSpotTotalInten_Perox
91	CircSpotAvgInten_Perox
92	CircSpotTotalArea_Perox
93	CircSpotAvgArea_Perox
94	CircSpotCount_Perox
95	TotalInten_Perox
96	AvgInten_Perox
97	RingTotalInten_Lipids
98	RingAvgInten_Lipids
99	CircTotalInten_Lipids
100	CircAvgInten_Lipids
101	RingSpotTotalInten_Lipids
102	RingSpotAvgInten_Lipids
103	RingSpotTotalArea_Lipids
104	RingSpotAvgArea_Lipids
105	RingSpotCount_Lipids
106	CircSpotTotalInten_Lipids
107	CircSpotAvgInten_Lipids
108	CircSpotTotalArea_Lipids
109	CircSpotAvgArea_Lipids
110	CircSpotCount_Lipids
111	TotalInten_Lipids
112	AvgInten_Lipids
113	ObjectArea_NUC_C1
114	ObjectShapeP2A_NUC_C1
115	ObjectShapeLWR_NUC_C1
116	ObjectTotalInten_NUC_C1
117	ObjectAvgInten_NUC_C1
118	ObjectVarInten_NUC_C1
119	ObjectSize_NUC_C1
120	RingTotalInten_ER
121	RingAvgInten_ER
122	CircTotalInten_ER
123	CircAvgInten_ER
124	RingSpotTotalInten_ER
125	RingSpotAvgInten_ER
126	RingSpotTotalArea_ER
127	RingSpotAvgArea_ER
128	RingSpotCount_ER
129	CircSpotTotalInten_ER
130	CircSpotAvgInten_ER
131	CircSpotTotalArea_ER
132	CircSpotAvgArea_ER
133	CircSpotCount_ER
134	TotalInten_ER
135	AvgInten_ER
136	ObjectArea_NUC_C2
137	ObjectShapeP2A_NUC_C2
138	ObjectShapeLWR_NUC_C2
139	ObjectTotalInten_NUC_C2
140	ObjectAvgInten_NUC_C2
141	ObjectVarInten_NUC_C2
142	ObjectSize_NUC_C2
143	RingTotalInten_TUB
144	RingAvgInten_TUB
145	CircTotalInten_TUB
146	CircAvgInten_TUB
147	RingSpotTotalInten_TUB
148	RingSpotAvgInten_TUB
149	RingSpotTotalArea_TUB
150	RingSpotAvgArea_TUB
151	RingSpotCount_TUB
152	CircSpotTotalInten_TUB
153	CircSpotAvgInten_TUB
154	CircSpotTotalArea_TUB
155	CircSpotAvgArea_TUB
156	CircSpotCount_TUB
157	TotalInten_TUB
158	AvgInten_TUB
159	RingTotalInten_ACT
160	RingAvgInten_ACT
161	CircTotalInten_ACT
162	CircAvgInten_ACT
163	RingSpotTotalInten_ACT
164	RingSpotAvgInten_ACT
165	RingSpotTotalArea_ACT
166	RingSpotAvgArea_ACT
167	RingSpotCount_ACT
168	CircSpotTotalInten_ACT
169	CircSpotAvgInten_ACT
170	CircSpotTotalArea_ACT
171	CircSpotAvgArea_ACT
172	CircSpotCount_ACT
173	TotalInten_ACT
174	AvgInten_ACT

## Sheet: active features
	69 active features
1	ObjectShapeP2A_NUC_A
2	ObjectShapeLWR_NUC_A
3	ObjectTotalInten_NUC_A
4	ObjectAvgInten_NUC_A
5	RingTotalInten_RNA
6	CircSpotTotalInten_RNA
7	CircSpotTotalArea_RNA
8	CircSpotAvgArea_RNA
9	CircSpotCount_RNA
10	TotalInten_RNA
11	RingTotalInten_PMG
12	RingAvgInten_PMG
13	RingSpotTotalInten_PMG
14	RingSpotAvgInten_PMG
15	RingSpotAvgArea_PMG
16	RingSpotCount_PMG
17	CircSpotTotalArea_PMG
18	CircSpotAvgArea_PMG
19	CircSpotCount_PMG
20	RingTotalInten_MITO
21	RingSpotTotalInten_MITO
22	RingSpotAvgArea_MITO
23	CircSpotTotalInten_NUC_Tex
24	CircSpotTotalArea_NUC_Tex
25	CircSpotAvgArea_NUC_Tex
26	CircSpotCount_NUC_Tex
27	ObjectShapeP2A_NUC_B
28	ObjectShapeLWR_NUC_B
29	ObjectTotalInten_NUC_B
30	ObjectSize_NUC_B
31	RingTotalInten_Perox
32	RingAvgInten_Perox
33	RingSpotTotalInten_Perox
34	RingSpotTotalArea_Perox
35	RingSpotCount_Perox
36	TotalInten_Perox
37	AvgInten_Perox
38	RingTotalInten_Lipids
39	RingAvgInten_Lipids
40	RingSpotAvgInten_Lipids
41	RingSpotAvgArea_Lipids
42	RingSpotCount_Lipids
43	TotalInten_Lipids
44	AvgInten_Lipids
45	ObjectArea_NUC_C1
46	ObjectShapeLWR_NUC_C1
47	RingTotalInten_ER
48	RingSpotTotalInten_ER
49	RingSpotAvgInten_ER
50	RingSpotCount_ER
51	CircSpotAvgInten_ER
52	CircSpotTotalArea_ER
53	CircSpotAvgArea_ER
54	CircSpotCount_ER
55	TotalInten_ER
56	AvgInten_ER
57	ObjectShapeP2A_NUC_C2
58	ObjectShapeLWR_NUC_C2
59	ObjectSize_NUC_C2
60	RingTotalInten_TUB
61	RingSpotAvgInten_TUB
62	RingSpotTotalArea_TUB
63	RingSpotAvgArea_TUB
64	RingSpotCount_TUB
65	RingTotalInten_ACT
66	RingSpotTotalInten_ACT
67	RingSpotTotalArea_ACT
68	RingSpotCount_ACT
69	TotalInten_ACT

## Sheet: low variance
	Low variance features
1	RingSpotAvgInten_ACT
2	RingSpotAvgArea_ACT
3	RingSpotAvgInten_RNA
4	AvgInten_ACT
5	CircSpotAvgInten_RNA
6	RingAvgInten_ACT
7	AvgInten_RNA
8	RingSpotAvgInten_Perox
9	AvgInten_TUB
10	ObjectTotalInten_NUC_C1
11	RingAvgInten_ER
12	ObjectAvgInten_NUC_C2
13	RingSpotAvgArea_Perox
14	RingSpotAvgInten_MITO
15	ObjectTotalInten_NUC_C2
16	RingAvgInten_MITO
17	ObjectShapeP2A_NUC_C1
18	AvgInten_MITO
19	ObjectVarInten_NUC_B
20	ObjectAvgInten_NUC_B
21	CircSpotAvgInten_PMG
22	RingAvgInten_RNA
23	RingAvgInten_TUB

## Sheet: irreproducible
	15 irreproducible features
1	ObjectAvgInten_NUC_C1
2	CircSpotTotalArea_Lyso
3	CircSpotCount_Lyso
4	CircSpotCount_Lipids
5	RingSpotAvgArea_Lyso
6	RingSpotTotalInten_Lipids
7	RingSpotCount_RNA
8	CircSpotTotalArea_Lipids
9	RingSpotAvgArea_RNA
10	CircSpotTotalInten_Lipids
11	RingSpotCount_Lyso
12	RingSpotTotalInten_Lyso
13	RingSpotTotalInten_RNA
14	RingSpotTotalArea_Lyso
15	RingSpotTotalArea_RNA

## Sheet: circ features
	Circ features
1	CircTotalInten_Lyso
2	CircAvgInten_Lyso
3	CircSpotTotalInten_Lyso
4	CircSpotAvgInten_Lyso
5	CircSpotAvgArea_Lyso
6	CircTotalInten_Perox
7	CircAvgInten_Perox
8	CircSpotTotalInten_Perox
9	CircSpotAvgInten_Perox
10	CircSpotTotalArea_Perox
11	CircSpotAvgArea_Perox
12	CircSpotCount_Perox
13	CircTotalInten_Lipids
14	CircAvgInten_Lipids
15	CircSpotAvgInten_Lipids
16	CircSpotAvgArea_Lipids
17	CircTotalInten_ACT
18	CircAvgInten_ACT
19	CircSpotTotalInten_ACT
20	CircSpotAvgInten_ACT
21	CircSpotTotalArea_ACT
22	CircSpotAvgArea_ACT
23	CircSpotCount_ACT
24	CircTotalInten_TUB
25	CircAvgInten_TUB
26	CircSpotTotalInten_TUB
27	CircSpotAvgInten_TUB
28	CircSpotTotalArea_TUB
29	CircSpotAvgArea_TUB
30	CircSpotCount_TUB

## Sheet: correlated features
	correlated features
1	ObjectVarInten_NUC_A
2	ObjectSize_NUC_A
3	CircTotalInten_PMG
4	RingSpotTotalArea_PMG
5	TotalInten_PMG
6	AvgInten_PMG
7	RingSpotTotalArea_MITO
8	RingSpotCount_MITO
9	TotalInten_MITO
10	CircAvgInten_NUC_Tex
11	CircSpotAvgInten_NUC_Tex
12	AvgInten_NUC_Tex
13	ObjectSize_NUC_C1
14	RingSpotTotalArea_ER
15	RingSpotAvgArea_ER
16	ObjectVarInten_NUC_C2
17	TotalInten_TUB
18	CircTotalInten_RNA
19	CircAvgInten_RNA
20	ObjectArea_NUC_A
21	CircAvgInten_PMG
22	CircSpotTotalInten_PMG
23	ObjectArea_NUC_B
24	RingSpotTotalArea_Lipids
25	CircSpotTotalInten_ER
26	ObjectVarInten_NUC_C1
27	CircTotalInten_ER
28	CircAvgInten_ER
29	ObjectArea_NUC_C2
30	RingSpotTotalInten_TUB
31	CircTotalInten_NUC_Tex
32	TotalInten_NUC_Tex

## Sheet: toxic treatments
	Treatment__concentration_dilutionfactor
1	9-aminoacridine_10_0.5
2	9-aminoacridine_20_1
3	alvocidib_10_0.5
4	alvocidib_2.5_0.125
5	alvocidib_20_1
6	alvocidib_5_0.25
7	anisomycin_1.25_0.0625
8	anisomycin_10_0.5
9	anisomycin_2.5_0.125
10	anisomycin_20_1
11	anisomycin_5_0.25
12	bendamustine_1.25_0.0625
13	bendamustine_10_0.5
14	bendamustine_2.5_0.125
15	bendamustine_20_1
16	bendamustine_5_0.25
17	dactinomycin_20_1
18	daunorubicin_5_1
19	desipramine_10_0.5
20	desipramine_20_1
21	DTT_10_0.5
22	DTT_20_1
23	latrunculin-a_0.0125_0.25
24	latrunculin-a_0.025_0.5
25	latrunculin-a_0.05_1
26	LTX-315_10_0.5
27	LTX-315_20_1
28	MG-101_10_0.5
29	MG-101_20_1
30	MG-101_5_0.25
31	mitomycin-c_20_1
32	MLN0128_5_1
33	nocodazole_20_1
34	perifosine_20_1
35	sirtinol_10_0.5
36	sirtinol_20_1
37	sirtinol_5_0.25
38	tanespimycin_5_1
39	trichostatin-a_10_0.5
40	trichostatin-a_20_1
41	9-aminoacridine_5_0.25
42	amsacrine_10_0.5
43	amsacrine_20_1
44	anisomycin_0.625_0.03125
45	dactinomycin_10_0.5
46	desipramine_5_0.25
47	fluvastatin_20_1
48	tanespimycin_2.5_0.5
49	vorinostat_20_1
50	cytochalasin-d_0.025_0.5
51	cytochalasin-d_0.05_1
52	latrunculin-a_0.000781_0.015625

## Sheet: lyso features
	Lysosome features
1	AvgInten_Lyso
2	RingSpotAvgInten_Lyso
3	RingAvgInten_Lyso
4	RingTotalInten_Lyso
5	TotalInten_Lyso
