# Supplementary material for: A statistical framework for high-content phenotypic profiling using cellular feature distributions
Source: Commun Biol. 2022 Dec 22;5:1409. doi: 10.1038/s42003-022-04343-3 (PMC9780213; doi:10.1038/s42003-022-04343-3)
Supplement: Supplementary file 9 — Supplementary Data 6 [file 42003_2022_4343_MOESM9_ESM.xlsx]

## Sheet: raw profile
Metadata_drug_conc	Metadata_plate	Metadata_well	Metadata_Row_as_num	Metadata_Col	Metadata_treatment_new	Metadata_treatment_old	Metadata_type	Metadata_Drug_name	Metadata_dil_factor	Metadata_concentration_uM	cell_count_POC_A	cell_count_POC_C2	cell_count_POC_C1	cell_count_POC_B	ObjectArea_NUC_A	ObjectShapeP2A_NUC_A	ObjectShapeLWR_NUC_A	ObjectTotalInten_NUC_A	ObjectAvgInten_NUC_A	ObjectVarInten_NUC_A	ObjectSize_NUC_A	RingTotalInten_RNA	RingAvgInten_RNA	CircTotalInten_RNA	CircAvgInten_RNA	RingSpotTotalInten_RNA	RingSpotAvgInten_RNA	RingSpotTotalArea_RNA	RingSpotAvgArea_RNA	RingSpotCount_RNA	CircSpotTotalInten_RNA	CircSpotAvgInten_RNA	CircSpotTotalArea_RNA	CircSpotAvgArea_RNA	CircSpotCount_RNA	TotalInten_RNA	AvgInten_RNA	RingTotalInten_PMG	RingAvgInten_PMG	CircTotalInten_PMG	CircAvgInten_PMG	RingSpotTotalInten_PMG	RingSpotAvgInten_PMG	RingSpotTotalArea_PMG	RingSpotAvgArea_PMG	RingSpotCount_PMG	CircSpotTotalInten_PMG	CircSpotAvgInten_PMG	CircSpotTotalArea_PMG
anisomycin_5_0.25	2	L06	12	6	anisomycin	Anisomycin	treated	anisomycin	0.25	5	0.0213465	3.78211	0.0684831	0.133472	2.40677	2.04002	0.902822	2.42625	0.798374	1.26364	2.86498	2.31844	2.83715	2.01608	1.60278	8.27612	0.195282	11.4024	0.654819	12.0033	2.16221	0.729139	2.47906	6.60953	1.84186	2.01608	1.60278	1.08729	2.66831	1.57695	3.92787	0.402382	1.89798	0.233609	3.24135	0.847019	0.87891	3.45238	0.284203
anisomycin_10_0.5	2	L05	12	5	anisomycin	Anisomycin	treated	anisomycin	0.5	10	0.0357143	1.75851	0.0611193	0.194995	2.39091	8.54524	0.362672	2.99111	2.6051	1.3936	2.88449	3.07279	3.12461	2.49073	2.62471	2.15754	0.405183	6.50834	0.825913	13.5575	1.258	2.12655	1.28157	3.99023	5.57823	2.49073	2.62471	2.13202	3.1186	2.21421	3.84295	0.521238	3.11222	0.746573	1.89541	0.8577	0.465142	3.68696	0.489262
LTX-315_20_1	1	J13	10	13	LTX-315	LTX-315	treated	LTX-315	1	20	0.0372825	3.30872	0.032925	0.0592593	1.86574	3.42281	0.258465	1.73137	1.93653	0.96227	2.06014	2.39094	2.64135	2.09481	2.08598	10.3541	0.546533	14.2963	1.23482	16.2678	0.658671	1.83036	3.40391	2.64752	5.9795	2.09481	2.08598	1.12781	2.43948	2.17621	1.92787	0.224631	2.12756	0.49501	0.430622	0.539986	0.569076	2.04566	0.348846
anisomycin_2.5_0.125	2	L08	12	8	anisomycin	Anisomycin	treated	anisomycin	0.125	2.5	0.0402299	2.65258	0.0721649	0.0323253	2.40288	4.9579	0.610344	2.33315	1.94036	1.32241	2.78405	2.70061	2.83127	1.52981	3.38069	1.53645	0.430237	3.03684	1.0793	7.89265	1.25146	2.18507	0.538715	2.17344	2.87241	1.52981	3.38069	1.47187	2.82006	1.29967	5.07476	0.593518	2.30132	0.283249	1.21679	0.600647	1.58606	4.78045	0.394782
tanespimycin_5_1	2	K08	11	8	tanespimycin	Tanespimycin (17-AAG)	treated	tanespimycin	1	5	0.0406404	1.99341	0.0736377	0.148071	2.40581	9.2205	0.502867	2.95217	3.00742	1.33884	2.85318	2.86112	2.70205	2.53244	2.65132	2.71126	0.650128	9.49242	1.78116	18.4727	0.575276	2.46364	1.85928	3.0214	6.93163	2.53244	2.65132	2.17213	2.88097	2.26477	2.98186	0.887477	2.72008	0.687109	0.952306	0.729376	0.690209	2.70068	0.650423
anisomycin_20_1	2	L04	12	4	anisomycin	Anisomycin	treated	anisomycin	1	20	0.0529557	0.130626	0.165685	0.100104	1.24124	0.294625	0.574647	1.30088	0.568577	1.09911	1.43292	2.08475	2.89101	1.03832	1.74606	2.88882	0.288079	3.38425	0.96115	5.05545	1.82865	1.49268	2.04236	2.76572	2.84588	1.03832	1.74606	0.524148	2.65302	0.389102	3.35013	0.387825	1.15399	0.932602	0.700123	0.842108	1.83169	3.20693	1.00362
MG-101_20_1	1	H06	8	6	MG-101	MG-101	treated	MG-101	1	20	0.0898923	1.47353	0.0712098	0.159788	0.580561	0.442065	0.553717	0.41378	0.585088	1.08989	0.647004	0.51573	1.89133	1.11886	3.70601	3.35546	0.549836	2.03681	0.849952	0.377174	2.02518	2.23016	0.605114	1.63471	0.785201	1.11886	3.70601	1.02133	1.13281	1.71514	5.83156	3.6992	2.03613	2.94752	3.1082	0.850541	3.14428	4.92707	1.40568
bendamustine_2.5_0.125	1	N15	14	15	bendamustine	Bendamustine	treated	bendamustine	0.125	2.5	0.100249	0.248322	0.260337	0.371429	1.73904	0.483339	0.365051	1.42923	0.227652	0.453969	1.44782	0.291294	0.987351	1.05846	1.31397	1.58208	0.195945	1.74101	0.302653	0.253732	1.54118	1.30118	0.699435	1.57061	0.95258	1.05846	1.31397	1.21938	0.409399	2.22686	2.24134	3.61771	0.815089	3.84989	0.569582	3.85062	1.66812	1.9955	1.01145
DTT_20_1	2	G11	7	11	DTT	DTT	treated	DTT	1	20	0.110427	0.323271	0.456554	0.0583942	0.508229	0.675212	0.332956	0.474202	1.12178	0.508027	0.542519	0.618784	1.35939	0.588015	0.645115	1.67363	0.373097	1.11277	0.548417	1.41693	0.434628	0.317708	0.347306	0.746928	0.699698	0.588015	0.645115	0.237315	1.53006	0.272266	0.845312	1.33062	1.4949	2.03022	0.743558	1.73787	0.837928	0.679699	0.823275
latrunculin-a_0.05_1	2	M17	13	17	latrunculin-a	Latrunculin A	treated	latrunculin-a	1	0.05	0.1211	0.383095	0.195876	0.0636079	0.27333	0.901549	0.331685	0.188328	0.123835	0.431272	0.260976	0.671114	1.44068	0.460312	0.682749	2.01436	0.394689	4.33441	0.864162	6.02088	0.599671	0.802498	2.28702	0.51088	5.23535	0.460312	0.682749	0.191989	2.55407	0.161926	0.79535	0.671072	2.1223	1.91606	0.160446	3.04541	1.16387	1.2649	1.67763
bendamustine_10_0.5	1	N12	14	12	bendamustine	Bendamustine	treated	bendamustine	0.5	10	0.132974	0.178971	0.264165	0.422222	1.7375	0.476582	0.484886	1.44213	0.313463	0.604606	1.43743	0.635325	0.846776	1.70632	1.62497	2.3422	0.196032	2.09639	0.738993	0.623868	2.0799	1.56943	0.884994	1.72833	0.86228	1.70632	1.62497	1.71175	0.380409	2.71647	2.71693	3.87436	0.797694	3.83858	0.715825	4.47696	2.52083	2.40953	1.59563
alvocidib_10_0.5	1	B12	2	12	alvocidib	Flavopiridol	treated	alvocidib	0.5	10	0.140017	0.175242	0.238897	0.686772	1.39623	0.227894	0.205289	0.415059	0.603644	0.429719	1.19707	1.052	1.54585	0.485081	1.08656	1.75925	0.170854	2.27319	0.286401	2.63551	1.3268	2.02336	0.933959	1.23263	2.59825	0.485081	1.08656	0.881639	0.764438	1.86726	1.94104	2.47017	0.736784	2.83547	0.614294	2.62129	1.61138	2.00843	1.17944
MG-101_10_0.5	1	H07	8	7	MG-101	MG-101	treated	MG-101	0.5	10	0.140431	0.131991	0.173047	0.242328	0.404337	0.487973	0.561397	0.270582	0.735449	1.06629	0.415985	0.351438	1.80719	1.65743	3.54161	4.00445	0.562568	2.90732	0.779119	0.676142	2.36768	2.34452	0.62455	1.67604	0.565077	1.65743	3.54161	1.19992	0.982445	2.1744	5.42756	3.42241	1.8596	2.71891	2.47325	1.80735	3.63445	4.49088	1.66767
alvocidib_5_0.25	1	B13	2	13	alvocidib	Flavopiridol	treated	alvocidib	0.25	5	0.142088	0.967934	0.25268	1.29312	1.08528	0.302618	0.283036	0.891338	0.416664	0.363421	0.932438	1.27211	1.59778	0.864557	1.28349	6.09377	0.301858	6.02229	0.66965	6.80097	0.940472	1.91023	2.42245	1.39648	6.05889	0.864557	1.28349	0.732499	0.886743	1.74443	2.10128	2.23448	0.802629	2.65019	0.483621	2.75427	1.7953	2.07516	1.27914
trichostatin-a_20_1	1	M07	13	7	trichostatin-a	Trichostatin A (TSA)	treated	trichostatin-a	1	20	0.142502	0.219985	0.313936	0.0857143	1.02888	0.691704	0.0994968	2.19284	3.5305	1.65492	0.86795	0.604629	0.918877	0.886296	1.52054	5.55096	0.406953	6.61817	0.988084	7.1351	0.526569	1.94244	1.48243	0.89269	4.44596	0.886296	1.52054	0.592549	0.860514	1.37714	1.11128	2.41339	0.940828	3.16839	0.341767	3.36488	1.44472	0.936581	1.24476
bendamustine_5_0.25	1	N13	14	13	bendamustine	Bendamustine	treated	bendamustine	0.25	5	0.145402	0.173751	0.277182	0.366138	1.55425	0.445277	0.457492	0.653263	0.380387	0.6918	1.29714	0.419614	0.907904	1.23231	2.3763	0.422146	0.387884	0.392673	0.285688	0.476741	1.69744	2.13749	0.709179	1.86004	1.39566	1.23231	2.3763	1.47241	0.479596	2.11398	3.45075	3.80164	1.39876	3.77432	1.65706	2.93154	1.70917	3.07168	0.705627
LTX-315_10_0.5	1	J14	10	14	LTX-315	LTX-315	treated	LTX-315	0.5	10	0.149959	0.803132	0.470138	0.507937	0.478657	0.507593	0.452349	0.622496	0.464928	0.395226	0.451431	0.394738	1.55795	0.415235	0.587999	2.23572	0.212828	2.53292	0.259192	2.76456	0.700495	0.564797	1.19697	0.445729	2.25803	0.415235	0.587999	0.948782	0.793046	1.26631	1.86985	2.60151	0.485629	2.67198	0.67862	2.54823	2.00909	1.70244	1.3503
alvocidib_20_1	1	B11	2	11	alvocidib	Flavopiridol	treated	alvocidib	1	20	0.152858	0.187919	0.256508	0.372487	1.71706	0.295825	0.224864	0.669395	0.484068	0.282155	1.45196	0.349699	0.86523	0.678981	0.490853	7.48297	0.187629	7.86686	0.769122	7.34235	2.02988	1.23313	2.13618	1.25035	5.07453	0.678981	0.490853	1.34503	0.340547	2.41663	1.60354	2.53172	0.480349	2.6915	0.362012	4.76691	2.05615	1.61223	1.61159
bendamustine_20_1	1	N11	14	11	bendamustine	Bendamustine	treated	bendamustine	1	20	0.161972	0.198359	0.284074	0.453968	1.69898	0.478956	0.422288	0.862997	0.293474	0.52695	1.40274	0.477584	0.81028	1.21649	1.88723	0.72929	0.289038	0.402014	0.222904	0.272301	1.80481	1.7569	0.705274	1.92528	1.13011	1.21649	1.88723	1.6079	0.274434	2.26365	2.81228	4.41027	0.944372	4.42793	1.41075	3.25732	1.75471	2.56954	0.834092
sirtinol_20_1	2	F08	6	8	sirtinol	Sirtinol	treated	sirtinol	1	20	0.170361	0.265642	0.366716	0.338895	1.8202	0.376564	0.551804	1.61612	0.186072	0.526332	1.48725	0.80597	1.07384	3.02715	2.05917	0.744259	0.326075	1.36527	0.47367	0.370598	2.57672	1.60179	0.742983	2.42847	0.546166	3.02715	2.05917	1.79764	0.286633	3.46648	2.96214	3.95383	1.06636	4.40017	0.909461	5.22037	3.77458	2.71749	2.10173
daunorubicin_5_1	1	E04	5	4	daunorubicin	Daunorubicin HCl	treated	daunorubicin	1	5	0.183099	0.319165	0.472435	0.152381	1.49868	0.455249	0.0705917	1.73533	3.12443	1.34041	1.24281	0.609387	1.81634	0.356384	1.4334	1.938	0.348158	2.83605	0.706481	3.80684	0.951973	2.00423	0.77698	1.03479	2.31048	0.356384	1.4334	1.18352	0.889739	2.26717	1.5739	2.18559	0.923208	2.86677	0.133868	4.2644	2.48446	1.24815	2.01121
anisomycin_1.25_0.0625	2	L09	12	9	anisomycin	Anisomycin	treated	anisomycin	0.0625	1.25	0.18555	0.686608	0.226068	0.0792492	0.44777	0.227947	0.167344	0.20275	0.157095	0.559492	0.444773	0.860987	1.81063	0.392929	1.55531	1.97459	0.378295	2.14746	1.23291	1.06018	1.10223	1.47266	0.712309	0.989179	1.45383	0.392929	1.55531	0.366604	1.57584	0.554338	2.00511	1.33454	1.23734	1.98827	0.416551	3.01169	1.95349	2.09329	1.31552
desipramine_20_1	2	E04	5	4	desipramine	Desipramine	treated	desipramine	1	20	0.189245	0.310648	0.332842	0.0510949	0.593317	0.553936	0.178622	1.5153	2.27155	0.868549	0.546737	2.25435	2.89309	1.89144	2.66878	1.79001	0.453205	4.08189	0.768039	4.80972	0.727613	2.53261	1.42241	0.83116	3.6429	1.89144	2.66878	0.451989	2.49017	0.277597	0.97714	1.41766	1.89353	2.88069	0.739062	2.57794	1.09935	1.16202	1.40611
sirtinol_10_0.5	2	F09	6	9	sirtinol	Sirtinol	treated	sirtinol	0.5	10	0.192118	0.278266	0.357143	0.373306	1.47367	0.559945	0.418332	0.435694	0.671539	0.652819	1.22858	0.44284	1.45045	1.73136	2.66172	2.87585	0.637128	3.56597	1.23113	1.32163	2.13699	2.60016	0.765713	2.33005	1.69427	1.73136	2.66172	1.53074	0.448506	2.56625	3.24626	3.73102	1.50761	3.92158	1.09436	3.57605	3.10195	3.09418	1.41717
latrunculin-a_0.025_0.5	2	M18	13	18	latrunculin-a	Latrunculin A	treated	latrunculin-a	0.5	0.025	0.19376	0.306257	0.304124	0.15537	0.340063	0.902534	0.312447	0.435381	0.346038	0.417806	0.329864	0.458017	1.17184	0.319842	0.425921	0.394297	0.247819	1.04115	0.45418	1.2532	0.210244	0.364788	0.353439	0.307973	0.811904	0.319842	0.425921	0.13348	2.26682	0.19976	0.644289	1.27702	1.82363	2.56872	0.444297	2.61415	1.22588	1.08967	1.58464
sirtinol_5_0.25	2	F10	6	10	sirtinol	Sirtinol	treated	sirtinol	0.25	5	0.194581	0.269484	0.337997	0.370177	1.75451	0.542443	0.460475	1.37175	0.174794	0.455821	1.45268	0.763945	0.926534	2.1886	1.54571	2.14532	0.376539	2.75932	1.07464	1.06108	1.55139	1.59114	0.569689	1.48567	0.941142	2.1886	1.54571	1.66146	0.221846	2.80428	2.3066	3.79244	0.848252	4.17486	0.554692	4.60187	2.95125	2.17577	1.74336
nocodazole_20_1	1	D09	4	9	nocodazole	Nocodazole	treated	nocodazole	1	20	0.196355	0.314691	0.369066	0.380952	2.44041	0.322381	0.45748	2.08161	0.127133	0.573427	1.99653	2.27201	0.376416	4.72751	2.35617	0.573687	0.326858	0.820115	0.359977	0.583522	2.97342	1.96723	0.915687	1.64687	0.800212	4.72751	2.35617	2.5568	0.253869	4.37936	2.73928	1.9705	0.694272	1.70755	0.640488	5.17349	3.78805	2.27558	2.19894
MG-101_5_0.25	1	H09	8	9	MG-101	MG-101	treated	MG-101	0.25	5	0.197597	0.427293	0.443338	0.346032	0.967768	0.235998	0.246715	0.640529	0.0918921	0.607799	0.836587	0.270925	1.36724	1.2144	1.21289	0.672405	0.245916	0.475252	0.395365	0.572715	1.25418	1.25757	0.500816	1.06016	1.08512	1.2144	1.21289	1.40947	0.787617	1.75863	2.25927	3.65099	0.526174	3.61157	1.54865	3.10145	2.19878	1.80218	1.52183
DTT_10_0.5	2	G12	7	12	DTT	DTT	treated	DTT	0.5	10	0.201149	0.527442	0.477172	0.0573514	0.434302	0.667681	0.558689	0.293813	0.737133	0.652488	0.479692	0.825404	1.4645	0.552819	0.513334	0.836845	0.389538	2.24253	1.25877	5.43226	0.660011	0.459439	1.78913	0.377561	3.50307	0.552819	0.513334	0.141111	1.46707	0.191288	0.678675	0.534851	1.3614	1.07509	0.292573	2.53146	0.996806	0.357227	0.987731
MLN0128_5_1	2	K16	11	16	MLN0128	MLN-0128	treated	MLN0128	1	5	0.204433	0.242042	0.270987	0.0427529	0.574046	0.483482	0.394891	0.403891	0.354625	0.67551	0.58809	0.68277	1.73576	0.122515	0.960041	1.38927	0.236442	1.40057	0.81221	0.777955	0.618663	0.99145	0.56383	0.478311	1.19015	0.122515	0.960041	0.53293	1.54168	0.505612	2.1483	1.4644	1.06017	1.82644	0.998136	1.90942	1.64357	2.09729	0.995666
alvocidib_2.5_0.125	1	B15	2	15	alvocidib	Flavopiridol	treated	alvocidib	0.125	2.5	0.220795	0.328859	0.313936	1.23704	1.3922	0.24887	0.2149	0.529904	0.397648	0.225462	1.17977	0.818674	1.23924	0.531086	0.849928	8.09166	0.313192	8.41147	1.07582	7.31323	1.4644	1.29573	1.74613	0.983828	4.57776	0.531086	0.849928	1.03819	0.317942	1.99638	1.40821	1.94142	0.436829	2.11522	0.323941	4.09141	1.77811	1.46817	1.38963
9-aminoacridine_10_0.5	2	D02	4	2	9-aminoacridine	Aminacrine	treated	9-aminoacridine	0.5	10	0.22578	2.65697	0.0589102	0.0698644	0.52654	0.757362	0.764246	0.438284	0.397198	0.797617	0.511603	2.36421	3.58389	0.888055	0.854608	3.91016	0.616604	3.29339	1.85723	1.48948	0.827986	0.650465	1.10427	0.619863	2.59152	0.888055	0.854608	0.382166	2.17094	0.63065	0.292611	0.261995	2.00363	0.289564	0.796153	2.60289	2.11079	0.369781	2.18659
dactinomycin_20_1	2	C06	3	6	dactinomycin	Actinomycin D	treated	dactinomycin	1	20	0.229475	0.372667	0.417526	0.138686	0.676894	0.13466	0.113629	0.805886	0.297447	0.468756	0.587744	0.419193	1.67559	0.778308	0.480288	1.24985	0.187088	0.724389	0.884322	2.02031	1.23807	1.02772	0.838931	1.23774	4.04853	0.778308	0.480288	0.690738	1.12087	1.09857	1.20902	1.91736	0.945912	2.65634	0.154682	3.8707	2.433	0.844036	2.13322
desipramine_10_0.5	2	E06	5	6	desipramine	Desipramine	treated	desipramine	0.5	10	0.243432	0.312843	0.319588	0.114703	0.871628	0.379943	0.160204	0.598937	1.46345	0.552285	0.764916	1.75125	2.50044	1.42644	2.29136	0.937221	0.400274	1.18598	0.780023	3.08685	0.771958	2.44654	1.0409	0.893355	3.03396	1.42644	2.29136	0.0786032	1.85697	0.580317	0.76664	2.07631	1.46829	3.25764	0.658862	2.96618	1.70636	0.962802	1.73184
9-aminoacridine_20_1	2	C23	3	23	9-aminoacridine	Aminacrine	treated	9-aminoacridine	1	20	0.254105	4.09989	0.0515464	0.0813347	1.17745	0.852187	0.504117	0.615844	1.39806	1.01405	1.30082	1.79973	2.12296	1.27178	0.301605	4.74283	0.699399	4.50538	1.96609	1.7945	0.436424	0.405207	0.268361	0.381227	0.510848	1.27178	0.301605	0.733037	2.60082	0.986242	0.709201	0.192412	2.3655	1.09516	0.405765	1.20405	1.22238	0.605156	1.26871
trichostatin-a_10_0.5	1	M09	13	9	trichostatin-a	Trichostatin A (TSA)	treated	trichostatin-a	0.5	10	0.258078	0.428039	0.516845	0.227513	1.33927	0.393055	0.103506	1.47807	2.95713	1.34339	1.147	0.336106	0.665998	0.58024	1.62146	5.64091	0.388694	6.91748	0.795287	6.20158	0.634091	1.6847	0.437165	0.655586	1.93684	0.58024	1.62146	0.957799	0.413045	1.33624	0.459185	2.17301	1.04681	2.87707	0.229561	3.34426	0.874246	0.295217	1.0013
bendamustine_1.25_0.0625	1	N16	14	16	bendamustine	Bendamustine	treated	bendamustine	0.0625	1.25	0.264706	0.50783	0.607198	0.373545	1.21638	1.03591	0.279968	1.18359	0.211075	0.511376	1.05404	0.409925	0.509522	1.04295	0.698055	0.217626	0.0700233	0.32197	0.29688	0.173615	0.955498	0.787653	0.477591	0.817991	0.703582	1.04295	0.698055	0.771776	0.465527	1.56607	1.09378	1.97207	0.62398	2.23374	0.16869	3.38124	0.981133	1.04742	0.861915
latrunculin-a_0.0125_0.25	2	M20	13	20	latrunculin-a	Latrunculin A	treated	latrunculin-a	0.25	0.0125	0.277915	0.352909	0.378498	0.311783	0.442488	0.825621	0.295119	0.863109	0.68879	0.480559	0.377368	0.353235	0.923405	0.262152	0.2175	0.712312	0.172138	1.31787	0.501344	0.664601	0.237788	0.224239	0.246184	0.222383	0.358503	0.262152	0.2175	0.11311	2.10598	0.380527	0.351931	1.47401	1.84686	2.72371	0.532441	2.65455	1.37494	0.849328	1.75569
mitomycin-c_20_1	1	K16	11	16	mitomycin-c	Mitomycin C	treated	mitomycin-c	1	20	0.277962	0.331842	0.379786	0.279365	0.929407	0.816343	0.624343	0.120438	0.996376	0.385483	0.811397	0.224858	1.06228	0.421657	0.52594	2.46481	0.126657	2.69922	0.896486	0.736602	0.45231	0.497028	0.521633	0.496164	1.10632	0.421657	0.52594	1.18969	1.07492	1.18356	0.922771	2.68167	0.918922	3.35684	1.33625	2.24581	1.36934	0.788427	1.29817
perifosine_20_1	2	J21	10	21	perifosine	Perifosine (KRX-0401)	treated	perifosine	1	20	0.285304	0.353458	0.363034	0.363921	1.65051	0.222861	0.294105	1.12965	0.397938	0.0636991	1.39227	0.444992	1.03847	0.162145	0.998979	0.414206	0.148665	0.299099	0.648868	1.13617	0.225502	0.550023	0.521588	0.292317	1.02876	0.162145	0.998979	0.548695	0.638721	1.50357	0.219926	0.990979	0.89797	1.31501	0.252416	3.30727	1.3835	0.295183	1.36485
vorinostat_20_1	2	L13	12	13	vorinostat	Vorinostat (SAHA, MK0683)	treated	vorinostat	1	20	0.303777	0.28101	0.207658	0.291971	0.346201	0.186443	0.183621	0.666986	0.589893	0.427929	0.297921	0.423611	0.251291	1.32003	1.26413	0.482432	0.239727	0.283355	0.348545	0.353923	1.31666	1.08748	0.50367	0.409284	0.527483	1.32003	1.26413	0.736199	0.221785	1.64523	2.07693	1.66901	0.363722	1.65911	0.297533	1.88445	2.57662	1.5715	1.63241
tanespimycin_2.5_0.5	2	K09	11	9	tanespimycin	Tanespimycin (17-AAG)	treated	tanespimycin	0.5	2.5	0.30665	0.482986	0.500736	0.1439	1.14941	0.187246	0.217585	0.975343	0.0473565	0.182301	0.979281	0.399661	0.673373	0.74166	0.327643	1.75023	0.10663	1.90327	0.73401	0.590749	0.503545	0.652806	0.254459	0.670752	0.684813	0.74166	0.327643	1.1147	0.514898	1.57617	1.142	3.1609	0.468326	3.51901	0.303071	3.59638	1.97375	0.790528	1.55867
latrunculin-a_0.00625_0.125	2	M21	13	21	latrunculin-a	Latrunculin A	treated	latrunculin-a	0.125	0.00625	0.311576	0.442371	0.460972	0.467153	0.869084	0.368959	0.131838	1.08561	0.323863	0.469122	0.73577	0.309353	0.505244	0.395475	0.385296	2.25428	0.286791	3.16365	0.561107	3.86534	0.502991	0.263952	1.04056	0.411152	2.82795	0.395475	0.385296	0.148958	1.95687	0.492009	0.49075	0.663468	2.06993	1.67033	0.319686	3.51873	1.17716	1.1216	1.92061
nocodazole_10_0.5	1	D11	4	11	nocodazole	Nocodazole	treated	nocodazole	0.5	10	0.317316	0.357942	0.414242	0.425397	1.85518	1.427	0.169288	1.91521	0.377887	0.482418	1.53683	1.61367	0.171725	2.68443	1.50311	0.252321	0.318982	1.11338	0.31771	0.748974	1.62443	1.47768	0.461396	1.08473	0.431252	2.68443	1.50311	1.7465	0.277177	2.69688	1.61684	1.88926	0.333999	1.78798	0.173523	2.28456	2.12072	1.52399	1.2734
amsacrine_5_0.25	2	C17	3	17	amsacrine	Amsacrine	treated	amsacrine	0.25	5	0.321839	0.4764	0.44109	0.311783	1.40905	0.323908	0.154669	1.10791	0.217247	0.331267	1.1969	0.395636	1.53726	0.104905	1.12714	3.18369	0.375642	4.88991	0.743164	6.04837	0.469156	1.10999	1.45065	0.438129	5.29584	0.104905	1.12714	0.13194	1.59699	0.487914	0.90029	0.631285	1.79685	1.45444	0.669227	4.50359	1.40609	1.13303	2.08824
amsacrine_20_1	2	C14	3	14	amsacrine	Amsacrine	treated	amsacrine	1	20	0.328818	0.384193	0.373343	0.141814	0.900655	1.02637	0.215048	0.642546	0.31542	0.202127	0.764854	0.723723	1.68174	0.354966	1.11047	0.459203	0.239307	1.1313	0.466792	1.49913	0.269704	0.842087	0.419255	0.272282	1.18933	0.354966	1.11047	0.13405	1.84708	0.267031	0.704147	1.12626	1.83229	2.19945	0.137531	3.20052	1.24518	0.894441	1.73737
monensin_20_1	2	B19	2	19	monensin	Monensin	treated	monensin	1	20	0.331691	0.364435	0.418262	0.632951	1.74809	0.272391	0.295947	1.27841	0.302536	0.0953534	1.48942	0.704522	1.28123	1.23319	0.299491	0.642682	0.294886	0.286928	0.387636	0.534399	1.03675	0.413352	0.743442	0.838662	0.590481	1.23319	0.299491	2.36553	0.451255	2.37064	1.45804	4.23472	0.264527	4.07307	0.941551	2.91526	2.63108	1.53029	1.92767
monensin_10_0.5	2	B21	2	21	monensin	Monensin	treated	monensin	0.5	10	0.33908	0.391877	0.405744	0.641293	2.67654	0.267215	0.2272	1.12976	1.1881	0.290073	2.21611	1.1401	0.513624	1.55844	0.245128	6.49084	0.379924	7.07763	1.09208	10.4754	2.04805	0.632542	2.74971	0.295646	9.25996	1.55844	0.245128	2.44618	0.448187	2.71304	0.55502	1.8097	0.186445	1.85016	0.613513	4.98717	2.70765	0.559035	2.63792
doxorubicin_5_1	1	L21	12	21	doxorubicin	Doxorubicin	treated	doxorubicin	1	5	0.340099	0.604027	0.624043	0.37037	0.745303	0.266731	0.174147	0.362656	0.763559	0.581784	0.770578	1.09113	1.41475	0.532504	1.06186	0.879242	0.109099	1.65159	0.503379	0.333916	0.386068	0.924339	0.234896	0.414243	0.644643	0.532504	1.06186	0.511512	1.19423	0.585268	1.16337	0.803463	0.842935	1.23941	0.856775	0.754215	0.413461	1.14704	0.233184
belinostat_20_1	2	F16	6	16	belinostat	Belinostat (PXD101)	treated	belinostat	1	20	0.350575	0.51921	0.396907	0.580813	1.83422	0.597385	0.715528	1.07716	1.64337	1.34941	2.03034	1.77539	2.2863	0.796886	5.33176	1.31445	0.872341	2.55798	1.08037	0.837907	1.82819	2.78508	0.405249	2.39743	1.05829	0.796886	5.33176	0.550771	1.72834	0.371888	6.35614	0.243255	1.94246	0.128145	0.86752	0.496546	2.98282	5.64277	1.10638
amsacrine_10_0.5	2	C16	3	16	amsacrine	Amsacrine	treated	amsacrine	0.5	10	0.358785	0.378705	0.402062	0.203337	0.769574	0.782273	0.156683	0.512941	0.314018	0.128899	0.663451	0.577494	1.53582	0.60099	1.38742	0.905022	0.261494	0.90137	0.513033	1.43477	0.208136	1.0232	0.305727	0.134179	0.995937	0.60099	1.38742	0.152263	1.70826	0.208342	0.961839	0.7919	1.74525	1.67844	0.246376	2.83202	0.872563	1.03972	1.43661
latrunculin-a_0.003125_0.0625	2	M22	13	22	latrunculin-a	Latrunculin A	treated	latrunculin-a	0.0625	0.003125	0.369048	0.46213	0.463918	0.478624	0.344349	0.303356	0.0639082	0.856244	0.80384	0.43987	0.310641	0.354083	0.486802	0.396815	0.405496	1.09919	0.193856	1.58606	0.612819	1.21183	0.396297	0.49128	0.228288	0.0961647	0.375668	0.396815	0.405496	0.135413	1.66651	0.507904	0.463621	1.3288	1.59225	2.1993	0.665822	2.30351	1.38311	0.461788	1.7399
latrunculin-a_0.000781_0.015625	2	N02	14	2	latrunculin-a	Latrunculin A	treated	latrunculin-a	0.015625	0.000781	0.372332	0.260703	0.336524	0.660063	0.343103	0.743003	0.65346	1.02453	1.07316	0.701989	0.311961	0.354943	1.19839	0.535958	0.701235	2.398	0.234343	2.61954	1.10165	0.666554	0.676802	0.626854	0.364009	0.515656	0.755548	0.535958	0.701235	0.770475	0.432509	1.00725	1.32234	2.47927	0.336571	2.67824	0.886625	2.14108	1.72246	1.20772	1.3057
gemcitabine_2.5_0.125	1	M20	13	20	gemcitabine	Gemcitabine	treated	gemcitabine	0.125	2.5	0.373654	0.336316	0.391271	0.575661	0.24716	0.959153	0.710617	0.881858	1.05454	0.714336	0.261296	0.354607	0.475563	0.521784	0.833805	1.21457	0.211852	1.47829	0.476371	0.990776	0.511414	0.813961	0.338253	0.479917	0.782853	0.521784	0.833805	0.533655	0.866582	0.490417	1.37137	2.4097	0.583263	2.80949	1.56001	1.4771	1.03037	1.14081	0.834831
monensin_5_0.25	2	B22	2	22	monensin	Monensin	treated	monensin	0.25	5	0.375205	0.379254	0.421208	0.61731	2.25633	0.229783	0.202271	1.30455	0.687427	0.239127	1.9025	1.43064	0.53027	1.41338	0.261907	1.38292	0.290467	1.21514	0.408278	1.3449	1.0666	0.242442	1.14025	0.545352	1.4316	1.41338	0.261907	2.60004	0.681169	2.71147	1.05786	2.4974	0.404241	2.31858	0.247107	3.18141	2.71239	1.13582	2.32558
daunorubicin_2.5_0.5	1	E06	5	6	daunorubicin	Daunorubicin HCl	treated	daunorubicin	0.5	2.5	0.375725	0.546607	0.612557	0.397884	1.55918	0.51999	0.552477	0.613764	2.02776	0.894216	1.34245	0.226043	1.58292	0.190911	1.25387	0.576011	0.261222	0.43985	0.241826	0.607521	0.699805	0.621186	0.630637	0.162327	1.14609	0.190911	1.25387	1.53202	0.758516	1.72635	0.638252	2.07452	0.634757	2.39244	0.758487	1.7046	1.4681	0.403304	1.25671
gemcitabine_10_0.5	1	M17	13	17	gemcitabine	Gemcitabine	treated	gemcitabine	0.5	10	0.379039	0.343773	0.395865	0.594709	0.221268	1.00177	0.801991	0.793427	0.776718	0.646277	0.21306	0.307959	0.435079	0.443301	0.582862	1.06404	0.203419	1.22422	0.376368	0.709088	0.431646	0.660169	0.27701	0.233514	0.48122	0.443301	0.582862	0.589326	0.714391	0.403728	0.933062	1.96096	0.61016	2.36051	0.922307	1.96674	0.872943	0.747223	0.826485
desipramine_5_0.25	2	E07	5	7	desipramine	Desipramine	treated	desipramine	0.25	5	0.37931	0.549396	0.594993	0.150156	1.083	0.489745	0.555862	0.338943	0.745502	0.373437	0.938412	1.16922	2.30045	0.793977	1.73799	0.25836	0.294916	1.10401	0.43439	1.3514	0.784878	1.36767	0.496456	0.27585	0.923138	0.793977	1.73799	0.778128	1.44241	0.793153	0.282579	1.8563	1.2827	2.81106	0.636065	2.20134	1.17577	0.488642	1.19114
dactinomycin_10_0.5	2	C07	3	7	dactinomycin	Actinomycin D	treated	dactinomycin	0.5	10	0.380542	0.601537	0.66053	0.242961	0.92921	0.336154	0.334804	0.826444	0.11282	0.322515	0.819914	0.279813	1.6598	0.426134	0.262111	1.46343	0.308694	2.63405	0.482714	3.57455	0.712753	0.39896	0.698684	0.730588	3.72287	0.426134	0.262111	1.03129	0.896537	1.09288	0.62447	1.37051	0.780223	1.7409	0.0706846	2.38413	1.97907	0.296173	1.89963
deforolimus_5_1	2	L21	12	21	deforolimus	Ridaforolimus (Deforolimus, MK-8669)	treated	deforolimus	1	5	0.381773	0.339188	0.373343	0.363921	0.274626	0.114461	0.117835	0.242742	0.698188	0.452742	0.281652	0.75466	0.704414	0.567808	0.52424	2.73965	0.236948	2.84828	0.999969	0.794623	0.564489	0.640292	0.468607	0.395283	0.930309	0.567808	0.52424	0.142984	0.483234	0.388684	1.10246	2.08683	0.719035	2.63549	0.648955	2.44799	1.36522	0.85772	1.1648
9-aminoacridine_5_0.25	2	D03	4	3	9-aminoacridine	Aminacrine	treated	9-aminoacridine	0.25	5	0.383415	0.487377	0.239323	0.104275	0.356663	0.362325	0.340659	0.559574	0.519062	0.569465	0.319435	1.32217	2.5379	0.529001	0.436064	1.84059	0.26278	1.92245	1.07138	0.807993	0.60741	0.391736	0.362947	0.533702	0.423157	0.529001	0.436064	0.0868999	1.48389	0.464748	0.406861	0.830636	1.5999	1.48445	0.207318	2.80978	2.10715	0.350501	2.05852
gemcitabine_5_0.25	1	M18	13	18	gemcitabine	Gemcitabine	treated	gemcitabine	0.25	5	0.396023	0.319165	0.382848	0.542857	0.210558	0.956101	0.723632	0.545525	0.647168	0.588909	0.216057	0.256098	0.49707	0.422824	0.782238	1.5209	0.233147	1.63438	0.547126	0.974308	0.437353	0.724753	0.367958	0.59584	0.79633	0.422824	0.782238	0.500561	0.831343	0.387556	1.06201	2.04652	0.643588	2.40311	1.33049	1.55758	0.827947	0.879242	0.730087
amsacrine_2.5_0.125	2	C18	3	18	amsacrine	Amsacrine	treated	amsacrine	0.125	2.5	0.401888	0.463776	0.448454	0.427529	0.60994	0.479731	0.159215	0.564467	0.0457878	0.195803	0.530627	0.442093	1.43519	0.375942	0.914259	1.24031	0.232925	1.77938	0.756921	1.69433	0.124893	0.738089	0.365547	0.17432	0.739339	0.375942	0.914259	0.128082	1.52902	0.206586	0.547728	1.14751	1.71665	2.11965	0.073564	3.1606	1.3548	0.818526	1.83951
cytochalasin-d_0.05_1	2	N03	14	3	cytochalasin-d	Cytochalasin D	treated	cytochalasin-d	1	0.05	0.40312	0.265093	0.356406	0.601668	0.375588	0.737538	0.699058	0.896343	0.754647	0.553091	0.34652	0.0892831	0.787189	0.664282	0.584852	3.32834	0.36939	3.47557	1.45888	1.18537	0.611239	0.676552	0.312843	0.474899	0.494628	0.664282	0.584852	0.987419	0.387154	1.01301	1.06193	2.34683	0.306917	2.53493	0.509639	2.20627	1.53528	0.929577	1.22086
amsacrine_1.25_0.0625	2	C19	3	19	amsacrine	Amsacrine	treated	amsacrine	0.0625	1.25	0.405172	0.536224	0.512518	0.485923	0.991575	0.167058	0.0729095	0.770432	0.171711	0.286347	0.859759	0.348471	1.2937	0.144855	0.837586	2.73035	0.309587	4.21698	0.29599	5.22014	0.392764	0.905933	1.11255	0.33621	4.54151	0.144855	0.837586	0.0877308	1.42125	0.298888	0.839171	0.324441	1.67955	0.909485	0.543745	3.12974	1.18575	0.992056	1.71828
MLN0128_2.5_0.5	2	K18	11	18	MLN0128	MLN-0128	treated	MLN0128	0.5	2.5	0.408046	0.526345	0.557437	0.301356	1.05056	1.14942	0.834008	0.757041	0.200342	0.20046	0.911735	0.295165	1.47981	0.272736	0.352112	1.91412	0.201938	1.80306	0.533598	0.811471	0.262559	0.426705	0.261471	0.459041	0.653894	0.272736	0.352112	0.884815	1.1324	1.00339	0.422494	1.8668	0.766636	2.31888	0.816913	1.457	1.17902	0.509099	0.983254
mitoxantrone_1.25_0.25	2	F02	6	2	mitoxantrone	Mitoxantrone	treated	mitoxantrone	0.25	1.25	0.41092	0.360593	0.433726	0.604797	0.796938	0.351789	0.394206	1.28454	0.66941	0.740965	0.687957	0.125859	1.4634	1.20707	0.614299	2.90825	0.257672	3.0886	1.26666	1.02717	1.10878	0.649975	0.380333	0.689351	0.555454	1.20707	0.614299	1.19425	0.230089	1.51895	1.29367	1.48595	0.215335	1.54151	0.218006	2.75372	2.03589	1.04852	1.42914
gemcitabine_20_1	1	M16	13	16	gemcitabine	Gemcitabine	treated	gemcitabine	1	20	0.412179	0.344519	0.388208	0.496296	0.184356	0.983657	0.885159	0.806638	0.894669	0.640985	0.183279	0.34293	0.376779	0.497697	0.647408	0.878845	0.202455	0.864038	0.496678	0.753056	0.539986	0.765021	0.274536	0.252391	0.698168	0.497697	0.647408	0.519789	0.636934	0.420037	0.797558	2.01549	0.565352	2.35735	1.04373	1.77961	0.646766	0.657829	0.713615
monensin_2.5_0.125	2	B23	2	23	monensin	Monensin	treated	monensin	0.125	2.5	0.421593	0.540066	0.411635	0.61731	2.23098	0.248922	0.232567	0.756255	1.18323	0.558193	1.88332	1.0618	0.624879	0.940261	0.399197	0.191461	0.164235	0.39572	0.307082	0.382637	0.66979	0.248059	0.816136	0.426476	1.06145	0.940261	0.399197	2.36353	0.487724	2.19105	0.568784	2.16501	0.381702	2.00135	0.377761	2.08907	1.71055	0.714268	1.51655
trichostatin-a_5_0.25	1	M10	13	10	trichostatin-a	Trichostatin A (TSA)	treated	trichostatin-a	0.25	5	0.426678	0.530947	0.639357	0.605291	1.64558	0.287502	0.383641	0.582408	2.0969	0.954956	1.40884	0.230955	0.634653	0.165138	1.27554	1.53857	0.314072	1.0522	0.461696	0.765059	0.712791	0.711638	0.78323	0.314849	1.32311	0.165138	1.27554	1.42667	0.411316	1.58441	0.29677	1.85954	0.590023	2.16186	0.600704	1.72075	0.523	0.257163	0.585468
MG-101_2.5_0.125	1	H10	8	10	MG-101	MG-101	treated	MG-101	0.125	2.5	0.429163	0.738255	0.726646	0.608466	1.43038	0.165463	0.0413554	1.35355	0.172024	0.299363	1.23464	1.37557	0.213877	2.01191	0.864117	0.280346	0.213006	0.558509	0.254454	0.513335	0.93478	1.10744	0.292017	0.460186	0.21928	2.01191	0.864117	1.76732	0.29578	2.26175	1.31266	3.74884	0.544008	3.29252	0.859945	2.2464	1.67857	1.14486	1.22988
gemcitabine_1.25_0.0625	1	M21	13	21	gemcitabine	Gemcitabine	treated	gemcitabine	0.0625	1.25	0.435377	0.350485	0.411179	0.498413	0.253922	0.859399	0.699695	0.704037	0.806347	0.68023	0.261127	0.30053	0.380954	0.518299	0.802966	0.50533	0.196816	0.504212	0.497619	0.803954	0.495151	0.815466	0.318657	0.380681	0.808158	0.518299	0.802966	0.49392	0.501704	0.437132	1.16363	1.5866	0.576471	1.86148	0.66108	1.73607	0.757581	0.865507	0.619361
latrunculin-a_0.0015625_0.03125	2	M23	13	23	latrunculin-a	Latrunculin A	treated	latrunculin-a	0.03125	0.0015625	0.437603	0.530187	0.521355	0.624609	0.237867	0.176314	0.176912	0.6186	0.576488	0.407583	0.203808	0.35628	0.419436	0.507811	0.870361	1.02581	0.201805	1.628	0.384748	2.01387	0.404871	0.631967	0.400198	0.217039	0.753778	0.507811	0.870361	0.136413	1.38712	0.396803	0.336068	0.812471	1.68556	1.62837	0.164337	3.15996	1.30046	0.583723	1.67198
alvocidib_1.25_0.0625	1	B16	2	16	alvocidib	Flavopiridol	treated	alvocidib	0.0625	1.25	0.439519	0.577927	0.568913	1.18201	0.821757	0.196271	0.0882322	0.405252	0.0621788	0.074268	0.730312	0.143344	0.301243	0.440513	0.234194	6.34666	0.328502	6.9509	0.948065	5.30692	0.905491	0.47628	0.882941	0.300457	2.50242	0.440513	0.234194	1.03607	0.239329	1.16215	0.770206	1.81811	0.248849	1.87915	0.363087	3.39979	1.08931	0.763549	1.07927
fluvastatin_20_1	2	B11	2	11	fluvastatin	Fluvastatin	treated	fluvastatin	1	20	0.441297	0.783205	0.849043	0.220021	0.847353	0.664108	0.690781	0.298974	0.627545	0.239946	0.746476	0.527199	1.68295	0.431526	0.969975	1.92988	0.170433	2.36594	0.417723	2.65728	0.921769	1.53242	0.521842	0.710621	1.31682	0.431526	0.969975	1.14381	0.229908	0.768426	0.602253	2.37605	0.421504	2.617	0.661688	2.13398	1.54653	0.536481	1.43389
mitoxantrone_5_1	2	E21	5	21	mitoxantrone	Mitoxantrone	treated	mitoxantrone	1	5	0.446634	0.368825	0.371134	0.548488	0.401368	0.569629	0.622167	1.14617	1.04909	0.691136	0.366523	0.144353	0.669174	0.500941	0.702595	3.04652	0.275137	3.0884	1.20415	1.01468	0.322661	0.776365	0.188555	0.114513	0.337487	0.500941	0.702595	0.80233	0.682844	0.792064	1.03261	2.03763	0.536178	2.48909	0.625301	2.69473	1.59768	0.621853	1.459
MLN0128_1.25_0.25	2	K19	11	19	MLN0128	MLN-0128	treated	MLN0128	0.25	1.25	0.454023	0.585071	0.614138	0.393118	1.19978	1.06785	0.769089	0.734419	0.443224	0.205218	1.02819	0.291051	1.36827	0.20718	0.553049	1.66765	0.170442	1.42455	0.471193	0.407408	0.231082	0.365518	0.239456	0.276469	0.418743	0.20718	0.553049	0.924915	0.947419	0.900315	0.257208	1.7905	0.96871	2.32547	0.368453	2.06555	0.991409	0.335085	1.03001
mitoxantrone_2.5_0.5	2	E22	5	22	mitoxantrone	Mitoxantrone	treated	mitoxantrone	0.5	2.5	0.455255	0.382547	0.402798	0.544317	0.494922	0.567633	0.548659	1.08174	0.852032	0.707764	0.440098	0.0828307	0.836791	0.711685	0.63895	2.07939	0.17385	2.02027	1.05014	0.470477	0.585912	0.514268	0.291189	0.303563	0.673151	0.711685	0.63895	0.757971	0.752943	0.938057	1.07588	1.36314	0.460035	1.6067	0.378925	2.12734	1.61361	0.759448	1.34583
vincristine_20_1	1	N02	14	2	vincristine	Vincristine	treated	vincristine	1	20	0.455675	0.454139	0.589587	0.684656	2.06377	0.294524	0.378586	0.297951	1.41163	0.599005	1.75881	1.70688	0.176594	1.20871	0.319283	0.513759	0.0988571	0.516268	0.160599	0.146323	0.806651	0.491274	0.541346	0.50202	0.507637	1.20871	0.319283	2.00601	0.445197	1.80536	0.626365	2.09337	0.22363	1.94021	0.290336	2.39869	0.689696	0.419359	0.774004
daunorubicin_1.25_0.25	1	E07	5	7	daunorubicin	Daunorubicin HCl	treated	daunorubicin	0.25	1.25	0.456918	0.63311	0.645482	0.617989	2.22077	0.261239	0.254614	1.08552	0.801794	0.390728	1.8788	2.04901	0.31866	1.62173	0.263666	0.331702	0.171673	0.326123	0.294506	0.623405	0.477092	0.837512	0.147843	0.534655	0.291539	1.62173	0.263666	2.39702	0.285215	2.58191	0.892022	1.81902	0.240127	1.65505	0.202204	1.74744	1.35038	0.640487	1.07357
sirtinol_2.5_0.125	2	F11	6	11	sirtinol	Sirtinol	treated	sirtinol	0.125	2.5	0.461823	0.526894	0.551546	0.364964	0.967174	1.04055	0.145333	0.935067	0.166609	0.255393	0.87618	0.743996	0.181877	1.69102	0.982857	2.69477	0.374627	3.11468	1.21877	1.2709	0.965574	1.13367	0.366408	0.823308	0.780243	1.69102	0.982857	0.719793	0.168373	1.53282	1.04849	1.16848	0.471195	1.22997	0.124985	1.58022	1.4791	0.953497	0.868378
cytochalasin-d_0.025_0.5	2	N05	14	5	cytochalasin-d	Cytochalasin D	treated	cytochalasin-d	0.5	0.025	0.463054	0.297475	0.37408	0.655892	0.203039	0.807699	0.700305	0.730646	1.09253	0.632169	0.205504	0.0934228	0.646171	0.598749	0.659822	3.17917	0.356998	3.32746	1.27949	1.27619	0.352767	0.643161	0.243171	0.344012	0.561802	0.598749	0.659822	0.73581	0.262018	0.758966	1.25926	2.26497	0.236913	2.3295	0.5425	1.81513	1.64069	1.1665	1.24131
vincristine_5_0.25	1	N05	14	5	vincristine	Vincristine	treated	vincristine	0.25	5	0.465203	0.495153	0.575804	0.752381	2.0737	0.295257	0.352088	0.451728	1.19995	0.563225	1.77098	2.12104	0.152524	1.52566	0.546285	0.33719	0.121964	0.303216	0.208407	0.32905	1.08879	0.844747	0.603382	0.608877	0.532488	1.52566	0.546285	2.20137	0.419539	1.91705	0.723564	1.91106	0.414001	1.65314	0.294221	1.59179	0.520198	0.670175	0.488258
trichostatin-a_2.5_0.125	1	M11	13	11	trichostatin-a	Trichostatin A (TSA)	treated	trichostatin-a	0.125	2.5	0.466031	0.51827	0.618683	0.585185	1.86905	0.282535	0.326109	0.765582	1.08461	0.448619	1.61226	1.29373	0.535322	0.565289	0.347231	2.06708	0.386479	1.90025	0.712981	0.88648	0.29986	0.606275	0.476069	0.304721	1.05454	0.565289	0.347231	1.78296	0.238545	1.68908	0.297565	1.66598	0.350647	1.78114	0.255816	1.79121	0.503003	0.290074	0.596322
MLN0128_0.625_0.125	2	K20	11	20	MLN0128	MLN-0128	treated	MLN0128	0.125	0.625	0.480706	0.670692	0.698085	0.438999	1.25531	1.08907	0.817246	0.610369	0.640358	0.300687	1.08966	0.369641	1.36862	0.257352	0.670845	2.16386	0.247563	1.80854	0.644898	0.606829	0.181265	0.512338	0.215839	0.278641	0.450575	0.257352	0.670845	0.873956	0.934487	0.959786	0.222584	1.69894	1.03286	2.30859	0.340527	1.92463	0.917608	0.257589	0.956585
desipramine_2.5_0.125	2	E08	5	8	desipramine	Desipramine	treated	desipramine	0.125	2.5	0.480706	0.620198	0.651694	0.571429	2.12214	0.221211	0.239919	1.25349	0.619949	0.249377	1.79594	1.32733	0.504019	1.46689	0.271637	0.281044	0.0970173	0.26979	0.370984	0.576618	0.641515	0.154038	0.561429	0.422842	0.627043	1.46689	0.271637	2.12291	0.23923	2.24359	0.500737	1.30532	0.144635	1.26518	0.202416	1.59049	1.10764	0.391972	0.863244
vincristine_10_0.5	1	N03	14	3	vincristine	Vincristine	treated	vincristine	0.5	10	0.485915	0.490679	0.579632	0.769312	1.99762	0.277112	0.326086	0.305447	1.34142	0.549492	1.71247	1.75267	0.191987	1.23551	0.212736	0.313807	0.122724	0.382138	0.320146	0.409438	0.797897	0.39071	0.47157	0.41029	0.410042	1.23551	0.212736	1.96635	0.372983	1.68726	0.516963	1.62327	0.220327	1.44715	0.218353	1.91173	0.561974	0.401516	0.609138
desipramine_1.25_0.0625	2	E09	5	9	desipramine	Desipramine	treated	desipramine	0.0625	1.25	0.488506	0.782108	0.771723	0.61731	1.83381	0.184785	0.0822714	1.23552	0.423525	0.143489	1.56598	1.39123	0.260437	1.28289	0.213141	0.54135	0.12928	0.619536	0.475177	0.645045	0.679686	0.222066	0.600168	0.358966	0.669709	1.28289	0.213141	1.69948	0.213236	1.68258	0.33712	0.896407	0.123119	0.922028	0.342164	1.66682	0.809543	0.154083	0.682795
vincristine_2.5_0.125	1	N06	14	6	vincristine	Vincristine	treated	vincristine	0.125	2.5	0.495857	0.442207	0.556662	0.792593	1.99211	0.301437	0.348985	0.288877	1.46968	0.682758	1.71471	2.20227	0.329439	1.28098	0.415935	0.753758	0.152045	0.801921	0.517259	0.380115	0.863261	0.631683	0.386042	0.393486	0.345289	1.28098	0.415935	2.15673	0.553254	1.78681	0.789966	1.39421	0.421703	1.20467	0.274849	1.86857	0.697994	0.658738	0.748639
trichostatin-a_1.25_0.0625	1	M12	13	12	trichostatin-a	Trichostatin A (TSA)	treated	trichostatin-a	0.0625	1.25	0.496686	0.695004	0.772588	0.516402	1.82088	0.230839	0.137722	1.06649	0.566205	0.223785	1.56749	1.77715	0.684909	1.19486	0.322946	1.84714	0.137489	2.11621	0.438028	1.40356	0.864105	0.27028	0.5332	0.264123	0.909183	1.19486	0.322946	1.6318	0.245297	1.55721	0.205936	1.13706	0.443265	1.26285	0.363225	2.0681	0.325548	0.166467	0.536264
antimycin-a_5_0.5	2	G21	7	21	antimycin-a	Antimycin A	treated	antimycin-a	0.5	5	0.496716	0.623491	0.62592	0.660063	0.385343	0.269589	0.216417	0.339615	0.293065	0.520471	0.327192	0.305806	0.297139	0.2562	0.44008	1.88346	0.201804	2.48609	0.601231	3.98726	0.386123	0.224577	0.554771	0.363522	2.63366	0.2562	0.44008	0.530091	1.49984	0.291544	0.323168	0.0910021	1.51187	0.379794	0.580434	2.2242	1.13033	0.697869	1.61349
anisomycin_0.625_0.03125	2	L10	12	10	anisomycin	Anisomycin	treated	anisomycin	0.03125	0.625	0.501642	1.16575	0.60162	0.277372	0.589178	0.0958909	0.107111	0.618532	0.0610286	0.0601471	0.520767	0.0667276	0.746583	0.318564	0.246285	2.89974	0.283874	3.11735	1.10332	1.19419	0.166633	0.469922	0.271817	0.184964	0.688499	0.318564	0.246285	0.509575	0.470134	0.678787	0.149107	0.714418	0.796358	0.991787	0.277586	1.72831	0.742216	0.238576	0.611109
selinexor_20_1	2	J04	10	4	selinexor	Selinexor (KPT-330)	treated	selinexor	1	20	0.502053	0.664654	0.692931	0.483837	0.452477	0.214624	0.0480972	0.560788	0.151604	0.0252143	0.406159	0.627112	1.89852	0.258229	0.913832	0.302669	0.203975	0.283992	0.494142	0.787146	0.290601	0.754675	0.250801	0.219777	0.303996	0.258229	0.913832	0.683858	0.715903	0.534203	0.178708	1.49773	0.946126	2.05032	0.145248	2.27881	0.932472	0.200676	0.768465
mitoxantrone_0.625_0.125	2	F03	6	3	mitoxantrone	Mitoxantrone	treated	mitoxantrone	0.125	0.625	0.502874	0.401756	0.46539	0.642336	0.572013	0.551948	0.557752	0.999839	0.63042	0.601605	0.50128	0.220139	0.947675	1.05073	0.754467	3.06739	0.34483	3.28359	1.15213	1.3163	0.766728	0.787684	0.220702	0.547406	0.339494	1.05073	0.754467	0.925989	0.183695	1.11399	1.08471	1.18871	0.211051	1.18343	0.0621375	1.89268	1.46237	0.886926	0.97453
monensin_1.25_0.0625	2	C02	3	2	monensin	Monensin	treated	monensin	0.0625	1.25	0.503695	0.683864	0.642121	0.779979	2.21362	0.176711	0.19724	1.49618	0.467442	0.217807	1.86165	2.49476	0.223673	2.36232	0.685172	1.44592	0.128004	1.92401	0.824263	0.483174	1.25278	1.08842	0.729394	0.504641	0.836215	2.36232	0.685172	2.31188	0.386022	2.34825	0.678823	1.39821	0.212714	1.35323	0.307144	2.08621	1.10707	0.509152	1.01474
deforolimus_1.25_0.25	2	L23	12	23	deforolimus	Ridaforolimus (Deforolimus, MK-8669)	treated	deforolimus	0.25	1.25	0.503695	0.474753	0.471281	0.48488	0.297077	0.287432	0.136146	0.431268	0.259755	0.266123	0.242942	0.521001	0.468664	0.384968	0.428109	0.471459	0.151776	0.135615	0.83876	1.50211	0.473272	0.60865	0.245859	0.208165	0.879588	0.384968	0.428109	0.369337	0.164373	0.429824	0.310229	0.80638	0.619445	1.08244	0.313551	2.46908	0.643383	0.250987	0.592615
vincristine_0.625_0.03125	1	N08	14	8	vincristine	Vincristine	treated	vincristine	0.03125	0.625	0.5058	0.587621	0.650842	0.833862	2.10711	0.211187	0.247466	0.291294	1.44295	0.651993	1.8026	2.08816	0.225965	1.44947	0.557492	1.28759	0.121274	1.14527	0.262756	0.312434	1.00839	0.724977	0.640943	0.533715	0.596093	1.44947	0.557492	2.14662	0.423606	2.02633	0.8053	1.5249	0.391733	1.31964	0.277713	1.95514	0.893376	0.654323	0.833357
antimycin-a_10_1	2	G20	7	20	antimycin-a	Antimycin A	treated	antimycin-a	1	10	0.507389	0.591658	0.539764	0.739312	0.585567	0.295722	0.181505	0.269273	0.720888	0.519233	0.595558	0.682413	0.831144	0.184529	0.266494	0.561649	0.201821	0.477611	0.354347	0.451443	0.193886	0.233725	0.185384	0.216918	0.282113	0.184529	0.266494	0.776504	1.56509	0.236912	0.15771	0.472963	1.40781	1.0664	0.0816866	1.72646	1.22002	0.43971	1.42199
vincristine_0.3125_0.015625	1	N10	14	10	vincristine	Vincristine	treated	vincristine	0.015625	0.3125	0.507871	0.500373	0.617152	0.728042	1.83602	0.300764	0.31724	0.314064	1.48374	0.717639	1.59517	2.04567	0.337004	1.30421	0.522586	0.999131	0.121545	0.813291	0.462243	0.153304	0.976686	0.760879	0.495661	0.485922	0.381617	1.30421	0.522586	1.90769	0.386137	1.6566	0.670493	1.49377	0.370848	1.33688	0.226989	1.40071	0.43148	0.613162	0.428938
MLN0128_0.3125_0.0625	2	K21	11	21	MLN0128	MLN-0128	treated	MLN0128	0.0625	0.3125	0.520525	0.66685	0.700295	0.420229	1.25009	1.3242	1.00099	0.353954	0.990871	0.443194	1.07824	0.336306	0.824667	0.177843	0.55101	2.33143	0.280552	1.89786	0.696823	0.370058	0.25246	0.262065	0.154427	0.173908	0.341554	0.177843	0.55101	0.757061	0.897309	0.813716	0.328146	1.30446	1.01479	1.83163	0.399611	1.6639	0.593328	0.378753	0.820268
vincristine_1.25_0.0625	1	N07	14	7	vincristine	Vincristine	treated	vincristine	0.0625	1.25	0.521541	0.554064	0.606432	0.678307	1.80665	0.206522	0.219199	0.307438	1.32594	0.630149	1.57161	2.03912	0.294818	1.08621	0.436878	0.396981	0.166551	0.511365	0.24905	0.554607	0.756563	0.700222	0.424527	0.477856	0.403968	1.08621	0.436878	1.87327	0.354314	1.5631	0.730761	1.34951	0.370256	1.14447	0.210849	1.36217	0.548573	0.628263	0.46894
brefeldin-a_1.25_0.0625	1	F21	6	21	brefeldin-a	Brefeldin A	treated	brefeldin-a	0.0625	1.25	0.527341	0.736764	0.660796	0.550265	0.446094	0.272755	0.27908	0.275298	0.953408	0.643688	0.437698	0.832694	0.873567	0.269114	0.116638	5.44069	0.372084	5.2739	1.46262	2.45012	0.351059	0.122089	0.369885	0.235148	0.579091	0.269114	0.116638	0.381138	0.749998	0.464541	1.18231	2.22935	0.318674	2.39002	2.5392	1.01502	1.6238	0.649111	1.43745
mitomycin-c_10_0.5	1	K18	11	18	mitomycin-c	Mitomycin C	treated	mitomycin-c	0.5	10	0.531483	0.63311	0.672282	0.362963	1.2463	0.586072	0.570296	0.219655	1.19427	0.486161	1.10168	0.664424	0.761555	0.763884	0.244526	1.48942	0.105276	1.40522	0.524291	0.194776	0.322664	0.355107	0.475734	0.176587	1.00491	0.763884	0.244526	1.32335	0.48323	1.40579	0.391756	1.4997	0.460006	1.64575	0.743285	0.970804	0.993262	0.290423	0.819301
tunicamycin_2.5_0.5	2	H16	8	16	tunicamycin	Tunicamycin	treated	tunicamycin	0.5	2.5	0.534893	0.561471	0.552283	0.448384	0.153179	0.139939	0.150103	0.3751	0.455359	0.274721	0.138674	0.136481	0.524786	0.189518	0.275046	2.28941	0.177988	2.40348	1.00715	0.591617	0.387088	0.381596	0.295921	0.193491	0.539151	0.189518	0.275046	0.380038	0.568572	0.361743	0.667262	2.15772	0.374426	2.40435	0.22106	2.38267	1.1388	0.492445	0.859959
tunicamycin_5_1	2	H15	8	15	tunicamycin	Tunicamycin	treated	tunicamycin	1	5	0.535304	0.468167	0.491163	0.517205	0.238026	0.205268	0.10063	0.230751	0.155494	0.142798	0.244673	0.586745	0.986308	0.474222	0.472464	2.62293	0.283103	2.72667	1.15619	0.719787	0.656811	0.794314	0.483408	0.482294	0.901096	0.474222	0.472464	0.261333	0.436778	0.382609	0.958802	2.14362	0.282689	2.30301	0.40073	2.08764	1.31416	0.721985	0.791429
40_DMSO	NA	NA	NA	NA	DMSO	NA	control	DMSO	NULL	NULL	0.535806	0.915743	1.03382	1.04425	0.326294	0.0939664	0.0726701	0.250063	0.590551	0.378134	0.318612	0.579545	1.26431	0.200574	0.666467	2.00833	0.28505	2.35264	0.587975	0.941353	0.258643	0.65701	0.0839172	0.139948	0.268975	0.200574	0.666467	0.243565	0.483562	0.422173	0.179155	0.880625	0.878554	1.24679	0.363536	2.07033	0.890916	0.565664	1.16723
brefeldin-a_0.3125_0.015625	1	F23	6	23	brefeldin-a	Brefeldin A	treated	brefeldin-a	0.015625	0.3125	0.542668	0.747949	0.698315	0.530159	0.350442	0.320624	0.274817	0.397171	0.590163	0.437315	0.313114	0.571484	0.621314	0.396484	0.156016	5.05573	0.353156	5.26116	1.19684	2.64769	0.480332	0.140388	0.414307	0.145166	0.624703	0.396484	0.156016	0.267037	0.527099	0.712685	0.909442	1.98986	0.4338	2.17267	1.30292	1.84018	1.75628	0.457261	1.67659
brefeldin-a_0.625_0.03125	1	F22	6	22	brefeldin-a	Brefeldin A	treated	brefeldin-a	0.03125	0.625	0.544739	0.668158	0.696784	0.567196	0.44046	0.289512	0.270676	0.178733	1.02654	0.620223	0.456565	0.804836	0.945993	0.21441	0.14942	4.83714	0.391357	4.76663	1.42766	1.74544	0.368242	0.190148	0.289207	0.257313	0.325873	0.21441	0.14942	0.377497	0.767022	0.386175	1.16166	2.24498	0.292056	2.36595	2.72546	0.968328	1.44776	0.676933	1.39183
desipramine_0.625_0.03125	2	E10	5	10	desipramine	Desipramine	treated	desipramine	0.03125	0.625	0.550493	0.834248	0.817378	0.64025	1.37688	0.0469392	0.120153	0.978203	0.322869	0.172247	1.19317	0.871679	0.448399	0.833888	0.212236	1.04948	0.141029	1.09351	0.459044	0.212401	0.494187	0.151404	0.38662	0.308341	0.309105	0.833888	0.212236	1.30152	0.274633	1.23063	0.241702	0.938747	0.282014	1.03725	0.164354	1.2646	0.608217	0.133886	0.498947
oligomycin-a_0.15625_0.015625	2	H13	8	13	oligomycin-a	Oligomycin A	treated	oligomycin-a	0.015625	0.15625	0.555419	0.582327	0.620766	0.520334	0.242324	0.16817	0.0642451	0.470725	0.263987	0.189193	0.204524	0.122919	0.52976	0.271355	0.205151	2.43435	0.212147	2.5243	1.17966	0.553201	0.305972	0.333812	0.263869	0.172336	0.522008	0.271355	0.205151	0.50923	0.548791	0.592381	0.552865	1.64583	0.446005	1.91688	0.152142	2.41376	1.11984	0.287811	0.796673
belinostat_10_0.5	2	F17	6	17	belinostat	Belinostat (PXD101)	treated	belinostat	0.5	10	0.55665	0.820527	0.701031	1.17518	0.456293	0.427818	0.188065	0.534797	0.936245	0.669408	0.437564	0.829804	0.861662	0.62794	0.570259	1.24389	0.407086	0.701055	0.644891	1.70796	0.913006	0.275611	0.562628	0.372449	0.967828	0.62794	0.570259	0.286239	0.27666	0.669045	1.11777	1.72661	0.247169	1.89702	0.702366	1.92079	1.9058	0.675972	1.54501
deforolimus_0.625_0.125	2	M02	13	2	deforolimus	Ridaforolimus (Deforolimus, MK-8669)	treated	deforolimus	0.125	0.625	0.557061	0.550494	0.643594	0.61001	0.256856	0.244869	0.203463	0.357658	0.115822	0.181047	0.209733	0.2009	0.172923	0.274232	0.237872	1.21833	0.154399	0.965995	1.02161	1.44701	0.293528	0.265144	0.276851	0.32607	0.835762	0.274232	0.237872	0.480963	0.457126	0.791183	0.824721	0.465338	0.453773	0.599186	0.605955	1.92249	0.558843	0.234403	0.367653
floxuridine_20_1	1	B19	2	19	floxuridine	Floxuridine	treated	floxuridine	1	20	0.558409	0.806861	0.892037	1.31111	0.981429	0.225711	0.120836	0.172354	0.600567	0.344655	0.898635	0.24037	0.830061	0.225884	0.714185	0.461269	0.237963	0.289254	0.208689	0.468341	0.338039	0.307146	0.130053	0.275548	0.113886	0.225884	0.714185	0.887257	0.416778	0.608932	0.333044	0.554151	0.664583	0.756133	0.551924	1.90684	0.372275	0.149057	0.64275
methotrexate_5_1	2	M07	13	7	methotrexate	Methotrexate	treated	methotrexate	1	5	0.560755	0.46652	0.497054	0.747654	0.193859	0.39164	0.217926	0.313817	0.171112	0.0638081	0.174335	1.10023	1.09463	0.851183	1.24233	0.876395	0.436395	3.04688	0.75911	3.83034	0.526592	1.01078	0.276052	0.293514	1.41426	0.851183	1.24233	0.498434	1.07765	0.358487	0.602481	0.821974	1.65151	1.66343	0.154586	2.53665	0.178787	1.23652	0.374716
golgicide-A_20_1	1	G20	7	20	golgicide-A	Golgicide A	treated	golgicide-A	1	20	0.565866	0.807606	0.777948	0.832804	0.301114	0.346293	0.27784	0.274052	0.383644	0.346758	0.29756	0.127451	0.33951	0.435126	0.452234	3.13531	0.214043	3.11214	1.02276	0.969112	0.429679	0.325096	0.173465	0.146785	0.328655	0.435126	0.452234	0.173999	0.523645	0.561167	1.04389	1.19742	0.238985	1.25842	1.15268	0.90375	1.33632	0.620866	0.92137
alvocidib_0.625_0.03125	1	B17	2	17	alvocidib	Flavopiridol	treated	alvocidib	0.03125	0.625	0.574565	1.11931	0.788668	1.52381	0.676598	0.182683	0.16247	0.264209	0.058308	0.0814868	0.6054	0.22407	0.169769	0.33094	0.254481	5.65557	0.317973	5.95245	1.27725	3.08493	0.60141	0.286524	0.676205	0.106886	1.41786	0.33094	0.254481	0.777149	0.204382	0.615051	0.391155	1.31697	0.120279	1.31434	0.356209	2.33014	0.514812	0.377637	0.703258
brefeldin-a_20_1	1	F16	6	16	brefeldin-a	Brefeldin A	treated	brefeldin-a	1	20	0.576636	0.58613	0.529096	0.556614	0.483953	0.139463	0.184593	0.240064	1.2957	0.771336	0.505985	0.830362	0.49443	0.256301	0.424522	5.35336	0.46722	4.98384	0.899028	2.16374	0.5313	0.308583	0.477554	0.520123	0.346566	0.256301	0.424522	0.489908	0.59513	0.344814	1.29995	2.60873	0.123092	2.55751	3.60143	0.494122	1.48921	0.82699	1.36611
floxuridine_10_0.5	1	B21	2	21	floxuridine	Floxuridine	treated	floxuridine	0.5	10	0.57995	0.866518	0.92879	0.828571	1.16607	0.239652	0.0938729	0.229045	0.846154	0.440927	1.04863	0.128562	0.557607	0.0830272	0.64245	0.640669	0.163856	1.07384	0.137999	0.550988	0.290537	0.347974	0.359082	0.270824	0.46947	0.0830272	0.64245	0.936811	0.288132	0.75159	0.296927	0.371685	0.536354	0.534872	0.683287	2.06602	0.379987	0.192275	0.656387
deforolimus_2.5_0.5	2	L22	12	22	deforolimus	Ridaforolimus (Deforolimus, MK-8669)	treated	deforolimus	0.5	2.5	0.581691	0.429748	0.438144	0.384776	0.208718	0.169985	0.0957498	0.244815	0.575685	0.310505	0.210876	0.474083	0.339635	0.424114	0.464581	1.53397	0.109746	1.73368	0.708025	0.35164	0.376039	0.284131	0.322751	0.168133	0.534255	0.424114	0.464581	0.174985	0.262133	0.314008	0.843512	1.65566	0.375223	1.88235	0.232817	2.00605	0.938928	0.579899	0.820684
tunicamycin_0.625_0.125	2	H18	8	18	tunicamycin	Tunicamycin	treated	tunicamycin	0.125	0.625	0.582102	0.60483	0.62592	0.527633	0.173966	0.173579	0.0395475	0.345682	0.238886	0.155445	0.149131	0.25628	0.729575	0.258588	0.401994	2.47705	0.276654	2.5661	1.18267	0.623235	0.445555	0.258695	0.319099	0.154648	0.505375	0.258588	0.401994	0.339093	0.461212	0.427134	0.428086	1.00986	0.48833	1.23354	0.395529	2.12882	0.838148	0.242264	0.549195
MLN0128_0.15625_0.03125	2	K22	11	22	MLN0128	MLN-0128	treated	MLN0128	0.03125	0.15625	0.583744	0.749177	0.748159	0.426486	1.15207	1.21138	1.00045	0.462793	0.707178	0.345915	1.00458	0.326584	0.929906	0.19874	0.619492	2.77557	0.350578	2.62599	0.961079	0.954481	0.248863	0.250566	0.0931356	0.218598	0.314321	0.19874	0.619492	0.73245	0.838964	0.670158	0.459063	1.10756	1.11769	1.61758	0.109085	1.75085	0.56037	0.542974	0.833795
brefeldin-a_2.5_0.125	1	F20	6	20	brefeldin-a	Brefeldin A	treated	brefeldin-a	0.125	2.5	0.584093	0.630872	0.616386	0.573545	0.460205	0.236543	0.245887	0.180999	1.11081	0.640526	0.472279	0.735685	0.820105	0.232707	0.0987839	4.73167	0.404649	4.56095	0.97428	2.00318	0.314505	0.19183	0.356174	0.324112	0.25072	0.232707	0.0987839	0.496154	0.709197	0.302208	1.20992	2.27088	0.196844	2.36479	2.9252	0.641105	1.68919	0.682151	1.48355
brefeldin-a_5_0.25	1	F19	6	19	brefeldin-a	Brefeldin A	treated	brefeldin-a	0.25	5	0.58575	0.721104	0.632466	0.515344	0.370357	0.256448	0.263214	0.235069	1.07449	0.695441	0.388548	0.941583	0.788386	0.218178	0.250174	5.2463	0.473959	4.79226	1.16531	2.17705	0.356022	0.17462	0.445823	0.376855	0.532935	0.218178	0.250174	0.441531	0.63991	0.368306	1.18299	2.15441	0.195043	2.22106	2.58396	0.896641	1.55774	0.655124	1.4551
antimycin-a_2.5_0.25	2	G22	7	22	antimycin-a	Antimycin A	treated	antimycin-a	0.25	2.5	0.587438	0.65697	0.659794	0.72367	0.27152	0.292293	0.191595	0.247125	0.471031	0.407899	0.255649	0.24277	0.325349	0.183561	0.345394	0.498097	0.152588	0.681004	0.442129	1.2583	0.23834	0.243416	0.197532	0.148073	0.450075	0.183561	0.345394	0.591104	1.37736	0.240314	0.297697	0.0867738	1.44976	0.493997	0.4308	1.80282	0.983861	0.622741	1.34848
mitomycin-c_5_0.25	1	K19	11	19	mitomycin-c	Mitomycin C	treated	mitomycin-c	0.25	5	0.590307	0.642058	0.745789	0.6	1.35815	0.457834	0.516803	0.272872	1.26351	0.504714	1.20218	1.16476	0.311273	1.19747	0.391122	0.502278	0.149182	0.365737	0.417998	0.482283	0.202952	0.755466	0.38254	0.0955003	0.801496	1.19747	0.391122	1.46359	0.152309	1.58501	0.456808	1.07015	0.117807	1.02674	0.4071	0.724193	0.710032	0.351447	0.591126
perifosine_10_0.5	2	J23	10	23	perifosine	Perifosine (KRX-0401)	treated	perifosine	0.5	10	0.591954	0.719539	0.752577	0.703858	1.20006	0.150318	0.0995233	0.904447	0.227825	0.0443077	1.05913	0.1123	0.600394	0.197469	0.550651	0.592651	0.196323	0.965298	0.362531	1.6832	0.179757	0.546037	0.562133	0.194325	0.970014	0.197469	0.550651	0.543601	0.155806	0.795706	0.33863	0.262315	0.703229	0.43735	0.428312	1.72107	0.621082	0.414589	0.640324
irinotecan_10_0.5	1	F09	6	9	irinotecan	Irinotecan	treated	irinotecan	0.5	10	0.591964	0.709918	0.694487	0.771429	1.64428	0.277166	0.343386	0.514608	0.817513	0.343737	1.44495	2.18262	0.357879	2.21751	0.561583	2.43962	0.283283	1.9433	0.984881	0.357035	1.02691	0.826023	0.638955	0.497849	0.532858	2.21751	0.561583	1.9347	0.347486	1.91097	0.541436	1.57855	0.406391	1.38289	0.312032	1.09638	0.541154	0.567998	0.470849
monensin_0.625_0.03125	2	C04	3	4	monensin	Monensin	treated	monensin	0.03125	0.625	0.605911	0.692097	0.698822	0.713243	1.72507	0.121028	0.100647	1.00938	0.560217	0.210986	1.48419	2.21087	0.255677	2.07228	0.757091	0.523293	0.107097	1.01465	0.627388	0.232379	1.00001	0.863479	0.586786	0.380579	0.679824	2.07228	0.757091	2.08441	0.630946	2.14935	0.849542	0.79418	0.498802	0.582759	0.288793	1.26667	0.844354	0.679805	0.665339
floxuridine_5_0.25	1	B22	2	22	floxuridine	Floxuridine	treated	floxuridine	0.25	5	0.608534	0.847875	0.79173	1.11429	1.10428	0.185251	0.0887355	0.231427	0.666916	0.442571	0.995865	0.485095	0.333146	0.369451	0.165943	0.473127	0.117383	0.496103	0.301442	0.269962	0.287401	0.244776	0.32415	0.379732	0.35008	0.369451	0.165943	1.10438	0.15168	0.926026	0.238007	0.778287	0.144601	0.834581	0.221453	1.21746	0.359885	0.350563	0.400668
tunicamycin_1.25_0.25	2	H17	8	17	tunicamycin	Tunicamycin	treated	tunicamycin	0.25	1.25	0.609606	0.572448	0.596465	0.58707	0.173611	0.150799	0.0991896	0.396272	0.29792	0.202032	0.147321	0.120441	0.605093	0.295137	0.34244	1.96917	0.219617	2.0633	1.17462	0.752214	0.514138	0.277245	0.275196	0.295043	0.467369	0.295137	0.34244	0.386927	0.573489	0.450036	0.617379	0.931044	0.366154	0.991895	0.297699	1.71596	0.812277	0.457596	0.464741
irinotecan_20_1	1	F08	6	8	irinotecan	Irinotecan	treated	irinotecan	1	20	0.611848	0.624161	0.660031	0.741799	1.55493	0.347271	0.461427	0.344008	0.869505	0.368415	1.37447	1.69539	0.278045	1.64342	0.388829	0.764224	0.176271	0.307738	0.121788	0.11295	0.911878	0.658288	0.655477	0.612263	0.555935	1.64342	0.388829	2.04799	0.341229	1.73397	0.471913	1.23401	0.400626	1.03788	0.196386	1.53615	0.576845	0.41269	0.544111
mepacrine_20_1	1	E21	5	21	mepacrine	Quinacrine	treated	mepacrine	1	20	0.616404	0.634601	0.727412	0.448677	0.564438	0.0761083	0.150017	0.47465	0.22985	0.170293	0.502328	0.25949	0.779672	0.350106	0.352515	5.1767	0.3264	5.99834	0.772426	6.63359	0.197024	0.425345	0.44373	0.664215	3.21292	0.350106	0.352515	1.14507	0.170604	0.625045	0.227036	1.939	0.294475	1.97757	0.388417	1.73938	0.431668	0.27941	0.351702
FCCP_10_0.5	1	K09	11	9	FCCP	FCCP	treated	FCCP	0.5	10	0.62179	0.667412	0.666156	0.659259	0.0712581	0.246699	0.145198	0.117345	0.246551	0.110856	0.0661269	0.42093	0.712973	0.370848	0.732797	0.438669	0.223782	1.17154	0.190393	0.373322	0.189607	0.624393	0.120912	0.222454	0.111194	0.370848	0.732797	0.0731083	0.68937	0.0686055	0.320957	0.759764	1.20662	1.28644	0.147683	1.86168	0.379738	0.571125	0.514573
tetrandrine_20_1	2	H23	8	23	tetrandrine	Tetrandrine	treated	tetrandrine	1	20	0.631363	0.645445	0.639175	0.488008	1.02409	0.235874	0.18323	0.689079	0.336893	0.201421	0.901488	0.261082	0.399758	0.246637	0.383003	1.32975	0.255623	1.76165	0.480458	2.83814	0.237982	0.591042	0.770858	0.173724	1.65985	0.246637	0.383003	0.855149	0.213497	0.765463	0.264766	0.53231	0.280863	0.605899	0.3182	1.37631	0.220186	0.229775	0.162812
dynasore_20_1	1	J04	10	4	dynasore	Dynasore	treated	dynasore	1	20	0.637945	0.863535	0.826187	0.500529	0.57783	0.415056	0.225713	0.553543	0.202033	0.114359	0.532442	0.452403	0.299097	0.494847	0.0856515	1.10156	0.207199	1.18771	0.465193	0.82022	0.199137	0.231601	0.0986633	0.21854	0.187759	0.494847	0.0856515	0.484548	0.288406	0.426175	0.114022	0.686979	0.844356	0.994735	0.496281	2.15228	0.647534	0.364045	0.758305
mitomycin-c_2.5_0.125	1	K20	11	20	mitomycin-c	Mitomycin C	treated	mitomycin-c	0.125	2.5	0.638774	0.763609	0.812404	0.719577	1.30772	0.254564	0.357505	0.38918	1.09124	0.434092	1.1706	1.65652	0.330517	1.34868	0.531223	1.08235	0.110889	0.971522	0.562036	0.189369	0.500034	0.745531	0.0733961	0.251157	0.133445	1.34868	0.531223	1.41639	0.235852	1.37998	0.342764	0.839014	0.221044	0.843948	0.148111	0.724113	0.631666	0.188147	0.515623
irinotecan_5_0.25	1	F10	6	10	irinotecan	Irinotecan	treated	irinotecan	0.25	5	0.639602	0.772558	0.790199	0.665608	1.58752	0.247922	0.239048	0.627541	0.629296	0.279217	1.39965	2.32117	0.476127	2.08515	0.596167	0.483203	0.201015	0.344404	0.215539	0.332008	0.903531	0.814619	0.505759	0.453959	0.381069	2.08515	0.596167	1.91055	0.409808	1.89835	0.548597	1.25833	0.53652	1.02187	0.266489	0.994232	0.572882	0.593393	0.518084
cytochalasin-d_0.0125_0.25	2	N06	14	6	cytochalasin-d	Cytochalasin D	treated	cytochalasin-d	0.25	0.0125	0.642857	0.441822	0.499264	0.82586	0.35408	0.677901	0.665483	0.177588	0.771919	0.508606	0.3532	0.120201	0.258022	0.228604	0.360721	2.63893	0.286861	2.89333	1.09462	0.995244	0.174412	0.703823	0.248084	0.157192	0.540144	0.228604	0.360721	0.427113	0.128312	0.191418	0.689335	1.27141	0.0729817	1.25551	0.414455	0.938394	0.993285	0.576032	0.876552
mdivi-1_10_0.5	1	G04	7	4	mdivi-1	Mdivi-1	treated	mdivi-1	0.5	10	0.642916	0.808352	0.740429	0.617989	0.336542	0.59204	0.0753733	0.2464	0.459881	0.159326	0.335489	0.145142	0.607482	0.277007	0.33603	0.501264	0.174931	0.358206	0.233103	0.486121	0.434423	0.393139	0.280709	0.250128	0.527795	0.277007	0.33603	0.224612	0.360411	0.446894	0.222704	0.464521	0.649067	0.682399	0.2371	1.12785	0.71412	0.368026	0.62482
antimycin-a_1.25_0.125	2	G23	7	23	antimycin-a	Antimycin A	treated	antimycin-a	0.125	1.25	0.644089	0.768935	0.715758	0.811262	0.322471	0.246392	0.205531	0.370468	0.0891943	0.313973	0.270449	0.184492	0.255189	0.36712	0.568378	1.99422	0.323755	2.81343	0.557815	4.16776	0.341124	0.349788	0.677709	0.236832	2.53343	0.36712	0.568378	0.377334	1.23004	0.187765	0.581902	0.291699	1.5718	0.122491	0.698252	2.14134	0.883154	0.921229	1.34469
brefeldin-a_10_0.5	1	F17	6	17	brefeldin-a	Brefeldin A	treated	brefeldin-a	0.5	10	0.644159	0.708427	0.584227	0.543915	0.352035	0.233033	0.237346	0.414964	1.11851	0.744109	0.350253	0.656391	0.565583	0.303965	0.276772	5.0451	0.444029	4.70611	0.76715	2.65686	0.565514	0.190974	0.605054	0.389483	0.627856	0.303965	0.276772	0.35914	0.461186	0.45498	1.12717	2.4037	0.178807	2.42971	2.20822	1.2803	1.76865	0.623877	1.65001
MLN0128_0.078125_0.015625	2	L03	12	3	MLN0128	MLN-0128	treated	MLN0128	0.015625	0.078125	0.646141	0.696487	0.773932	0.577685	1.08916	1.06186	1.00291	0.336719	0.805075	0.43633	0.949608	0.184157	1.20678	0.323655	0.700673	3.18353	0.384755	3.19382	1.23501	1.26784	0.207092	0.114794	0.124206	0.171612	0.336472	0.323655	0.700673	0.917436	0.467955	0.824077	0.400808	0.875269	0.834856	1.18807	0.15514	1.45045	0.49238	0.489617	0.586342
tunicamycin_0.15625_0.03125	2	H21	8	21	tunicamycin	Tunicamycin	treated	tunicamycin	0.03125	0.15625	0.653941	0.546652	0.611193	0.476538	0.221266	0.164786	0.0919833	0.422588	0.226535	0.116166	0.185556	0.304176	0.214918	0.267577	0.340333	2.83995	0.219577	2.84221	1.01722	0.79105	0.461475	0.15203	0.343126	0.255158	0.466738	0.267577	0.340333	0.306712	0.44707	0.338381	0.247215	0.370663	0.42278	0.476346	0.41851	1.3324	0.298636	0.193135	0.211548
deforolimus_0.3125_0.0625	2	M04	13	4	deforolimus	Ridaforolimus (Deforolimus, MK-8669)	treated	deforolimus	0.0625	0.3125	0.655172	0.57629	0.625184	0.595412	0.154116	0.160262	0.118362	0.295129	0.221789	0.149388	0.135418	0.229457	0.227355	0.244526	0.215426	1.9088	0.194646	1.59374	1.14781	1.11792	0.298913	0.347482	0.296603	0.266807	0.59003	0.244526	0.215426	0.433205	0.353039	0.583052	0.614141	0.45292	0.486067	0.608052	0.562416	1.76002	0.339673	0.150082	0.230123
LTX-315_5_0.25	1	J15	10	15	LTX-315	LTX-315	treated	LTX-315	0.25	5	0.656587	0.797912	0.842266	0.884656	0.259633	0.479485	0.357953	0.44937	0.464763	0.281852	0.239376	0.399511	0.0739585	0.572713	0.510755	0.322898	0.104653	0.365544	0.183018	0.287855	0.46036	0.472868	0.223033	0.337936	0.194682	0.572713	0.510755	0.487518	0.191651	0.686643	0.833147	1.05192	0.15732	0.973453	0.171029	0.924545	0.882314	0.597334	0.644281
gemcitabine_0.625_0.03125	1	M22	13	22	gemcitabine	Gemcitabine	treated	gemcitabine	0.03125	0.625	0.658244	0.520507	0.58193	0.529101	0.634404	0.826167	0.63243	0.105042	0.783679	0.581413	0.645287	0.230902	0.367204	0.287692	1.01003	0.350142	0.125155	0.320115	0.330029	0.630022	0.368886	0.669713	0.335881	0.35989	0.65826	0.287692	1.01003	0.0513126	0.270642	0.222521	0.958815	1.10791	0.358863	1.23029	0.948778	0.680165	0.337229	0.727653	0.396352
sirtinol_1.25_0.0625	2	F13	6	13	sirtinol	Sirtinol	treated	sirtinol	0.0625	1.25	0.659278	0.711306	0.726804	0.491137	0.548255	0.840946	0.0801909	0.432517	0.46621	0.145663	0.512811	0.388314	0.308285	0.878942	0.372322	2.84463	0.294284	3.13022	1.20526	1.18593	0.612439	0.543182	0.331212	0.41069	0.766314	0.878942	0.372322	0.289198	0.158662	0.759149	0.310212	0.555774	0.334237	0.63016	0.124077	0.915723	0.760297	0.337564	0.487141
mitoxantrone_0.3125_0.0625	2	F04	6	4	mitoxantrone	Mitoxantrone	treated	mitoxantrone	0.0625	0.3125	0.661741	0.492865	0.531664	0.64755	0.212623	0.544866	0.465109	0.450164	0.880674	0.555382	0.229344	0.218885	0.641429	0.748707	1.30417	3.44046	0.447137	3.77275	1.50373	1.43386	0.561568	1.36448	0.184929	0.458082	0.546112	0.748707	1.30417	0.53063	0.0909207	0.543521	1.33686	1.57822	0.344732	1.51722	0.472002	1.25511	1.33998	1.14897	0.857028
tunicamycin_0.3125_0.0625	2	H19	8	19	tunicamycin	Tunicamycin	treated	tunicamycin	0.0625	0.3125	0.662562	0.547201	0.555228	0.557873	0.292824	0.12311	0.0264304	0.433212	0.141668	0.109495	0.254255	0.235498	0.690837	0.233823	0.442179	2.26119	0.216533	2.23071	1.13814	0.608961	0.498632	0.425911	0.293877	0.163998	0.444544	0.233823	0.442179	0.476099	0.527719	0.453455	0.343712	0.761854	0.350905	0.850172	0.357693	1.60527	0.611995	0.267222	0.360665
irinotecan_2.5_0.125	1	F11	6	11	irinotecan	Irinotecan	treated	irinotecan	0.125	2.5	0.665286	0.812081	0.820061	0.621164	1.57048	0.227162	0.13777	0.987366	0.225875	0.167811	1.38596	2.0559	0.566698	1.33756	0.437012	0.435895	0.157762	0.407434	0.429318	0.341668	0.765936	0.594344	0.480525	0.440037	0.368038	1.33756	0.437012	1.73622	0.414743	1.53218	0.289237	0.635096	0.439111	0.473869	0.227882	0.744226	0.105303	0.388963	0.11291
mitomycin-c_0.3125_0.015625	1	L03	12	3	mitomycin-c	Mitomycin C	treated	mitomycin-c	0.015625	0.3125	0.677299	0.791946	0.882083	0.696296	1.24013	0.134954	0.0849742	0.782137	0.234805	0.137886	1.11334	1.66006	0.0936965	1.55486	0.399257	0.525457	0.209552	0.717485	0.316901	0.754793	0.664143	0.512487	0.33054	0.291096	0.335129	1.55486	0.399257	1.29533	0.181114	1.22675	0.233219	0.633597	0.137268	0.568174	0.259395	0.810958	0.473928	0.165462	0.392719
floxuridine_2.5_0.125	1	B23	2	23	floxuridine	Floxuridine	treated	floxuridine	0.125	2.5	0.681442	0.722595	0.7366	1.14392	0.945464	0.182337	0.0913476	0.594416	1.36984	0.807653	0.860864	0.400168	0.249274	0.186658	0.456722	0.316209	0.156324	0.476797	0.180555	0.167533	0.282066	0.14199	0.314907	0.280151	0.377966	0.186658	0.456722	0.891763	0.207458	0.616218	0.28141	0.758748	0.225986	0.845203	0.254216	1.12004	0.249967	0.194817	0.313991
mitomycin-c_1.25_0.0625	1	K21	11	21	mitomycin-c	Mitomycin C	treated	mitomycin-c	0.0625	1.25	0.682684	0.795675	0.864472	0.70582	1.2943	0.164157	0.191861	0.444613	0.976097	0.403956	1.15714	1.6913	0.456126	1.49764	0.741938	1.86291	0.12199	1.8263	0.813557	0.335932	0.642132	0.765102	0.221955	0.252948	0.213534	1.49764	0.741938	1.42424	0.218427	1.41814	0.471588	0.602687	0.164947	0.544748	0.12093	0.528343	0.384198	0.34272	0.219868
223_DMSO	NA	NA	NA	NA	DMSO	NA	control	DMSO	NULL	NULL	0.684899	0.576087	0.673961	0.936232	0.334152	0.101178	0.0553163	0.0673989	0.392758	0.192051	0.308142	0.209219	0.207075	0.323591	0.254933	3.64567	0.587906	3.48142	0.868921	0.880837	0.280014	0.630093	0.145334	0.201251	0.217404	0.323591	0.254933	0.228461	0.363536	0.319501	1.19256	1.57909	0.141122	1.68978	0.153748	1.98109	1.9463	0.773248	1.63862
tanespimycin_1.25_0.25	2	K10	11	10	tanespimycin	Tanespimycin (17-AAG)	treated	tanespimycin	0.25	1.25	0.686371	0.854007	0.938144	0.404588	0.335585	0.0891868	0.0488277	0.226776	0.143849	0.0344561	0.302965	0.101181	0.216607	0.178441	0.178626	1.7079	0.126152	1.79238	0.566609	0.630608	0.247168	0.239244	0.101094	0.21365	0.343108	0.178441	0.178626	0.336917	0.110909	0.528547	0.457939	0.930973	0.273362	1.02771	0.171875	0.911451	0.789402	0.284086	0.556533
methotrexate_2.5_0.5	2	M09	13	9	methotrexate	Methotrexate	treated	methotrexate	0.5	2.5	0.689245	0.591109	0.663476	0.779979	0.173747	0.727063	0.524818	0.340734	0.196515	0.101414	0.16167	1.14908	0.929892	0.992629	1.17169	0.635851	0.478517	1.92858	0.668224	2.43251	0.553933	1.04632	0.12766	0.163928	0.553647	0.992629	1.17169	0.645019	1.3301	0.59178	0.967713	0.464205	1.86643	1.30504	0.164289	1.68647	0.25227	1.49512	0.287487
methotrexate_1.25_0.25	2	M10	13	10	methotrexate	Methotrexate	treated	methotrexate	0.25	1.25	0.690887	0.684962	0.728277	0.808133	0.144851	0.606925	0.476349	0.294843	0.398995	0.193519	0.13095	1.12473	1.08012	0.932645	1.18518	0.885227	0.462291	1.92508	0.629023	2.67009	0.538774	1.04396	0.169227	0.229925	1.06019	0.932645	1.18518	0.495009	1.4559	0.518678	1.01344	0.13449	1.87777	0.68799	0.443483	1.53867	0.291554	1.52788	0.0722567
nocodazole_5_0.25	1	D12	4	12	nocodazole	Nocodazole	treated	nocodazole	0.25	5	0.691798	0.781506	0.7366	0.410582	0.671952	0.979808	0.137218	0.568294	0.145703	0.150274	0.61633	0.465198	0.261437	0.920688	0.387054	0.981271	0.2347	1.50667	0.472772	0.95517	0.651168	0.534387	0.206874	0.374616	0.450709	0.920688	0.387054	0.41023	0.241137	0.890769	0.548792	0.253468	0.198862	0.196156	0.268424	0.469017	0.616306	0.512531	0.313427
methotrexate_0.625_0.125	2	M11	13	11	methotrexate	Methotrexate	treated	methotrexate	0.125	0.625	0.696223	0.778814	0.850515	0.807091	0.110237	0.840247	0.684624	0.271769	0.15518	0.0772282	0.104456	0.80416	0.951473	0.7342	1.04324	0.883543	0.43994	0.959323	0.429403	1.19526	0.585203	0.845644	0.0615881	0.150496	0.417428	0.7342	1.04324	0.402287	1.51517	0.436222	0.875066	0.380775	1.84952	1.18933	0.116559	1.3463	0.169346	1.3776	0.377224
methotrexate_0.15625_0.03125	2	M14	13	14	methotrexate	Methotrexate	treated	methotrexate	0.03125	0.15625	0.699097	0.710209	0.799705	0.757039	0.177834	1.02248	0.700456	0.27766	0.180788	0.0682426	0.171495	0.656142	0.938644	0.555257	0.713869	0.684938	0.383304	0.816779	0.440804	0.952625	0.483349	0.509356	0.081517	0.152574	0.185964	0.555257	0.713869	0.195654	1.54712	0.336804	0.564885	0.363619	1.67998	1.02317	0.146925	0.926775	0.245767	1.07585	0.424375
lomustine_20_1	2	B03	2	3	lomustine	Lomustine	treated	lomustine	1	20	0.700328	0.705818	0.730486	0.879041	0.202327	0.36047	0.363446	0.0983979	0.225198	0.0678706	0.178273	0.373552	0.42847	0.576339	0.713606	0.793425	0.339503	0.30582	0.991331	2.2911	0.815725	0.422676	0.743897	0.451385	1.08734	0.576339	0.713606	0.296003	0.576334	0.464112	0.947263	1.88686	0.797223	1.54173	0.37864	1.77729	1.56151	0.857617	1.36891
picropodophyllin_10_1	2	G03	7	3	picropodophyllin	Picropodophyllin (PPP)	treated	picropodophyllin	1	10	0.701149	0.698683	0.73785	1.15328	0.112221	0.101665	0.0682537	0.215886	0.194384	0.133516	0.0982381	0.371688	0.537679	0.252279	0.480033	1.04419	0.161964	0.851863	0.528521	0.194236	0.138058	0.350404	0.139396	0.11131	0.261751	0.252279	0.480033	0.106554	0.491436	0.11687	0.374076	0.215427	1.17298	0.532184	0.385312	1.33643	0.405056	0.554237	0.53126
bleomycin_5_0.25	1	B05	2	5	bleomycin	Bleomycin	treated	bleomycin	0.25	5	0.701326	0.909769	0.879786	1.32275	0.485886	0.251808	0.138306	0.0747388	0.0973376	0.162228	0.451301	0.587347	0.465081	0.589323	0.932511	1.99289	0.245492	1.59001	0.570541	0.409551	0.555672	0.989704	0.392445	0.387297	0.339573	0.589323	0.932511	0.846827	0.635473	0.692017	0.87049	1.2419	0.388333	1.1039	0.220867	1.61059	0.47788	0.806503	0.540306
fluvastatin_10_0.5	2	B12	2	12	fluvastatin	Fluvastatin	treated	fluvastatin	0.5	10	0.70156	0.941273	0.892489	0.871741	0.232454	0.0835384	0.0488977	0.052403	0.285557	0.12962	0.218071	0.315061	0.475489	0.371236	0.323309	2.0284	0.222719	2.30915	0.688661	0.890171	0.354158	0.422819	0.11515	0.205301	0.471324	0.371236	0.323309	0.331744	0.459369	0.401787	0.916143	1.25964	0.310591	1.23957	0.335235	1.11384	1.56201	0.962535	1.27104
FCCP_20_1	1	K08	11	8	FCCP	FCCP	treated	FCCP	1	20	0.703811	0.670395	0.650842	0.617989	0.269177	0.301608	0.123203	0.223885	0.0994351	0.0564972	0.249399	0.723655	1.02347	0.688553	0.666027	2.39427	0.306751	3.27635	0.491749	2.33592	0.23161	0.683159	0.375752	0.541921	0.224111	0.688553	0.666027	0.133443	0.629832	0.191764	0.257437	1.29632	0.972642	1.76639	0.186305	2.14662	0.808716	0.432981	0.972748
methotrexate_0.3125_0.0625	2	M12	13	12	methotrexate	Methotrexate	treated	methotrexate	0.0625	0.3125	0.705255	0.773875	0.837997	0.663191	0.126151	0.726022	0.61702	0.305423	0.338158	0.13531	0.119856	0.918473	1.11937	0.767608	1.05197	1.0867	0.403361	0.847766	0.542254	1.76698	0.492923	0.801398	0.13277	0.250186	0.544924	0.767608	1.05197	0.366694	1.62743	0.46629	0.918906	0.194943	1.93382	0.812823	0.246792	1.29536	0.167393	1.47252	0.387634
mitomycin-c_0.625_0.03125	1	K22	11	22	mitomycin-c	Mitomycin C	treated	mitomycin-c	0.03125	0.625	0.708368	0.717375	0.788668	0.649735	1.1344	0.175417	0.165762	0.48984	0.814105	0.36345	1.0314	1.5705	0.392499	1.45364	0.842727	1.32291	0.0955113	1.44057	0.923672	0.167517	0.610685	0.608621	0.193132	0.189112	0.305563	1.45364	0.842727	1.35266	0.250321	1.31286	0.433628	0.54283	0.166418	0.471711	0.186937	0.400898	0.247245	0.323014	0.229735
DTT_5_0.25	2	G14	7	14	DTT	DTT	treated	DTT	0.25	5	0.728654	0.764544	0.806333	0.77268	0.226527	0.274268	0.203895	0.710671	0.781924	0.38405	0.212539	0.374268	0.741174	0.392788	0.539791	1.93535	0.210273	1.54146	0.690316	0.204415	0.321712	0.395022	0.0747628	0.110284	0.105178	0.392788	0.539791	0.105695	0.823413	0.140704	0.225704	0.356302	1.14871	0.793741	0.314952	1.21988	0.330726	0.441127	0.412936
dactinomycin_5_0.25	2	C08	3	8	dactinomycin	Actinomycin D	treated	dactinomycin	0.25	5	0.729885	0.81449	0.824006	0.663191	0.769022	0.33046	0.320446	0.320028	0.529529	0.285791	0.699087	0.169951	0.872618	0.207233	0.900796	3.40799	0.386342	3.32901	1.32357	1.0329	0.987715	0.174507	0.701235	0.432534	1.03343	0.207233	0.900796	0.739099	0.414042	0.321589	0.470315	0.0733231	0.577525	0.205555	0.286358	0.668891	0.144749	0.468397	0.305342
irinotecan_1.25_0.0625	1	F13	6	13	irinotecan	Irinotecan	treated	irinotecan	0.0625	1.25	0.732394	0.834452	0.849158	0.64127	1.14823	0.23226	0.0874232	1.0859	0.291978	0.161789	1.03624	0.8448	0.19253	0.650428	0.670391	2.65941	0.228503	4.21563	0.277889	4.583	0.314119	0.358466	0.745719	0.13834	2.46774	0.650428	0.670391	1.05494	0.170858	0.870988	0.44271	0.298493	0.157161	0.258431	0.117207	0.31878	0.222709	0.285705	0.0996669
DTT_1.25_0.0625	2	G16	7	16	DTT	DTT	treated	DTT	0.0625	1.25	0.733169	0.81888	0.809278	0.82586	0.201489	0.057924	0.0497295	0.351797	0.205833	0.108609	0.187303	0.327322	0.317603	0.22091	0.283172	1.91681	0.237453	1.80557	0.737019	0.544469	0.151809	0.229323	0.0923369	0.147906	0.177908	0.22091	0.283172	0.258485	0.464922	0.305216	0.217589	0.532711	0.879728	0.865982	0.172353	1.13102	0.46928	0.259169	0.592914
trichostatin-a_0.625_0.03125	1	M14	13	14	trichostatin-a	Trichostatin A (TSA)	treated	trichostatin-a	0.03125	0.625	0.736537	0.876957	0.941807	0.500529	0.642359	0.147271	0.0288214	0.322363	0.486763	0.213782	0.572347	1.31182	0.858542	0.637429	0.277941	1.68878	0.1341	2.00941	0.722705	0.785767	0.531093	0.212816	0.173289	0.201461	0.404002	0.637429	0.277941	0.748424	0.192896	0.605547	0.171366	0.422	0.217864	0.464735	0.141558	0.686726	0.199468	0.175785	0.174644
109_DMSO	NA	NA	NA	NA	DMSO	NA	control	DMSO	NULL	NULL	0.738386	0.859122	0.818777	1.0915	0.185433	0.0721095	0.04961	0.267675	0.116507	0.0739706	0.167108	0.427709	0.291636	0.442592	0.556763	2.00255	0.342278	4.26587	0.559557	1.8753	0.548046	0.619418	0.3131	0.298864	0.946879	0.442592	0.556763	0.17757	0.161957	0.325499	0.502807	0.793354	0.44958	0.901498	0.221217	1.0409	0.232232	0.317311	0.253347
deforolimus_0.15625_0.03125	2	M05	13	5	deforolimus	Ridaforolimus (Deforolimus, MK-8669)	treated	deforolimus	0.03125	0.15625	0.740148	0.730516	0.753314	0.673618	0.109949	0.104173	0.0326141	0.221196	0.0889607	0.0865733	0.0986547	0.207101	0.279323	0.143505	0.254116	1.78255	0.225805	1.41781	0.928908	1.07359	0.31769	0.14664	0.308937	0.284854	0.621114	0.143505	0.254116	0.34686	0.267975	0.339561	0.391197	0.298063	0.53666	0.429943	0.509197	1.04591	0.155032	0.18336	0.0840311
dactinomycin_2.5_0.125	2	C10	3	10	dactinomycin	Actinomycin D	treated	dactinomycin	0.125	2.5	0.740969	1.00055	0.993373	0.743483	0.329109	0.0625781	0.0689082	0.139873	0.233269	0.0817818	0.297274	0.310613	0.244663	0.166398	0.184553	2.03389	0.245161	2.25035	0.885566	0.896303	0.108761	0.383542	0.234728	0.123031	0.562341	0.166398	0.184553	0.421448	0.141206	0.358154	0.401268	0.792666	0.217216	0.86928	0.220151	0.793575	0.563489	0.211744	0.540209
113_DMSO	NA	NA	NA	NA	DMSO	NA	control	DMSO	NULL	NULL	0.743527	0.800866	0.715262	0.918367	0.211929	0.125651	0.101522	0.161378	0.093748	0.206614	0.195582	0.25523	0.219937	0.213185	0.489539	2.39707	0.178399	2.1388	0.828579	0.275805	0.206655	0.749485	0.232603	0.286137	0.120851	0.213185	0.489539	0.122178	0.161408	0.258095	0.60557	1.04957	0.446893	0.889013	0.253929	0.758674	0.438706	0.497607	0.966601
floxuridine_1.25_0.0625	1	C02	3	2	floxuridine	Floxuridine	treated	floxuridine	0.0625	1.25	0.743579	0.96868	0.97856	1.33545	0.79246	0.150381	0.0949076	0.361664	0.938481	0.524939	0.735898	0.67994	0.448246	0.494135	0.20905	0.503693	0.113477	0.459964	0.339281	0.397816	0.305039	0.25626	0.316326	0.394291	0.352763	0.494135	0.20905	1.02451	0.15866	0.921795	0.560929	0.580496	0.215485	0.60639	0.269776	0.944224	0.766925	0.363386	0.704014
monensin_0.3125_0.015625	2	C05	3	5	monensin	Monensin	treated	monensin	0.015625	0.3125	0.745895	0.964874	0.931517	0.691345	1.10517	0.155404	0.0755174	0.910391	0.136217	0.145548	0.988654	1.29307	0.132069	1.0702	0.293331	2.06986	0.167206	2.36198	0.833362	0.920339	0.532283	0.447703	0.260404	0.312982	0.365759	1.0702	0.293331	1.2991	0.475459	1.24125	0.500539	0.34323	0.45852	0.206922	0.180379	0.479662	0.287918	0.524758	0.195627
111_DMSO	NA	NA	NA	NA	DMSO	NA	control	DMSO	NULL	NULL	0.745993	0.891775	0.947608	0.619048	0.318547	0.0515718	0.0647825	0.0910807	0.0950764	0.17514	0.284884	0.336928	0.519601	0.429026	0.673976	1.74766	0.179026	1.31882	0.108083	0.332493	0.396842	0.740262	0.249692	0.194993	0.33584	0.429026	0.673976	0.145351	0.237396	0.331221	0.186849	0.845481	0.0853678	0.873774	0.294283	1.49095	0.207121	0.180328	0.941435
bleomycin_0.3125_0.015625	1	B10	2	10	bleomycin	Bleomycin	treated	bleomycin	0.015625	0.3125	0.746065	0.816555	0.844564	1.35661	0.502759	0.244816	0.165561	0.0890959	0.141344	0.171764	0.460008	0.739809	0.776214	0.69912	1.00115	1.39964	0.206802	0.944746	0.352662	0.110054	0.6759	1.05708	0.378666	0.427056	0.22409	0.69912	1.00115	0.724682	0.590539	0.773615	0.84388	0.689767	0.505098	0.52934	0.329051	1.14825	0.530404	0.878006	0.399964
9-aminoacridine_2.5_0.125	2	D05	4	5	9-aminoacridine	Aminacrine	treated	9-aminoacridine	0.125	2.5	0.751232	0.902854	0.826215	0.346194	0.41434	0.219567	0.0417226	0.223731	0.220646	0.122351	0.373371	0.228211	0.693229	0.495822	0.126352	2.29092	0.262485	2.79961	0.984981	1.03769	0.277077	0.190664	0.0909415	0.23211	0.239489	0.495822	0.126352	0.349518	0.0565111	0.522297	0.344551	0.283009	0.381061	0.367558	0.346989	0.860199	0.870858	0.284714	0.639541
emetine_20_1	2	D09	4	9	emetine	Emetine	treated	emetine	1	20	0.752874	0.992316	0.899116	1.07508	0.182552	0.381344	0.309357	0.0842398	0.291887	0.214077	0.177719	0.217762	0.327577	0.31508	0.412187	1.81349	0.179952	2.29121	1.06277	0.420863	0.352301	0.298582	0.192998	0.472435	0.220749	0.31508	0.412187	0.221083	0.541123	0.12275	0.708599	1.06231	0.216374	1.03564	0.218708	1.53598	0.75951	0.353101	0.507902
doxorubicin_2.5_0.5	1	L22	12	22	doxorubicin	Doxorubicin	treated	doxorubicin	0.5	2.5	0.753935	0.746458	0.807044	1.10053	0.241203	0.292116	0.236757	0.120501	0.367019	0.214419	0.241921	0.966513	1.28194	0.54572	0.970823	2.07166	0.19289	2.57361	1.07714	0.448907	0.382423	1.08952	0.213194	0.296032	0.294496	0.54572	0.970823	0.254199	0.740448	0.301517	0.400004	0.698357	0.90195	1.03407	0.479932	0.715824	0.255248	0.50473	0.396366
sirolimus_20_1	1	L13	12	13	sirolimus	Rapamycin	treated	sirolimus	1	20	0.755178	0.672632	0.745023	0.372487	0.884132	2.36559	0.208617	1.06625	0.619146	0.224064	0.992155	0.983381	0.646464	0.7205	0.56117	1.35577	0.253312	0.928061	0.560467	0.574457	0.629243	0.569073	0.53774	0.419214	1.09639	0.7205	0.56117	0.610391	0.503444	0.856427	0.509379	0.241513	0.680159	0.468031	0.0568769	0.574697	0.491404	0.476078	0.32011
1_DMSO	NA	NA	NA	NA	DMSO	NA	control	DMSO	NULL	NULL	0.76087	0.818182	0.792271	0.772861	0.374902	0.120515	0.0387437	0.229356	0.319618	0.270459	0.33441	0.409606	0.491235	0.600946	0.699154	0.315786	0.109641	1.25823	0.340373	0.196554	0.657788	0.579507	0.308264	0.410428	0.29467	0.600946	0.699154	0.506385	0.523024	0.397961	0.340252	0.368435	0.399741	0.330698	0.402101	1.07446	0.315923	0.585193	0.237105
DTT_2.5_0.125	2	G15	7	15	DTT	DTT	treated	DTT	0.125	2.5	0.765189	0.798573	0.763623	0.911366	0.112738	0.216317	0.109323	0.201822	0.125643	0.0847851	0.0996028	0.117041	0.444794	0.16907	0.25811	1.41531	0.154084	1.15404	0.712688	0.453955	0.287723	0.230922	0.163252	0.105778	0.214452	0.16907	0.25811	0.208512	0.298919	0.382156	0.153983	0.203424	0.677126	0.384991	0.339712	0.898794	0.461261	0.183061	0.444152
sirolimus_10_0.5	1	L14	12	14	sirolimus	Rapamycin	treated	sirolimus	0.5	10	0.765949	0.674124	0.710567	0.450794	0.872992	2.02389	0.210528	1.08239	0.76838	0.206012	0.9889	0.654764	0.420362	0.571187	0.236749	2.06573	0.241452	2.10539	0.720408	1.09369	0.51002	0.525394	0.551342	0.465985	1.28355	0.571187	0.236749	0.575073	0.357367	0.80674	0.494206	0.222066	0.413388	0.342009	0.0613476	0.471009	0.498945	0.398008	0.388973
MG-101_1.25_0.0625	1	H11	8	11	MG-101	MG-101	treated	MG-101	0.0625	1.25	0.772577	0.973154	1.08499	0.697354	0.313633	0.0551573	0.098886	0.182491	0.116964	0.101809	0.27687	0.877019	0.666632	0.586147	0.956851	2.03163	0.261075	1.60842	1.01907	0.222868	0.687094	0.861965	0.163809	0.310634	0.179723	0.586147	0.956851	0.620512	0.557844	0.717649	0.758044	0.89737	0.672801	0.628107	0.416787	0.324449	0.362661	0.830461	0.0586202
215_DMSO	NA	NA	NA	NA	DMSO	NA	control	DMSO	NULL	NULL	0.775033	0.839827	0.935205	1.17846	0.143695	0.108731	0.116233	0.35283	0.239941	0.169665	0.132552	0.328006	0.156351	0.21686	0.355767	1.47682	0.263847	1.2413	0.664395	0.944672	0.200272	0.343673	0.119008	0.224012	0.180846	0.21686	0.355767	0.264196	0.213124	0.315058	0.262434	0.801049	0.404322	0.92053	0.476931	0.707188	0.223844	0.210288	0.56582
fluvastatin_2.5_0.125	2	B15	2	15	fluvastatin	Fluvastatin	treated	fluvastatin	0.125	2.5	0.776683	0.84742	0.930781	0.930136	0.387774	0.226151	0.160356	0.104828	0.603793	0.292832	0.3568	0.284249	0.438713	0.334603	0.262037	1.91278	0.208306	2.09552	0.959916	0.502835	0.299883	0.42965	0.0338669	0.167514	0.192686	0.334603	0.262037	0.371409	0.677395	0.446934	0.66211	0.744443	0.265271	0.693025	0.327534	1.43229	1.51004	0.649587	1.31866
selinexor_10_0.5	2	J06	10	6	selinexor	Selinexor (KPT-330)	treated	selinexor	0.5	10	0.778736	0.809001	0.834315	0.597497	0.207119	0.437551	0.293556	0.237859	0.101085	0.132189	0.196938	0.537903	1.22436	0.405663	0.962917	0.832412	0.154287	0.644706	0.577889	0.442238	0.144654	0.695505	0.241108	0.212593	0.331073	0.405663	0.962917	0.0578348	0.481616	0.0912857	0.473555	0.320195	0.885907	0.5898	0.452538	1.25867	0.239689	0.566765	0.185677
tetrandrine_10_0.5	2	I02	9	2	tetrandrine	Tetrandrine	treated	tetrandrine	0.5	10	0.780788	0.777717	0.796024	0.826903	0.678642	0.27218	0.276486	0.46512	0.222318	0.200172	0.604154	0.346965	0.247728	0.32177	0.224698	0.145024	0.147571	0.147517	0.626717	0.910399	0.35379	0.293837	0.466018	0.168025	0.84079	0.32177	0.224698	0.612924	0.430397	0.725575	0.141055	0.204773	0.0849918	0.188957	0.297016	0.60931	0.0935773	0.0588028	0.103465
sirtinol_0.625_0.03125	2	F14	6	14	sirtinol	Sirtinol	treated	sirtinol	0.03125	0.625	0.78243	0.839188	0.842415	0.506778	0.33067	0.488395	0.0566396	0.361992	0.0571708	0.0930113	0.31204	0.229587	0.387391	0.508752	0.369619	2.85396	0.312499	3.00457	1.32612	0.858709	0.493995	0.636332	0.354473	0.51894	0.831776	0.508752	0.369619	0.148653	0.295246	0.38194	0.310725	0.244223	0.440789	0.313878	0.104766	0.323783	0.418462	0.360564	0.216756
methotrexate_0.078125_0.015625	2	M15	13	15	methotrexate	Methotrexate	treated	methotrexate	0.015625	0.078125	0.78243	0.855104	0.921944	0.76121	0.105499	0.777731	0.615769	0.294676	0.317546	0.122664	0.101224	0.73212	1.00301	0.607794	0.79823	0.632371	0.357467	1.15779	0.482701	1.54329	0.450254	0.611348	0.094686	0.211983	0.458988	0.607794	0.79823	0.257627	1.43634	0.37328	0.802034	0.16757	1.67515	0.501034	0.174348	0.899606	0.172384	1.26841	0.2674
chlortetracycline_20_1	1	E13	5	13	chlortetracycline	Chlortetracycline	treated	chlortetracycline	1	20	0.782519	0.92692	0.897397	0.485714	0.201847	0.0694296	0.0271442	0.129202	0.22037	0.139147	0.1899	0.148251	0.17174	0.207528	0.400556	1.41206	0.213756	1.97382	0.412923	0.927107	0.14992	0.290802	0.220305	0.169528	0.275358	0.207528	0.400556	0.107563	0.23091	0.126109	0.293661	0.169963	0.748904	0.359387	0.279073	0.621868	0.356545	0.357997	0.295891
108_DMSO	NA	NA	NA	NA	DMSO	NA	control	DMSO	NULL	NULL	0.784841	0.817552	0.958515	1.0719	0.054945	0.121471	0.0725776	0.142817	0.164513	0.0749601	0.0530028	0.678128	0.859564	0.820421	1.05574	1.7203	0.252021	3.73451	0.796323	1.19662	0.408781	0.792436	0.0739377	0.127188	0.106686	0.820421	1.05574	0.0483317	0.460849	0.141295	0.182744	0.762734	0.613769	0.987434	0.19612	1.03864	0.35188	0.23379	0.122223
DTT_0.625_0.03125	2	G17	7	17	DTT	DTT	treated	DTT	0.03125	0.625	0.784893	0.832053	0.811487	0.714286	0.290117	0.195103	0.0850788	0.250718	0.0516888	0.0413568	0.266019	0.323288	0.279591	0.259502	0.343067	1.15727	0.17142	0.880023	0.686882	0.824509	0.241018	0.262704	0.252287	0.178124	0.481311	0.259502	0.343067	0.250128	0.253915	0.295285	0.333218	0.0777544	0.83672	0.263521	0.603847	1.17454	0.332406	0.467671	0.442578
58_DMSO	NA	NA	NA	NA	DMSO	NA	control	DMSO	NULL	NULL	0.790954	0.625866	0.796943	1.12745	0.116743	0.0989641	0.0830794	0.243269	0.482833	0.239555	0.103142	1.68387	1.43698	2.02928	2.21828	5.37252	0.627738	10.8817	1.09473	9.47817	1.11492	2.18428	0.785921	0.574284	4.7081	2.02928	2.21828	0.47016	1.1477	0.476863	0.748076	0.0957349	1.31972	0.458169	0.24914	0.909908	0.446698	0.963581	0.368227
nocodazole_2.5_0.125	1	D13	4	13	nocodazole	Nocodazole	treated	nocodazole	0.125	2.5	0.791632	0.929157	0.999234	0.627513	0.378568	0.20873	0.0309789	0.427774	0.280616	0.107883	0.340053	0.582808	0.672094	0.619027	0.760848	1.01904	0.231823	2.45205	0.163213	2.27582	0.36739	0.522195	0.337501	0.105038	1.54828	0.619027	0.760848	0.241222	0.429904	0.273969	0.348838	0.0993531	0.56143	0.126412	0.31947	0.306643	0.304545	0.39398	0.221288
anisomycin_0.3125_0.015625	2	L11	12	11	anisomycin	Anisomycin	treated	anisomycin	0.015625	0.3125	0.793924	0.832053	0.840206	0.677789	0.277808	0.135699	0.081698	0.312391	0.0845663	0.0443936	0.253398	0.439868	0.177923	0.514628	0.215177	2.35768	0.23901	2.56908	0.918697	1.01296	0.123365	0.413573	0.131387	0.175013	0.477101	0.514628	0.215177	0.202533	0.0817187	0.43806	0.206873	0.392838	0.425675	0.514449	0.221609	0.716474	0.32875	0.0840073	0.275938
bleomycin_20_1	1	B03	2	3	bleomycin	Bleomycin	treated	bleomycin	1	20	0.794118	0.764355	0.887443	1.34392	0.327056	0.1801	0.107106	0.170315	0.165837	0.103755	0.299426	0.325609	0.351409	0.392741	0.634654	1.60829	0.220112	1.19156	0.253414	0.372947	0.443298	0.45949	0.254021	0.275876	0.178161	0.392741	0.634654	0.439091	0.43512	0.297458	0.375662	0.522229	0.341584	0.433427	0.282562	0.89245	0.308173	0.488316	0.302713
irinotecan_0.625_0.03125	1	F14	6	14	irinotecan	Irinotecan	treated	irinotecan	0.03125	0.625	0.794946	0.978374	0.998469	0.660317	0.690602	0.258744	0.0957903	0.850614	0.480802	0.176741	0.623724	0.510579	0.315634	0.338311	0.764187	1.3561	0.212121	2.57924	0.284548	2.09792	0.264479	0.562316	0.332301	0.139769	1.26384	0.338311	0.764187	0.562722	0.308826	0.449874	0.450191	0.134271	0.214164	0.172782	0.109983	0.265775	0.1348	0.272846	0.124886
277_DMSO	NA	NA	NA	NA	DMSO	NA	control	DMSO	NULL	NULL	0.795824	0.840278	0.82069	0.952055	0.401448	0.147465	0.0516238	0.164353	0.604601	0.141027	0.372683	0.444747	0.381295	0.268039	0.255433	3.20156	0.185288	2.99576	0.47122	1.68846	0.232533	0.54598	0.408404	0.252632	0.536338	0.268039	0.255433	0.452716	0.356594	0.258492	0.502956	0.591273	0.223856	0.682558	0.374703	1.56023	1.7099	0.405847	1.5319
35_DMSO	NA	NA	NA	NA	DMSO	NA	control	DMSO	NULL	NULL	0.797954	0.909091	0.968599	1.0472	0.143665	0.160003	0.161108	0.150863	0.646111	0.443294	0.138362	0.32812	0.593566	0.216335	0.167504	1.46031	0.154037	0.946711	0.979528	0.36378	0.218379	0.552633	0.156638	0.240229	0.16703	0.216335	0.167504	0.0608939	0.447342	0.194509	0.335421	0.63448	0.398781	0.757618	0.406842	0.502543	0.246245	0.147085	0.281093
antimycin-a_0.625_0.0625	2	H02	8	2	antimycin-a	Antimycin A	treated	antimycin-a	0.0625	0.625	0.799261	0.959385	0.943299	0.858186	0.273664	0.256648	0.181514	0.239464	0.0925741	0.0443514	0.25409	0.117901	0.389077	0.197152	0.110498	1.99294	0.086781	2.21016	0.95097	0.543707	0.165904	0.123045	0.188274	0.175418	0.284034	0.197152	0.110498	0.202888	0.207939	0.0894583	0.335635	0.31116	0.785836	0.170995	0.7909	1.10997	0.492004	0.424238	0.483399
bleomycin_1.25_0.0625	1	B07	2	7	bleomycin	Bleomycin	treated	bleomycin	0.0625	1.25	0.799917	0.978374	0.93415	1.30899	0.560309	0.248585	0.134393	0.107121	0.214231	0.166111	0.519997	0.66418	0.685195	0.436976	0.755958	2.38264	0.267953	2.11764	0.51321	0.749378	0.590669	0.601715	0.485771	0.424766	0.40984	0.436976	0.755958	0.62308	0.494121	0.626944	0.606878	0.343715	0.414446	0.253539	0.496721	0.975176	0.366455	0.590505	0.35308
sirolimus_0.625_0.03125	1	L19	12	19	sirolimus	Rapamycin	treated	sirolimus	0.03125	0.625	0.800331	0.856078	0.947167	0.644444	0.759933	0.149077	0.0775154	0.694918	0.127136	0.0793769	0.704278	0.710976	0.222284	0.639436	0.270757	1.2186	0.093401	1.31607	0.762826	0.100247	0.299054	0.153202	0.194424	0.201215	0.262987	0.639436	0.270757	0.872065	0.185958	0.833314	0.131997	0.562429	0.146994	0.509543	0.152805	0.535314	0.279951	0.100383	0.225214
alvocidib_0.3125_0.015625	1	B18	2	18	alvocidib	Flavopiridol	treated	alvocidib	0.015625	0.3125	0.80406	0.850112	0.863706	1.61164	0.575933	0.304579	0.215607	0.113243	0.187718	0.1647	0.527733	0.338594	0.183296	0.225546	0.134416	3.80878	0.252268	4.12888	0.987216	1.84641	0.388037	0.19763	0.529825	0.209031	0.880988	0.225546	0.134416	0.616859	0.306408	0.3409	0.210664	0.143582	0.212626	0.0889463	0.577776	0.895728	0.492244	0.183132	0.299516
floxuridine_0.3125_0.015625	1	C05	3	5	floxuridine	Floxuridine	treated	floxuridine	0.015625	0.3125	0.805717	1.12975	1.06049	1.52381	0.854945	0.247445	0.0976428	0.324751	0.989356	0.56162	0.791928	0.525665	0.497993	0.334345	0.43734	0.183445	0.121144	0.317389	0.114768	0.109237	0.26921	0.253775	0.302828	0.290093	0.355597	0.334345	0.43734	0.962573	0.163983	0.780604	0.417739	0.112943	0.10923	0.11447	0.495311	0.438374	0.280611	0.308532	0.210093
dactinomycin_1.25_0.0625	2	C11	3	11	dactinomycin	Actinomycin D	treated	dactinomycin	0.0625	1.25	0.80665	1.02854	1.00368	1.00521	0.275973	0.142449	0.133002	0.132489	0.198104	0.0866465	0.254517	0.516063	0.116426	0.345702	0.231327	0.948989	0.125315	1.13004	0.640628	0.196863	0.212011	0.305535	0.152329	0.104747	0.208728	0.345702	0.231327	0.266937	0.11088	0.243332	0.20169	0.174695	0.280398	0.226271	0.146904	0.467786	0.209912	0.0886099	0.273057
dynasore_10_0.5	1	J06	10	6	dynasore	Dynasore	treated	dynasore	0.5	10	0.806959	0.96346	0.966309	0.497354	0.42675	0.397227	0.239528	0.246481	0.0581015	0.0542293	0.397899	0.599896	0.250168	0.406586	0.147577	0.383276	0.126252	0.406822	0.24141	0.461341	0.259161	0.145533	0.102921	0.165695	0.0919295	0.406586	0.147577	0.442012	0.201358	0.408071	0.160804	0.243437	0.103205	0.238389	0.280785	0.651221	0.283241	0.089171	0.198949
278_DMSO	NA	NA	NA	NA	DMSO	NA	control	DMSO	NULL	NULL	0.807425	0.953704	0.873563	0.958904	0.276041	0.0747756	0.0461145	0.15981	0.537712	0.27575	0.257894	0.337631	0.634892	0.271044	0.251748	1.30359	0.112667	1.16163	0.174378	0.636906	0.319586	0.17134	0.110293	0.0979923	0.163874	0.271044	0.251748	0.466305	0.32937	0.239903	0.229449	1.03683	0.123632	1.11175	0.224204	1.52349	1.88093	0.435079	1.66823
2_DMSO	NA	NA	NA	NA	DMSO	NA	control	DMSO	NULL	NULL	0.808184	0.72949	0.743961	1.0295	0.381526	0.138917	0.0642063	0.21185	0.160044	0.149743	0.356858	0.23808	0.289155	0.411139	0.498659	0.915586	0.0788521	0.199313	0.49008	0.207873	0.478605	0.457998	0.34196	0.343107	0.450036	0.411139	0.498659	0.685385	0.432262	0.340558	0.260358	0.475306	0.254105	0.460474	0.472807	1.19109	0.234776	0.663559	0.177571
110_DMSO	NA	NA	NA	NA	DMSO	NA	control	DMSO	NULL	NULL	0.812958	0.972286	0.90393	0.80719	0.0994233	0.0730664	0.0347168	0.123344	0.103792	0.0439074	0.0914877	0.40872	0.287261	0.405366	0.468547	1.72071	0.145899	3.31948	0.956028	0.624474	0.262844	0.440234	0.135472	0.224417	0.09853	0.405366	0.468547	0.0495761	0.0651946	0.188957	0.569324	0.975725	0.361225	1.14229	0.234226	1.1598	0.250862	0.298579	0.238553
114_DMSO	NA	NA	NA	NA	DMSO	NA	control	DMSO	NULL	NULL	0.81381	1.02814	1.0205	0.945578	0.307926	0.11663	0.155242	0.146413	0.0629726	0.160823	0.284624	0.16009	0.216695	0.301756	0.392436	2.14708	0.120161	2.02208	0.303789	0.801685	0.360267	0.349941	0.203154	0.132999	0.125571	0.301756	0.392436	0.0953034	0.194699	0.280491	0.331262	0.356387	0.348631	0.304763	0.292011	0.843788	0.469371	0.301777	0.642221
bendamustine_0.625_0.03125	1	N17	14	17	bendamustine	Bendamustine	treated	bendamustine	0.03125	0.625	0.814416	0.908277	1.02833	0.439153	0.118244	0.103425	0.0984702	0.141037	0.105056	0.0987791	0.119092	0.10972	0.217752	0.617318	0.287144	0.523284	0.125264	0.642323	0.429985	0.228102	0.0647813	0.100722	0.0398616	0.0791652	0.174726	0.617318	0.287144	0.140493	0.20868	0.552257	0.155436	0.322985	0.235429	0.395041	0.0855651	0.507029	0.352617	0.142365	0.0746902
floxuridine_0.625_0.03125	1	C04	3	4	floxuridine	Floxuridine	treated	floxuridine	0.03125	0.625	0.815244	1.03729	1.00383	1.53757	0.836514	0.173305	0.0801621	0.328874	0.966979	0.554297	0.771811	0.884026	0.153307	0.687241	0.241027	0.656628	0.128904	0.611583	0.300766	0.265703	0.364025	0.282961	0.278974	0.309254	0.294978	0.687241	0.241027	1.03416	0.23736	0.906894	0.559255	0.121041	0.171415	0.0878406	0.353009	0.40689	0.432186	0.366259	0.336728
171_DMSO	NA	NA	NA	NA	DMSO	NA	control	DMSO	NULL	NULL	0.815345	0.961039	0.939525	0.996923	0.201655	0.0878165	0.0455847	0.156275	0.160665	0.0503219	0.172922	0.271383	0.161679	0.304764	0.115389	0.547994	0.267234	0.766316	0.48044	0.702085	0.329166	0.147093	0.197382	0.270411	0.335119	0.304764	0.115389	0.148581	0.231958	0.226117	0.193112	0.0861606	0.232029	0.0914796	0.252168	0.340426	0.091769	0.128333	0.207861
bleomycin_10_0.5	1	B04	2	4	bleomycin	Bleomycin	treated	bleomycin	0.5	10	0.817316	0.936614	0.908882	1.25185	0.41744	0.20498	0.115961	0.0890879	0.0570256	0.148949	0.386624	0.568565	0.761767	0.6162	0.969324	1.10216	0.199038	0.618414	0.308761	0.147143	0.514326	0.964474	0.285895	0.307445	0.192027	0.6162	0.969324	0.55593	0.656006	0.451562	0.56794	0.50065	0.544944	0.361779	0.282304	0.675083	0.339179	0.679297	0.271636
lomustine_10_0.5	2	B04	2	4	lomustine	Lomustine	treated	lomustine	0.5	10	0.817734	0.800768	0.85567	1.12096	0.32303	0.406634	0.348345	0.116046	0.349772	0.120567	0.302603	0.326762	0.416185	0.467677	0.505607	0.219035	0.231257	0.335048	0.838851	1.37846	0.614396	0.365917	0.600028	0.447914	0.666195	0.467677	0.505607	0.338298	0.790009	0.429542	0.717481	0.992603	0.519805	0.831181	0.252548	1.74469	1.42313	0.691599	1.28594
lomustine_0.625_0.03125	2	B09	2	9	lomustine	Lomustine	treated	lomustine	0.03125	0.625	0.818966	1.03348	0.972018	1.08029	0.537664	0.257367	0.232176	0.0964626	0.607711	0.247664	0.487726	0.376286	0.430711	0.556889	0.540234	0.903385	0.183148	1.34317	0.761017	0.20515	0.550993	0.438003	0.337904	0.271366	0.328548	0.556889	0.540234	0.338393	0.781927	0.475142	0.507655	0.330492	0.358106	0.250182	0.459295	1.09011	1.10572	0.541977	1.02398
105_DMSO	NA	NA	NA	NA	DMSO	NA	control	DMSO	NULL	NULL	0.819071	0.849885	0.938865	1.26797	0.0662871	0.159073	0.0529137	0.342669	0.48856	0.264111	0.0593345	0.192392	0.256406	0.559289	0.25752	0.605284	0.143592	2.02299	0.284613	0.448207	0.215608	0.294261	0.17832	0.146204	0.326147	0.559289	0.25752	0.0848272	0.188898	0.201878	0.425325	0.687411	0.152162	0.729459	0.287244	0.517454	0.231272	0.233847	0.236885
desipramine_0.3125_0.015625	2	E12	5	12	desipramine	Desipramine	treated	desipramine	0.015625	0.3125	0.82225	0.987925	0.972018	0.620438	0.569722	0.224487	0.117153	0.316253	0.396117	0.177104	0.514841	0.399677	0.322787	0.374884	0.0765109	1.2339	0.171705	1.38803	0.674508	0.378247	0.174008	0.166422	0.161376	0.223841	0.192996	0.374884	0.0765109	0.659584	0.0961695	0.679653	0.324202	0.276452	0.238495	0.200004	0.179163	0.145026	0.309978	0.309504	0.113177
37_DMSO	NA	NA	NA	NA	DMSO	NA	control	DMSO	NULL	NULL	0.822251	1.01552	1.08937	0.882006	0.214448	0.135261	0.073068	0.17643	0.411719	0.150648	0.206019	0.405941	0.41633	0.426558	0.217433	1.31096	0.201885	1.01798	1.00875	0.42204	0.141716	0.288175	0.102678	0.192999	0.128368	0.426558	0.217433	0.189999	0.733208	0.246434	0.237204	0.250806	0.771441	0.477912	0.112629	0.655501	0.303736	0.514011	0.291819
fluvastatin_5_0.25	2	B13	2	13	fluvastatin	Fluvastatin	treated	fluvastatin	0.25	5	0.825534	0.818332	0.899116	0.815433	0.284273	0.195458	0.173669	0.143588	0.536093	0.268899	0.264475	0.226088	0.217045	0.296065	0.209678	2.33947	0.277364	2.49279	1.05866	0.689739	0.284023	0.506917	0.0456538	0.184695	0.287435	0.296065	0.209678	0.246554	0.576375	0.319432	0.607306	0.415489	0.382013	0.335578	0.211426	0.703687	1.05505	0.659299	0.942887
golgicide-A_10_0.5	1	G21	7	21	golgicide-A	Golgicide A	treated	golgicide-A	0.5	10	0.825601	1.05071	1.04977	0.916402	0.159989	0.297704	0.307081	0.288923	0.0261544	0.0213234	0.135993	0.38201	0.298607	0.541715	0.342435	0.49683	0.094939	0.735356	0.137258	0.324448	0.277684	0.377465	0.0565548	0.0784976	0.0863293	0.541715	0.342435	0.0602545	0.0680819	0.433387	0.402633	0.41676	0.331644	0.514449	0.310748	0.977136	0.424825	0.129574	0.240215
222_DMSO	NA	NA	NA	NA	DMSO	NA	control	DMSO	NULL	NULL	0.827586	0.976087	0.818381	0.971014	0.587303	0.225602	0.129255	0.0887067	0.652358	0.187084	0.523396	0.341507	0.304273	0.537186	0.204255	3.47973	0.512043	3.1973	1.44319	0.541128	0.614233	0.51358	0.404898	0.158842	0.720401	0.537186	0.204255	0.175284	0.841356	0.546935	1.22334	0.153254	0.605312	0.175576	0.59306	0.655011	1.30204	0.903281	0.861989
daunorubicin_0.625_0.125	1	E08	5	8	daunorubicin	Daunorubicin HCl	treated	daunorubicin	0.125	0.625	0.829329	0.944817	0.911945	0.605291	0.706638	0.237256	0.119335	0.343512	0.43699	0.296233	0.63169	0.655592	0.224686	0.379791	0.163247	0.591515	0.0924293	0.493692	0.464512	0.368191	0.211734	0.228168	0.18679	0.24409	0.265947	0.379791	0.163247	0.978171	0.210066	0.802453	0.332947	0.0553727	0.171409	0.0657432	0.270237	0.253033	0.229874	0.268522	0.05704
172_DMSO	NA	NA	NA	NA	DMSO	NA	control	DMSO	NULL	NULL	0.83225	1.08658	0.982721	0.756923	0.161459	0.243424	0.131556	0.162022	0.177829	0.177305	0.156397	0.212536	0.393521	0.248712	0.21356	0.789118	0.223954	1.13567	0.40335	0.560656	0.277288	0.286614	0.136649	0.241743	0.149147	0.248712	0.21356	0.223022	0.314391	0.233676	0.479187	0.464449	0.209265	0.468004	0.484788	0.262982	0.18646	0.465435	0.204743
330_DMSO	NA	NA	NA	NA	DMSO	NA	control	DMSO	NULL	NULL	0.832947	0.902778	0.914943	1.04452	0.0646326	0.0747643	0.0302835	0.104184	0.0299711	0.0442785	0.0601073	0.280445	0.953674	0.255922	0.967613	2.2572	0.177146	2.53539	0.320005	1.25251	0.592407	0.499036	0.108159	0.306575	0.273278	0.255922	0.967613	0.109336	0.223983	0.856918	3.59691	0.741083	0.186796	0.926566	0.346779	0.802187	1.07533	0.317735	1.06408
doxorubicin_0.625_0.125	1	M02	13	2	doxorubicin	Doxorubicin	treated	doxorubicin	0.125	0.625	0.835543	1.03803	1.23047	0.899471	0.199267	0.12735	0.099831	0.124054	0.219609	0.126829	0.178868	0.509393	0.40264	0.700351	1.0132	1.27621	0.278218	2.20233	0.353781	1.15651	0.269861	1.05774	0.104935	0.166854	0.314599	0.700351	1.0132	0.181964	0.468974	0.401253	0.970619	0.368198	1.01752	0.147405	0.555371	0.36754	0.811893	0.956962	0.570379
amsacrine_0.625_0.03125	2	C20	3	20	amsacrine	Amsacrine	treated	amsacrine	0.03125	0.625	0.837849	0.969813	0.857879	0.639208	0.161199	0.136028	0.0847182	0.312288	0.192949	0.057961	0.146293	0.415137	0.0764485	0.250274	0.312322	1.09119	0.0797081	1.45592	0.370546	0.471771	0.35181	0.523824	0.171441	0.320275	0.184882	0.250274	0.312322	0.116443	0.252961	0.0843881	0.19182	0.0571965	0.438843	0.0934731	0.177816	0.347793	0.125033	0.254381	0.228547
112_DMSO	NA	NA	NA	NA	DMSO	NA	control	DMSO	NULL	NULL	0.838471	1.00866	0.792711	1.05442	0.493731	0.221962	0.115092	0.248361	0.190497	0.31598	0.451001	0.2489	0.425371	0.340651	0.307949	2.99181	0.150329	2.87134	0.256132	2.04402	0.474793	0.372147	0.428783	0.201629	0.936783	0.340651	0.307949	0.168876	0.273397	0.292204	0.194992	0.086042	0.46648	0.15429	0.680628	0.845051	0.379384	0.194717	0.612566
218_DMSO	NA	NA	NA	NA	DMSO	NA	control	DMSO	NULL	NULL	0.838752	0.677489	0.764579	0.969231	0.21296	0.0786933	0.0978026	0.822738	1.00351	0.478177	0.202999	0.415156	0.427457	0.749547	1.76219	1.09315	0.41699	0.914346	0.454156	1.08945	0.596783	1.55981	0.274062	0.380149	0.322879	0.749547	1.76219	0.159658	0.598163	1.01314	3.15414	0.576178	0.460945	0.688009	0.412845	0.4072	1.18325	2.90373	0.497948
doxorubicin_1.25_0.25	1	L23	12	23	doxorubicin	Doxorubicin	treated	doxorubicin	0.25	1.25	0.839685	0.915735	0.924962	0.860317	0.0558499	0.173234	0.167654	0.207073	0.201774	0.120873	0.0514464	0.885572	1.20053	0.472203	1.16901	2.18474	0.243522	3.01957	0.921474	0.864611	0.392025	0.901515	0.158509	0.243295	0.161131	0.472203	1.16901	0.269731	0.821065	0.37163	0.915372	0.0920368	1.1175	0.229221	0.248059	0.62333	0.258158	0.979042	0.205335
320_DMSO	NA	NA	NA	NA	DMSO	NA	control	DMSO	NULL	NULL	0.839907	1.06713	1.04138	0.982877	0.0662762	0.125966	0.0628705	0.0938682	0.071116	0.0257272	0.0563661	0.252733	0.494009	0.29581	0.298454	2.18653	0.193514	2.36666	0.234804	1.2993	0.315019	0.368392	0.117626	0.14155	0.280576	0.29581	0.298454	0.0863766	0.26709	0.267599	0.944494	0.317088	0.275999	0.41777	0.185655	0.485943	0.344086	0.230173	0.350972
167_DMSO	NA	NA	NA	NA	DMSO	NA	control	DMSO	NULL	NULL	0.842653	1.00866	0.920086	0.892308	0.593201	0.159672	0.0830828	0.121791	0.676963	0.25553	0.525092	0.288109	0.295749	0.540121	0.237527	1.42934	0.163471	0.974343	0.703124	1.66668	0.640129	0.360177	0.458174	0.24222	0.66548	0.540121	0.237527	0.235198	0.756199	0.51098	0.402489	0.35019	0.405511	0.218519	0.454573	1.02701	0.47849	0.340265	0.64963
fluvastatin_0.625_0.03125	2	B17	2	17	fluvastatin	Fluvastatin	treated	fluvastatin	0.03125	0.625	0.847701	0.958288	0.938881	0.839416	0.435165	0.283844	0.219558	0.095504	0.437089	0.15087	0.40218	0.16774	0.24357	0.256984	0.160141	1.33838	0.091598	1.48706	0.857683	0.270741	0.284062	0.316322	0.194367	0.247642	0.161688	0.256984	0.160141	0.283704	0.75911	0.351537	0.449606	0.194014	0.445694	0.0984012	0.466192	0.801675	0.972256	0.47235	0.902499
bleomycin_0.625_0.03125	1	B09	2	9	bleomycin	Bleomycin	treated	bleomycin	0.03125	0.625	0.848799	0.902312	0.892802	1.16085	0.53641	0.236878	0.155803	0.0929355	0.321091	0.247135	0.49645	0.914958	1.1802	0.906011	1.08389	1.36846	0.230941	1.07641	0.238222	0.223674	0.680137	0.994239	0.380158	0.397414	0.295911	0.906011	1.08389	0.725469	0.846912	0.669814	0.687802	0.239472	0.61993	0.0963857	0.5166	0.742105	0.483146	0.746728	0.357411
216_DMSO	NA	NA	NA	NA	DMSO	NA	control	DMSO	NULL	NULL	0.849155	0.984848	0.978402	0.996923	0.0666392	0.257567	0.100189	0.270808	0.262733	0.18562	0.0598954	0.152744	0.15778	0.205729	0.133403	1.80842	0.21392	1.13392	0.791957	0.897874	0.282972	0.134248	0.114013	0.202242	0.162754	0.205729	0.133403	0.251036	0.252759	0.403102	0.327646	0.852516	0.0947477	0.803351	0.817595	0.31719	0.219665	0.293731	0.475545
mepacrine_10_0.5	1	E22	5	22	mepacrine	Quinacrine	treated	mepacrine	0.5	10	0.850456	0.943326	1.04518	0.733333	0.139245	0.136942	0.0299648	0.101746	0.252534	0.185314	0.129033	0.184162	0.462629	0.242428	0.356703	2.11889	0.3942	1.94139	0.95729	0.856709	0.6553	0.233957	0.639948	0.545217	0.839962	0.242428	0.356703	0.343416	0.283979	0.0845453	0.450911	0.080323	0.442864	0.126546	0.304486	0.32485	0.345653	0.479618	0.241963
140_DMSO	NA	NA	NA	NA	DMSO	NA	control	DMSO	NULL	NULL	0.850801	0.911255	1.12301	1.01701	0.0688363	0.165104	0.0805427	0.0967635	0.0794401	0.168711	0.0638876	0.165662	0.40988	0.179464	0.205373	1.75698	0.163981	2.28433	0.537445	0.518652	0.209282	0.241985	0.14875	0.232421	0.302067	0.179464	0.205373	0.151965	0.299785	0.272726	0.292141	0.572783	0.342144	0.723814	0.35231	0.521617	0.777714	0.118988	0.562167
164_DMSO	NA	NA	NA	NA	DMSO	NA	control	DMSO	NULL	NULL	0.850801	0.69697	0.906606	1.07143	0.121549	0.0683984	0.113946	0.245488	0.0501964	0.076582	0.12069	0.267604	0.190111	0.325643	0.30012	1.49568	0.288876	2.53157	0.648283	0.676104	0.39765	0.396707	0.0554048	0.188435	0.208862	0.325643	0.30012	0.291591	0.119141	0.245648	0.300985	0.567627	0.322397	0.6596	0.190384	0.700583	0.257596	0.263451	0.829049
304_DMSO	NA	NA	NA	NA	DMSO	NA	control	DMSO	NULL	NULL	0.851508	0.981481	0.942529	0.815068	0.176567	0.134022	0.0625157	0.141127	0.127887	0.109319	0.168068	0.279828	0.417306	0.435072	0.184895	1.24789	0.138416	1.34416	0.166702	0.422893	0.254417	0.253531	0.121073	0.178304	0.224256	0.435072	0.184895	0.127182	0.502739	0.173599	0.12939	0.209783	0.383635	0.364957	0.0923277	0.402715	0.270133	0.370241	0.339854
269_DMSO	NA	NA	NA	NA	DMSO	NA	control	DMSO	NULL	NULL	0.853746	0.921739	0.936543	1.16522	0.117006	0.0595665	0.0586676	0.230485	0.185933	0.0426931	0.111014	0.43985	0.388573	0.188273	0.206845	4.00433	0.551287	3.82788	1.29758	1.22902	0.185925	0.153902	0.074727	0.155385	0.189238	0.188273	0.206845	0.144408	0.0660989	0.298199	0.43929	0.63377	0.249895	0.57339	0.336723	0.256733	0.431024	0.435965	0.280165
202_DMSO	NA	NA	NA	NA	DMSO	NA	control	DMSO	NULL	NULL	0.855657	1.00216	1.04104	1.03385	0.0910282	0.0725663	0.0863134	0.150258	0.110024	0.0368589	0.084842	0.152898	0.30494	0.206146	0.172767	0.819469	0.248395	1.15554	0.360867	0.270854	0.218097	0.190496	0.151967	0.23302	0.199239	0.206146	0.172767	0.0665854	0.582369	0.159583	0.170065	0.154745	0.391694	0.121233	0.0853118	0.10962	0.192628	0.146556	0.136678
lomustine_0.3125_0.015625	2	B10	2	10	lomustine	Lomustine	treated	lomustine	0.015625	0.3125	0.855911	0.934687	0.905744	0.854015	0.350172	0.314554	0.254177	0.0538532	0.482203	0.21522	0.32207	0.274721	0.253461	0.342941	0.391149	1.01999	0.14785	1.3667	0.7317	0.28192	0.36853	0.510358	0.144673	0.165277	0.1458	0.342941	0.391149	0.194012	0.589227	0.318437	0.458714	0.454347	0.239984	0.39578	0.390888	1.13941	1.1648	0.497432	1.11385
sirtinol_0.3125_0.015625	2	F15	6	15	sirtinol	Sirtinol	treated	sirtinol	0.015625	0.3125	0.857553	0.922064	0.885862	0.606882	0.306775	0.0832301	0.125532	0.259072	0.163974	0.0998456	0.277878	0.29408	0.0468952	0.47777	0.135249	2.62639	0.285356	2.94489	1.02869	1.12758	0.342065	0.236294	0.133611	0.240575	0.433783	0.47777	0.135249	0.236845	0.213903	0.468822	0.1838	0.0780256	0.105929	0.0517862	0.213464	0.138693	0.34526	0.256838	0.10414
225_DMSO	NA	NA	NA	NA	DMSO	NA	control	DMSO	NULL	NULL	0.86088	1.06522	0.916849	0.968116	0.236036	0.162305	0.132842	0.0845066	0.204544	0.0376969	0.216627	0.101318	0.262162	0.130653	0.312426	4.34719	0.273229	3.97481	1.6926	0.594608	0.24248	0.285906	0.162282	0.153866	0.478603	0.130653	0.312426	0.0481968	0.249084	0.1522	0.460412	0.485338	0.496686	0.428898	0.690049	0.136	0.221008	0.511241	0.12651
4_DMSO	NA	NA	NA	NA	DMSO	NA	control	DMSO	NULL	NULL	0.861893	1.02217	0.92029	0.890855	0.337557	0.0675888	0.0506937	0.240345	0.156545	0.170984	0.315231	0.157201	0.0763952	0.387067	0.349611	2.22046	0.172153	1.34369	0.924572	0.642863	0.464325	0.271012	0.262636	0.23055	0.39196	0.387067	0.349611	0.533613	0.365467	0.38095	0.311339	0.333608	0.159738	0.314476	0.448288	0.877548	0.325707	0.504497	0.260105
329_DMSO	NA	NA	NA	NA	DMSO	NA	control	DMSO	NULL	NULL	0.861949	0.881944	0.864368	0.75	0.143433	0.0691743	0.0519384	0.133827	0.0607526	0.0630489	0.126138	0.218775	0.394143	0.376557	1.49588	4.33855	0.323684	5.01979	0.90582	1.84936	0.512226	0.939244	0.249444	0.259544	0.306613	0.376557	1.49588	0.0625127	0.25575	0.839799	3.57796	0.963393	0.208903	1.21873	0.43494	0.847166	1.10099	0.469951	1.07891
DTT_0.3125_0.015625	2	G18	7	18	DTT	DTT	treated	DTT	0.015625	0.3125	0.8633	0.8809	0.886598	0.732013	0.158658	0.149236	0.0484565	0.228142	0.100088	0.0545073	0.146617	0.329176	0.252267	0.263924	0.337213	2.14218	0.214856	2.03956	0.847216	0.565992	0.319884	0.373476	0.129445	0.21694	0.160295	0.263924	0.337213	0.183919	0.305165	0.267096	0.305231	0.126593	0.784673	0.0997277	0.512814	0.673762	0.258825	0.398968	0.290699
CK-636_20_1	1	I10	9	10	CK-636	CK-636	treated	CK-636	1	20	0.864954	0.91126	0.858346	0.97672	0.0534078	0.141963	0.136113	0.0776987	0.158015	0.0288718	0.0524777	0.206046	0.245175	0.232327	0.43566	0.462178	0.131611	0.84049	0.170098	0.218265	0.161529	0.354887	0.0799024	0.153809	0.166342	0.232327	0.43566	0.0405616	0.0610595	0.105731	0.135324	0.288923	0.306703	0.353395	0.0826171	0.443485	0.244788	0.187393	0.143014
fluvastatin_1.25_0.0625	2	B16	2	16	fluvastatin	Fluvastatin	treated	fluvastatin	0.0625	1.25	0.866995	0.989572	0.942563	0.835245	0.392053	0.207902	0.17313	0.0663744	0.548648	0.269638	0.362284	0.256897	0.114845	0.29714	0.16852	1.58031	0.17439	1.97973	0.792437	0.562676	0.288435	0.253094	0.141148	0.265408	0.106513	0.29714	0.16852	0.40728	0.795636	0.391506	0.51353	0.535635	0.457291	0.398319	0.31433	0.858753	1.10898	0.630445	1.03747
FCCP_2.5_0.125	1	K12	11	12	FCCP	FCCP	treated	FCCP	0.125	2.5	0.867026	1.17226	1.049	0.625397	0.162843	0.335049	0.267089	0.0987035	0.209871	0.104678	0.14753	0.25744	0.211509	0.243328	0.220431	0.457535	0.157829	0.770984	0.235526	0.267649	0.149675	0.208557	0.127508	0.137179	0.149582	0.243328	0.220431	0.158005	0.196162	0.128698	0.198594	0.0507388	0.378531	0.0519094	0.228028	0.26701	0.148771	0.227554	0.09178
dynasore_5_0.25	1	J07	10	7	dynasore	Dynasore	treated	dynasore	0.25	5	0.86744	0.975391	0.953292	0.645503	0.356271	0.435038	0.260041	0.328165	0.164199	0.0511705	0.334393	0.783729	0.476332	0.378725	0.286487	0.562658	0.148041	0.736897	0.422822	0.510771	0.290767	0.260713	0.211211	0.274315	0.184643	0.378725	0.286487	0.387191	0.230025	0.347617	0.198183	0.0422445	0.0832866	0.0409357	0.488601	0.485051	0.205298	0.0986638	0.127319
179_DMSO	NA	NA	NA	NA	DMSO	NA	control	DMSO	NULL	NULL	0.871261	0.88961	0.946004	0.821538	0.146636	0.272933	0.233879	0.167284	0.218761	0.145118	0.130011	0.372429	0.465567	0.198656	0.331345	0.641063	0.216999	1.14129	0.364004	0.403043	0.168804	0.315462	0.136447	0.316853	0.160671	0.198656	0.331345	0.114692	0.3741	0.118027	0.25565	0.28911	0.337321	0.343261	0.212612	0.256276	0.265012	0.204115	0.16821
221_DMSO	NA	NA	NA	NA	DMSO	NA	control	DMSO	NULL	NULL	0.871581	0.8	0.768053	1.07246	0.262761	0.192324	0.186231	0.100771	0.348716	0.0909971	0.241866	0.400382	0.445264	0.418692	0.182737	4.36696	0.577785	4.27164	1.47418	1.37019	0.368684	0.296992	0.162316	0.178496	0.126407	0.418692	0.182737	0.269439	0.304175	0.378794	0.56178	0.263955	0.255691	0.313797	0.534954	0.11938	0.381749	0.413069	0.201617
150_DMSO	NA	NA	NA	NA	DMSO	NA	control	DMSO	NULL	NULL	0.871763	1.05411	1.0205	0.785714	0.101247	0.0971405	0.0532953	0.143052	0.0716235	0.0796146	0.0954273	0.111879	0.237122	0.290685	0.222738	1.43814	0.158383	1.06445	0.303073	0.35755	0.201473	0.230504	0.14676	0.155159	0.134	0.290685	0.222738	0.238777	0.229538	0.24648	0.193273	0.503098	0.177334	0.570012	0.156259	0.603929	0.403065	0.169984	0.234455
143_DMSO	NA	NA	NA	NA	DMSO	NA	control	DMSO	NULL	NULL	0.874229	0.980519	0.911162	0.904762	0.07431	0.0950036	0.0940058	0.0782839	0.0716466	0.0516484	0.0671599	0.126164	0.165636	0.137168	0.204224	2.8431	0.19989	2.67051	0.941376	0.420227	0.156286	0.191915	0.146896	0.279578	0.135547	0.137168	0.204224	0.216661	0.142607	0.28983	0.420103	0.49428	0.115575	0.47294	0.475716	0.271945	0.431058	0.303032	0.276592
170_DMSO	NA	NA	NA	NA	DMSO	NA	control	DMSO	NULL	NULL	0.875163	1	0.958963	0.941538	0.374424	0.121296	0.035469	0.376937	0.113819	0.0992191	0.304382	0.314027	0.170634	0.446015	0.248271	0.984923	0.28863	1.0724	0.471006	1.07778	0.445698	0.209872	0.368427	0.23046	0.638636	0.446015	0.248271	0.270651	0.204738	0.557531	0.533454	0.0790276	0.10704	0.117568	0.373639	0.236352	0.186566	0.536588	0.159114
picropodophyllin_0.3125_0.03125	2	G09	7	9	picropodophyllin	Picropodophyllin (PPP)	treated	picropodophyllin	0.03125	0.3125	0.879721	0.923161	0.953608	0.80292	0.0734382	0.363186	0.137857	0.141211	0.126462	0.0381265	0.0649409	0.277303	0.234274	0.162098	0.245423	1.78416	0.242052	1.78645	0.655921	0.635567	0.116537	0.249995	0.134692	0.231426	0.317659	0.162098	0.245423	0.277221	0.265666	0.246842	0.172828	0.116363	0.373387	0.168157	0.121678	0.247397	0.131843	0.156592	0.0966018
324_DMSO	NA	NA	NA	NA	DMSO	NA	control	DMSO	NULL	NULL	0.88051	1.03009	1.02069	0.996575	0.111848	0.075061	0.0844916	0.0986985	0.176173	0.0519139	0.0986859	0.0994062	0.562743	0.157161	0.207415	0.796383	0.100649	0.437628	0.268311	0.531363	0.169579	0.269571	0.178657	0.149048	0.281083	0.157161	0.207415	0.0604226	0.0885096	0.13693	0.282691	0.497738	0.101369	0.55017	0.152591	0.243901	0.210815	0.152032	0.175884
242_DMSO	NA	NA	NA	NA	DMSO	NA	control	DMSO	NULL	NULL	0.881094	0.928261	0.90372	0.762319	0.0891271	0.128712	0.0677285	0.513705	0.826558	0.35459	0.0726238	0.100423	0.341376	0.101334	0.358992	4.00508	0.18521	3.50007	1.34845	0.528589	0.180968	0.282471	0.180026	0.208209	0.684217	0.101334	0.358992	0.0761031	0.443448	0.279755	0.54422	0.23681	0.398264	0.413208	0.338442	0.2627	0.148764	0.422682	0.135721
FCCP_1.25_0.0625	1	K13	11	13	FCCP	FCCP	treated	FCCP	0.0625	1.25	0.882767	1.00298	1.01302	0.715344	0.0507491	0.293078	0.211047	0.0582565	0.175511	0.0620819	0.0465754	0.386644	0.318135	0.342391	0.35271	0.446552	0.152113	0.743671	0.411497	0.190717	0.116333	0.312859	0.108913	0.168712	0.254455	0.342391	0.35271	0.136225	0.132019	0.155112	0.161944	0.125303	0.333414	0.178185	0.0963163	0.264474	0.188575	0.140674	0.135914
311_DMSO	NA	NA	NA	NA	DMSO	NA	control	DMSO	NULL	NULL	0.882831	0.953704	0.956322	1.37329	0.143018	0.128556	0.0545796	0.118957	0.052853	0.04691	0.133014	0.336244	0.558202	0.364151	0.444849	0.828055	0.174308	0.887625	0.239778	0.170446	0.286077	0.499872	0.191537	0.252303	0.289066	0.364151	0.444849	0.170851	0.311595	0.106684	0.25356	0.357741	0.286818	0.451236	0.0706982	0.256681	0.399116	0.319429	0.32486
307_DMSO	NA	NA	NA	NA	DMSO	NA	control	DMSO	NULL	NULL	0.883991	1	1.01839	0.821918	0.05318	0.0777901	0.0413369	0.0630295	0.0445773	0.0380412	0.0520071	0.0988431	0.686612	0.0770851	0.141839	1.01996	0.0886605	0.753912	0.173057	0.120017	0.170893	0.255236	0.0739105	0.189774	0.0736599	0.0770851	0.141839	0.185234	0.057779	0.148381	0.145097	0.335474	0.052965	0.348486	0.132209	0.291625	0.392794	0.171041	0.338628
217_DMSO	NA	NA	NA	NA	DMSO	NA	control	DMSO	NULL	NULL	0.885566	1.20563	1.2203	1.11385	0.09507	0.0942536	0.0459856	0.271909	0.329894	0.165789	0.0780506	0.315805	0.296496	0.393546	1.40436	1.05565	0.342961	0.95728	0.599505	1.14772	0.402758	1.14244	0.130386	0.242134	0.228976	0.393546	1.40436	0.162572	0.170566	0.551555	2.66678	0.312298	0.23338	0.363932	0.118145	0.537718	0.762718	2.54851	0.805834
NSC-697923_10_1	2	I18	9	18	NSC-697923	NSC69792	treated	NSC-697923	1	10	0.886289	1.00329	0.982327	0.837331	0.0377419	0.106658	0.067904	0.113623	0.169583	0.0738519	0.0315079	0.168667	0.544103	0.156043	0.16274	1.25846	0.116819	1.4011	0.468035	0.421178	0.142806	0.156975	0.0909874	0.101332	0.301503	0.156043	0.16274	0.102978	0.394676	0.111814	0.159633	0.528057	0.349187	0.639508	0.385696	0.309416	0.296424	0.240311	0.211967
mitoxantrone_0.15625_0.03125	2	F05	6	5	mitoxantrone	Mitoxantrone	treated	mitoxantrone	0.03125	0.15625	0.88711	0.670143	0.692931	0.953076	0.340566	0.36134	0.321251	0.0834761	0.420208	0.325839	0.333579	0.197922	0.232628	0.328044	0.737807	2.88738	0.375054	3.18382	1.21498	1.31583	0.309339	0.610312	0.241708	0.285875	0.546114	0.328044	0.737807	0.104998	0.212805	0.171257	0.684613	0.285507	0.378716	0.181589	0.111565	0.119746	0.630629	0.663863	0.299679
trichostatin-a_0.3125_0.015625	1	M15	13	15	trichostatin-a	Trichostatin A (TSA)	treated	trichostatin-a	0.015625	0.3125	0.887738	1.01939	1.03752	0.582011	0.28542	0.183624	0.124837	0.209524	0.17781	0.122558	0.264258	0.746801	0.747105	0.300328	0.257577	0.827896	0.17365	1.33943	0.436356	0.505361	0.470172	0.181398	0.111408	0.135136	0.128718	0.300328	0.257577	0.363544	0.181502	0.237259	0.138264	0.139622	0.0934266	0.144962	0.0715563	0.224783	0.337335	0.146964	0.183228
dactinomycin_0.625_0.03125	2	C12	3	12	dactinomycin	Actinomycin D	treated	dactinomycin	0.03125	0.625	0.889573	1.09605	1.09057	1.06986	0.145553	0.169812	0.125442	0.100402	0.0840377	0.0268661	0.135975	0.178104	0.123689	0.0943979	0.119647	1.69082	0.100849	1.8306	0.631988	0.564772	0.100857	0.191816	0.0909372	0.222778	0.317637	0.0943979	0.119647	0.115429	0.0861535	0.15627	0.313468	0.380382	0.155137	0.433151	0.179843	0.426103	0.35605	0.155688	0.352546
46_DMSO	NA	NA	NA	NA	DMSO	NA	control	DMSO	NULL	NULL	0.890026	0.873614	0.922705	0.610619	0.183386	0.0692733	0.0880583	0.198296	0.378293	0.167291	0.165995	0.3303	0.51914	0.346793	0.207458	1.34254	0.221551	1.11336	1.14373	0.333975	0.236646	0.409505	0.194263	0.209831	0.190922	0.346793	0.207458	0.137453	0.475806	0.499197	0.409129	0.326057	0.559303	0.490218	0.258991	0.416248	0.497115	0.352577	0.397858
132_DMSO	NA	NA	NA	NA	DMSO	NA	control	DMSO	NULL	NULL	0.890259	1.09091	1.10934	1.13946	0.098435	0.0936893	0.0609757	0.0794721	0.028649	0.114185	0.0970505	0.178072	0.383286	0.200142	0.249935	0.817999	0.168807	1.14608	0.170112	0.321791	0.258875	0.261515	0.294649	0.41207	0.527658	0.200142	0.249935	0.221954	0.316662	0.157257	0.264696	0.0714481	0.478645	0.173229	0.122881	0.200037	0.225807	0.209731	0.127122
haloperidol_1.25_0.0625	1	C11	3	11	haloperidol	Haloperidol	treated	haloperidol	0.0625	1.25	0.892709	1.01491	1.03369	1.11217	0.103201	0.189592	0.112855	0.0864232	0.199614	0.15046	0.0940828	0.114261	0.201637	0.429529	0.123585	0.498224	0.110437	0.507836	0.399091	0.365739	0.0896127	0.10672	0.0435504	0.105327	0.131263	0.429529	0.123585	0.169496	0.127394	0.128571	0.141843	0.058481	0.241155	0.0536799	0.166625	0.259367	0.243127	0.113759	0.165388
lomustine_2.5_0.125	2	B06	2	6	lomustine	Lomustine	treated	lomustine	0.125	2.5	0.89491	0.92371	0.931517	0.952033	0.449836	0.25898	0.214577	0.106809	0.674972	0.274517	0.413315	0.294098	0.268434	0.451729	0.1746	1.21013	0.151869	1.48485	0.67132	0.166578	0.39574	0.257593	0.354408	0.310909	0.369491	0.451729	0.1746	0.263694	0.700722	0.391089	0.468825	0.104928	0.366581	0.0430683	0.533936	0.894736	1.09493	0.542444	1.05511
3_DMSO	NA	NA	NA	NA	DMSO	NA	control	DMSO	NULL	NULL	0.895141	0.616408	0.811594	1.12094	0.271564	0.117927	0.0565077	0.20849	0.344308	0.188824	0.249468	0.369062	0.687972	0.596773	1.02894	1.40161	0.181124	0.266348	0.666811	0.203232	0.612397	1.02876	0.245632	0.344445	0.266824	0.596773	1.02894	0.691747	0.764418	0.431565	0.692726	0.497701	0.791487	0.27888	0.15154	0.498505	0.466216	1.3009	0.245458
128_DMSO	NA	NA	NA	NA	DMSO	NA	control	DMSO	NULL	NULL	0.895191	0.991342	1.12073	1.09184	0.0318283	0.179157	0.0346115	0.0858603	0.0608432	0.0501296	0.028749	0.230623	0.166582	0.173877	0.113992	0.270246	0.14772	0.292215	0.228354	0.652035	0.280052	0.165692	0.0731422	0.227359	0.401681	0.173877	0.113992	0.100174	0.151211	0.0799654	0.20593	0.326563	0.185853	0.258249	0.142989	0.204018	0.219464	0.148561	0.172337
FCCP_5_0.25	1	K10	11	10	FCCP	FCCP	treated	FCCP	0.25	5	0.897266	0.856078	0.893568	0.802116	0.101271	0.518157	0.334405	0.102734	0.349043	0.185412	0.100202	0.0898879	0.21948	0.196059	0.331391	0.959563	0.271847	0.677822	0.346318	0.561195	0.181771	0.39662	0.162841	0.196683	0.435788	0.196059	0.331391	0.205675	0.166731	0.171143	0.219888	0.207227	0.404835	0.12196	0.302197	0.137695	0.287355	0.19555	0.258873
57_DMSO	NA	NA	NA	NA	DMSO	NA	control	DMSO	NULL	NULL	0.897311	0.775982	0.945415	1.05229	0.1669	0.0995626	0.0476554	0.23939	0.537608	0.217297	0.160414	0.348733	0.903105	0.606293	1.95251	2.09426	0.466014	2.22253	0.547777	0.39221	0.804779	1.40253	0.278461	0.310286	0.108139	0.606293	1.95251	0.576858	0.840124	0.887042	1.3313	0.569577	0.514832	0.442505	0.271159	0.56846	0.528327	0.956875	0.307116
101_DMSO	NA	NA	NA	NA	DMSO	NA	control	DMSO	NULL	NULL	0.898533	0.86836	1.00655	1.07516	0.0820649	0.125698	0.0766755	0.0647348	0.0794481	0.0831947	0.0789075	0.372232	1.11742	0.362752	0.464046	0.650412	0.151583	2.10795	0.220954	0.786994	0.396028	0.508887	0.0946068	0.213726	0.16422	0.362752	0.464046	0.0594409	0.243495	0.200089	0.484938	0.178405	0.404224	0.222167	0.133305	0.345805	0.719183	0.505535	0.651375
vorinostat_10_0.5	2	L14	12	14	vorinostat	Vorinostat (SAHA, MK0683)	treated	vorinostat	0.5	10	0.898604	0.775521	0.793814	0.812304	0.216223	0.301284	0.210044	0.209193	0.0408422	0.0673746	0.202176	0.667698	0.165061	0.555108	0.267347	2.32154	0.186609	2.54402	0.832627	0.850506	0.344448	0.416818	0.0635134	0.190575	0.184558	0.555108	0.267347	0.508881	0.116728	0.574369	0.43451	0.0506278	0.0623096	0.057007	0.363986	0.224759	0.358744	0.255279	0.178969
145_DMSO	NA	NA	NA	NA	DMSO	NA	control	DMSO	NULL	NULL	0.89889	0.952381	0.94533	0.965986	0.0585396	0.123726	0.121885	0.106076	0.0832916	0.0684168	0.0492641	0.432409	0.57568	0.324639	0.529446	1.00309	0.131417	1.20395	0.298201	0.196193	0.340976	0.721102	0.0705104	0.144189	0.215581	0.324639	0.529446	0.167429	0.353583	0.128338	0.188894	0.296086	0.385976	0.402152	0.174187	0.35662	0.293346	0.381509	0.331124
293_DMSO	NA	NA	NA	NA	DMSO	NA	control	DMSO	NULL	NULL	0.899072	1.11111	1.11954	0.928082	0.0899324	0.1025	0.0691276	0.129287	0.192161	0.0685849	0.0899157	0.0916585	0.245197	0.107374	0.202627	0.409974	0.108031	0.17736	0.26074	0.366257	0.160568	0.244096	0.0798329	0.23243	0.204839	0.107374	0.202627	0.095924	0.397114	0.17002	0.462138	0.0470586	0.45146	0.149737	0.151861	0.289773	0.134448	0.448599	0.169675
picropodophyllin_0.625_0.0625	2	G08	7	8	picropodophyllin	Picropodophyllin (PPP)	treated	picropodophyllin	0.0625	0.625	0.899425	1.02031	1.04492	1.07091	0.0402044	0.305925	0.124431	0.113602	0.0862268	0.0479356	0.0390689	0.100556	0.196378	0.144068	0.16406	1.3547	0.15292	1.4647	0.435377	0.504799	0.0696412	0.165864	0.0450297	0.177047	0.168311	0.144068	0.16406	0.24289	0.0970807	0.29074	0.167111	0.100345	0.22193	0.0739187	0.200364	0.124609	0.0867692	0.0969456	0.0567824
cytochalasin-d_0.003125_0.0625	2	N08	14	8	cytochalasin-d	Cytochalasin D	treated	cytochalasin-d	0.0625	0.003125	0.899425	0.958288	1.03682	1.28884	0.0378908	0.0723667	0.112902	0.12751	0.156879	0.091551	0.039235	0.350716	0.35821	0.12316	0.176061	1.7696	0.163082	1.91032	0.829199	0.473006	0.114612	0.184397	0.0338821	0.108407	0.0529678	0.12316	0.176061	0.353	0.135249	0.0914895	0.19231	0.136297	0.0831638	0.145544	0.279543	0.325279	0.244953	0.0907256	0.328282
selinexor_5_0.25	2	J07	10	7	selinexor	Selinexor (KPT-330)	treated	selinexor	0.25	5	0.899836	1.07519	1.06554	0.675704	0.278303	0.371577	0.264294	0.368848	0.144252	0.11007	0.254379	0.0885138	0.653957	0.107296	0.319011	1.41466	0.0603755	1.50919	0.589375	0.45697	0.0609801	0.2422	0.155789	0.136547	0.201654	0.107296	0.319011	0.125863	0.205079	0.160797	0.265793	0.105091	0.43947	0.0323932	0.409557	0.299343	0.161351	0.183138	0.187841
196_DMSO	NA	NA	NA	NA	DMSO	NA	control	DMSO	NULL	NULL	0.89987	1.0368	1.07775	1.28923	0.0923587	0.169183	0.130941	0.193775	0.26394	0.130408	0.0931088	0.149345	0.231227	0.34475	0.625463	0.716982	0.195768	1.16985	0.552434	0.48771	0.287381	0.681724	0.103014	0.181953	0.145305	0.34475	0.625463	0.131173	0.371896	0.108447	0.560979	0.135352	0.139646	0.133138	0.260293	0.171675	0.181582	0.537276	0.120045
274_DMSO	NA	NA	NA	NA	DMSO	NA	control	DMSO	NULL	NULL	0.900119	0.945652	1.04376	0.907246	0.207037	0.0953827	0.0709835	0.301817	0.194395	0.14948	0.190256	0.188876	0.269199	0.43369	1.34144	3.81483	0.195347	2.96387	0.847989	0.534634	0.62717	0.846935	0.0868973	0.172494	0.180339	0.43369	1.34144	0.126729	0.135276	0.714318	0.614135	0.830933	0.289521	0.951566	0.338175	0.607974	1.06857	0.371297	1.04458
317_DMSO	NA	NA	NA	NA	DMSO	NA	control	DMSO	NULL	NULL	0.900232	0.891204	0.956322	1.06849	0.0545391	0.0801415	0.0614684	0.070498	0.115191	0.0900339	0.0478944	0.0731802	0.301561	0.130662	0.200981	1.86515	0.0821281	1.64391	0.203262	0.281186	0.0768455	0.104464	0.0715735	0.0908904	0.0803584	0.130662	0.200981	0.122119	0.132436	0.198311	0.420748	0.481265	0.0709829	0.504829	0.367222	0.226599	0.427843	0.161174	0.343621
tanespimycin_0.625_0.125	2	K12	11	12	tanespimycin	Tanespimycin (17-AAG)	treated	tanespimycin	0.125	0.625	0.900657	0.982437	0.955817	0.699687	0.196712	0.15719	0.106507	0.148006	0.0674767	0.0347334	0.180102	0.137837	0.236291	0.110409	0.130072	1.1171	0.0957181	1.14773	0.531676	0.399797	0.175045	0.179707	0.127183	0.135968	0.168592	0.110409	0.130072	0.188803	0.187491	0.199077	0.150147	0.0433543	0.167117	0.0601785	0.139138	0.161616	0.250959	0.0973383	0.120187
fluvastatin_0.3125_0.015625	2	B18	2	18	fluvastatin	Fluvastatin	treated	fluvastatin	0.015625	0.3125	0.900657	1.10648	1.01178	0.990615	0.239214	0.166547	0.215761	0.212445	0.0670925	0.0578139	0.220712	0.183968	0.271073	0.318701	0.250572	1.83936	0.234815	2.25044	0.837203	0.782105	0.20062	0.43175	0.142276	0.229834	0.247898	0.318701	0.250572	0.283326	1.07831	0.328946	0.643586	0.352437	0.74942	0.188214	0.169473	0.417072	0.746271	0.742562	0.569051
185_DMSO	NA	NA	NA	NA	DMSO	NA	control	DMSO	NULL	NULL	0.90117	0.924242	0.941685	1.03077	0.0811899	0.206625	0.108605	0.230529	0.23263	0.106703	0.0774589	0.195524	0.375917	0.202727	0.299148	0.9309	0.283281	1.35944	0.519529	0.425603	0.182152	0.336418	0.140863	0.258865	0.36895	0.202727	0.299148	0.0933631	0.205459	0.213301	0.396853	0.126687	0.474908	0.199981	0.311402	0.519516	0.298292	0.352025	0.185776
155_DMSO	NA	NA	NA	NA	DMSO	NA	control	DMSO	NULL	NULL	0.901356	1.04329	1.11845	0.717687	0.0702916	0.106556	0.0637717	0.158216	0.0457772	0.0392762	0.0654264	0.20395	0.311554	0.488365	0.52043	3.28384	0.230562	3.90551	0.905976	1.61009	0.2467	0.601499	0.116784	0.237124	0.370022	0.488365	0.52043	0.322935	0.158874	0.233708	0.455351	0.152682	0.600141	0.343779	0.146444	0.617035	0.14232	0.438703	0.284518
276_DMSO	NA	NA	NA	NA	DMSO	NA	control	DMSO	NULL	NULL	0.902552	0.944444	0.910345	1.0274	0.43102	0.0967577	0.0955887	0.125627	0.547634	0.233678	0.385707	0.227699	0.404882	0.425762	0.248462	0.643022	0.108461	0.40894	0.858802	0.577294	0.325503	0.340408	0.239179	0.117479	0.395956	0.425762	0.248462	0.29574	0.27307	0.245466	0.794022	0.304484	0.184771	0.325328	0.327213	0.265413	0.374152	0.138966	0.259625
32_DMSO	NA	NA	NA	NA	DMSO	NA	control	DMSO	NULL	NULL	0.902813	0.986696	0.939614	1.10619	0.0645906	0.158029	0.0518261	0.220543	0.815074	0.418266	0.0610423	0.0993561	0.178303	0.219156	0.628394	1.38956	0.188743	2.20148	0.424319	0.903731	0.203221	0.450727	0.0868512	0.120324	0.195957	0.219156	0.628394	0.101092	0.133705	0.205782	0.404406	0.251397	0.0800508	0.301223	0.181191	0.531739	0.280269	0.110886	0.175234
95_DMSO	NA	NA	NA	NA	DMSO	NA	control	DMSO	NULL	NULL	0.903423	0.953811	1.13319	0.957516	0.189482	0.126393	0.114963	0.0696778	0.2358	0.148321	0.174044	0.164492	0.120942	0.371697	0.236433	0.431399	0.234511	0.205744	0.370609	0.459417	0.198394	0.27896	0.113866	0.163364	0.179858	0.371697	0.236433	0.198614	0.289284	0.183365	0.159044	0.0702721	0.173445	0.0674242	0.289457	0.292292	0.190208	0.161661	0.102673
186_DMSO	NA	NA	NA	NA	DMSO	NA	control	DMSO	NULL	NULL	0.903771	0.971861	1.0108	0.956923	0.104504	0.182932	0.127907	0.167151	0.144808	0.116106	0.0938946	0.0905652	0.250455	0.257124	0.188597	0.706354	0.219603	0.979107	0.434097	0.523539	0.269498	0.3663	0.216034	0.284019	0.350441	0.257124	0.188597	0.122822	0.220282	0.45653	0.59226	0.577272	0.233245	0.606782	0.467162	0.421152	0.482308	0.508046	0.22306
tetrandrine_5_0.25	2	I03	9	3	tetrandrine	Tetrandrine	treated	tetrandrine	0.25	5	0.904762	0.926454	0.976436	0.894682	0.412368	0.164726	0.19026	0.301872	0.116976	0.0869416	0.371051	0.377332	0.159354	0.351755	0.157684	0.361123	0.0995276	0.590511	0.401228	0.301893	0.25416	0.197557	0.276887	0.194294	0.372784	0.351755	0.157684	0.444187	0.418953	0.598001	0.241455	0.0920458	0.12417	0.143289	0.236117	0.235804	0.101767	0.118562	0.115692
66_DMSO	NA	NA	NA	NA	DMSO	NA	control	DMSO	NULL	NULL	0.905868	0.86836	1.0917	0.875817	0.104268	0.0801669	0.0546432	0.286047	0.24304	0.0991538	0.0977296	0.327016	0.364866	0.27842	0.430306	0.83077	0.171007	0.261809	0.153111	0.551375	0.255541	0.377223	0.139067	0.091109	0.364214	0.27842	0.430306	0.105223	0.220041	0.22626	0.531703	0.0957544	0.301513	0.0505787	0.0633763	0.12148	0.246848	0.42814	0.192471
168_DMSO	NA	NA	NA	NA	DMSO	NA	control	DMSO	NULL	NULL	0.906372	0.82684	0.764579	1	0.391563	0.0933673	0.046113	0.165018	0.400819	0.175409	0.352041	0.151371	0.224972	0.400413	0.321836	0.599321	0.131942	1.32469	0.479984	0.460262	0.495214	0.445201	0.224489	0.286484	0.321733	0.400413	0.321836	0.180626	0.594727	0.438739	0.386217	0.441829	0.464412	0.318342	0.203865	0.660498	0.473228	0.312486	0.728605
139_DMSO	NA	NA	NA	NA	DMSO	NA	control	DMSO	NULL	NULL	0.909988	0.939394	0.986333	0.792517	0.067209	0.0716551	0.0764821	0.143127	0.0644785	0.063654	0.0579304	0.137167	0.289258	0.133618	0.290869	2.18111	0.169751	2.65043	0.392565	1.07917	0.114011	0.303465	0.147509	0.116209	0.0926821	0.133618	0.290869	0.15423	0.174437	0.196382	0.221266	0.144213	0.449622	0.0620017	0.0974107	0.16495	0.193451	0.17529	0.122442
24_DMSO	NA	NA	NA	NA	DMSO	NA	control	DMSO	NULL	NULL	0.910486	1.08647	1.10145	1.22124	0.106891	0.0875068	0.0668107	0.15805	0.752732	0.454987	0.0986947	0.126625	0.26205	0.357494	0.359285	0.724086	0.106753	0.442543	0.609349	0.487977	0.296793	0.328425	0.0725424	0.253382	0.192368	0.357494	0.359285	0.0661192	0.226382	0.320191	0.286402	0.195283	0.253083	0.145294	0.172855	0.169021	0.176618	0.396955	0.13041
275_DMSO	NA	NA	NA	NA	DMSO	NA	control	DMSO	NULL	NULL	0.913199	0.75	0.835886	0.857971	0.123298	0.0880982	0.0688358	0.114928	0.0462917	0.0406121	0.120234	0.564299	1.27806	0.178993	0.535486	3.87956	0.183849	3.24006	1.10976	0.419077	0.56762	0.188505	0.130637	0.347884	0.224377	0.178993	0.535486	0.0649973	0.177225	0.728066	0.362153	0.258567	0.123493	0.3034	0.276692	0.252993	0.570919	0.258633	0.564459
89_DMSO	NA	NA	NA	NA	DMSO	NA	control	DMSO	NULL	NULL	0.913203	0.836028	0.991266	1.00654	0.0709415	0.0910489	0.0517371	0.115525	0.203339	0.116348	0.0689023	0.320605	0.437654	0.375553	0.520111	0.304377	0.173816	1.77655	0.343762	0.246912	0.284233	0.538375	0.131638	0.11736	0.278047	0.375553	0.520111	0.199257	0.367657	0.300961	0.430531	0.104532	0.389592	0.165602	0.19145	0.161915	0.255994	0.378657	0.171069
42_DMSO	NA	NA	NA	NA	DMSO	NA	control	DMSO	NULL	NULL	0.914322	1.01996	0.987923	1.12684	0.178873	0.0756475	0.0626141	0.226308	0.717262	0.437688	0.162424	0.221279	0.0538066	0.37323	0.294116	1.56038	0.0993248	0.639021	0.877396	0.232114	0.313612	0.310576	0.0997479	0.148941	0.130359	0.37323	0.294116	0.258996	0.0879783	0.403787	0.403398	0.322822	0.204532	0.260595	0.190712	0.141021	0.215989	0.310697	0.166862
116_DMSO	NA	NA	NA	NA	DMSO	NA	control	DMSO	NULL	NULL	0.91492	1.01082	1.03872	1.03061	0.0460061	0.118979	0.0545015	0.124398	0.214746	0.0720832	0.0434133	0.297707	0.319469	0.1576	0.26375	1.1364	0.148151	1.50531	0.297603	0.233488	0.171437	0.350426	0.160694	0.15623	0.190173	0.1576	0.26375	0.147523	0.153666	0.1364	0.223661	0.414114	0.388436	0.354333	0.410472	0.125698	0.185606	0.188199	0.268329
rolipram_5_0.25	1	K02	11	2	rolipram	Rolipram	treated	rolipram	0.25	5	0.915079	1.04474	1.01378	1.12698	0.103866	0.276963	0.238554	0.226812	0.0333493	0.032862	0.0948454	0.0661186	0.106171	0.0830274	0.158158	0.384609	0.0768	0.438642	0.243436	0.194889	0.053393	0.172753	0.0298613	0.0714686	0.133097	0.0830274	0.158158	0.140419	0.116257	0.19458	0.173255	0.113439	0.172732	0.0960541	0.330925	0.245179	0.17336	0.200662	0.0927414
50_DMSO	NA	NA	NA	NA	DMSO	NA	control	DMSO	NULL	NULL	0.91688	0.937916	1.157	1.24189	0.0593289	0.161215	0.101491	0.67925	0.237006	0.117963	0.0571682	0.452893	0.385185	1.70876	0.794934	0.889884	0.235789	0.908558	0.925027	0.503908	0.224906	0.787598	0.0614752	0.118123	0.305464	1.70876	0.794934	0.0489942	0.276309	1.49348	0.371354	0.360527	0.219988	0.405248	0.384463	0.181449	0.340321	0.131277	0.156439
NSC-697923_5_0.5	2	I19	9	19	NSC-697923	NSC69792	treated	NSC-697923	0.5	5	0.917488	1.06751	1.02135	0.963504	0.0864663	0.0876658	0.0371652	0.0528709	0.0746747	0.0247965	0.0744292	0.227291	0.548019	0.182344	0.189644	1.66703	0.136695	1.72459	0.496978	0.477083	0.226099	0.205429	0.164448	0.119988	0.384325	0.182344	0.189644	0.0869699	0.442769	0.166282	0.31439	0.216714	0.516444	0.362298	0.208667	0.264736	0.167902	0.348619	0.150148
23_DMSO	NA	NA	NA	NA	DMSO	NA	control	DMSO	NULL	NULL	0.918159	1.04435	1.04348	0.858407	0.1302	0.182359	0.0646589	0.134889	0.273589	0.185082	0.137864	0.118265	0.192703	0.326374	0.323006	0.872824	0.098497	0.305909	1.19492	0.383755	0.16867	0.309036	0.127444	0.208046	0.0946479	0.326374	0.323006	0.0391952	0.100762	0.441194	0.514835	0.317834	0.096638	0.303725	0.244556	0.176483	0.246051	0.251795	0.181912
54_DMSO	NA	NA	NA	NA	DMSO	NA	control	DMSO	NULL	NULL	0.918159	0.844789	0.990338	0.943953	0.0988256	0.135062	0.0625066	1.06243	1.39185	0.736857	0.0884581	0.244347	0.278823	0.368411	0.545662	3.16179	0.393631	3.73652	1.5437	1.88672	0.446782	0.425972	0.141571	0.0855782	0.483592	0.368411	0.545662	0.064573	0.0986387	0.213859	0.299211	0.655377	0.208744	0.721795	0.305553	0.540362	0.221168	0.419856	0.121779
7_DMSO	NA	NA	NA	NA	DMSO	NA	control	DMSO	NULL	NULL	0.919437	1.07539	1.07729	0.766962	0.0795417	0.126129	0.0985579	0.148577	0.354936	0.230195	0.079261	0.129295	0.297357	0.244704	0.375714	1.17994	0.114034	0.28451	0.761688	0.309118	0.282444	0.524797	0.0714436	0.266201	0.220395	0.244704	0.375714	0.322413	0.13033	0.348413	0.503828	0.0563196	0.355877	0.0800615	0.336515	0.190643	0.185086	0.436051	0.134359
daunorubicin_0.078125_0.015625	1	E12	5	12	daunorubicin	Daunorubicin HCl	treated	daunorubicin	0.015625	0.078125	0.92005	0.994034	0.953292	0.536508	0.152008	0.183515	0.16966	0.051439	0.269949	0.157071	0.140881	0.232678	0.148679	0.144419	0.227811	0.453778	0.130431	0.559847	0.523278	0.259149	0.121444	0.206076	0.0733512	0.0990802	0.157244	0.144419	0.227811	0.143708	0.0806585	0.160961	0.143663	0.222191	0.0823285	0.239495	0.126954	0.141325	0.16972	0.0912074	0.149188
212_DMSO	NA	NA	NA	NA	DMSO	NA	control	DMSO	NULL	NULL	0.920676	0.941558	1.04752	0.846154	0.221931	0.240396	0.183318	0.122467	0.348346	0.226345	0.225791	0.446979	0.340905	0.581132	1.10568	0.905835	0.226416	1.03318	0.603233	0.71982	0.408692	0.863758	0.132143	0.399111	0.216594	0.581132	1.10568	0.295697	0.38542	0.348176	0.952663	0.338173	0.146883	0.337403	0.499643	0.119224	0.239564	0.794017	0.204511
mepacrine_2.5_0.125	1	F03	6	3	mepacrine	Quinacrine	treated	mepacrine	0.125	2.5	0.920878	1.01715	1.07198	0.762963	0.213852	0.245444	0.219681	0.0690878	0.0725607	0.0527024	0.196758	0.62695	0.440191	0.482543	0.260604	1.21654	0.222867	1.55185	0.501267	0.936102	0.290447	0.377912	0.0695714	0.128868	0.159948	0.482543	0.260604	0.423783	0.513224	0.295841	0.168784	0.0447305	0.428106	0.0684278	0.265538	0.0955362	0.190524	0.255379	0.152152
amygdalin_5_0.25	1	D03	4	3	amygdalin	Amygdalin	treated	amygdalin	0.25	5	0.921292	0.95824	0.959418	0.805291	0.246714	0.158362	0.15509	0.0520573	0.0685918	0.0616449	0.233378	0.533988	0.258133	0.612679	0.501018	1.18488	0.250089	0.756675	0.493681	0.293593	0.407794	0.405372	0.14619	0.182121	0.144214	0.612679	0.501018	0.322858	0.235629	0.278868	0.155083	0.129772	0.137992	0.0981715	0.321708	0.160631	0.334243	0.12099	0.22286
90_DMSO	NA	NA	NA	NA	DMSO	NA	control	DMSO	NULL	NULL	0.92176	1.06005	0.868996	0.977124	0.118433	0.244622	0.0946071	0.0753537	0.0913348	0.0531853	0.113646	0.260697	0.74705	0.252231	0.511082	2.42355	0.207066	3.45461	1.29353	0.527314	0.241054	0.571912	0.0796446	0.137638	0.0780515	0.252231	0.511082	0.179787	0.534534	0.314185	0.409673	0.207871	0.477702	0.30828	0.302555	0.247601	0.219415	0.406081	0.313894
163_DMSO	NA	NA	NA	NA	DMSO	NA	control	DMSO	NULL	NULL	0.922318	0.872294	0.98861	1.08503	0.0777258	0.113986	0.0489026	0.0906042	0.127266	0.067956	0.0676579	0.269219	0.148032	0.376968	0.350304	3.07028	0.288909	4.28108	0.950596	1.7527	0.386015	0.344504	0.132999	0.140705	0.240691	0.376968	0.350304	0.0667196	0.119486	0.182937	0.305046	0.430776	0.419353	0.583252	0.132852	0.699545	0.328408	0.246102	0.723994
262_DMSO	NA	NA	NA	NA	DMSO	NA	control	DMSO	NULL	NULL	0.922711	1.03043	1.05689	0.756522	0.0937602	0.13267	0.11697	0.116811	0.0976221	0.0731185	0.0945525	0.0437841	0.226291	0.0977596	0.241576	4.12941	0.478183	3.9952	1.33414	1.37464	0.126864	0.10798	0.114493	0.0757624	0.358045	0.0977596	0.241576	0.0998114	0.125801	0.164195	0.235566	0.450356	0.0717195	0.470607	0.34881	0.199096	0.426908	0.173694	0.356039
271_DMSO	NA	NA	NA	NA	DMSO	NA	control	DMSO	NULL	NULL	0.922711	0.982609	1.13786	0.933333	0.123308	0.230773	0.120334	0.141094	0.0519647	0.042166	0.107679	0.0920199	0.123641	0.172791	0.505115	3.74024	0.434637	3.57086	0.985978	1.03215	0.138682	0.274938	0.153197	0.158648	0.284675	0.172791	0.505115	0.0410754	0.279499	0.118436	0.142942	0.295612	0.0702141	0.276222	0.497251	0.100251	0.228782	0.114271	0.162743
84_DMSO	NA	NA	NA	NA	DMSO	NA	control	DMSO	NULL	NULL	0.922983	1.12009	1.05677	0.80719	0.233223	0.121114	0.124731	0.163269	0.140066	0.13147	0.226442	0.219872	0.489424	0.16138	0.449806	0.941536	0.109223	1.8568	0.412346	0.282561	0.129303	0.39188	0.112557	0.173951	0.283058	0.16138	0.449806	0.089803	0.299815	0.160693	0.24347	0.281326	0.205147	0.326326	0.349103	0.181192	0.547562	0.11857	0.51711
316_DMSO	NA	NA	NA	NA	DMSO	NA	control	DMSO	NULL	NULL	0.923434	0.986111	0.96092	1.07877	0.134732	0.18487	0.0308403	0.199945	0.110889	0.0578076	0.112089	0.238995	0.153183	0.329865	0.315472	1.14766	0.0894629	0.775874	0.278234	0.185663	0.188856	0.313826	0.0574322	0.110477	0.121794	0.329865	0.315472	0.191097	0.126643	0.234574	0.20329	0.360889	0.0752766	0.377163	0.115596	0.353955	0.221293	0.124788	0.185456
oligomycin-a_10_1	2	H06	8	6	oligomycin-a	Oligomycin A	treated	oligomycin-a	1	10	0.924877	1.07409	1.05449	1.08759	0.0664991	0.371489	0.198956	0.0661099	0.0842179	0.0796435	0.0642104	0.540787	0.305384	0.31053	0.297741	2.53346	0.208794	2.72676	1.21674	0.820018	0.233304	0.391773	0.107328	0.270489	0.303994	0.31053	0.297741	0.350447	0.786838	0.161783	0.368845	0.985121	0.466789	0.796926	0.299025	0.807535	0.216808	0.31788	0.0996857
mepacrine_5_0.25	1	F02	6	2	mepacrine	Quinacrine	treated	mepacrine	0.25	5	0.925021	1.03057	1.08499	0.777778	0.368452	0.243813	0.20843	0.186632	0.0240912	0.0328926	0.341124	0.652133	0.453042	0.535925	0.231752	1.42694	0.237037	1.57203	0.641178	0.936572	0.271127	0.448532	0.112796	0.13811	0.201107	0.535925	0.231752	0.465486	0.398306	0.408072	0.0979623	0.172979	0.285291	0.212612	0.467233	0.305413	0.16962	0.0787376	0.12181
270_DMSO	NA	NA	NA	NA	DMSO	NA	control	DMSO	NULL	NULL	0.925089	0.856522	0.888403	1.22609	0.0545802	0.0794065	0.0611923	0.0913421	0.164017	0.0631687	0.047029	0.311866	0.367397	0.171779	0.238668	3.921	0.415954	3.66192	1.22988	1.04721	0.24205	0.146947	0.100815	0.139972	0.230314	0.171779	0.238668	0.129794	0.100966	0.279412	0.221032	0.737581	0.0970673	0.690237	0.529329	0.217927	0.364875	0.148057	0.313284
dynasore_1.25_0.0625	1	J09	10	9	dynasore	Dynasore	treated	dynasore	0.0625	1.25	0.925435	0.986577	1.06432	0.741799	0.2046	0.36859	0.23546	0.0638134	0.100574	0.0660091	0.199848	0.603787	0.626152	0.609189	0.461348	1.07349	0.188897	1.27997	0.49311	0.817408	0.153097	0.385299	0.076624	0.142105	0.192309	0.609189	0.461348	0.294543	0.335493	0.330831	0.322044	0.113197	0.131121	0.0971229	0.239041	0.346459	0.081269	0.214955	0.0814609
mdivi-1_0.625_0.03125	1	G09	7	9	mdivi-1	Mdivi-1	treated	mdivi-1	0.03125	0.625	0.927092	1.07159	1.01302	0.837037	0.0753502	0.158659	0.118238	0.0724006	0.269487	0.124256	0.0731832	0.219417	0.21775	0.198591	0.210487	0.527372	0.151517	0.677276	0.549692	0.385504	0.101	0.229776	0.0921275	0.137031	0.309716	0.198591	0.210487	0.13872	0.161011	0.198391	0.195381	0.0458272	0.275644	0.054043	0.136605	0.192325	0.227367	0.156028	0.118647
eliglustat_0.3125_0.015625	1	J03	10	3	eliglustat	Eliglustat	treated	eliglustat	0.015625	0.3125	0.927092	1.02386	1.0758	1.24974	0.214345	0.354389	0.254491	0.21627	0.143759	0.0615903	0.20072	0.604968	0.330419	0.56987	0.554461	1.54956	0.231285	1.74208	0.7023	0.996705	0.267827	0.423917	0.113459	0.147362	0.168563	0.56987	0.554461	0.385805	0.411226	0.381362	0.492513	0.0450334	0.330107	0.0914538	0.251311	0.137561	0.16383	0.333601	0.0366566
dactinomycin_0.3125_0.015625	2	C13	3	13	dactinomycin	Actinomycin D	treated	dactinomycin	0.015625	0.3125	0.92775	1.04171	1.04713	1.08446	0.207134	0.168307	0.165201	0.106774	0.145817	0.0632401	0.18778	0.381378	0.108723	0.203638	0.159115	0.845816	0.0722321	1.03154	0.545378	0.455218	0.208279	0.242058	0.119308	0.0771823	0.165493	0.203638	0.159115	0.174682	0.122084	0.164206	0.17031	0.0440346	0.112137	0.0368147	0.221644	0.300338	0.0589014	0.0654849	0.0867041
daunorubicin_0.15625_0.03125	1	E10	5	10	daunorubicin	Daunorubicin HCl	treated	daunorubicin	0.03125	0.15625	0.92792	1.0082	0.990046	0.529101	0.206283	0.190698	0.140443	0.118941	0.308584	0.178523	0.189717	0.185726	0.131498	0.109982	0.14687	0.413928	0.17654	0.420269	0.344928	0.480131	0.100671	0.238852	0.134564	0.123317	0.26581	0.109982	0.14687	0.3194	0.13125	0.378579	0.243325	0.0645424	0.0839828	0.0726795	0.155424	0.0436856	0.162626	0.177805	0.0662055
paclitaxel_2.5_0.125	1	L08	12	8	paclitaxel	Paclitaxel	treated	paclitaxel	0.125	2.5	0.928335	1.00447	1.0536	0.787302	0.225025	0.26233	0.260884	0.103974	0.205762	0.112208	0.203942	0.419225	0.218931	0.372056	0.321269	0.893462	0.155171	0.63748	0.289022	0.170424	0.255468	0.293267	0.130011	0.189504	0.0996104	0.372056	0.321269	0.333371	0.195255	0.285447	0.183683	0.0715942	0.210302	0.0416245	0.153142	0.155508	0.163396	0.107044	0.113241
picropodophyllin_5_0.5	2	G04	7	4	picropodophyllin	Picropodophyllin (PPP)	treated	picropodophyllin	0.5	5	0.928571	0.925357	0.925626	1.244	0.0703035	0.205855	0.0681551	0.176891	0.165982	0.165701	0.0628793	0.0818285	0.332081	0.111748	0.145573	1.66054	0.182298	1.80211	0.553451	0.751273	0.123491	0.193952	0.140154	0.176699	0.263287	0.111748	0.145573	0.204883	0.0571041	0.222466	0.0996198	0.103727	0.34496	0.164695	0.166275	0.277524	0.105829	0.121931	0.0869266
golgicide-A_1.25_0.0625	1	H02	8	2	golgicide-A	Golgicide A	treated	golgicide-A	0.0625	1.25	0.928749	0.997017	0.981623	0.804233	0.277627	0.269146	0.272477	0.166565	0.0324694	0.0348443	0.25624	0.709017	0.610703	0.591371	0.537833	0.5132	0.180966	0.898739	0.31916	0.663033	0.340972	0.596155	0.147027	0.219349	0.191307	0.591371	0.537833	0.354176	0.521363	0.436708	0.293573	0.0499939	0.268344	0.115117	0.429275	0.353095	0.274406	0.209945	0.165182
289_DMSO	NA	NA	NA	NA	DMSO	NA	control	DMSO	NULL	NULL	0.929234	1.01157	0.995402	0.839041	0.08974	0.0816637	0.08251	0.0984744	0.181579	0.0658886	0.0767428	0.162726	0.283254	0.181176	0.188829	1.34251	0.129439	1.41415	0.150227	0.231574	0.172003	0.322217	0.0478832	0.0947298	0.161595	0.181176	0.188829	0.0779785	0.223021	0.156429	0.220136	0.264071	0.223581	0.390235	0.0996303	0.361981	0.270065	0.19346	0.264844
tanespimycin_0.3125_0.0625	2	K13	11	13	tanespimycin	Tanespimycin (17-AAG)	treated	tanespimycin	0.0625	0.3125	0.929392	1.05653	1.05596	0.767466	0.111428	0.183082	0.146435	0.1124	0.0519629	0.029438	0.099407	0.162191	0.194068	0.0976752	0.155081	0.954027	0.142048	1.0283	0.505306	0.229602	0.132764	0.170264	0.0983122	0.151536	0.209076	0.0976752	0.155081	0.0939966	0.226695	0.144755	0.144321	0.0693312	0.178988	0.0977849	0.0790041	0.108473	0.166665	0.0902208	0.0940869
281_DMSO	NA	NA	NA	NA	DMSO	NA	control	DMSO	NULL	NULL	0.930394	1.02546	1	0.821918	0.231463	0.0712821	0.0462439	0.0894063	0.252966	0.0462859	0.211195	0.0811256	0.201739	0.155489	0.154697	3.16643	0.186717	3.27055	0.730199	1.05475	0.108454	0.154444	0.230536	0.0749845	0.441588	0.155489	0.154697	0.145563	0.126026	0.0705703	0.241281	0.310081	0.232553	0.262071	0.305364	0.0381564	0.135203	0.287207	0.0775025
doxorubicin_0.3125_0.0625	1	M04	13	4	doxorubicin	Doxorubicin	treated	doxorubicin	0.0625	0.3125	0.932477	1.13721	1.12481	0.74709	0.177589	0.140312	0.10576	0.107778	0.357339	0.236038	0.170562	0.623425	0.465455	0.822092	1.26235	1.26396	0.309091	2.54642	0.400265	1.23635	0.39421	1.21912	0.0677578	0.2315	0.322444	0.822092	1.26235	0.30043	0.49319	0.587012	1.1832	0.457759	1.12413	0.22947	0.588592	0.268447	0.941664	1.07609	0.593634
314_DMSO	NA	NA	NA	NA	DMSO	NA	control	DMSO	NULL	NULL	0.932715	0.983796	0.983908	0.924658	0.0817441	0.163541	0.0635751	0.138625	0.12327	0.0643974	0.081273	0.139593	0.181764	0.144735	0.333893	1.71085	0.167489	1.8358	0.371328	0.337494	0.288037	0.262904	0.0799166	0.180506	0.113299	0.144735	0.333893	0.125886	0.136424	0.0946943	0.271941	0.198555	0.264412	0.184921	0.155604	0.166164	0.145222	0.354282	0.0911679
leupeptin_1.25_0.0625	1	H19	8	19	leupeptin	Leupeptin	treated	leupeptin	0.0625	1.25	0.932891	1.02834	1.06049	0.749206	0.207843	0.161345	0.164916	0.309233	0.252717	0.162545	0.191191	0.184097	0.129607	0.178569	0.182568	0.555782	0.0908408	0.676655	0.432196	0.221447	0.177214	0.375828	0.127065	0.234141	0.257382	0.178569	0.182568	0.235592	0.0847318	0.383713	0.196288	0.208456	0.171157	0.157409	0.0605842	0.169688	0.264174	0.224294	0.213057
doxorubicin_0.078125_0.015625	1	M06	13	6	doxorubicin	Doxorubicin	treated	doxorubicin	0.015625	0.078125	0.933306	1.02983	1.07657	0.712169	0.165359	0.136275	0.173572	0.0749271	0.338908	0.231831	0.15575	0.44075	0.42991	0.783984	1.13379	0.697785	0.260144	1.66263	0.358447	0.592581	0.340902	1.1179	0.0893467	0.215815	0.103408	0.783984	1.13379	0.239044	0.552391	0.600778	1.19539	0.398361	1.04663	0.191792	0.42713	0.160036	0.923284	1.05244	0.650848
chlortetracycline_10_0.5	1	E14	5	14	chlortetracycline	Chlortetracycline	treated	chlortetracycline	0.5	10	0.933306	1.0701	1.07198	0.620106	0.227307	0.164095	0.0898824	0.147814	0.25708	0.112306	0.208348	0.536438	0.218387	0.454125	0.268831	0.944657	0.0951244	1.1309	0.289031	0.636251	0.279802	0.206833	0.2304	0.272616	0.775363	0.454125	0.268831	0.203843	0.0798968	0.336273	0.19907	0.0386658	0.172345	0.0599464	0.108599	0.0565553	0.254375	0.212383	0.193404
bleomycin_2.5_0.125	1	B06	2	6	bleomycin	Bleomycin	treated	bleomycin	0.125	2.5	0.933306	1.0179	1.02374	1.26032	0.420201	0.233301	0.150208	0.105014	0.145621	0.222387	0.395945	0.900744	1.15596	0.686115	1.14504	0.591517	0.242828	0.179279	0.0942169	0.351626	0.522214	1.1464	0.265323	0.332855	0.30242	0.686115	1.14504	0.728573	0.963615	0.615289	0.834575	0.165141	1.00135	0.134586	0.390378	0.25169	0.561798	1.00191	0.392938
325_DMSO	NA	NA	NA	NA	DMSO	NA	control	DMSO	NULL	NULL	0.933875	1.09491	1.08046	1.25342	0.117219	0.135759	0.0880637	0.248471	0.260446	0.0805931	0.112475	0.265378	0.286032	0.320215	0.14995	0.61892	0.108366	0.444885	0.147663	0.344915	0.221157	0.138554	0.056708	0.105782	0.133329	0.320215	0.14995	0.21838	0.0702516	0.334159	0.196768	0.14129	0.38553	0.0881803	0.148571	0.23358	0.263053	0.393472	0.165991
264_DMSO	NA	NA	NA	NA	DMSO	NA	control	DMSO	NULL	NULL	0.934602	1.00652	1.08753	0.797101	0.0782167	0.0857712	0.0812372	0.161859	0.202968	0.0970986	0.0699682	0.385012	0.609063	0.51877	0.692694	4.58944	0.291447	4.28774	1.66644	1.24648	0.280277	0.619714	0.102937	0.233918	0.150287	0.51877	0.692694	0.227295	0.190748	0.310776	0.51164	0.0984489	0.452483	0.188296	0.26723	0.384648	0.135755	0.549397	0.152163
94_DMSO	NA	NA	NA	NA	DMSO	NA	control	DMSO	NULL	NULL	0.935208	1.06928	0.823144	0.885621	0.11715	0.0520829	0.0484599	0.0816164	0.106703	0.0443234	0.107182	0.424236	0.233144	0.5432	0.539263	2.16165	0.201088	3.34218	1.10098	0.624705	0.36138	0.445215	0.121316	0.13115	0.234084	0.5432	0.539263	0.0504918	0.0655486	0.0910095	0.293452	0.0795801	0.20062	0.10316	0.204794	0.25806	0.4482	0.277007	0.520394
cytochalasin-d_0.000781_0.015625	2	N11	14	11	cytochalasin-d	Cytochalasin D	treated	cytochalasin-d	0.015625	0.000781	0.937603	0.99067	1.08468	0.992701	0.0738104	0.115255	0.140994	0.160118	0.0812494	0.100683	0.0680135	0.311489	0.353823	0.299853	0.814214	1.37418	0.146519	1.18231	0.502453	0.201297	0.236879	0.809768	0.10001	0.105547	0.160923	0.299853	0.814214	0.197047	0.535825	0.1909	0.656477	0.126361	0.558086	0.261462	0.0690877	0.188455	0.313769	0.50915	0.101649
oligomycin-a_2.5_0.25	2	H09	8	9	oligomycin-a	Oligomycin A	treated	oligomycin-a	0.25	2.5	0.938013	1.05379	1.0324	0.858186	0.203586	0.217977	0.188566	0.225193	0.0628252	0.0511595	0.189218	0.581384	0.465769	0.561127	0.681553	1.47202	0.163805	1.93206	0.538724	0.739443	0.251336	0.538297	0.0603729	0.165411	0.212684	0.561127	0.681553	0.182774	0.385064	0.254529	0.280498	0.294181	0.295885	0.238952	0.148382	0.232709	0.279874	0.279212	0.0522712
45_DMSO	NA	NA	NA	NA	DMSO	NA	control	DMSO	NULL	NULL	0.938619	0.982262	0.956522	0.961652	0.0365828	0.0883053	0.0542132	0.191731	0.583074	0.263984	0.0338799	0.252866	0.62898	0.234553	0.195621	1.84773	0.217434	1.39185	1.21701	0.569171	0.205975	0.417442	0.0677751	0.110173	0.483823	0.234553	0.195621	0.138749	0.252332	0.467292	0.585216	0.281428	0.318592	0.215479	0.206036	0.107171	0.725535	0.479168	0.607632
haloperidol_2.5_0.125	1	C10	3	10	haloperidol	Haloperidol	treated	haloperidol	0.125	2.5	0.939105	1.09098	0.979326	0.880423	0.100165	0.128155	0.0738021	0.108904	0.152088	0.158748	0.0942534	0.114506	0.241666	0.12458	0.250841	0.62496	0.0994799	0.634857	0.57205	0.341325	0.112271	0.19506	0.106733	0.193324	0.149369	0.12458	0.250841	0.196614	0.0903342	0.224741	0.245459	0.0740492	0.242421	0.156687	0.14068	0.291078	0.296312	0.154702	0.177368
229_DMSO	NA	NA	NA	NA	DMSO	NA	control	DMSO	NULL	NULL	0.939358	1.01087	0.982495	1.09855	0.16165	0.103642	0.055596	0.0710025	0.174311	0.0761816	0.145731	0.235544	0.474693	0.336449	0.155325	4.26155	0.627823	4.23024	1.42125	1.47446	0.302937	0.257984	0.0678281	0.124677	0.118765	0.336449	0.155325	0.10037	0.241578	0.184335	0.252044	0.294038	0.0902479	0.319731	0.494138	0.175929	0.177016	0.155429	0.165457
195_DMSO	NA	NA	NA	NA	DMSO	NA	control	DMSO	NULL	NULL	0.940182	0.991342	0.958963	1.10462	0.0866708	0.164026	0.0988769	0.129132	0.132007	0.0500134	0.0784461	0.147875	0.482509	0.192344	0.276018	0.985532	0.246851	0.796883	0.531155	0.965031	0.294414	0.227947	0.0937156	0.147616	0.165918	0.192344	0.276018	0.150639	0.13902	0.321442	0.493072	0.242505	0.0829684	0.225786	0.336021	0.0790765	0.628993	0.408276	0.13892
picropodophyllin_2.5_0.25	2	G05	7	5	picropodophyllin	Picropodophyllin (PPP)	treated	picropodophyllin	0.25	2.5	0.940476	0.998353	1.01767	1.42336	0.0377256	0.36408	0.132651	0.119921	0.126861	0.0614329	0.0363004	0.0791659	0.272134	0.140144	0.227306	2.11244	0.250779	1.99717	0.763428	0.594682	0.165889	0.200145	0.0725946	0.142416	0.205758	0.140144	0.227306	0.228243	0.0874034	0.248626	0.25729	0.144926	0.43168	0.0675144	0.448815	0.426942	0.198596	0.178712	0.142285
115_DMSO	NA	NA	NA	NA	DMSO	NA	control	DMSO	NULL	NULL	0.940814	0.950216	0.895216	0.840136	0.0608004	0.10014	0.0329016	0.0712146	0.0303679	0.0447697	0.0499035	0.225017	0.449282	0.136027	0.207945	1.2111	0.0937278	1.25594	0.164381	0.207178	0.164723	0.211286	0.062225	0.0896399	0.0958326	0.136027	0.207945	0.155545	0.0961361	0.110597	0.308966	0.129338	0.243778	0.194505	0.268459	0.303252	0.221888	0.267564	0.118031
210_DMSO	NA	NA	NA	NA	DMSO	NA	control	DMSO	NULL	NULL	0.941482	1.04329	1.11663	1	0.12656	0.129141	0.0990459	0.131384	0.262236	0.159755	0.124945	0.175004	0.245342	0.258405	0.236862	0.646199	0.299706	0.754201	0.452188	0.877392	0.212639	0.24822	0.0886065	0.125007	0.185452	0.258405	0.236862	0.0587019	0.360047	0.254095	0.515139	0.0880959	0.292512	0.130164	0.0853288	0.22873	0.243459	0.40737	0.0927375
156_DMSO	NA	NA	NA	NA	DMSO	NA	control	DMSO	NULL	NULL	0.942047	1.00866	0.854214	1.05442	0.0747303	0.172298	0.119505	0.0908482	0.054098	0.0435867	0.0660584	0.352683	0.542835	0.364108	0.297328	1.90876	0.229179	2.55019	0.325937	1.09436	0.422117	0.369282	0.175555	0.21134	0.17541	0.364108	0.297328	0.125849	0.46988	0.155921	0.199593	0.0660759	0.40518	0.11152	0.107017	0.0858816	0.583086	0.173039	0.114807
224_DMSO	NA	NA	NA	NA	DMSO	NA	control	DMSO	NULL	NULL	0.942925	0.880435	0.868709	1.07536	0.13255	0.0839311	0.0749036	0.123447	0.0802878	0.065853	0.123716	0.546174	0.432096	0.499973	0.459918	3.85776	0.55887	3.64189	1.17113	0.973382	0.179678	0.243251	0.275273	0.35667	0.253692	0.499973	0.459918	0.1301	0.814746	0.216017	1.21647	0.326441	0.630387	0.193132	0.127219	0.326712	1.01843	0.882442	0.740435
cytochalasin-d_0.0015625_0.03125	2	N10	14	10	cytochalasin-d	Cytochalasin D	treated	cytochalasin-d	0.03125	0.0015625	0.944171	0.912733	1.03829	1.11575	0.161396	0.0837712	0.027301	0.219402	0.0603149	0.0615807	0.151853	0.438748	0.433681	0.157688	0.170239	1.30291	0.108247	1.40037	0.554323	0.308217	0.267424	0.242839	0.107706	0.137176	0.185801	0.157688	0.170239	0.333797	0.146473	0.294073	0.135935	0.0665224	0.0760104	0.0527214	0.226323	0.13612	0.137628	0.110465	0.111747
BTB06584_10_0.5	1	I02	9	2	BTB06584	BTB06584	treated	BTB06584	0.5	10	0.94449	1.0865	1.1317	1.26138	0.0597157	0.251291	0.210107	0.130435	0.0793091	0.0440053	0.0554642	0.0932751	0.332593	0.156347	0.314771	0.427169	0.126308	0.735891	0.125096	0.22641	0.139493	0.284629	0.102928	0.125641	0.187235	0.156347	0.314771	0.0570382	0.0662633	0.1188	0.211401	0.113126	0.320552	0.0499578	0.413647	0.41395	0.3209	0.338583	0.196929
121_DMSO	NA	NA	NA	NA	DMSO	NA	control	DMSO	NULL	NULL	0.944513	1.06061	0.922551	0.952381	0.120004	0.0529586	0.0755436	0.159401	0.0733219	0.188741	0.105862	0.197591	0.26855	0.252576	0.406549	0.591323	0.148156	0.360873	0.136144	0.556136	0.254048	0.239338	0.150779	0.208209	0.214618	0.252576	0.406549	0.182435	0.272001	0.194669	0.274863	0.150346	0.167337	0.123885	0.172309	0.1903	0.153754	0.297885	0.12109
FCCP_0.625_0.03125	1	K14	11	14	FCCP	FCCP	treated	FCCP	0.03125	0.625	0.944905	1.02163	1.12711	0.769312	0.152347	0.335425	0.187516	0.195273	0.188338	0.116254	0.141441	0.597289	0.329316	0.44538	0.348044	0.495288	0.244463	0.333381	0.391938	0.551177	0.265539	0.252465	0.0945548	0.101368	0.114138	0.44538	0.348044	0.178702	0.16362	0.189613	0.173201	0.340326	0.245505	0.288496	0.371647	0.0319599	0.126465	0.21918	0.0454258
bendamustine_0.3125_0.015625	1	N18	14	18	bendamustine	Bendamustine	treated	bendamustine	0.015625	0.3125	0.944905	1.0261	1.01531	0.462434	0.127414	0.162783	0.16909	0.151191	0.260712	0.0775971	0.116656	0.0480893	0.124563	0.510362	0.137018	0.733127	0.0952837	0.90547	0.548858	0.293782	0.101496	0.176634	0.0588557	0.0742128	0.140205	0.510362	0.137018	0.137986	0.113666	0.441418	0.17165	0.104857	0.0816006	0.12953	0.171491	0.280212	0.459979	0.123288	0.192986
26_DMSO	NA	NA	NA	NA	DMSO	NA	control	DMSO	NULL	NULL	0.945013	1.08869	1.08454	1.10324	0.064482	0.0543229	0.0580664	0.32129	0.832902	0.622096	0.0572118	0.282576	0.100784	0.434897	0.390004	0.596055	0.150931	0.372964	0.810343	0.363122	0.435638	0.620391	0.388688	0.637868	0.434516	0.434897	0.390004	0.0909936	0.0475344	0.384434	0.346974	0.634475	0.172376	0.573766	0.823327	0.158899	0.506149	0.522748	0.601617
252_DMSO	NA	NA	NA	NA	DMSO	NA	control	DMSO	NULL	NULL	0.945303	1.05435	1.07877	1.06377	0.0705054	0.0810616	0.0522744	0.0860724	0.133364	0.0937399	0.0663573	0.125155	0.298093	0.238808	0.448623	4.38451	0.580872	4.26716	1.52974	1.41626	0.233892	0.361451	0.0771701	0.177874	0.350317	0.238808	0.448623	0.128028	0.14038	0.158568	0.564302	0.127856	0.289483	0.0877386	0.0886949	0.0613671	0.337056	0.497479	0.161901
219_DMSO	NA	NA	NA	NA	DMSO	NA	control	DMSO	NULL	NULL	0.945384	0.794372	0.768898	0.876923	0.0695619	0.14257	0.105928	0.0729353	0.126141	0.0962689	0.064845	0.378024	0.286717	0.2255	1.11934	0.721983	0.348531	0.772194	0.46822	0.89553	0.425776	0.788198	0.185767	0.236161	0.190002	0.2255	1.11934	0.205127	0.056421	0.46673	2.62901	0.569583	0.153455	0.505415	0.406926	0.330985	0.759138	2.48648	0.726778
56_DMSO	NA	NA	NA	NA	DMSO	NA	control	DMSO	NULL	NULL	0.94621	1.04619	0.938865	0.934641	0.460341	0.155257	0.0383776	0.0953699	0.641754	0.307198	0.414792	0.501083	0.873144	0.509843	1.10323	1.65508	0.374317	1.77745	0.509076	0.249618	0.43933	0.817438	0.233838	0.282372	0.194862	0.509843	1.10323	0.784728	0.881786	0.99903	0.983605	0.197649	0.783106	0.252665	0.395641	0.37846	0.632378	0.800443	0.629578
231_DMSO	NA	NA	NA	NA	DMSO	NA	control	DMSO	NULL	NULL	0.946492	1.06304	0.971554	0.930435	0.209243	0.0785066	0.0814679	0.0841387	0.159761	0.0353946	0.181042	0.171705	0.306683	0.236157	0.218625	4.30491	0.581058	4.25232	1.50023	1.39924	0.194664	0.241462	0.112499	0.139584	0.125503	0.236157	0.218625	0.101717	0.665121	0.214	0.43913	0.161143	0.240543	0.176496	0.545776	0.236464	0.184227	0.319604	0.138023
sirolimus_5_0.25	1	L15	12	15	sirolimus	Rapamycin	treated	sirolimus	0.25	5	0.946976	0.903057	0.940276	0.45291	0.227443	0.560146	0.113123	0.258623	0.0441168	0.0751042	0.240626	0.205146	0.2372	0.123795	0.356076	0.735668	0.181832	0.668528	0.302408	0.500837	0.171592	0.368203	0.175407	0.133345	0.416357	0.123795	0.356076	0.134713	0.143119	0.213858	0.101322	0.138433	0.100717	0.119803	0.127968	0.267354	0.0798154	0.0561508	0.038986
241_DMSO	NA	NA	NA	NA	DMSO	NA	control	DMSO	NULL	NULL	0.947681	1.11522	1.08315	0.855072	0.0796779	0.0668981	0.0785978	0.0640273	0.127516	0.105798	0.075429	0.322189	0.503524	0.341813	0.520833	4.61142	0.29242	4.24934	1.76262	1.22341	0.375984	0.367913	0.182446	0.265269	0.311442	0.341813	0.520833	0.132027	0.492337	0.265133	0.734343	0.115067	0.673246	0.104398	0.157415	0.297358	0.216816	0.699803	0.0859134
279_DMSO	NA	NA	NA	NA	DMSO	NA	control	DMSO	NULL	NULL	0.947796	0.976852	0.954023	1.06164	0.103403	0.118375	0.0268624	0.105944	0.0606914	0.032283	0.107336	0.252536	0.310401	0.178712	0.106673	1.68201	0.121078	1.22668	0.343623	0.22958	0.222332	0.150227	0.159619	0.209515	0.234621	0.178712	0.106673	0.407122	0.454262	0.175758	0.174187	0.0901654	0.506301	0.0508763	0.148496	0.104901	0.917583	0.752995	0.614426
LTX-315_2.5_0.125	1	J17	10	17	LTX-315	LTX-315	treated	LTX-315	0.125	2.5	0.947804	1.01566	1.04671	0.766138	0.145074	0.390165	0.291213	0.292344	0.32538	0.153577	0.134311	0.167754	0.118493	0.178174	0.163308	0.332486	0.0985741	0.232017	0.325316	0.502133	0.143176	0.126087	0.0521556	0.132038	0.158078	0.178174	0.163308	0.131491	0.170217	0.189533	0.184544	0.122551	0.124657	0.12017	0.248425	0.123795	0.191645	0.140303	0.128633
203_DMSO	NA	NA	NA	NA	DMSO	NA	control	DMSO	NULL	NULL	0.947984	1.11905	1.08423	1.19692	0.164397	0.113931	0.0857463	0.100855	0.153033	0.143049	0.167762	0.254727	0.220453	0.186941	0.600216	0.426199	0.188502	0.770892	0.373937	0.352908	0.274253	0.501766	0.213061	0.355245	0.29462	0.186941	0.600216	0.0944955	0.267249	0.152863	0.477959	0.235973	0.134043	0.241633	0.555716	0.225064	0.276573	0.44737	0.210025
122_DMSO	NA	NA	NA	NA	DMSO	NA	control	DMSO	NULL	NULL	0.948212	1.05844	1.03417	1.56803	0.0495212	0.180971	0.0402786	0.12905	0.0363596	0.0625055	0.0460648	0.265176	0.290695	0.166759	0.150528	1.6516	0.156705	1.25053	0.322768	0.312514	0.180209	0.233028	0.0785224	0.11443	0.221967	0.166759	0.150528	0.141936	0.305429	0.125335	0.172621	0.136984	0.0857791	0.144845	0.090832	0.244262	0.147666	0.189892	0.141162
cisplatin_10_1	2	E13	5	13	cisplatin	Cisplatin	treated	cisplatin	1	10	0.948276	0.958288	1.01399	0.956204	0.0838943	0.145288	0.120001	0.0683941	0.0559669	0.0453092	0.0775186	0.214847	0.273638	0.15051	0.285053	1.39866	0.136426	1.47245	0.505525	0.28435	0.0820972	0.294164	0.0889622	0.0840822	0.111995	0.15051	0.285053	0.0576484	0.157116	0.0547018	0.196819	0.0567361	0.267648	0.0242129	0.0940577	0.0714758	0.0902436	0.27969	0.0465427
64_DMSO	NA	NA	NA	NA	DMSO	NA	control	DMSO	NULL	NULL	0.948655	1.01617	1.02183	1.01307	0.134642	0.141041	0.0707839	0.143419	0.18784	0.0995073	0.113686	0.2768	0.375056	0.812094	1.17182	0.209025	0.333996	0.164366	0.318216	0.548917	0.375448	0.874809	0.156623	0.292233	0.232156	0.812094	1.17182	0.246999	0.390014	0.333188	0.746389	0.33831	0.565621	0.438031	0.366273	0.274655	0.311531	0.659926	0.223823
tetrandrine_0.3125_0.015625	2	I08	9	8	tetrandrine	Tetrandrine	treated	tetrandrine	0.015625	0.3125	0.949097	1.06476	1.03756	0.838373	0.109152	0.255297	0.163009	0.211901	0.178869	0.0610675	0.101666	0.131125	0.216222	0.139025	0.289597	1.75366	0.193475	1.80579	0.657637	0.620314	0.15189	0.274929	0.0489204	0.100345	0.179552	0.139025	0.289597	0.190805	0.0577396	0.282973	0.227395	0.157037	0.111709	0.169611	0.13328	0.272371	0.319933	0.182083	0.157423
187_DMSO	NA	NA	NA	NA	DMSO	NA	control	DMSO	NULL	NULL	0.949285	1.08658	1.01296	0.898462	0.121378	0.0922283	0.0876625	0.135487	0.0665936	0.0611086	0.117774	0.123439	0.20259	0.15434	0.222582	0.726179	0.283801	1.02684	0.323374	0.508349	0.16264	0.225194	0.07981	0.111068	0.167766	0.15434	0.222582	0.0489402	0.372457	0.188262	0.306874	0.113195	0.22115	0.074568	0.189099	0.092811	0.19296	0.24293	0.24119
73_DMSO	NA	NA	NA	NA	DMSO	NA	control	DMSO	NULL	NULL	0.949878	0.988453	1.0393	1.20261	0.093339	0.124382	0.0608383	0.390208	0.401843	0.235552	0.0838759	0.12831	0.150228	0.100743	0.39818	0.399633	0.0916063	1.25	0.104052	0.611619	0.369137	0.225617	0.139873	0.169305	0.402338	0.100743	0.39818	0.174282	0.126854	0.16972	0.218186	0.0514925	0.113845	0.0706349	0.122933	0.0735583	0.107186	0.114541	0.0758981
245_DMSO	NA	NA	NA	NA	DMSO	NA	control	DMSO	NULL	NULL	0.950059	1.06957	0.945295	0.997101	0.09543	0.0870566	0.0449052	0.106932	0.0448992	0.0288346	0.0857914	0.206485	0.18578	0.162683	0.313957	4.33597	0.559609	4.25815	1.58849	1.39292	0.120353	0.176155	0.108842	0.197893	0.2207	0.162683	0.313957	0.227286	0.171131	0.102245	0.319692	0.119704	0.103177	0.122636	0.119615	0.247246	0.24038	0.181425	0.210189
irinotecan_0.3125_0.015625	1	F15	6	15	irinotecan	Irinotecan	treated	irinotecan	0.015625	0.3125	0.95029	1.01939	0.965544	0.75873	0.346083	0.307658	0.165636	0.298843	0.241372	0.0848241	0.322361	0.45632	0.127963	0.278076	0.166023	0.586496	0.166872	0.69716	0.264422	0.649644	0.207501	0.166748	0.0827437	0.115544	0.206857	0.278076	0.166023	0.486794	0.226523	0.387108	0.109551	0.137806	0.395322	0.243416	0.223453	0.140019	0.256577	0.175267	0.216554
300_DMSO	NA	NA	NA	NA	DMSO	NA	control	DMSO	NULL	NULL	0.951276	1.06019	1.0092	0.941781	0.0593523	0.054193	0.0444801	0.0850409	0.068195	0.0402925	0.0517623	0.16074	0.139885	0.137336	0.113396	0.639375	0.123966	0.327186	0.165356	0.445467	0.200637	0.105592	0.0787749	0.0937577	0.200861	0.137336	0.113396	0.0987425	0.0991088	0.20547	0.346656	0.290161	0.0497069	0.298571	0.077257	0.391261	0.21329	0.106561	0.205576
lomustine_1.25_0.0625	2	B07	2	7	lomustine	Lomustine	treated	lomustine	0.0625	1.25	0.95197	0.973106	0.927099	0.930136	0.510261	0.296361	0.23471	0.111992	0.686284	0.293787	0.466036	0.254154	0.243124	0.364117	0.127555	0.529423	0.145523	0.799963	0.638351	0.613554	0.340414	0.2114	0.35565	0.264097	0.499509	0.364117	0.127555	0.245146	0.746059	0.348058	0.305165	0.170849	0.373832	0.239409	0.605043	0.431573	0.689965	0.363942	0.581839
82_DMSO	NA	NA	NA	NA	DMSO	NA	control	DMSO	NULL	NULL	0.952323	1.11316	0.914847	0.70915	0.114308	0.0752348	0.0807413	0.149031	0.336635	0.169593	0.110266	0.181642	0.403327	0.302035	0.411943	0.698723	0.112059	1.80991	0.597388	0.22681	0.223736	0.418249	0.081793	0.0939404	0.246404	0.302035	0.411943	0.19064	0.253036	0.218064	0.193416	0.182942	0.28663	0.240784	0.24137	0.17062	0.442397	0.184287	0.392171
6_DMSO	NA	NA	NA	NA	DMSO	NA	control	DMSO	NULL	NULL	0.952685	0.946785	0.932367	0.876106	0.117562	0.0772396	0.0619209	0.170402	0.818673	0.420292	0.111666	0.0920985	0.227552	0.175524	0.372867	0.863917	0.176975	0.382583	0.419663	0.632446	0.117848	0.488872	0.327183	0.336739	0.628973	0.175524	0.372867	0.124894	0.169566	0.196168	0.285729	0.367323	0.257637	0.336886	0.508584	0.165683	0.222522	0.44773	0.188186
pifithrin-mu_5_0.5	2	I11	9	11	pifithrin-mu	Pifithrin-mu	treated	pifithrin-mu	0.5	5	0.952791	1.08068	1.10457	1.0219	0.0681263	0.07208	0.0520059	0.0902274	0.164741	0.0901188	0.0642039	0.14127	0.307715	0.13829	0.179132	0.798356	0.116894	0.748218	0.300455	0.329199	0.12452	0.169018	0.0815185	0.10934	0.169857	0.13829	0.179132	0.0264019	0.180305	0.184933	0.194561	0.1338	0.236637	0.181832	0.0830472	0.211524	0.333644	0.0689277	0.225122
214_DMSO	NA	NA	NA	NA	DMSO	NA	control	DMSO	NULL	NULL	0.953186	0.943723	1.03672	1	0.132552	0.0944927	0.0799802	0.195589	0.0431892	0.0605429	0.121202	0.196891	0.637381	0.133806	0.0774032	0.979602	0.247559	0.880465	0.583367	0.916787	0.2279	0.121694	0.192459	0.200981	0.305555	0.133806	0.0774032	0.0649379	0.0489396	0.133404	0.490166	0.152903	0.189784	0.129903	0.240741	0.0978079	0.642766	0.303631	0.241916
70_DMSO	NA	NA	NA	NA	DMSO	NA	control	DMSO	NULL	NULL	0.953545	0.972286	1.16812	1.13072	0.20584	0.120702	0.0760332	0.152524	0.0756151	0.0379236	0.183055	0.35387	0.30564	0.303755	0.3528	1.50919	0.151472	2.62215	0.666618	0.617359	0.228314	0.348572	0.0796973	0.106379	0.0846445	0.303755	0.3528	0.0474511	0.393954	0.142818	0.52484	0.437656	0.355044	0.394207	0.244573	0.31075	0.263185	0.506747	0.16707
321_DMSO	NA	NA	NA	NA	DMSO	NA	control	DMSO	NULL	NULL	0.954756	0.958333	0.949425	1.0411	0.0819319	0.107924	0.0331946	0.120671	0.232354	0.141065	0.0751911	0.298444	0.476574	0.434509	0.37424	3.23029	0.220736	3.5765	0.518293	1.478	0.44739	0.582067	0.0881695	0.0733473	0.106465	0.434509	0.37424	0.138071	0.369517	0.436912	1.0867	0.09249	0.173281	0.137573	0.203312	0.192545	0.118084	0.191309	0.14009
80_DMSO	NA	NA	NA	NA	DMSO	NA	control	DMSO	NULL	NULL	0.954768	0.974596	1.0917	1.03595	0.0516548	0.0885141	0.0376534	0.162064	0.230005	0.106426	0.0463377	0.645807	0.582823	0.651634	1.45701	0.717513	0.320717	0.871154	0.3457	0.531991	0.39955	1.12117	0.0803242	0.149245	0.299839	0.651634	1.45701	0.360063	0.5565	0.28673	0.643476	0.353336	0.355518	0.256675	0.173992	0.225161	0.346322	0.52539	0.241569
238_DMSO	NA	NA	NA	NA	DMSO	NA	control	DMSO	NULL	NULL	0.954816	1.08043	1.00219	0.921739	0.0922344	0.0889881	0.0505719	0.0882799	0.0924172	0.0229262	0.071014	0.230336	0.143201	0.328028	0.291515	4.35723	0.497429	4.20589	1.56966	1.40676	0.182443	0.251562	0.0705698	0.0965968	0.168432	0.328028	0.291515	0.10426	0.051979	0.195527	0.151349	0.0653319	0.170113	0.0995089	0.144364	0.133237	0.273822	0.136091	0.198579
mitoxantrone_0.078125_0.015625	2	F07	6	7	mitoxantrone	Mitoxantrone	treated	mitoxantrone	0.015625	0.078125	0.955665	0.984632	1.04713	1.15954	0.124162	0.0572229	0.0337619	0.0781265	0.0721812	0.0737531	0.116747	0.226995	0.0870584	0.252929	0.32639	2.67849	0.332181	3.01237	1.15683	1.14869	0.141157	0.487346	0.130837	0.0573539	0.240659	0.252929	0.32639	0.192109	0.338786	0.120187	0.279655	0.218936	0.289507	0.253699	0.253734	0.155415	0.131406	0.257103	0.0645451
paclitaxel_0.3125_0.015625	1	L11	12	11	paclitaxel	Paclitaxel	treated	paclitaxel	0.015625	0.3125	0.955675	1.01119	1.04288	0.878307	0.162162	0.280084	0.229153	0.0671089	0.0420087	0.0266107	0.151599	0.656019	0.748162	0.319672	0.683505	0.708791	0.164236	0.372315	0.423267	0.255631	0.333821	0.591124	0.0849821	0.112706	0.26363	0.319672	0.683505	0.310284	0.386763	0.32799	0.403889	0.145754	0.315954	0.0571705	0.0274875	0.108179	0.173849	0.341184	0.0505299
haloperidol_20_1	1	C06	3	6	haloperidol	Haloperidol	treated	haloperidol	1	20	0.955675	1.1044	1.04518	1.32381	0.209738	0.089911	0.0605068	0.119188	0.207977	0.0911293	0.190185	0.0931668	0.181346	0.112116	0.240888	2.64913	0.195013	2.71031	0.768844	1.14333	0.237605	0.375024	0.322088	0.133484	0.628821	0.112116	0.240888	0.236606	0.273592	0.299147	0.281399	0.323708	0.110344	0.350301	0.430725	0.0518556	0.199681	0.134989	0.0820683
48_DMSO	NA	NA	NA	NA	DMSO	NA	control	DMSO	NULL	NULL	0.956522	1.06874	1.03382	1.39823	0.102509	0.134051	0.0386875	0.133512	0.732651	0.419496	0.0953126	0.151887	0.132792	1.28631	0.151288	0.239419	0.0972155	0.683026	0.254437	0.31368	0.100262	0.080305	0.0809666	0.116674	0.267317	1.28631	0.151288	0.0705989	0.133018	1.51268	0.281562	0.0991054	0.11272	0.0817302	0.107377	0.107333	0.553879	0.142518	0.505313
119_DMSO	NA	NA	NA	NA	DMSO	NA	control	DMSO	NULL	NULL	0.956843	1	1.00683	0.938776	0.125127	0.0541772	0.0589196	0.117365	0.280155	0.0455128	0.116684	0.289188	0.348494	0.450452	0.566779	1.19905	0.246851	0.478413	0.20896	0.645397	0.292968	0.580395	0.0643114	0.167334	0.252438	0.450452	0.566779	0.20743	0.172879	0.296542	0.643832	0.282856	0.507315	0.163291	0.165611	0.0921115	0.248898	0.660137	0.179425
puromycin_5_1	2	J13	10	13	puromycin	Puromycin	treated	puromycin	1	5	0.956897	1.07355	1.0243	1.51616	0.046923	0.0565029	0.0282059	0.145275	0.242253	0.142888	0.0433985	0.0681738	0.363396	0.064625	0.0812631	0.766406	0.0924234	0.943822	0.421319	0.101935	0.166058	0.107511	0.0851811	0.150916	0.103861	0.064625	0.0812631	0.0804179	0.0509462	0.138778	0.357003	0.553501	0.133297	0.546117	0.398767	0.19814	0.452023	0.277813	0.227346
rolipram_20_1	1	J21	10	21	rolipram	Rolipram	treated	rolipram	1	20	0.958989	0.888143	1.00842	1.00317	0.0435348	0.0488609	0.0235012	0.154519	0.313712	0.172725	0.0411441	0.250249	0.478982	0.254289	0.549333	1.45876	0.137937	1.81682	0.822109	0.373085	0.166736	0.442653	0.0333742	0.0657551	0.10847	0.254289	0.549333	0.0542616	0.286583	0.0723703	0.18603	0.122522	0.227372	0.179306	0.12112	0.139995	0.101541	0.242247	0.171395
38_DMSO	NA	NA	NA	NA	DMSO	NA	control	DMSO	NULL	NULL	0.959079	1.07761	1.04589	0.920354	0.0771954	0.135315	0.03877	0.166686	0.413965	0.201244	0.0758789	0.176955	0.149337	0.258302	0.164906	1.79674	0.161316	1.1768	1.27765	0.387796	0.116654	0.222008	0.104008	0.136767	0.235385	0.258302	0.164906	0.106404	0.27726	0.127298	0.177584	0.0783788	0.298451	0.138298	0.161414	0.198501	0.197022	0.337579	0.151337
290_DMSO	NA	NA	NA	NA	DMSO	NA	control	DMSO	NULL	NULL	0.959397	0.986111	0.933333	1.27397	0.0655999	0.0712126	0.0946282	0.0822954	0.0629063	0.0810108	0.0590988	0.175707	0.152542	0.15708	0.18149	1.14224	0.102982	0.926473	0.129419	0.137354	0.0951413	0.216696	0.0618308	0.0779414	0.0917246	0.15708	0.18149	0.17335	0.127973	0.134292	0.35552	0.216598	0.20483	0.248523	0.215011	0.235379	0.208138	0.19867	0.186298
260_DMSO	NA	NA	NA	NA	DMSO	NA	control	DMSO	NULL	NULL	0.959572	1.00435	1.08972	1	0.122164	0.0658083	0.0340103	0.0493115	0.0855276	0.0575784	0.113303	0.10033	0.0623799	0.0803549	0.119924	4.38908	0.531246	4.27862	1.51519	1.3692	0.19024	0.152927	0.128884	0.164521	0.177742	0.0803549	0.119924	0.0872409	0.446387	0.133474	0.180738	0.234598	0.175966	0.186694	0.21363	0.500346	0.123389	0.113283	0.105883
daunorubicin_0.3125_0.0625	1	E09	5	9	daunorubicin	Daunorubicin HCl	treated	daunorubicin	0.0625	0.3125	0.959818	1.03803	1.01838	0.526984	0.172489	0.267772	0.173275	0.102986	0.34875	0.202595	0.160807	0.188652	0.18333	0.202809	0.155049	0.716942	0.105107	0.824053	0.422912	0.139092	0.082691	0.150731	0.0374319	0.104996	0.084332	0.202809	0.155049	0.2426	0.147754	0.271797	0.197036	0.257532	0.0971022	0.240754	0.323276	0.0292471	0.166204	0.112799	0.121642
rolipram_2.5_0.125	1	K03	11	3	rolipram	Rolipram	treated	rolipram	0.125	2.5	0.960232	1.00149	1.03369	0.959788	0.110719	0.242675	0.229724	0.161406	0.117238	0.0635508	0.0984996	0.0661245	0.15125	0.124026	0.225379	0.253174	0.144424	0.148122	0.154058	0.446259	0.129039	0.335322	0.11644	0.161051	0.153862	0.124026	0.225379	0.0760213	0.143256	0.173006	0.142197	0.147592	0.0934572	0.130068	0.263319	0.0975042	0.155331	0.117277	0.0744135
144_DMSO	NA	NA	NA	NA	DMSO	NA	control	DMSO	NULL	NULL	0.960543	1.06494	0.972665	0.993197	0.0557244	0.100839	0.0337007	0.146387	0.240935	0.137698	0.0497222	0.179331	0.108397	0.199874	0.528708	0.66911	0.081425	0.62207	0.314842	0.454229	0.229576	0.512274	0.0738684	0.101289	0.234175	0.199874	0.528708	0.0737388	0.0661113	0.150193	0.170092	0.117713	0.224551	0.107681	0.260842	0.141917	0.157184	0.21764	0.149458
285_DMSO	NA	NA	NA	NA	DMSO	NA	control	DMSO	NULL	NULL	0.960557	1.1713	1.12644	0.856164	0.0372284	0.0846175	0.0614418	0.113329	0.134155	0.0865856	0.0346092	0.246673	0.716725	0.205699	0.180485	0.897107	0.117057	0.541925	0.170982	0.23219	0.225849	0.261289	0.0783664	0.140726	0.176735	0.205699	0.180485	0.071213	0.446682	0.097411	0.251803	0.108484	0.156808	0.080588	0.295449	0.27472	0.128163	0.183826	0.110978
FCCP_0.3125_0.015625	1	K15	11	15	FCCP	FCCP	treated	FCCP	0.015625	0.3125	0.960646	1.01939	1.11179	0.804233	0.125604	0.123178	0.129443	0.0862963	0.191748	0.0669417	0.114732	0.391894	0.221159	0.37342	0.373921	0.827239	0.110119	1.0444	0.57347	0.176101	0.229695	0.308256	0.136813	0.159434	0.245721	0.37342	0.373921	0.145893	0.0526175	0.212383	0.160057	0.0332688	0.0807936	0.0324445	0.0541135	0.0762214	0.220413	0.0851687	0.165301
CK-636_10_0.5	1	I11	9	11	CK-636	CK-636	treated	CK-636	0.5	10	0.961475	0.865026	0.887443	1.04444	0.0647789	0.20632	0.168478	0.114458	0.124408	0.0806133	0.0618107	0.116798	0.192099	0.402308	0.308254	0.434498	0.162453	0.85571	0.307491	0.136719	0.142123	0.283306	0.106653	0.160895	0.141057	0.402308	0.308254	0.0520968	0.078399	0.0569475	0.190559	0.100918	0.112479	0.086018	0.0616823	0.0670322	0.12596	0.165321	0.140382
53_DMSO	NA	NA	NA	NA	DMSO	NA	control	DMSO	NULL	NULL	0.961637	0.751663	0.884058	0.887906	0.143898	0.116307	0.0433362	0.216815	0.433695	0.199935	0.135428	0.589485	0.656229	0.50114	0.831695	0.607085	0.408805	1.62981	0.565898	1.40803	0.492494	0.628476	0.0755242	0.258153	0.338999	0.50114	0.831695	0.238577	0.549634	0.132278	0.527726	0.239584	0.694398	0.348058	0.15148	0.482833	0.241965	0.357951	0.167579
273_DMSO	NA	NA	NA	NA	DMSO	NA	control	DMSO	NULL	NULL	0.96195	0.867391	0.962801	0.791304	0.219041	0.103843	0.0594131	0.183569	0.0494693	0.029358	0.204125	0.351002	0.28513	0.68244	1.51152	3.92566	0.189116	3.39185	1.19048	0.61889	0.736398	1.10599	0.310359	0.486848	0.399334	0.68244	1.51152	0.0732362	0.311251	0.727539	0.536512	0.642492	0.20626	0.582828	0.715041	0.160463	0.724499	0.389475	0.630182
nocodazole_0.625_0.03125	1	D15	4	15	nocodazole	Nocodazole	treated	nocodazole	0.03125	0.625	0.962303	0.991797	0.993109	0.656085	0.192776	0.182999	0.124477	0.0842841	0.141455	0.0273135	0.181412	0.158837	0.132483	0.168857	0.0689658	0.292888	0.13353	0.387936	0.371336	0.594967	0.147604	0.13974	0.0358598	0.090874	0.149831	0.168857	0.0689658	0.254075	0.0829203	0.187268	0.0829324	0.117405	0.109381	0.111128	0.264152	0.0523662	0.241553	0.0712249	0.148357
tolfenamic-acid_20_1	1	C14	3	14	tolfenamic-acid	Tolfenamic Acid	treated	tolfenamic-acid	1	20	0.962717	1.01641	1.02986	1.21587	0.0561162	0.127111	0.0831338	0.0881512	0.189926	0.134703	0.0502807	0.409445	0.210764	0.32963	0.264234	0.347503	0.096153	0.38182	0.347471	0.489416	0.112512	0.229447	0.0391185	0.0940846	0.215228	0.32963	0.264234	0.112839	0.117064	0.118558	0.184497	0.128116	0.136189	0.151883	0.229577	0.153862	0.134727	0.115741	0.085316
151_DMSO	NA	NA	NA	NA	DMSO	NA	control	DMSO	NULL	NULL	0.963009	0.883117	0.927107	1.27551	0.119213	0.0872859	0.10464	0.112097	0.196038	0.113608	0.106727	0.162446	0.110095	0.136985	0.131341	1.6483	0.0995643	1.46143	0.231897	0.495509	0.243743	0.193329	0.110327	0.0817925	0.111489	0.136985	0.131341	0.127143	0.0844058	0.0944659	0.263521	0.157969	0.0713885	0.173758	0.14499	0.105314	0.186618	0.353935	0.206698
107_DMSO	NA	NA	NA	NA	DMSO	NA	control	DMSO	NULL	NULL	0.963325	0.87067	0.90393	1.13399	0.144507	0.121455	0.0667234	0.190151	0.0677874	0.0803875	0.142313	0.441801	0.534083	0.531731	0.820477	1.42734	0.220356	3.44959	0.433127	1.60068	0.374021	0.710722	0.0935551	0.195608	0.181304	0.531731	0.820477	0.16456	0.19153	0.316109	0.530317	0.226853	0.157367	0.233557	0.173266	0.52296	0.403381	0.351646	0.274932
rolipram_1.25_0.0625	1	K04	11	4	rolipram	Rolipram	treated	rolipram	0.0625	1.25	0.963546	0.97912	0.963247	1.00212	0.11553	0.254117	0.246858	0.107878	0.139799	0.113402	0.107622	0.0816894	0.130154	0.161979	0.230165	0.385109	0.159539	0.528467	0.0831344	0.169901	0.135523	0.238126	0.0572901	0.0664821	0.0793896	0.161979	0.230165	0.092519	0.0873847	0.135725	0.163917	0.175462	0.164229	0.148209	0.297875	0.093532	0.212036	0.158751	0.137683
deforolimus_0.078125_0.015625	2	M06	13	6	deforolimus	Ridaforolimus (Deforolimus, MK-8669)	treated	deforolimus	0.015625	0.078125	0.963875	0.901207	0.878498	0.782065	0.0480329	0.125067	0.0987126	0.160523	0.229296	0.0794197	0.0425267	0.656132	0.720543	0.38327	0.360381	1.25729	0.146732	1.33221	0.644957	0.153217	0.375549	0.677373	0.101209	0.0598159	0.168718	0.38327	0.360381	0.36253	0.272325	0.412615	0.573589	0.172778	0.0676225	0.153754	0.178563	0.363768	0.0848062	0.120571	0.0598108
14_DMSO	NA	NA	NA	NA	DMSO	NA	control	DMSO	NULL	NULL	0.965473	1.19512	1.00483	1.0472	0.0855446	0.0600297	0.0448609	0.168808	0.569337	0.276998	0.0814069	0.178105	0.158155	0.213068	0.208742	0.509203	0.143585	0.174172	0.679878	0.196447	0.157718	0.258018	0.0976052	0.231576	0.143	0.213068	0.208742	0.0758153	0.212423	0.0906942	0.279773	0.329827	0.203654	0.291555	0.160585	0.268062	0.272788	0.320124	0.191317
244_DMSO	NA	NA	NA	NA	DMSO	NA	control	DMSO	NULL	NULL	0.965517	0.986957	1.00656	0.921739	0.149541	0.168452	0.137892	0.090396	0.126447	0.104378	0.150374	0.235863	0.114733	0.336283	0.445244	4.41113	0.494918	4.27778	1.55543	1.44718	0.212985	0.408104	0.171898	0.265357	0.275833	0.336283	0.445244	0.0848025	0.141794	0.163492	0.377498	0.195822	0.170756	0.206238	0.241804	0.0733569	0.226253	0.322881	0.155306
BTB06584_20_1	1	H23	8	23	BTB06584	BTB06584	treated	BTB06584	1	20	0.965617	1.03356	0.98928	0.845503	0.0425394	0.114463	0.0675598	0.0863519	0.110797	0.101015	0.0405414	0.120247	0.25244	0.216392	0.365733	2.28325	0.180029	2.62291	0.950952	0.698354	0.111931	0.250405	0.0691266	0.0989339	0.22256	0.216392	0.365733	0.0381653	0.128257	0.116249	0.331011	0.142795	0.323003	0.066497	0.242114	0.178953	0.250124	0.327414	0.186676
29_DMSO	NA	NA	NA	NA	DMSO	NA	control	DMSO	NULL	NULL	0.966752	0.86031	0.925121	0.973451	0.128606	0.135169	0.071955	0.141096	0.439448	0.156004	0.128666	0.163378	0.334011	0.229018	0.248583	2.20118	0.251012	1.86633	1.56774	0.620953	0.203292	0.234081	0.0789014	0.173487	0.135078	0.229018	0.248583	0.115838	0.424549	0.152048	0.24272	0.224605	0.489406	0.360803	0.169007	0.337148	0.213048	0.306135	0.114277
sirolimus_1.25_0.0625	1	L17	12	17	sirolimus	Rapamycin	treated	sirolimus	0.0625	1.25	0.96686	1.04922	1.06508	0.677249	0.0919576	0.0961331	0.158217	0.136797	0.210063	0.11017	0.0882564	0.0687706	0.109523	0.100433	0.352338	0.525905	0.0811804	0.435609	0.470382	0.351911	0.128685	0.23592	0.0862312	0.11895	0.197405	0.100433	0.352338	0.0700629	0.0962212	0.139176	0.0950562	0.104882	0.192094	0.0751584	0.148747	0.0783691	0.184159	0.0586112	0.129607
LTX-315_0.625_0.03125	1	J19	10	19	LTX-315	LTX-315	treated	LTX-315	0.03125	0.625	0.967274	1.03729	1.09877	0.755556	0.0817933	0.178047	0.180461	0.107211	0.0983486	0.0505959	0.0735283	0.211359	0.26921	0.177337	0.416808	0.28576	0.129856	0.441637	0.361956	0.35962	0.290441	0.443957	0.133863	0.174135	0.290637	0.177337	0.416808	0.0401763	0.114333	0.103815	0.174565	0.0906909	0.127095	0.115891	0.091598	0.0495527	0.119009	0.158355	0.0856625
34_DMSO	NA	NA	NA	NA	DMSO	NA	control	DMSO	NULL	NULL	0.969309	0.858093	0.922705	1.0944	0.109728	0.127227	0.0416466	0.170917	0.523016	0.333015	0.0989194	0.200418	0.11339	0.173018	0.140124	0.331598	0.162415	0.474615	0.557937	0.452066	0.267762	0.209686	0.14987	0.263741	0.205117	0.173018	0.140124	0.0798663	0.124277	0.0933772	0.144621	0.21496	0.16768	0.261656	0.178962	0.174233	0.194559	0.110967	0.12754
5_DMSO	NA	NA	NA	NA	DMSO	NA	control	DMSO	NULL	NULL	0.969309	0.968958	0.908213	0.955752	0.139646	0.0970057	0.0631372	0.162597	0.355362	0.205893	0.133663	0.137839	0.175712	0.22498	0.152304	0.603729	0.137464	1.43252	0.297132	0.454735	0.279176	0.229542	0.091858	0.233857	0.17496	0.22498	0.152304	0.171326	0.082787	0.366858	0.320939	0.214338	0.166886	0.257843	0.375315	0.124335	0.216872	0.126566	0.158481
paclitaxel_1.25_0.0625	1	L09	12	9	paclitaxel	Paclitaxel	treated	paclitaxel	0.0625	1.25	0.96976	0.999254	1.07963	0.708995	0.1634	0.290317	0.202761	0.143873	0.0861626	0.0469738	0.153517	0.710981	0.662385	0.755238	0.487357	0.415315	0.193087	0.529566	0.401502	0.699013	0.25691	0.46931	0.0333214	0.104433	0.243162	0.755238	0.487357	0.3397	0.301968	0.360452	0.310322	0.0435001	0.26847	0.0772291	0.108822	0.060827	0.077742	0.264753	0.175897
tetrandrine_2.5_0.125	2	I05	9	5	tetrandrine	Tetrandrine	treated	tetrandrine	0.125	2.5	0.970033	0.987377	1.05155	0.976017	0.21776	0.213201	0.170965	0.224311	0.038685	0.0656074	0.206177	0.0510019	0.322359	0.104431	0.311595	2.08087	0.187198	2.06141	0.736138	0.64081	0.136495	0.539384	0.0785406	0.128004	0.244646	0.104431	0.311595	0.255332	0.105139	0.364103	0.209011	0.0601656	0.122691	0.0432182	0.286608	0.178995	0.182869	0.155449	0.0447467
204_DMSO	NA	NA	NA	NA	DMSO	NA	control	DMSO	NULL	NULL	0.970091	1.08874	0.965443	0.84	0.0910783	0.0898378	0.0906737	0.137752	0.146916	0.0942227	0.088292	0.173256	0.409678	0.172426	0.636856	0.542612	0.267709	0.897698	0.495408	0.785945	0.134241	0.416946	0.0860083	0.122125	0.18008	0.172426	0.636856	0.0554731	0.120128	0.123517	0.41538	0.14678	0.107088	0.160108	0.220869	0.138949	0.100394	0.350911	0.150555
206_DMSO	NA	NA	NA	NA	DMSO	NA	control	DMSO	NULL	NULL	0.970091	1.01299	1.054	0.929231	0.132335	0.170181	0.147243	0.13591	0.100811	0.04771	0.125741	0.100627	0.187311	0.266467	0.141748	0.414785	0.176148	1.1052	0.244691	0.517792	0.27364	0.354713	0.0930048	0.197407	0.239573	0.266467	0.141748	0.0443688	0.118383	0.186016	0.351128	0.283984	0.128115	0.290829	0.410546	0.105696	0.251622	0.282592	0.13724
picropodophyllin_0.15625_0.015625	2	G10	7	10	picropodophyllin	Picropodophyllin (PPP)	treated	picropodophyllin	0.015625	0.15625	0.970443	0.896817	0.924153	0.96976	0.0802291	0.38659	0.141818	0.119759	0.0885716	0.061253	0.0734636	0.173682	0.245127	0.181813	0.335715	2.04951	0.277425	1.95864	0.691001	0.683086	0.146896	0.294262	0.119327	0.190341	0.310751	0.181813	0.335715	0.191981	0.2778	0.259411	0.208848	0.109604	0.385203	0.0442218	0.152356	0.146847	0.18859	0.11552	0.132386
CK-636_0.625_0.03125	1	I16	9	16	CK-636	CK-636	treated	CK-636	0.03125	0.625	0.970588	1.04176	1.06279	0.764021	0.0773615	0.162446	0.108838	0.135289	0.124584	0.0437806	0.0705865	0.578328	0.358213	0.455189	0.300725	0.855518	0.110457	1.09026	0.66586	0.188106	0.143716	0.255564	0.120817	0.160061	0.250468	0.455189	0.300725	0.235172	0.11415	0.341036	0.258097	0.0373551	0.130327	0.0761839	0.109311	0.138663	0.166825	0.240101	0.107812
selinexor_2.5_0.125	2	J08	10	8	selinexor	Selinexor (KPT-330)	treated	selinexor	0.125	2.5	0.970854	1.14215	1.14728	0.704901	0.249074	0.284525	0.193664	0.214147	0.11429	0.115799	0.235364	0.176248	0.163981	0.28618	0.145638	2.262	0.145367	2.48041	0.863848	0.871617	0.141567	0.185265	0.0943287	0.159541	0.149687	0.28618	0.145638	0.224973	0.088135	0.238096	0.267216	0.1355	0.0884183	0.14376	0.201115	0.114801	0.167151	0.248284	0.163605
189_DMSO	NA	NA	NA	NA	DMSO	NA	control	DMSO	NULL	NULL	0.971391	1.11688	0.982721	0.892308	0.12715	0.0968155	0.0407684	0.204821	0.0454087	0.050863	0.122325	0.113701	0.270713	0.245955	0.204018	0.591508	0.1515	1.65435	0.47334	0.372263	0.222442	0.308529	0.13557	0.168672	0.262315	0.245955	0.204018	0.0692695	0.091784	0.122335	0.299296	0.25329	0.20887	0.220477	0.362039	0.104332	0.233421	0.220641	0.3508
eliglustat_20_1	1	I18	9	18	eliglustat	Eliglustat	treated	eliglustat	1	20	0.972659	0.958986	1.02297	1.11852	0.0711597	0.157753	0.103783	0.110662	0.0427462	0.0256281	0.0740962	0.22156	0.117323	0.273507	0.227286	2.13075	0.203587	2.70412	0.397849	1.64003	0.245412	0.311505	0.227594	0.168867	0.269893	0.273507	0.227286	0.130285	0.238653	0.0762387	0.141579	0.285122	0.104283	0.276353	0.271805	0.561058	0.152528	0.15251	0.0639417
158_DMSO	NA	NA	NA	NA	DMSO	NA	control	DMSO	NULL	NULL	0.972873	0.958874	0.940774	1.23129	0.091009	0.214034	0.13587	0.0746822	0.0965868	0.0438293	0.0893421	0.079861	0.27131	0.277764	0.247686	1.11415	0.10258	1.07361	0.122928	0.250649	0.185647	0.136886	0.103092	0.204305	0.090875	0.277764	0.247686	0.751638	0.0888981	1.13429	0.450618	0.0582734	0.12221	0.0501678	0.0984263	0.146263	0.928061	0.445143	0.167426
NSC-697923_0.3125_0.03125	2	J02	10	2	NSC-697923	NSC69792	treated	NSC-697923	0.03125	0.3125	0.973727	1.00274	1.10309	0.934307	0.204575	0.289359	0.225424	0.137633	0.116306	0.101377	0.193196	0.172732	0.24114	0.197049	0.107642	2.48168	0.162694	2.78342	1.03191	0.886235	0.149241	0.233216	0.0619812	0.170537	0.100098	0.197049	0.107642	0.182836	0.351844	0.16101	0.2728	0.20535	0.153492	0.196834	0.447956	0.318635	0.194438	0.21314	0.0350885
amygdalin_20_1	1	C23	3	23	amygdalin	Amygdalin	treated	amygdalin	1	20	0.973902	1.0604	0.956355	0.953439	0.0620321	0.14892	0.110626	0.0852526	0.18535	0.11861	0.0556057	0.247673	0.182977	0.497352	0.350686	1.52542	0.116616	1.53057	0.813661	0.20309	0.10082	0.356824	0.0436028	0.0621707	0.054889	0.497352	0.350686	0.0599107	0.0746805	0.20489	0.160608	0.224334	0.294448	0.144922	0.2831	0.140042	0.316226	0.11161	0.205601
75_DMSO	NA	NA	NA	NA	DMSO	NA	control	DMSO	NULL	NULL	0.974328	1.06467	1.01092	1.00654	0.0398878	0.0723675	0.050047	0.0567828	0.0856342	0.0599538	0.036665	0.502518	0.555808	0.524308	0.602811	0.492346	0.166614	1.24886	0.172143	0.261246	0.430452	0.662281	0.0797069	0.0722614	0.112494	0.524308	0.602811	0.0872536	0.0747034	0.225996	0.38485	0.384293	0.319391	0.328449	0.548123	0.112757	0.214056	0.408706	0.16353
MG-101_0.625_0.03125	1	H12	8	12	MG-101	MG-101	treated	MG-101	0.03125	0.625	0.974731	1.10962	1.06662	0.642328	0.0909332	0.138368	0.142277	0.271114	0.440759	0.211589	0.0860859	0.410189	0.237456	0.256994	0.274911	1.06568	0.0913179	0.954186	0.509308	0.125718	0.242502	0.347812	0.109844	0.14598	0.267188	0.256994	0.274911	0.136941	0.128745	0.182896	0.187609	0.130829	0.290151	0.0557333	0.215602	0.113933	0.0920229	0.274652	0.0537638
CPI-613_1.25_0.0625	1	D23	4	23	CPI-613	CPI-613	treated	CPI-613	0.0625	1.25	0.974731	1.12081	1.02833	0.897354	0.0463496	0.204817	0.185546	0.09539	0.134521	0.0539167	0.0457045	0.107974	0.185	0.140346	0.20562	0.346308	0.154397	0.389115	0.273901	0.571425	0.22286	0.19902	0.0916461	0.120855	0.141002	0.140346	0.20562	0.0632595	0.062361	0.134668	0.150378	0.15383	0.187924	0.108837	0.215246	0.116708	0.43045	0.164717	0.308132
22_DMSO	NA	NA	NA	NA	DMSO	NA	control	DMSO	NULL	NULL	0.975703	1.08426	0.966184	0.973451	0.0864928	0.140987	0.0963468	0.108229	0.366416	0.125605	0.0862466	0.228028	0.123021	0.213981	0.278412	2.26426	0.177681	1.77636	1.16897	0.75841	0.125678	0.23493	0.10399	0.174025	0.152747	0.213981	0.278412	0.0675414	0.0711149	0.273887	0.277566	0.0845873	0.0958012	0.136834	0.196089	0.22175	0.252866	0.152652	0.185974
tanespimycin_0.15625_0.03125	2	K14	11	14	tanespimycin	Tanespimycin (17-AAG)	treated	tanespimycin	0.03125	0.15625	0.97578	1.02086	1.0324	0.80292	0.0661477	0.239408	0.141718	0.0717421	0.0376046	0.0320704	0.0561678	0.345075	0.202522	0.301472	0.387823	0.999982	0.130855	1.12188	0.314474	0.372296	0.217847	0.402814	0.14606	0.159038	0.17979	0.301472	0.387823	0.182808	0.0938924	0.234398	0.354395	0.0815092	0.0509314	0.0810128	0.179017	0.089586	0.218971	0.184135	0.0615813
256_DMSO	NA	NA	NA	NA	DMSO	NA	control	DMSO	NULL	NULL	0.976219	1.06522	1.01313	1.13623	0.202406	0.0658795	0.0515761	0.100923	0.427467	0.181715	0.197913	0.325401	0.49644	0.397761	0.321555	4.37873	0.332474	4.10378	1.585	1.2307	0.230664	0.320693	0.212135	0.158771	0.442605	0.397761	0.321555	0.162471	0.285868	0.239678	0.162219	0.206	0.0892666	0.281079	0.39406	0.127926	0.292816	0.187433	0.227977
CK-636_5_0.25	1	I12	9	12	CK-636	CK-636	treated	CK-636	0.25	5	0.976802	0.917226	0.908116	0.783069	0.141241	0.270863	0.195998	0.10074	0.190061	0.0942821	0.129167	0.367751	0.176533	0.2711	0.231526	0.813477	0.156843	1.33001	0.317422	0.667716	0.17882	0.220578	0.0986677	0.103855	0.174543	0.2711	0.231526	0.151782	0.137495	0.198139	0.127215	0.164694	0.089688	0.135418	0.253432	0.0614202	0.113341	0.133282	0.0737534
11_DMSO	NA	NA	NA	NA	DMSO	NA	control	DMSO	NULL	NULL	0.976982	1.02661	1	0.657817	0.113103	0.143352	0.0626911	0.169949	0.474863	0.298489	0.0931043	0.157269	0.173644	0.247362	0.239609	2.21965	0.194572	0.949663	1.3297	0.398074	0.294077	0.181145	0.164944	0.167399	0.381952	0.247362	0.239609	0.191918	0.15476	0.15005	0.222457	0.0839829	0.246777	0.138329	0.122584	0.112514	0.160503	0.186439	0.18572
eliglustat_0.625_0.03125	1	J02	10	2	eliglustat	Eliglustat	treated	eliglustat	0.03125	0.625	0.977216	1.01119	1.1294	0.794709	0.255591	0.318318	0.295084	0.192207	0.0703545	0.0350986	0.239151	0.626498	0.587467	0.576271	0.548946	1.02841	0.218374	1.34556	0.546295	0.897824	0.229003	0.540327	0.111394	0.208844	0.184064	0.576271	0.548946	0.353831	0.497604	0.442918	0.404702	0.178837	0.322216	0.240442	0.398334	0.0904476	0.109051	0.238449	0.0557346
233_DMSO	NA	NA	NA	NA	DMSO	NA	control	DMSO	NULL	NULL	0.977408	1.16087	1.07221	1.02899	0.0594143	0.0587034	0.0549829	0.106368	0.121405	0.0706411	0.0529338	0.431712	0.464886	0.342344	0.410153	4.34781	0.332456	4.06382	1.40362	1.25868	0.149951	0.511533	0.064439	0.096408	0.151503	0.342344	0.410153	0.0480018	0.115759	0.117746	0.289111	0.101747	0.221711	0.0877901	0.176238	0.144025	0.137752	0.323488	0.104017
erastin_10_0.5	1	G12	7	12	erastin	Erastin	treated	erastin	0.5	10	0.97763	1.02013	1.03292	0.77037	0.0529782	0.121653	0.0667729	0.0752353	0.26378	0.10095	0.0501093	0.162076	0.211232	0.207489	0.329539	1.31881	0.160751	1.76794	0.753252	0.412007	0.12533	0.290936	0.0801833	0.13041	0.129804	0.207489	0.329539	0.0686242	0.0784504	0.0700333	0.242982	0.0986279	0.319579	0.0479983	0.0873797	0.0819872	0.161845	0.232826	0.0947537
picropodophyllin_1.25_0.125	2	G06	7	6	picropodophyllin	Picropodophyllin (PPP)	treated	picropodophyllin	0.125	1.25	0.977833	0.979693	1.03019	0.950991	0.0418588	0.27353	0.138963	0.0856006	0.0764978	0.0182499	0.038157	0.293228	0.14584	0.209514	0.160572	1.83956	0.179662	1.90481	0.696934	0.605048	0.0867821	0.33273	0.164279	0.201774	0.317726	0.209514	0.160572	0.25095	0.0958252	0.312818	0.223407	0.0723768	0.156692	0.0758936	0.0970208	0.171993	0.152814	0.155103	0.111421
tunicamycin_0.078125_0.015625	2	H22	8	22	tunicamycin	Tunicamycin	treated	tunicamycin	0.015625	0.078125	0.978654	0.919868	0.934462	0.498436	0.077973	0.133916	0.157275	0.196595	0.164603	0.0362659	0.0728824	0.125441	0.202739	0.139283	0.217141	2.22411	0.139552	2.51045	0.741956	0.970703	0.156534	0.239548	0.174442	0.149065	0.330677	0.139283	0.217141	0.191412	0.605918	0.124598	0.279872	0.0624186	0.219323	0.0518624	0.184458	0.220799	0.0922384	0.259884	0.10804
haloperidol_5_0.25	1	C08	3	8	haloperidol	Haloperidol	treated	haloperidol	0.25	5	0.979287	1.11708	1.0536	1.29101	0.122047	0.196749	0.16454	0.162154	0.348467	0.235209	0.119556	0.190162	0.285408	0.219517	0.2281	1.16588	0.101585	1.28047	0.464712	0.176831	0.0840732	0.312067	0.188297	0.21888	0.234157	0.219517	0.2281	0.254326	0.25248	0.192156	0.279122	0.313069	0.135768	0.329179	0.436369	0.0604903	0.179743	0.211242	0.0854457
perifosine_5_0.25	2	K02	11	2	perifosine	Perifosine (KRX-0401)	treated	perifosine	0.25	5	0.979475	0.985181	1.0081	1.12096	0.0966054	0.254167	0.229551	0.160633	0.116795	0.0187573	0.0875927	0.0376684	0.0610745	0.1043	0.168798	1.82608	0.126197	1.9348	0.773265	0.657891	0.100814	0.24377	0.0607202	0.0812487	0.144857	0.1043	0.168798	0.0717585	0.229622	0.142409	0.231629	0.223075	0.123741	0.222109	0.284146	0.0843212	0.0866766	0.15375	0.122803
mepacrine_1.25_0.0625	1	F04	6	4	mepacrine	Quinacrine	treated	mepacrine	0.0625	1.25	0.979702	1.05444	1.03139	0.853968	0.268843	0.296534	0.207092	0.102624	0.0599123	0.0349979	0.256971	0.609904	0.631428	0.524418	0.281507	0.96985	0.170829	1.28241	0.521426	0.568344	0.28128	0.375554	0.0570943	0.0902999	0.180031	0.524418	0.281507	0.3488	0.486778	0.342871	0.20563	0.181226	0.417528	0.285828	0.330877	0.0909327	0.199242	0.281668	0.141999
dynasore_0.3125_0.015625	1	J12	10	12	dynasore	Dynasore	treated	dynasore	0.015625	0.3125	0.98053	1.04549	1.01914	0.778836	0.181779	0.292819	0.19986	0.0517917	0.0351248	0.0593147	0.175731	0.508817	0.51841	0.372205	0.371052	0.596425	0.0937224	0.539654	0.381135	0.293276	0.190385	0.288037	0.079647	0.156481	0.239162	0.372205	0.371052	0.265202	0.502919	0.393231	0.481333	0.0666224	0.378376	0.1354	0.109826	0.0877845	0.121019	0.379384	0.0476989
mepacrine_0.625_0.03125	1	F05	6	5	mepacrine	Quinacrine	treated	mepacrine	0.03125	0.625	0.980944	1.02312	1.00919	0.888889	0.287504	0.215028	0.174427	0.136389	0.0756458	0.0343312	0.266763	0.727512	0.655566	0.590743	0.387024	0.300596	0.208401	0.6112	0.239631	0.530891	0.351647	0.512603	0.133541	0.217085	0.0678926	0.590743	0.387024	0.44436	0.49221	0.422687	0.222611	0.078429	0.466891	0.190671	0.210891	0.0684756	0.184942	0.315178	0.158418
golgicide-A_0.3125_0.015625	1	H05	8	5	golgicide-A	Golgicide A	treated	golgicide-A	0.015625	0.3125	0.980944	0.986577	0.951761	0.813757	0.23551	0.281014	0.245615	0.125249	0.232273	0.11395	0.220543	0.599885	0.473139	0.464453	0.366803	0.325945	0.148063	0.496554	0.36179	0.380058	0.266677	0.354084	0.0492402	0.134785	0.169811	0.464453	0.366803	0.299824	0.382886	0.397246	0.288579	0.0932953	0.415367	0.172566	0.17784	0.0872475	0.118703	0.313189	0.0794209
erastin_20_1	1	G11	7	11	erastin	Erastin	treated	erastin	1	20	0.981773	0.903057	0.905054	0.578836	0.0472874	0.100269	0.0703779	0.072171	0.145945	0.0654145	0.0444199	0.285232	0.234584	0.594757	0.434953	0.570122	0.16102	0.953504	0.365522	0.194311	0.192805	0.410999	0.121274	0.141569	0.175554	0.594757	0.434953	0.171397	0.0943569	0.181015	0.345517	0.0725001	0.374101	0.0829534	0.0306405	0.116961	0.22645	0.33915	0.188295
297_DMSO	NA	NA	NA	NA	DMSO	NA	control	DMSO	NULL	NULL	0.982599	1.0787	1.08966	0.931507	0.0672417	0.151352	0.0597996	0.622242	0.895741	0.366599	0.0620211	0.225284	0.338151	0.174386	0.287032	1.7977	0.214417	2.22833	0.208077	1.30069	0.212084	0.36371	0.142748	0.241769	0.842555	0.174386	0.287032	0.0786616	0.325902	0.134262	0.191636	0.358236	0.160761	0.46747	0.440024	0.133783	0.133281	0.304533	0.0759058
pifithrin-mu_2.5_0.25	2	I12	9	12	pifithrin-mu	Pifithrin-mu	treated	pifithrin-mu	0.25	2.5	0.982759	1.00988	1.0729	1.07821	0.0358032	0.19642	0.128629	0.0959261	0.0985066	0.0441855	0.0317077	0.198739	0.41987	0.126514	0.153084	1.0368	0.162898	0.997999	0.563345	0.674167	0.138699	0.192944	0.121583	0.160866	0.282279	0.126514	0.153084	0.0526636	0.20779	0.135984	0.10227	0.105344	0.272448	0.0514925	0.138121	0.106435	0.219239	0.191916	0.108063
286_DMSO	NA	NA	NA	NA	DMSO	NA	control	DMSO	NULL	NULL	0.983759	1.09954	1.04368	0.890411	0.0701716	0.132441	0.0310229	0.0678841	0.0436449	0.0451676	0.0633264	0.0853839	0.192294	0.17607	0.194276	0.428955	0.139452	0.171146	0.221773	0.583414	0.178595	0.228527	0.0435583	0.173491	0.107388	0.17607	0.194276	0.0551503	0.208391	0.0999216	0.154247	0.185876	0.171729	0.201301	0.107653	0.133588	0.210926	0.120367	0.132924
haloperidol_0.625_0.03125	1	C12	3	12	haloperidol	Haloperidol	treated	haloperidol	0.03125	0.625	0.984673	1.06637	1.049	1.13016	0.159092	0.180747	0.136888	0.153757	0.401729	0.233975	0.148468	0.217914	0.112495	0.167457	0.127297	0.913214	0.0763924	0.893661	0.311833	0.135804	0.170894	0.118554	0.108339	0.0906378	0.133477	0.167457	0.127297	0.227944	0.290944	0.21761	0.189249	0.259626	0.101197	0.289583	0.37408	0.0930162	0.122771	0.0846023	0.07084
146_DMSO	NA	NA	NA	NA	DMSO	NA	control	DMSO	NULL	NULL	0.985203	0.989177	0.94533	0.94898	0.0452661	0.0589231	0.0367562	0.169648	0.167502	0.132436	0.0446115	0.0735148	0.153826	0.215095	0.191745	1.01269	0.10351	1.15703	0.315924	0.193241	0.148074	0.180757	0.11273	0.138166	0.223378	0.215095	0.191745	0.04689	0.084805	0.153912	0.159719	0.0904621	0.101227	0.0662021	0.259697	0.25985	0.177465	0.156862	0.26393
104_DMSO	NA	NA	NA	NA	DMSO	NA	control	DMSO	NULL	NULL	0.98533	0.891455	1.03712	1.23529	0.0964357	0.07146	0.0392028	0.0849768	0.104932	0.0730989	0.0910166	0.333911	0.677844	0.360677	0.888382	0.419022	0.318827	0.454901	0.334088	0.745913	0.551513	1.03032	0.087802	0.270852	0.346846	0.360677	0.888382	0.287567	0.276389	0.422721	0.828473	0.27952	0.560592	0.151452	0.298306	0.165372	0.77637	0.736659	0.794445
MG-101_0.3125_0.015625	1	H13	8	13	MG-101	MG-101	treated	MG-101	0.015625	0.3125	0.985915	1.11037	1.14931	0.692063	0.0946056	0.27497	0.163665	0.156915	0.297014	0.121105	0.0916376	0.301184	0.201602	0.29209	0.554989	1.35913	0.257805	3.06024	0.25692	3.1317	0.223621	0.464379	0.217835	0.191358	1.45672	0.29209	0.554989	0.155142	0.227015	0.0671963	0.316428	0.292709	0.26068	0.258735	0.190771	0.234709	0.285107	0.215597	0.257282
oligomycin-a_0.3125_0.03125	2	H12	8	12	oligomycin-a	Oligomycin A	treated	oligomycin-a	0.03125	0.3125	0.986043	1.00329	1.02725	0.906152	0.18997	0.223923	0.159836	0.19799	0.041615	0.0904256	0.177378	0.436106	0.125042	0.456488	0.395193	1.69719	0.129263	2.03402	0.712522	0.610904	0.187861	0.385331	0.104156	0.216676	0.128195	0.456488	0.395193	0.141965	0.267106	0.254934	0.304761	0.0399472	0.127082	0.0367205	0.154391	0.157965	0.345922	0.20627	0.124293
322_DMSO	NA	NA	NA	NA	DMSO	NA	control	DMSO	NULL	NULL	0.986079	1.17361	1.18851	1.08562	0.0665906	0.149725	0.0934606	0.117912	0.220587	0.115171	0.0677571	0.782771	0.876439	0.824039	1.03571	2.53825	0.105035	2.43877	0.494948	0.700354	0.463317	1.14375	0.0950416	0.153243	0.151877	0.824039	1.03571	0.0801387	0.371095	0.332243	0.85563	0.0495922	0.236371	0.072239	0.108917	0.17053	0.139079	0.249849	0.0782959
85_DMSO	NA	NA	NA	NA	DMSO	NA	control	DMSO	NULL	NULL	0.986553	1.07621	0.938865	0.990196	0.101802	0.104584	0.0363402	0.159872	0.0765019	0.0505969	0.0884618	0.292458	0.164358	0.296485	0.4062	0.941064	0.131419	2.11739	0.372314	0.520386	0.240701	0.362254	0.068382	0.0985726	0.163234	0.296485	0.4062	0.0977881	0.0801023	0.134566	0.431464	0.119398	0.279205	0.0577029	0.263962	0.145351	0.322354	0.358781	0.317758
166_DMSO	NA	NA	NA	NA	DMSO	NA	control	DMSO	NULL	NULL	0.986996	0.854978	0.902808	0.916923	0.170988	0.204176	0.143764	0.0961328	0.409115	0.252074	0.163866	0.278512	0.257666	0.427335	0.350934	0.973369	0.124199	1.89232	0.528915	0.37479	0.303055	0.294601	0.274042	0.295767	0.426099	0.427335	0.350934	0.199496	0.486788	0.479092	0.414534	0.216855	0.483678	0.352045	0.282745	0.208223	0.742063	0.159508	0.188389
eliglustat_1.25_0.0625	1	I23	9	23	eliglustat	Eliglustat	treated	eliglustat	0.0625	1.25	0.987987	1.19016	1.12787	0.804233	0.0549539	0.137624	0.141892	0.140501	0.206892	0.0920261	0.0512414	0.536136	0.266097	0.6565	0.402201	1.7897	0.15529	2.16105	0.983314	0.417486	0.244676	0.511072	0.0418204	0.079869	0.0848006	0.6565	0.402201	0.162736	0.126531	0.251108	0.131296	0.197571	0.218519	0.149345	0.165028	0.0872557	0.301511	0.0966803	0.170248
perifosine_0.3125_0.015625	2	K07	11	7	perifosine	Perifosine (KRX-0401)	treated	perifosine	0.015625	0.3125	0.988506	1.08397	1.11414	0.845673	0.0775925	0.201875	0.177484	0.217091	0.19627	0.0693395	0.0694508	0.135267	0.116306	0.0952831	0.180419	1.63741	0.141231	1.73241	0.703047	0.502739	0.144596	0.255419	0.0274959	0.0655349	0.0844759	0.0952831	0.180419	0.123245	0.089398	0.190133	0.295946	0.104257	0.108786	0.134768	0.172817	0.0942564	0.125353	0.174146	0.0798197
59_DMSO	NA	NA	NA	NA	DMSO	NA	control	DMSO	NULL	NULL	0.988998	1.07621	0.941048	1.02614	0.128784	0.198869	0.0877078	0.111541	0.165685	0.185073	0.129114	0.229167	0.200381	0.511246	0.25487	1.34951	0.161987	2.43227	0.702065	0.391049	0.19729	0.298482	0.173165	0.230168	0.267532	0.511246	0.25487	0.302552	0.292952	0.399945	0.595056	0.0944894	0.286277	0.0852701	0.110144	0.0970742	0.532249	0.451884	0.407742
246_DMSO	NA	NA	NA	NA	DMSO	NA	control	DMSO	NULL	NULL	0.989298	0.941304	0.958425	1.02609	0.137092	0.0915612	0.115287	0.620785	0.751252	0.366375	0.124242	0.300575	0.518109	0.245186	0.407875	4.06784	0.361742	3.82515	1.22931	1.09731	0.233619	0.447943	0.123928	0.225139	0.210526	0.245186	0.407875	0.166257	0.228401	0.196954	0.39927	0.219292	0.172386	0.251076	0.350385	0.186737	0.213981	0.282982	0.184457
169_DMSO	NA	NA	NA	NA	DMSO	NA	control	DMSO	NULL	NULL	0.989597	0.824675	0.721382	1.08	0.0915206	0.0398096	0.0476447	0.18088	0.0763399	0.0403641	0.0781432	0.607204	0.349261	0.602776	0.214547	0.764556	0.211666	1.41591	0.573889	0.640992	0.383785	0.204961	0.229759	0.226544	0.347286	0.602776	0.214547	0.161779	0.903672	0.424971	0.610515	0.366356	0.621847	0.178781	0.121606	0.208606	0.447741	0.503393	0.521133
perifosine_2.5_0.125	2	K03	11	3	perifosine	Perifosine (KRX-0401)	treated	perifosine	0.125	2.5	0.990148	0.991767	0.995582	0.92805	0.124187	0.202512	0.172351	0.207838	0.132658	0.0519733	0.112285	0.111295	0.195048	0.0876563	0.226363	1.1311	0.0434736	1.42132	0.579861	0.272169	0.104913	0.253785	0.0683193	0.0855109	0.101886	0.0876563	0.226363	0.0450678	0.203292	0.196854	0.241421	0.212162	0.0715206	0.217356	0.229311	0.0812371	0.0716249	0.112542	0.0948977
oligomycin-a_5_0.5	2	H07	8	7	oligomycin-a	Oligomycin A	treated	oligomycin-a	0.5	5	0.990148	1.04775	1.08763	1.21168	0.101506	0.258161	0.194046	0.106468	0.0774686	0.0534924	0.0922188	0.480573	0.335868	0.495404	0.444234	1.64913	0.147298	1.95134	0.832212	0.477771	0.21003	0.426501	0.101671	0.154273	0.0524989	0.495404	0.444234	0.232331	0.702956	0.252476	0.381025	0.274744	0.469787	0.143493	0.132936	0.195115	0.154894	0.380695	0.155254
287_DMSO	NA	NA	NA	NA	DMSO	NA	control	DMSO	NULL	NULL	0.990719	0.965278	0.993103	0.993151	0.0578111	0.0692275	0.0248106	0.0719073	0.115996	0.0497952	0.0619285	0.401886	0.530488	0.394639	0.508213	1.37802	0.130685	1.26048	0.239736	0.262082	0.253526	0.61583	0.154825	0.262744	0.239322	0.394639	0.508213	0.113615	0.0513496	0.102368	0.288732	0.21758	0.153225	0.214114	0.0965859	0.181027	0.196999	0.225549	0.131127
234_DMSO	NA	NA	NA	NA	DMSO	NA	control	DMSO	NULL	NULL	0.991677	0.867391	0.964989	1.17971	0.141453	0.0932659	0.0638522	0.107586	0.217915	0.105016	0.125934	0.434046	0.238354	0.274128	0.230185	4.07683	0.30959	3.81265	1.25616	1.12572	0.195075	0.328302	0.0791974	0.158533	0.21093	0.274128	0.230185	0.218774	0.33488	0.209222	0.260468	0.126623	0.387359	0.238776	0.102945	0.219277	0.193474	0.295333	0.223346
tolfenamic-acid_0.3125_0.015625	1	C22	3	22	tolfenamic-acid	Tolfenamic Acid	treated	tolfenamic-acid	0.015625	0.3125	0.992129	1.40343	1.00766	0.753439	0.0882449	0.220514	0.179307	0.10583	0.16783	0.176754	0.0807072	0.340097	0.155238	0.414476	0.432165	1.06679	0.114623	0.949156	0.645415	0.342876	0.195731	0.296638	0.0700749	0.117082	0.209476	0.414476	0.432165	0.172347	0.157082	0.268471	0.296545	0.0563899	0.0535709	0.0701955	0.0725853	0.104299	0.260489	0.174205	0.203024
243_DMSO	NA	NA	NA	NA	DMSO	NA	control	DMSO	NULL	NULL	0.992866	0.980435	1.04595	1.16522	0.0647078	0.127527	0.106258	0.0673925	0.0664871	0.0769737	0.059534	0.219456	0.229035	0.261793	0.39098	4.19236	0.354779	3.96593	1.4469	1.18843	0.166278	0.468516	0.183502	0.198281	0.32914	0.261793	0.39098	0.116138	0.335105	0.227597	0.279665	0.106146	0.276215	0.0725467	0.0862845	0.146959	0.137096	0.266309	0.0669963
CPI-613_0.625_0.03125	1	E02	5	2	CPI-613	CPI-613	treated	CPI-613	0.03125	0.625	0.992958	1.07159	1.40429	1.09735	0.234723	0.264954	0.228728	0.0704434	0.315966	0.171372	0.219416	0.0733755	0.0739367	0.0388323	0.179925	0.969514	0.0987199	1.24597	0.192066	0.48846	0.0691379	0.22452	0.138071	0.0883129	0.258698	0.0388323	0.179925	0.261791	0.346247	0.3403	0.233117	0.514011	0.221916	0.524866	0.519313	0.358698	0.185833	0.138999	0.271112
vorinostat_1.25_0.0625	2	L17	12	17	vorinostat	Vorinostat (SAHA, MK0683)	treated	vorinostat	0.0625	1.25	0.993432	0.936883	0.994845	0.892596	0.114904	0.224106	0.141708	0.222046	0.17221	0.0592531	0.10795	0.425425	0.108038	0.261637	0.130542	1.70346	0.161186	1.94681	0.590791	0.778194	0.0798841	0.168678	0.0390043	0.0975353	0.250014	0.261637	0.130542	0.153161	0.117556	0.18177	0.166798	0.0863063	0.162387	0.142143	0.159431	0.294044	0.0952072	0.168915	0.146702
142_DMSO	NA	NA	NA	NA	DMSO	NA	control	DMSO	NULL	NULL	0.993835	1.14286	1.06606	1.10884	0.0439379	0.120312	0.0815816	0.0780078	0.0587928	0.0282359	0.040457	0.24464	0.256879	0.177282	0.205819	1.15903	0.13226	0.823652	0.164428	0.26886	0.138363	0.136191	0.116856	0.232528	0.0875834	0.177282	0.205819	0.0547807	0.11033	0.177224	0.241949	0.151027	0.103577	0.144523	0.13167	0.101542	0.225977	0.138133	0.0716367
selinexor_0.625_0.03125	2	J11	10	11	selinexor	Selinexor (KPT-330)	treated	selinexor	0.03125	0.625	0.993842	1.06202	1.0567	0.656934	0.273991	0.222189	0.196461	0.165227	0.1506	0.130788	0.246473	0.585478	0.1972	0.600765	0.384248	1.76562	0.117601	2.07529	0.721831	0.667026	0.253021	0.446141	0.0977694	0.131886	0.0597152	0.600765	0.384248	0.231312	0.238973	0.319518	0.26211	0.143146	0.186989	0.182358	0.186768	0.125111	0.14242	0.19912	0.192746
emetine_2.5_0.125	2	D13	4	13	emetine	Emetine	treated	emetine	0.125	2.5	0.993842	1.13447	1.05744	1.0438	0.146259	0.206729	0.166338	0.0477666	0.173948	0.103441	0.140516	0.239271	0.141539	0.306215	0.233378	1.29835	0.208029	1.75364	0.60151	0.501574	0.303166	0.202852	0.0873792	0.178773	0.133202	0.306215	0.233378	0.133034	0.286542	0.193648	0.240372	0.0322576	0.139795	0.065021	0.171896	0.0979238	0.166011	0.124149	0.0669147
117_DMSO	NA	NA	NA	NA	DMSO	NA	control	DMSO	NULL	NULL	0.995068	1.01082	1	0.792517	0.105474	0.0720879	0.0283112	0.159477	0.0929615	0.187655	0.107632	0.163183	0.291678	0.17131	0.298456	0.925296	0.127539	1.20541	0.122472	0.225556	0.216926	0.294412	0.0625649	0.155341	0.133625	0.17131	0.298456	0.135873	0.215695	0.131688	0.337216	0.14702	0.536262	0.0392834	0.471385	0.404148	0.273601	0.411544	0.107354
puromycin_1.25_0.25	2	J15	10	15	puromycin	Puromycin	treated	puromycin	0.25	1.25	0.995074	0.974753	0.95729	1.11262	0.135806	0.194294	0.131739	0.179389	0.0645773	0.0418727	0.126492	0.249925	0.131508	0.267916	0.188226	1.57691	0.172008	1.88045	0.630417	0.657683	0.185	0.291216	0.0488885	0.113703	0.157834	0.267916	0.188226	0.184061	0.308309	0.27509	0.31223	0.115639	0.297372	0.180615	0.0936859	0.11554	0.263881	0.276445	0.0665795
63_DMSO	NA	NA	NA	NA	DMSO	NA	control	DMSO	NULL	NULL	0.99511	1.10162	0.991266	1	0.16076	0.0991547	0.0777812	0.124948	0.150167	0.0883962	0.143545	0.234513	0.227575	0.262546	0.234418	1.46997	0.171689	2.32881	0.720282	0.405772	0.197273	0.266108	0.0767736	0.0856388	0.100596	0.262546	0.234418	0.0724885	0.176959	0.0833732	0.287642	0.40682	0.175297	0.392266	0.241361	0.34379	0.190161	0.236032	0.314371
284_DMSO	NA	NA	NA	NA	DMSO	NA	control	DMSO	NULL	NULL	0.99536	1.00694	0.983908	0.94863	0.146708	0.073593	0.0360841	0.0732502	0.189133	0.0679175	0.137687	0.200502	0.559317	0.145692	0.174204	0.298987	0.108208	0.602926	0.72796	0.472013	0.187024	0.203435	0.0520236	0.0990483	0.101085	0.145692	0.174204	0.0544531	0.176812	0.100495	0.279752	0.422796	0.305721	0.370872	0.383958	0.043261	0.116966	0.320887	0.0860491
oligomycin-a_0.625_0.0625	2	H11	8	11	oligomycin-a	Oligomycin A	treated	oligomycin-a	0.0625	0.625	0.995484	1.05379	1.07143	0.943691	0.216916	0.237406	0.179837	0.15873	0.106495	0.109299	0.20515	0.758365	0.42727	0.69418	0.615402	2.06061	0.205386	2.30681	0.912532	0.86101	0.240737	0.636534	0.0526703	0.108801	0.159107	0.69418	0.615402	0.225984	0.382014	0.296705	0.284326	0.219953	0.224692	0.278214	0.257	0.0961953	0.149184	0.251613	0.209876
211_DMSO	NA	NA	NA	NA	DMSO	NA	control	DMSO	NULL	NULL	0.996099	0.896104	0.939525	0.858462	0.0848901	0.0514523	0.0614664	0.116714	0.12307	0.0923621	0.0826523	0.40253	0.333384	0.339027	0.620981	0.70153	0.268548	0.911889	0.330208	0.407042	0.279992	0.493823	0.170573	0.208306	0.182254	0.339027	0.620981	0.133864	0.375059	0.318436	0.57675	0.138763	0.127608	0.155842	0.342862	0.206778	0.243264	0.438074	0.142137
77_DMSO	NA	NA	NA	NA	DMSO	NA	control	DMSO	NULL	NULL	0.996333	1.13164	1.15066	0.846405	0.176145	0.114218	0.0463558	0.161541	0.0544598	0.0689631	0.160632	0.410209	0.661691	0.392688	0.457952	0.575608	0.101306	1.57294	0.405518	0.215678	0.102871	0.61577	0.132871	0.127023	0.326271	0.392688	0.457952	0.192123	0.243422	0.258721	0.337257	0.0585614	0.325721	0.0818966	0.0915904	0.100628	0.177224	0.311627	0.10965
97_DMSO	NA	NA	NA	NA	DMSO	NA	control	DMSO	NULL	NULL	0.996333	0.91224	0.947598	1.03922	0.0962785	0.108996	0.0640926	0.0739453	0.14802	0.072718	0.0963748	1.02999	0.928192	1.25171	1.23099	1.82773	0.328508	2.11676	0.783295	0.318263	0.699894	1.1806	0.0790652	0.277864	0.319399	1.25171	1.23099	0.247855	0.384221	0.353818	0.609273	0.225915	0.44173	0.125471	0.269039	0.0767046	0.364596	0.613456	0.211522
BTB06584_5_0.25	1	I03	9	3	BTB06584	BTB06584	treated	BTB06584	0.25	5	0.996686	1.02386	0.983155	1.07725	0.0331229	0.228406	0.224183	0.106123	0.0950616	0.0537052	0.030109	0.0887119	0.278652	0.194343	0.347814	0.147109	0.126251	0.313395	0.154639	0.215437	0.163975	0.350864	0.0654747	0.079573	0.139668	0.194343	0.347814	0.0351376	0.160422	0.145319	0.161765	0.152314	0.106379	0.148439	0.212957	0.0917591	0.24637	0.131691	0.110747
golgicide-A_0.625_0.03125	1	H04	8	4	golgicide-A	Golgicide A	treated	golgicide-A	0.03125	0.625	1	1.00969	1.04594	0.730159	0.255197	0.295321	0.203567	0.0536754	0.0897553	0.122624	0.242344	0.82618	0.595926	0.584226	0.453516	1.36199	0.200385	1.55009	0.538337	0.956209	0.233014	0.53314	0.0828625	0.113163	0.200395	0.584226	0.453516	0.364612	0.381958	0.297296	0.227614	0.206418	0.287766	0.247834	0.458953	0.0534256	0.0981498	0.239077	0.0570841
123_DMSO	NA	NA	NA	NA	DMSO	NA	control	DMSO	NULL	NULL	1	1.15368	0.995444	1.62585	0.101703	0.0682261	0.0516633	0.0827711	0.162661	0.102597	0.102513	0.332304	0.443784	0.269797	0.232326	1.60867	0.100225	1.82938	0.510888	0.218151	0.118631	0.151379	0.0605021	0.155291	0.145577	0.269797	0.232326	0.0419887	0.272027	0.0982661	0.239241	0.312272	0.272007	0.309654	0.135572	0.187895	0.239538	0.143979	0.315853
154_DMSO	NA	NA	NA	NA	DMSO	NA	control	DMSO	NULL	NULL	1	1.04978	1.14806	1.27551	0.116956	0.153429	0.0802465	0.108774	0.105962	0.0458446	0.0970309	0.237801	0.38756	0.407438	0.322508	0.61266	0.186934	0.856223	0.32807	0.415687	0.221937	0.408399	0.191967	0.18247	0.279219	0.407438	0.322508	0.227208	0.436869	0.302261	0.284069	0.109721	0.310903	0.124654	0.0892092	0.0825815	0.619466	0.207771	0.281804
197_DMSO	NA	NA	NA	NA	DMSO	NA	control	DMSO	NULL	NULL	1	0.88961	0.87689	0.889231	0.0994188	0.155834	0.0303881	0.0717287	0.0380186	0.0599899	0.0871704	0.22821	0.382057	0.144835	0.192153	0.710802	0.133417	1.59492	0.40384	0.277761	0.273843	0.191284	0.13774	0.317501	0.183613	0.144835	0.192153	0.0509601	0.082326	0.151442	0.301029	0.166339	0.232232	0.218289	0.177533	0.383864	0.549792	0.196799	0.164083
21_DMSO	NA	NA	NA	NA	DMSO	NA	control	DMSO	NULL	NULL	1	0.915743	0.966184	1.20354	0.127446	0.161369	0.0540741	0.161234	0.418152	0.247157	0.125677	0.0553859	0.218351	0.146836	0.239345	2.3909	0.192157	1.47371	1.45387	0.518435	0.141082	0.32829	0.13797	0.126732	0.389163	0.146836	0.239345	0.0971036	0.167291	0.219557	0.397558	0.125223	0.126527	0.125767	0.0972888	0.153806	0.324055	0.228614	0.249879
235_DMSO	NA	NA	NA	NA	DMSO	NA	control	DMSO	NULL	NULL	1	1.0587	1.12473	1.12754	0.0866677	0.141393	0.0712996	0.0733203	0.0706907	0.0300285	0.0826671	0.102174	0.253358	0.168897	0.240729	4.00506	0.291008	3.63511	1.42493	0.697712	0.152999	0.172314	0.0788522	0.16636	0.258089	0.168897	0.240729	0.101719	0.153407	0.097055	0.256982	0.366547	0.210706	0.355694	0.353296	0.174712	0.170588	0.272853	0.120812
288_DMSO	NA	NA	NA	NA	DMSO	NA	control	DMSO	NULL	NULL	1	1.08102	1.03908	1.09247	0.061681	0.0897618	0.0811892	0.0804603	0.0606831	0.0224402	0.0551461	0.416934	0.57897	0.394824	0.541491	0.49952	0.133822	0.588378	0.204206	0.217937	0.244601	0.712475	0.0585169	0.128454	0.0469504	0.394824	0.541491	0.0725142	0.0780675	0.137102	0.24824	0.166115	0.114123	0.128662	0.262888	0.153824	0.141505	0.169196	0.112252
323_DMSO	NA	NA	NA	NA	DMSO	NA	control	DMSO	NULL	NULL	1	0.925926	0.933333	1.12671	0.116411	0.068902	0.0607976	0.168439	0.0938418	0.0495951	0.108477	0.15283	0.393441	0.205632	0.412212	1.40074	0.101133	1.25328	0.461184	0.616484	0.172501	0.53515	0.117992	0.126653	0.214918	0.205632	0.412212	0.0464946	0.114076	0.132364	0.663664	0.237859	0.160819	0.22594	0.440195	0.197376	0.225261	0.355633	0.16076
87_DMSO	NA	NA	NA	NA	DMSO	NA	control	DMSO	NULL	NULL	1	1.03002	1.06769	1.12092	0.125586	0.0832403	0.0601048	0.0944388	0.0981761	0.0704426	0.111882	0.518784	0.409834	0.709552	0.699669	0.740802	0.313012	0.834329	0.467401	0.516732	0.396416	0.625425	0.0736063	0.168747	0.188347	0.709552	0.699669	0.278017	0.524335	0.470381	0.692405	0.0905214	0.540027	0.153773	0.127985	0.194766	0.291756	0.620226	0.172904
299_DMSO	NA	NA	NA	NA	DMSO	NA	control	DMSO	NULL	NULL	1.00116	1.01852	1.04368	1.07877	0.105281	0.0707983	0.0523774	0.120638	0.0329706	0.0250401	0.101335	0.0568074	0.397949	0.0782081	0.171507	0.850344	0.0877867	0.608065	0.208901	0.128186	0.128217	0.282569	0.0866614	0.126856	0.11002	0.0782081	0.171507	0.0553941	0.162683	0.199489	0.429489	0.280186	0.160439	0.25061	0.0978303	0.211297	0.293445	0.307762	0.254981
327_DMSO	NA	NA	NA	NA	DMSO	NA	control	DMSO	NULL	NULL	1.00116	0.962963	0.937931	1.05137	0.110572	0.0512585	0.0462322	0.0786343	0.0869162	0.0642848	0.101653	0.146693	0.349673	0.363171	1.56963	3.10707	0.225564	3.36053	0.289631	2.31254	0.635094	1.19221	0.103333	0.198555	0.29278	0.363171	1.56963	0.05246	0.0696706	1.00805	3.90155	0.32501	0.136985	0.339223	0.836457	0.422488	0.943114	0.30071	0.94246
tanespimycin_0.078125_0.015625	2	K15	11	15	tanespimycin	Tanespimycin (17-AAG)	treated	tanespimycin	0.015625	0.078125	1.00123	1.0225	1.06112	1.47862	0.0893745	0.210622	0.147166	0.0911953	0.0419294	0.0407951	0.076948	0.207697	0.164476	0.181009	0.257399	0.348133	0.0665736	0.503196	0.240277	0.360462	0.241265	0.189837	0.105675	0.0835827	0.176499	0.181009	0.257399	0.108298	0.125565	0.177395	0.157404	0.0815062	0.0391862	0.0848779	0.106973	0.0966169	0.123967	0.0741078	0.0709271
118_DMSO	NA	NA	NA	NA	DMSO	NA	control	DMSO	NULL	NULL	1.00123	1.04113	1.10023	0.894558	0.0711343	0.0550908	0.037369	0.109292	0.0492045	0.098138	0.0647197	0.196234	0.168094	0.286659	0.311979	0.791792	0.131486	0.922877	0.146803	0.18955	0.0721203	0.32019	0.050677	0.145788	0.0744177	0.286659	0.311979	0.328088	0.118875	0.138535	0.276854	0.561541	0.144356	0.554753	0.36529	0.306655	0.221029	0.210026	0.445363
134_DMSO	NA	NA	NA	NA	DMSO	NA	control	DMSO	NULL	NULL	1.00123	0.915584	1.00456	1.0034	0.0787099	0.0710782	0.0761753	0.202117	0.0385165	0.0804989	0.0719906	0.248636	0.108592	0.235978	0.127088	0.316835	0.175154	0.492373	0.356712	0.786223	0.115688	0.144391	0.0990678	0.0985495	0.242187	0.235978	0.127088	0.0724742	0.11016	0.101808	0.145542	0.260639	0.160629	0.224823	0.154042	0.174383	0.158307	0.133674	0.12085
174_DMSO	NA	NA	NA	NA	DMSO	NA	control	DMSO	NULL	NULL	1.0013	1.14286	1.04752	1.00615	0.224269	0.0921859	0.0490198	0.169901	0.14801	0.103647	0.205347	0.233689	0.284794	0.432662	0.164123	0.567707	0.166203	1.42867	0.381268	0.415843	0.369559	0.215384	0.269198	0.282367	0.356659	0.432662	0.164123	0.138781	0.261523	0.189313	0.298243	0.209604	0.0949601	0.228932	0.362455	0.125196	0.249238	0.252858	0.256243
cytochalasin-d_0.00625_0.125	2	N07	14	7	cytochalasin-d	Cytochalasin D	treated	cytochalasin-d	0.125	0.00625	1.00205	0.791987	0.82106	1.23983	0.346777	0.277619	0.270653	0.104523	0.646055	0.316928	0.332992	0.261144	0.214992	0.120989	0.189025	2.60988	0.268175	2.79576	1.06101	1.06021	0.11723	0.398882	0.211247	0.119904	0.33345	0.120989	0.189025	0.19449	0.115759	0.0767403	0.246576	0.137474	0.221539	0.0795904	0.0913395	0.111429	0.187795	0.31295	0.165208
292_DMSO	NA	NA	NA	NA	DMSO	NA	control	DMSO	NULL	NULL	1.00232	1.18056	1.15172	1.14041	0.0722564	0.0705605	0.0405327	0.0575685	0.0868872	0.051121	0.0667543	0.167439	0.154337	0.141628	0.0637166	0.429462	0.122886	0.902213	0.581827	0.485652	0.131875	0.120859	0.0489307	0.11671	0.107977	0.141628	0.0637166	0.0793847	0.120297	0.104074	0.213655	0.0563744	0.0992726	0.0445446	0.128865	0.164455	0.13192	0.170782	0.0942448
67_DMSO	NA	NA	NA	NA	DMSO	NA	control	DMSO	NULL	NULL	1.00244	1.14319	1.00437	0.843137	0.0884673	0.178201	0.134438	0.0841811	0.173682	0.0287854	0.0777935	0.31993	0.709453	0.202323	0.262077	0.944657	0.123362	1.76822	0.700591	0.369507	0.224197	0.38608	0.159695	0.183267	0.284204	0.202323	0.262077	0.132147	0.326304	0.229907	0.326893	0.272123	0.156663	0.267546	0.0865341	0.328722	0.21183	0.256817	0.194864
tetrandrine_0.625_0.03125	2	I07	9	7	tetrandrine	Tetrandrine	treated	tetrandrine	0.03125	0.625	1.00328	1.06861	1.05744	0.860271	0.100483	0.210559	0.185994	0.140088	0.0376204	0.0215278	0.0895486	0.0499665	0.313646	0.148027	0.154037	1.26815	0.157563	1.40763	0.537381	0.305796	0.106925	0.15791	0.0680679	0.0812409	0.126321	0.148027	0.154037	0.211207	0.0962547	0.336278	0.28436	0.133491	0.0694444	0.115575	0.290074	0.195074	0.310539	0.100582	0.118212
9-aminoacridine_1.25_0.0625	2	D06	4	6	9-aminoacridine	Aminacrine	treated	9-aminoacridine	0.0625	1.25	1.00328	1.09221	1.1215	0.599583	0.308569	0.298229	0.228684	0.0645567	0.326976	0.190523	0.286982	0.432815	0.210806	0.432968	0.0679259	1.98321	0.186933	2.46878	0.852889	0.82519	0.242543	0.282363	0.151994	0.194016	0.180479	0.432968	0.0679259	0.202802	0.405169	0.238153	0.264531	0.214653	0.0812772	0.237254	0.525001	0.26439	0.203956	0.205625	0.0368874
253_DMSO	NA	NA	NA	NA	DMSO	NA	control	DMSO	NULL	NULL	1.00357	1.05435	1.05252	1.15362	0.0606237	0.161952	0.0651419	0.0912649	0.0682024	0.0486269	0.056548	0.0872935	0.085284	0.0941408	0.0813357	4.23811	0.516026	4.12074	1.3919	1.36134	0.187192	0.104292	0.100925	0.10594	0.189344	0.0941408	0.0813357	0.0885128	0.13775	0.105126	0.1296	0.0819228	0.137325	0.102479	0.139673	0.106374	0.113567	0.103894	0.0615812
268_DMSO	NA	NA	NA	NA	DMSO	NA	control	DMSO	NULL	NULL	1.00357	1	0.97593	1.02319	0.0589618	0.129719	0.0890306	0.113351	0.0938581	0.108342	0.0556266	0.302237	0.373361	0.192138	0.242797	4.33146	0.509435	4.22804	1.58368	1.34005	0.123225	0.13664	0.130484	0.134136	0.196551	0.192138	0.242797	0.115512	0.154582	0.250581	0.143511	0.10714	0.129213	0.0529501	0.0840276	0.136431	0.190096	0.0877165	0.114662
102_DMSO	NA	NA	NA	NA	DMSO	NA	control	DMSO	NULL	NULL	1.00367	0.935335	1.0131	1.01961	0.0423784	0.073273	0.0481927	0.0828769	0.0822685	0.0672757	0.0401071	0.266625	0.628034	0.352366	0.379132	0.980654	0.102147	1.97132	1.04228	0.2191	0.411458	0.322896	0.187948	0.212113	0.407278	0.352366	0.379132	0.0817019	0.391921	0.249127	0.377715	0.135317	0.259575	0.189541	0.397942	0.0762504	0.539317	0.279238	0.391207
rolipram_10_0.5	1	J23	10	23	rolipram	Rolipram	treated	rolipram	0.5	10	1.00373	0.96346	1.01685	0.725926	0.0488751	0.12365	0.174861	0.0452101	0.0396251	0.0490179	0.045872	0.0722002	0.176956	0.204215	0.207616	1.50091	0.0911565	1.71686	0.551531	0.465626	0.139986	0.159558	0.0732682	0.0888483	0.117172	0.204215	0.207616	0.0799616	0.0770373	0.153897	0.151495	0.264363	0.0779946	0.272519	0.220729	0.158858	0.157774	0.110928	0.108303
paclitaxel_10_0.5	1	L05	12	5	paclitaxel	Paclitaxel	treated	paclitaxel	0.5	10	1.00373	1.12379	1.13859	0.843386	0.188406	0.262628	0.17333	0.225776	0.223673	0.0604143	0.179511	0.497737	0.344947	0.599112	0.473318	1.33698	0.254569	1.53562	0.565918	1.01397	0.195135	0.487801	0.0948293	0.0834805	0.279848	0.599112	0.473318	0.344738	0.357823	0.4083	0.406885	0.0731336	0.4608	0.126921	0.116708	0.156996	0.169531	0.367762	0.162286
20_DMSO	NA	NA	NA	NA	DMSO	NA	control	DMSO	NULL	NULL	1.00384	0.953437	0.925121	1.0059	0.0647822	0.146705	0.0517028	0.128396	0.20995	0.14717	0.0559912	0.134101	0.261476	0.191032	0.201203	0.181082	0.141762	0.640687	0.475034	0.361935	0.22092	0.238486	0.114049	0.125517	0.361096	0.191032	0.201203	0.0662046	0.151706	0.296567	0.26459	0.172012	0.321865	0.138473	0.45929	0.30689	0.450601	0.502513	0.401999
haloperidol_10_0.5	1	C07	3	7	haloperidol	Haloperidol	treated	haloperidol	0.5	10	1.00414	1.18717	1.10567	1.15767	0.235589	0.126994	0.104082	0.0929032	0.336633	0.196292	0.21476	0.0693424	0.196769	0.253845	0.369817	2.09858	0.1658	2.22442	0.559029	0.871928	0.188821	0.50301	0.300683	0.172441	0.52417	0.253845	0.369817	0.206711	0.194131	0.246072	0.189305	0.457195	0.0672819	0.452899	0.561749	0.0985236	0.0834105	0.0983807	0.0941052
152_DMSO	NA	NA	NA	NA	DMSO	NA	control	DMSO	NULL	NULL	1.00493	0.88961	0.899772	0.952381	0.0886676	0.0595987	0.0421553	0.124344	0.0667923	0.0840637	0.0710871	0.155647	0.141789	0.12079	0.166128	1.18267	0.123764	1.06976	0.500288	0.358013	0.133474	0.183771	0.0689661	0.130155	0.374434	0.12079	0.166128	0.10249	0.169623	0.160323	0.230975	0.380875	0.144335	0.316373	0.36741	0.273281	0.247461	0.188089	0.203485
paclitaxel_20_1	1	L04	12	4	paclitaxel	Paclitaxel	treated	paclitaxel	1	20	1.00497	1.00373	0.992343	1.13545	0.254207	0.310381	0.252661	0.193526	0.102475	0.0345489	0.238039	0.641571	0.657824	0.692857	0.437468	0.648821	0.167371	0.87421	0.275211	0.683137	0.242259	0.468194	0.0801022	0.19002	0.136047	0.692857	0.437468	0.294723	0.459627	0.31682	0.279481	0.120342	0.214764	0.151298	0.423103	0.183803	0.157949	0.227737	0.0913486
mdivi-1_5_0.25	1	G05	7	5	mdivi-1	Mdivi-1	treated	mdivi-1	0.25	5	1.00497	1.00149	1.01685	1.03386	0.0730418	0.162576	0.10349	0.0872666	0.188639	0.0626465	0.0649755	0.0710185	0.227913	0.161924	0.317868	0.220205	0.166377	0.133874	0.195486	0.471697	0.229579	0.429611	0.160208	0.160719	0.370283	0.161924	0.317868	0.10092	0.0821439	0.186856	0.190518	0.232973	0.15778	0.197536	0.235098	0.0704814	0.269891	0.0906571	0.141263
emetine_0.625_0.03125	2	D15	4	15	emetine	Emetine	treated	emetine	0.03125	0.625	1.00575	1.118	1.08027	1.29301	0.135689	0.253266	0.210527	0.0855536	0.101102	0.0661645	0.124497	0.199866	0.248685	0.301136	0.223851	2.25239	0.283504	2.61778	0.890474	1.06253	0.253032	0.224528	0.0586788	0.155546	0.34511	0.301136	0.223851	0.132681	0.327986	0.263776	0.329398	0.0579947	0.294423	0.13071	0.0605873	0.135595	0.226942	0.355526	0.106423
emetine_1.25_0.0625	2	D14	4	14	emetine	Emetine	treated	emetine	0.0625	1.25	1.00575	1.0472	1.00074	1.13452	0.155353	0.224765	0.199179	0.251488	0.541486	0.285286	0.148211	0.172652	0.336957	0.200934	0.148528	1.8316	0.216608	2.17656	0.682544	0.75483	0.136333	0.145756	0.0773905	0.15938	0.161324	0.200934	0.148528	0.139803	0.126266	0.101307	0.16256	0.103387	0.0494734	0.11488	0.142275	0.154325	0.16404	0.116906	0.17327
76_DMSO	NA	NA	NA	NA	DMSO	NA	control	DMSO	NULL	NULL	1.00611	1.0485	1.00655	0.970588	0.157156	0.0644749	0.0562417	0.0840115	0.168152	0.109468	0.140895	0.3538	0.41524	0.882985	0.813389	0.340852	0.132822	0.601406	0.17781	0.336955	0.469389	1.0246	0.217547	0.194095	0.599787	0.882985	0.813389	0.130528	0.286758	0.288592	0.189849	0.175502	0.26085	0.235806	0.286897	0.162005	0.361	0.220553	0.356476
227_DMSO	NA	NA	NA	NA	DMSO	NA	control	DMSO	NULL	NULL	1.00713	1	1.01313	1.01159	0.0709871	0.092543	0.0485989	0.050811	0.107936	0.0459428	0.0676201	0.0777155	0.202747	0.104384	0.159788	4.29297	0.421026	4.09243	1.3763	1.33528	0.193706	0.207666	0.141896	0.0732046	0.374341	0.104384	0.159788	0.10285	0.149058	0.127366	0.201477	0.0349411	0.0698312	0.0355296	0.0912875	0.131767	0.1789	0.193463	0.144675
165_DMSO	NA	NA	NA	NA	DMSO	NA	control	DMSO	NULL	NULL	1.0074	0.829004	0.981777	0.891156	0.13836	0.141669	0.0518985	0.12944	0.216014	0.0836414	0.127847	0.275069	0.364168	0.43103	0.325795	2.02907	0.252877	2.86083	0.390118	1.66792	0.353546	0.240136	0.133437	0.38716	0.352654	0.43103	0.325795	0.153834	0.218866	0.122802	0.281644	0.078181	0.167488	0.073684	0.1283	0.231498	0.470287	0.299228	0.43205
266_DMSO	NA	NA	NA	NA	DMSO	NA	control	DMSO	NULL	NULL	1.00832	1.05217	1.11597	1.08986	0.130076	0.0993639	0.0749994	0.0705229	0.134962	0.0554164	0.11983	0.371473	0.424348	0.489907	0.604995	4.19851	0.184198	3.68449	1.34086	0.674054	0.52568	0.636276	0.157456	0.262038	0.132419	0.489907	0.604995	0.129015	0.414662	0.204488	0.527097	0.204956	0.448139	0.271148	0.243315	0.250761	0.121115	0.550445	0.177099
CK-636_2.5_0.125	1	I13	9	13	CK-636	CK-636	treated	CK-636	0.125	2.5	1.0087	1.07532	1.03828	0.755556	0.0936047	0.286171	0.181051	0.0723828	0.233244	0.133749	0.0884858	0.48785	0.344768	0.359094	0.261533	0.913546	0.153358	1.33256	0.351961	0.630883	0.174487	0.299075	0.122394	0.131391	0.156859	0.359094	0.261533	0.223427	0.150455	0.218546	0.201109	0.237451	0.121329	0.222339	0.258076	0.055512	0.114085	0.148836	0.0739639
28_DMSO	NA	NA	NA	NA	DMSO	NA	control	DMSO	NULL	NULL	1.00895	0.933481	0.806763	0.761062	0.145584	0.0716695	0.0343291	0.162646	0.564277	0.271308	0.134008	0.274244	0.150679	0.213793	0.156754	0.893818	0.183782	0.467569	0.710223	0.360368	0.164608	0.235194	0.109599	0.165254	0.18248	0.213793	0.156754	0.0648609	0.0847583	0.349872	0.307926	0.115164	0.175293	0.105479	0.144411	0.178377	0.149944	0.158816	0.157644
44_DMSO	NA	NA	NA	NA	DMSO	NA	control	DMSO	NULL	NULL	1.00895	1.04435	0.983092	0.946903	0.0573331	0.123935	0.0432974	0.154636	0.324879	0.207646	0.0555351	0.246242	0.641816	0.305615	0.314818	0.716124	0.200276	0.416908	0.538936	0.339389	0.231503	0.606287	0.0479038	0.0728712	0.253229	0.305615	0.314818	0.147223	0.15101	0.338475	0.480227	0.17935	0.298681	0.145991	0.222041	0.128066	0.614057	0.461165	0.506065
NSC-697923_2.5_0.25	2	I20	9	20	NSC-697923	NSC69792	treated	NSC-697923	0.25	2.5	1.00903	1.11581	1.09573	1.15537	0.0319355	0.0466438	0.0445692	0.104638	0.148317	0.0259926	0.0316899	0.119452	0.236268	0.293189	0.392684	1.94615	0.185242	2.05504	0.634111	0.756307	0.1521	0.33076	0.138394	0.0942145	0.333946	0.293189	0.392684	0.18236	0.134156	0.191725	0.162617	0.116297	0.160327	0.0753143	0.0665484	0.180842	0.137064	0.0834661	0.149024
CPI-613_0.3125_0.015625	1	E03	5	3	CPI-613	CPI-613	treated	CPI-613	0.015625	0.3125	1.00911	1.04549	1.35605	0.906878	0.122735	0.244083	0.207652	0.091748	0.193062	0.12094	0.114166	0.0685242	0.107816	0.0635588	0.188947	0.214926	0.13754	0.191692	0.251055	0.449808	0.103456	0.260788	0.0382931	0.114983	0.0707306	0.0635588	0.188947	0.12588	0.156797	0.191419	0.246354	0.242566	0.105756	0.216732	0.346486	0.049003	0.218846	0.181146	0.101504
selinexor_0.3125_0.015625	2	J12	10	12	selinexor	Selinexor (KPT-330)	treated	selinexor	0.015625	0.3125	1.01026	1.02305	1.0972	0.905109	0.248973	0.187555	0.149352	0.200958	0.083208	0.0926324	0.234798	0.39453	0.138595	0.410021	0.229297	1.69711	0.123747	1.93425	0.776854	0.474383	0.172875	0.352484	0.0824141	0.137207	0.104515	0.410021	0.229297	0.254854	0.301057	0.300701	0.318731	0.0920602	0.143094	0.117487	0.236744	0.213847	0.299881	0.18893	0.122551
dynasore_0.625_0.03125	1	J11	10	11	dynasore	Dynasore	treated	dynasore	0.03125	0.625	1.01118	1.04996	1.04747	0.849735	0.215616	0.27696	0.207141	0.146612	0.065914	0.0417473	0.205561	0.76625	0.856329	0.25025	0.708867	0.319025	0.15774	0.263886	0.320772	0.576263	0.262286	0.592439	0.0728259	0.118696	0.239043	0.25025	0.708867	0.390279	0.540944	0.346568	0.434526	0.0451547	0.414008	0.0721747	0.0657007	0.104349	0.176063	0.392589	0.295574
mdivi-1_2.5_0.125	1	G06	7	6	mdivi-1	Mdivi-1	treated	mdivi-1	0.125	2.5	1.0116	1.03207	1.02603	1.02751	0.0846476	0.139428	0.102448	0.0735665	0.226982	0.132502	0.0805263	0.215025	0.185147	0.137178	0.220813	0.525904	0.102683	0.661419	0.463875	0.304157	0.0792083	0.202119	0.0298893	0.0378754	0.0778914	0.137178	0.220813	0.129608	0.113824	0.142521	0.162483	0.199721	0.134046	0.188205	0.136829	0.156797	0.220744	0.131312	0.105211
312_DMSO	NA	NA	NA	NA	DMSO	NA	control	DMSO	NULL	NULL	1.01276	0.99537	1.01839	0.839041	0.213052	0.0560619	0.0252643	0.302038	0.159346	0.0602903	0.197492	0.174009	0.274216	0.26102	0.270352	1.70916	0.158309	1.87081	0.439498	0.293874	0.18054	0.395636	0.112727	0.121492	0.169557	0.26102	0.270352	0.27553	0.331486	0.23968	0.208699	0.0685165	0.190927	0.0618492	0.145439	0.284971	0.152628	0.298994	0.13424
eliglustat_2.5_0.125	1	I22	9	22	eliglustat	Eliglustat	treated	eliglustat	0.125	2.5	1.01326	0.991051	1.08193	0.767196	0.0350024	0.170869	0.154505	0.0895972	0.12163	0.0786257	0.0354894	0.520276	0.250993	0.555135	0.464987	1.02696	0.0701333	1.20517	0.837669	0.260611	0.212417	0.278266	0.0764556	0.0695299	0.138941	0.555135	0.464987	0.0857504	0.133681	0.190537	0.171336	0.182646	0.0393718	0.18367	0.0861079	0.22999	0.14048	0.0830082	0.0894378
CK-636_1.25_0.0625	1	I14	9	14	CK-636	CK-636	treated	CK-636	0.0625	1.25	1.01367	1.10515	1.09418	0.736508	0.121467	0.290332	0.20382	0.119032	0.238462	0.138377	0.114546	0.590548	0.186146	0.433554	0.275723	0.224164	0.215563	0.595868	0.334241	0.14239	0.269768	0.256077	0.0729363	0.142344	0.148132	0.433554	0.275723	0.269182	0.220807	0.282701	0.271358	0.137458	0.0582458	0.142938	0.114717	0.104328	0.261293	0.178221	0.161336
leupeptin_20_1	1	H15	8	15	leupeptin	Leupeptin	treated	leupeptin	1	20	1.01408	0.95824	1.00919	1.27302	0.0668014	0.115442	0.0812401	0.104334	0.263489	0.153252	0.0604336	0.127305	0.0533593	0.0701496	0.103164	0.341369	0.109087	0.532594	0.209513	0.19751	0.115574	0.195166	0.11334	0.130895	0.260317	0.0701496	0.103164	0.183908	0.384262	0.180285	0.253762	0.52803	0.65379	0.310403	0.356994	0.155668	0.111673	0.355664	0.0854195
eliglustat_10_0.5	1	I19	9	19	eliglustat	Eliglustat	treated	eliglustat	0.5	10	1.01408	1.10365	1.07351	0.944974	0.174178	0.166968	0.126854	0.0605559	0.049249	0.0388405	0.169025	0.193388	0.123888	0.228009	0.200905	1.23316	0.101291	1.56251	0.663639	0.28184	0.151559	0.193552	0.167726	0.121778	0.36713	0.228009	0.200905	0.0328188	0.179929	0.0907689	0.244912	0.430875	0.0945119	0.436253	0.212411	0.303815	0.304408	0.143978	0.193222
248_DMSO	NA	NA	NA	NA	DMSO	NA	control	DMSO	NULL	NULL	1.01427	1.13696	1.12691	1.06667	0.0724804	0.216172	0.12494	0.232715	0.386216	0.156956	0.0659417	0.21939	0.305818	0.255855	0.338151	4.55277	0.289706	4.24431	1.70687	1.14458	0.287079	0.272347	0.0789544	0.198488	0.255715	0.255855	0.338151	0.127368	0.0636769	0.243179	0.344435	0.0914706	0.23027	0.0648316	0.224837	0.229994	0.155705	0.383526	0.112793
tetrandrine_1.25_0.0625	2	I06	9	6	tetrandrine	Tetrandrine	treated	tetrandrine	0.0625	1.25	1.01478	0.999451	1.05596	0.95829	0.147568	0.224588	0.159662	0.185818	0.0549826	0.0184017	0.137372	0.0966438	0.150875	0.10723	0.287022	0.950825	0.102135	0.998654	0.577297	0.292994	0.207888	0.168445	0.094474	0.140189	0.17966	0.10723	0.287022	0.168401	0.214767	0.294912	0.0903074	0.144152	0.167142	0.154576	0.266688	0.0918884	0.146692	0.0676731	0.0426121
237_DMSO	NA	NA	NA	NA	DMSO	NA	control	DMSO	NULL	NULL	1.01546	0.947826	0.940919	1.04638	0.121808	0.0825483	0.034636	0.0708455	0.130103	0.0716206	0.112502	0.155356	0.116423	0.239792	0.205275	4.43299	0.636721	4.36583	1.66046	1.62325	0.237069	0.231091	0.198334	0.259242	0.407098	0.239792	0.205275	0.133179	0.251523	0.113858	0.507149	0.239127	0.351866	0.176229	0.208932	0.116131	0.260942	0.47323	0.0987246
249_DMSO	NA	NA	NA	NA	DMSO	NA	control	DMSO	NULL	NULL	1.01546	0.952174	1	0.901449	0.0498782	0.164257	0.10582	0.0605163	0.0399942	0.0506529	0.0460021	0.197449	0.343591	0.231249	0.278402	4.0141	0.302724	3.71682	1.00798	1.14813	0.16357	0.354616	0.114118	0.112308	0.253481	0.231249	0.278402	0.0673248	0.248927	0.0883349	0.331001	0.0634418	0.243439	0.131279	0.0936742	0.0617044	0.109527	0.276198	0.0748633
272_DMSO	NA	NA	NA	NA	DMSO	NA	control	DMSO	NULL	NULL	1.01546	0.886957	1.07659	1.18841	0.0671335	0.0772295	0.057554	0.119442	0.119975	0.0726212	0.0703493	0.167929	0.369107	0.40779	1.38042	3.94605	0.1692	3.1122	1.38354	0.807075	0.626321	1.05043	0.160417	0.350398	0.383799	0.40779	1.38042	0.0700542	0.134953	0.750036	0.358138	0.269229	0.263582	0.328021	0.176188	0.515399	0.747067	0.268172	0.781585
antimycin-a_0.3125_0.03125	2	H04	8	4	antimycin-a	Antimycin A	treated	antimycin-a	0.03125	0.3125	1.0156	1.05434	1.05376	0.944734	0.185671	0.304055	0.208742	0.138526	0.0793372	0.1004	0.177415	0.491322	0.320448	0.533689	0.451104	2.40019	0.241016	2.66882	1.08475	1.07227	0.246067	0.547239	0.160485	0.224633	0.196779	0.533689	0.451104	0.15729	0.488045	0.222259	0.249781	0.248793	0.165809	0.298664	0.471589	0.0733451	0.155642	0.196006	0.128916
103_DMSO	NA	NA	NA	NA	DMSO	NA	control	DMSO	NULL	NULL	1.01589	0.939954	0.930131	1.54575	0.11488	0.106218	0.0565995	0.0477811	0.125513	0.115532	0.111128	0.151996	0.666439	0.100684	0.544477	0.801176	0.182767	0.431796	0.471273	0.551684	0.175552	0.612225	0.0876131	0.204912	0.210426	0.100684	0.544477	0.174267	0.378736	0.202023	0.367446	0.0999233	0.299846	0.140643	0.35045	0.114049	0.786379	0.314037	0.520181
vorinostat_5_0.25	2	L15	12	15	vorinostat	Vorinostat (SAHA, MK0683)	treated	vorinostat	0.25	5	1.01601	0.965971	1.01325	0.925965	0.118658	0.398387	0.239206	0.129285	0.0504555	0.0766568	0.11524	0.341594	0.0850233	0.192004	0.0524808	1.96207	0.175584	2.16174	0.814385	0.610282	0.113065	0.10281	0.0653582	0.0747345	0.250271	0.192004	0.0524808	0.240961	0.173873	0.314968	0.234067	0.122867	0.0762896	0.146008	0.253417	0.0477221	0.205872	0.149736	0.0622999
294_DMSO	NA	NA	NA	NA	DMSO	NA	control	DMSO	NULL	NULL	1.01624	1.15046	1.17241	1.24658	0.0287235	0.0974528	0.0799941	0.127408	0.21982	0.112665	0.0261881	0.130716	0.348092	0.090853	0.20914	0.97632	0.132641	0.535048	0.112364	0.396476	0.283852	0.234083	0.124131	0.1557	0.222101	0.090853	0.20914	0.109796	0.4265	0.211793	0.219511	0.170989	0.180338	0.198797	0.216493	0.151711	0.160947	0.217189	0.0800686
chlortetracycline_5_0.25	1	E15	5	15	chlortetracycline	Chlortetracycline	treated	chlortetracycline	0.25	5	1.01657	1.00149	0.98928	1.01164	0.135899	0.184329	0.0885707	0.117386	0.249208	0.165772	0.127979	0.23238	0.205264	0.241429	0.231908	0.370396	0.137835	0.544718	0.282763	0.289431	0.174827	0.243286	0.0483417	0.0895139	0.115513	0.241429	0.231908	0.127213	0.139386	0.195529	0.17053	0.27524	0.0899942	0.265319	0.196177	0.189742	0.179243	0.130432	0.128684
255_DMSO	NA	NA	NA	NA	DMSO	NA	control	DMSO	NULL	NULL	1.01665	0.904348	0.83151	0.736232	0.0656959	0.0587406	0.0527144	0.191604	0.197605	0.0579411	0.0661348	0.171043	0.245743	0.480763	0.46546	4.09009	0.384194	3.88466	1.11788	1.30806	0.289002	0.246958	0.115723	0.205866	0.233309	0.480763	0.46546	0.0634522	0.0731444	0.135821	0.290161	0.102036	0.106249	0.13644	0.0712886	0.249287	0.126845	0.274502	0.179386
dynasore_2.5_0.125	1	J08	10	8	dynasore	Dynasore	treated	dynasore	0.125	2.5	1.01698	1.07681	1.11868	1.0328	0.245327	0.343817	0.223108	0.127719	0.0475533	0.0257492	0.227779	0.593027	0.414026	0.496079	0.604851	0.299043	0.174812	0.387964	0.265399	0.607516	0.286834	0.451448	0.0938308	0.202201	0.108607	0.496079	0.604851	0.36065	0.28801	0.333937	0.31648	0.208857	0.337859	0.28558	0.258404	0.167504	0.0666203	0.219369	0.150849
cisplatin_2.5_0.25	2	E15	5	15	cisplatin	Cisplatin	treated	cisplatin	0.25	2.5	1.01724	0.923161	0.955817	0.966632	0.0895973	0.150119	0.154337	0.0666742	0.0946619	0.0661825	0.082579	0.0809902	0.0431006	0.169571	0.188242	1.72005	0.126936	1.96241	0.701895	0.598333	0.133884	0.1813	0.0421959	0.0819746	0.151885	0.169571	0.188242	0.103055	0.182491	0.188735	0.216529	0.0342236	0.131431	0.0699176	0.0466023	0.139956	0.115765	0.156312	0.105909
mepacrine_0.3125_0.015625	1	F07	6	7	mepacrine	Quinacrine	treated	mepacrine	0.015625	0.3125	1.01781	1.1745	1.12787	0.780952	0.323651	0.290154	0.239133	0.0844253	0.0648717	0.061814	0.302358	0.930359	1.08696	0.506339	0.328794	0.15518	0.160465	0.538034	0.304442	0.368158	0.321626	0.392642	0.22138	0.263228	0.154373	0.506339	0.328794	0.407036	0.766103	0.396592	0.18489	0.389277	0.569139	0.495393	0.500913	0.134368	0.333321	0.231954	0.301881
digitoxin_0.15625_0.03125	2	E02	5	2	digitoxin	Digitoxin	treated	digitoxin	0.03125	0.15625	1.01888	1.02964	1.04271	1.22836	0.0538383	0.256073	0.213609	0.20503	0.214588	0.0476335	0.0492625	0.0322313	0.0827386	0.0470285	0.12825	2.06572	0.145549	2.47495	0.92456	0.85379	0.0834457	0.240865	0.128617	0.102803	0.211616	0.0470285	0.12825	0.0843865	0.298402	0.122054	0.247734	0.163421	0.0953357	0.187024	0.264652	0.124532	0.107476	0.133246	0.1349
60_DMSO	NA	NA	NA	NA	DMSO	NA	control	DMSO	NULL	NULL	1.01956	1.01617	0.921397	0.810458	0.0970374	0.131208	0.0472431	0.0660672	0.221746	0.112314	0.0975953	0.610594	0.984763	0.486483	0.908578	0.881709	0.130592	1.86777	0.254417	0.769364	0.2353	0.935305	0.150526	0.141427	0.194184	0.486483	0.908578	0.0822169	0.0888504	0.128306	0.337092	0.389384	0.187793	0.339296	0.545444	0.177842	0.158484	0.290879	0.164923
haloperidol_0.3125_0.015625	1	C13	3	13	haloperidol	Haloperidol	treated	haloperidol	0.015625	0.3125	1.01988	1.02535	1.03063	1.18519	0.13452	0.19806	0.159291	0.116872	0.273048	0.220813	0.127295	0.291665	0.342578	0.244976	0.243653	0.871028	0.0737774	0.871906	0.386349	0.0938449	0.130051	0.38193	0.129415	0.151354	0.183421	0.244976	0.243653	0.162379	0.199691	0.208347	0.187009	0.348155	0.0781086	0.339877	0.399953	0.0546619	0.173338	0.149339	0.200827
amygdalin_2.5_0.125	1	D05	4	5	amygdalin	Amygdalin	treated	amygdalin	0.125	2.5	1.02071	1.10738	1.00995	0.983069	0.244605	0.229376	0.176951	0.0527127	0.061435	0.107167	0.235392	0.43934	0.308204	0.496485	0.440957	1.01844	0.208914	1.42567	0.462883	0.873627	0.280837	0.459483	0.0924282	0.176205	0.175951	0.496485	0.440957	0.368787	0.415524	0.33092	0.314601	0.315088	0.30787	0.368438	0.536665	0.108065	0.213166	0.271093	0.072619
296_DMSO	NA	NA	NA	NA	DMSO	NA	control	DMSO	NULL	NULL	1.02088	1.13657	1.11954	1.00342	0.050295	0.14385	0.078685	0.0719012	0.0880598	0.045564	0.04445	0.102842	0.2231	0.166813	0.236785	0.280822	0.162188	0.339753	0.413346	0.313815	0.118156	0.336995	0.157829	0.201783	0.215346	0.166813	0.236785	0.0313856	0.0598119	0.277719	0.407852	0.278775	0.171645	0.328077	0.0973025	0.393891	0.258405	0.202998	0.243293
71_DMSO	NA	NA	NA	NA	DMSO	NA	control	DMSO	NULL	NULL	1.022	1.16166	0.805677	0.764706	0.0761209	0.103441	0.0425317	0.105525	0.086113	0.0662199	0.0725573	0.274455	0.255402	0.278876	0.283383	0.93994	0.10905	1.83848	0.753865	0.325667	0.117554	0.335793	0.124342	0.169278	0.222624	0.278876	0.283383	0.101518	0.196705	0.172064	0.341554	0.31648	0.0906913	0.315486	0.112289	0.391342	0.260586	0.246111	0.209259
315_DMSO	NA	NA	NA	NA	DMSO	NA	control	DMSO	NULL	NULL	1.02204	0.956019	0.933333	0.90411	0.137099	0.108332	0.0548224	0.139328	0.0787649	0.0341497	0.116024	0.112057	0.203898	0.21546	0.274481	0.446997	0.139756	0.896909	0.60985	0.698149	0.117809	0.282535	0.0971684	0.262978	0.111249	0.21546	0.274481	0.0393099	0.303303	0.255018	0.308401	0.124626	0.108474	0.12239	0.158738	0.0702208	0.178201	0.302934	0.130816
318_DMSO	NA	NA	NA	NA	DMSO	NA	control	DMSO	NULL	NULL	1.02204	0.974537	0.997701	0.890411	0.05611	0.0742684	0.0333854	0.151351	0.318684	0.148894	0.052949	0.182614	0.0877628	0.31156	0.514608	1.92156	0.119976	1.51953	0.665332	0.263587	0.169298	0.319595	0.142059	0.134469	0.290033	0.31156	0.514608	0.101167	0.253482	0.0805706	0.188959	0.102898	0.0771879	0.116942	0.319924	0.290618	0.150129	0.0994386	0.124661
lomustine_5_0.25	2	B05	2	5	lomustine	Lomustine	treated	lomustine	0.25	5	1.02299	1.34797	1.0243	1.22211	0.255894	0.212905	0.251175	0.0907718	0.424873	0.283565	0.239582	0.358826	0.516887	0.39132	0.442954	2.38065	0.252481	2.73838	1.05812	0.942685	0.235283	0.49501	0.217125	0.311335	0.286687	0.39132	0.442954	0.175127	1.0212	0.270146	0.600042	0.0401292	0.780835	0.1725	0.321737	0.155784	0.643907	0.801932	0.544247
cisplatin_5_0.5	2	E14	5	14	cisplatin	Cisplatin	treated	cisplatin	0.5	5	1.02299	0.98079	0.991163	1.04588	0.187864	0.159033	0.154204	0.356387	0.758272	0.368808	0.166034	0.0802129	0.154397	0.108579	0.189656	1.80269	0.142118	1.81924	0.889155	0.306462	0.165795	0.19012	0.145118	0.183233	0.339042	0.108579	0.189656	0.183743	0.0496725	0.217866	0.109559	0.0956221	0.137805	0.0615759	0.16328	0.164317	0.092783	0.179761	0.185099
18_DMSO	NA	NA	NA	NA	DMSO	NA	control	DMSO	NULL	NULL	1.02302	1.09978	1.11594	1.23009	0.156508	0.120315	0.0564017	0.10971	0.54258	0.348192	0.148451	0.164407	0.308065	0.155518	0.0666788	0.161187	0.102158	1.06102	0.290453	0.533846	0.22329	0.14385	0.13525	0.264876	0.220045	0.155518	0.0666788	0.202766	0.347577	0.133629	0.172268	0.10069	0.292854	0.110822	0.0919677	0.171461	0.244129	0.313188	0.238443
mdivi-1_0.3125_0.015625	1	G10	7	10	mdivi-1	Mdivi-1	treated	mdivi-1	0.015625	0.3125	1.0232	1.01939	1.02297	0.787302	0.063246	0.208663	0.150251	0.0773543	0.321783	0.134575	0.0607848	0.123124	0.171742	0.127465	0.228123	0.227563	0.168515	0.385848	0.337196	0.266012	0.151999	0.312162	0.142174	0.161155	0.189995	0.127465	0.228123	0.103153	0.0962321	0.223577	0.152886	0.336001	0.0697244	0.335073	0.108753	0.344608	0.215218	0.100809	0.230005
NSC-697923_0.15625_0.015625	2	J03	10	3	NSC-697923	NSC69792	treated	NSC-697923	0.015625	0.15625	1.0234	0.967069	1.01178	0.927007	0.104549	0.278845	0.215649	0.107453	0.212084	0.200888	0.0978451	0.115361	0.110968	0.129883	0.138062	2.13294	0.188683	2.45706	1.00666	0.82141	0.128213	0.180812	0.124396	0.153123	0.222956	0.129883	0.138062	0.0619105	0.248613	0.0820504	0.262885	0.155115	0.161813	0.121252	0.381512	0.225609	0.19629	0.241379	0.178606
136_DMSO	NA	NA	NA	NA	DMSO	NA	control	DMSO	NULL	NULL	1.02343	1.06061	0.972665	0.857143	0.0702847	0.0965795	0.0527667	0.0667647	0.0976484	0.10127	0.065799	0.20121	0.0723043	0.229587	0.28441	2.24106	0.18116	2.02105	0.71873	0.247005	0.285663	0.244644	0.182904	0.275893	0.345857	0.229587	0.28441	0.146209	0.338755	0.0781203	0.171654	0.390537	0.149327	0.407258	0.44343	0.0752727	0.161814	0.121801	0.20672
160_DMSO	NA	NA	NA	NA	DMSO	NA	control	DMSO	NULL	NULL	1.02343	0.954545	0.856492	1.2449	0.0738557	0.0785804	0.0599111	0.103666	0.0402959	0.0411134	0.0666868	0.198441	0.222839	0.444522	0.190162	1.7084	0.0842082	1.90328	0.299674	0.717969	0.0953664	0.275692	0.0774732	0.150443	0.127036	0.444522	0.190162	0.866878	0.294609	0.920223	0.18036	0.327353	0.205085	0.337668	0.184907	0.26681	0.482664	0.254794	0.473121
erastin_2.5_0.125	1	G15	7	15	erastin	Erastin	treated	erastin	0.125	2.5	1.02361	0.98434	1.00153	0.61164	0.13939	0.197764	0.153353	0.09505	0.217582	0.117636	0.128268	0.386717	0.243348	0.347978	0.267143	0.562085	0.209298	0.348138	0.327358	0.52677	0.157622	0.287249	0.122253	0.121525	0.300708	0.347978	0.267143	0.110999	0.120217	0.226031	0.219352	0.372982	0.105489	0.384222	0.202033	0.320513	0.246706	0.154883	0.240566
emetine_5_0.25	2	D12	4	12	emetine	Emetine	treated	emetine	0.25	5	1.02381	1.00714	1.02209	1.06048	0.199254	0.221312	0.220572	0.148193	0.0928415	0.0830223	0.176648	0.364617	0.259275	0.519693	0.410505	1.48449	0.213788	2.0363	0.852411	0.578075	0.349745	0.332974	0.122996	0.220558	0.175338	0.519693	0.410505	0.21593	0.584537	0.304585	0.356308	0.0355586	0.410932	0.114427	0.13169	0.0681575	0.137486	0.289053	0.136284
perifosine_1.25_0.0625	2	K04	11	4	perifosine	Perifosine (KRX-0401)	treated	perifosine	0.0625	1.25	1.02422	1.03403	1.08837	0.868613	0.0775827	0.257559	0.20936	0.145208	0.109583	0.0211075	0.0761074	0.112304	0.124531	0.0997717	0.177137	1.55444	0.101704	1.74241	0.677351	0.513964	0.128798	0.20248	0.0580171	0.0788323	0.140678	0.0997717	0.177137	0.0841375	0.145306	0.169552	0.201544	0.124228	0.0833984	0.148452	0.22547	0.0719807	0.0880333	0.114095	0.0703846
30_DMSO	NA	NA	NA	NA	DMSO	NA	control	DMSO	NULL	NULL	1.0243	0.988914	1	0.976401	0.11963	0.154417	0.0810528	0.146024	0.263675	0.142369	0.126932	0.245121	0.118972	0.261378	0.312798	0.7184	0.186949	0.402333	0.90935	0.300681	0.164011	0.534833	0.242385	0.447191	0.498788	0.261378	0.312798	0.0637965	0.0838132	0.348847	0.723354	0.0557915	0.449355	0.0716994	0.40999	0.226907	0.26613	0.649245	0.1248
47_DMSO	NA	NA	NA	NA	DMSO	NA	control	DMSO	NULL	NULL	1.02558	1.11308	1.17874	1.06785	0.228125	0.166241	0.0881006	0.144561	0.193092	0.128175	0.225686	0.405543	0.841233	0.296767	0.475042	1.67254	0.120762	0.728109	1.06347	0.324589	0.353426	0.265414	0.161932	0.228937	0.154389	0.296767	0.475042	0.195833	0.339934	0.408008	0.41027	0.0491541	0.154913	0.0761675	0.266284	0.205754	0.789942	0.271684	0.790422
176_DMSO	NA	NA	NA	NA	DMSO	NA	control	DMSO	NULL	NULL	1.02601	1.03463	0.99568	0.978462	0.0980183	0.0827268	0.107047	0.09455	0.123257	0.0930755	0.0886074	0.0687462	0.277392	0.185616	0.201382	0.586092	0.198489	1.48264	0.418042	0.454893	0.242461	0.232245	0.226116	0.275817	0.291532	0.185616	0.201382	0.0788399	0.41888	0.0796492	0.25939	0.117529	0.179446	0.191304	0.15248	0.120459	0.23585	0.225896	0.184511
247_DMSO	NA	NA	NA	NA	DMSO	NA	control	DMSO	NULL	NULL	1.02616	0.936957	0.960613	1.0029	0.0759604	0.0782668	0.038336	0.169421	0.297836	0.0774107	0.0693081	0.133011	0.525887	0.101974	0.213657	4.13038	0.435561	3.99865	1.2817	1.3898	0.142658	0.204773	0.0970255	0.169646	0.250431	0.101974	0.213657	0.0647343	0.112915	0.148255	0.223254	0.24696	0.181274	0.283159	0.155123	0.161354	0.293044	0.221815	0.26328
55_DMSO	NA	NA	NA	NA	DMSO	NA	control	DMSO	NULL	NULL	1.02685	0.924612	1.10386	0.79351	0.0970327	0.197928	0.0828677	0.19828	0.295094	0.134683	0.0880628	0.452275	0.289956	0.461513	0.257828	1.42263	0.283382	1.45211	1.09335	0.588526	0.308571	0.412149	0.0725792	0.294759	0.310934	0.461513	0.257828	0.142033	0.0731561	0.415226	0.301404	0.425006	0.109041	0.428176	0.257448	0.293536	0.231652	0.499268	0.176979
65_DMSO	NA	NA	NA	NA	DMSO	NA	control	DMSO	NULL	NULL	1.02689	0.972286	0.989083	1.04575	0.0970421	0.105176	0.0733827	0.146106	0.343059	0.136647	0.0889891	0.53286	0.688153	0.850813	1.10467	0.809287	0.374778	0.779991	0.214679	0.355668	0.557425	0.896916	0.0897696	0.252532	0.473928	0.850813	1.10467	0.169066	0.398782	0.304426	0.43419	0.092547	0.512848	0.246152	0.0633101	0.342397	0.148932	0.488881	0.206081
golgicide-A_5_0.25	1	G22	7	22	golgicide-A	Golgicide A	treated	golgicide-A	0.25	5	1.02693	1.16704	1.14012	0.889947	0.105098	0.238965	0.240886	0.149407	0.153407	0.118443	0.0999044	0.68077	0.421642	0.652273	0.530421	0.523121	0.0953554	0.677668	0.393333	0.302929	0.31856	0.385971	0.0590404	0.0942713	0.138658	0.652273	0.530421	0.244548	0.256766	0.337019	0.226532	0.254636	0.102669	0.287946	0.199149	0.216647	0.194225	0.137345	0.179282
puromycin_0.3125_0.0625	2	J18	10	18	puromycin	Puromycin	treated	puromycin	0.0625	0.3125	1.02709	1.04501	1.11046	1.07299	0.102041	0.211415	0.147886	0.176645	0.104931	0.0510883	0.10099	0.31453	0.110665	0.158766	0.136507	2.24893	0.169811	2.46126	0.8178	0.907125	0.0825804	0.163928	0.0593053	0.0821056	0.282316	0.158766	0.136507	0.186907	0.264537	0.192737	0.287202	0.061014	0.162415	0.0735364	0.103654	0.148521	0.166708	0.238019	0.129031
126_DMSO	NA	NA	NA	NA	DMSO	NA	control	DMSO	NULL	NULL	1.02713	0.841991	1.11162	0.867347	0.0974674	0.0494518	0.0947778	0.105536	0.11569	0.0734558	0.0896986	0.236128	0.492925	0.796703	0.697143	1.13163	0.0952939	1.31147	0.322306	0.192308	0.214321	0.902653	0.0445656	0.105167	0.109769	0.796703	0.697143	0.226342	0.295624	0.391042	0.399939	0.361871	0.185976	0.337805	0.333015	0.136753	0.204761	0.412647	0.29928
puromycin_2.5_0.5	2	J14	10	14	puromycin	Puromycin	treated	puromycin	0.5	2.5	1.02791	0.996707	1.02135	1.2878	0.13885	0.139891	0.0848593	0.22113	0.107088	0.0409905	0.127633	0.377348	0.0768567	0.517718	0.391425	1.13504	0.127173	1.50093	0.559282	0.383426	0.294035	0.544636	0.0660522	0.107706	0.0714784	0.517718	0.391425	0.233201	0.251062	0.262417	0.280248	0.0788266	0.158698	0.0513995	0.061088	0.113162	0.241325	0.201599	0.0710046
61_DMSO	NA	NA	NA	NA	DMSO	NA	control	DMSO	NULL	NULL	1.02812	1.14781	0.995633	0.813725	0.0412992	0.115172	0.0537383	0.152729	0.21683	0.119028	0.039439	0.502432	0.554085	0.236599	0.802046	1.68782	0.164615	2.56883	0.762158	0.341907	0.12831	0.507977	0.0497702	0.150242	0.0617713	0.236599	0.802046	0.102068	0.0899183	0.113572	0.167797	0.292961	0.317392	0.326913	0.143928	0.350839	0.238065	0.198631	0.220426
leupeptin_10_0.5	1	H16	8	16	leupeptin	Leupeptin	treated	leupeptin	0.5	10	1.02858	0.941089	1.01608	0.952381	0.0808706	0.191401	0.133049	0.144653	0.253581	0.138697	0.0787568	0.185368	0.208063	0.0766785	0.238318	0.209791	0.164364	0.270231	0.318504	0.438205	0.134188	0.355091	0.158644	0.123502	0.392189	0.0766785	0.238318	0.11273	0.191544	0.122067	0.226635	0.238554	0.319187	0.164698	0.198468	0.149958	0.256808	0.110492	0.199326
tolfenamic-acid_1.25_0.0625	1	C19	3	19	tolfenamic-acid	Tolfenamic Acid	treated	tolfenamic-acid	0.0625	1.25	1.029	1.13274	1.11026	0.88254	0.155981	0.173227	0.155107	0.0919931	0.255604	0.220079	0.143528	0.34072	0.178817	0.296433	0.177845	1.1887	0.100612	1.03584	0.594337	0.221887	0.178894	0.287572	0.120416	0.124042	0.263387	0.296433	0.177845	0.292819	0.228748	0.279139	0.181866	0.423761	0.127656	0.462858	0.326274	0.328091	0.203297	0.147665	0.199302
gemcitabine_0.3125_0.015625	1	M23	13	23	gemcitabine	Gemcitabine	treated	gemcitabine	0.015625	0.3125	1.029	1.02908	1.03292	0.810582	0.250985	0.0704491	0.0883736	0.128643	0.16987	0.104821	0.242909	0.541472	0.876072	0.410902	0.466178	0.288327	0.169069	0.4372	0.315216	0.27353	0.315517	0.413112	0.138923	0.139933	0.0987232	0.410902	0.466178	0.0251009	0.1517	0.177686	0.104254	0.284641	0.235497	0.254715	0.168584	0.198447	0.398681	0.0674527	0.291026
303_DMSO	NA	NA	NA	NA	DMSO	NA	control	DMSO	NULL	NULL	1.029	0.958333	1.01379	1.05479	0.0404981	0.0651886	0.0304432	0.0863146	0.0998986	0.0502189	0.0383407	0.0721996	0.231482	0.155639	0.212877	0.161505	0.106642	0.34854	0.581462	0.370749	0.133971	0.204534	0.0520866	0.105059	0.0949928	0.155639	0.212877	0.0475599	0.067581	0.22821	0.234086	0.220811	0.141762	0.229091	0.172441	0.270628	0.244893	0.207104	0.25264
83_DMSO	NA	NA	NA	NA	DMSO	NA	control	DMSO	NULL	NULL	1.02934	1.15473	1.03057	0.937908	0.0947054	0.0790138	0.0780447	0.199951	0.147362	0.0451104	0.0801905	0.363132	0.579845	0.267802	0.798815	0.298306	0.0875537	1.31926	0.26074	0.246268	0.412051	0.730589	0.0560553	0.16002	0.14672	0.267802	0.798815	0.10465	0.0889607	0.154678	0.397466	0.121036	0.271648	0.0752132	0.162203	0.147883	0.362663	0.397993	0.441586
13_DMSO	NA	NA	NA	NA	DMSO	NA	control	DMSO	NULL	NULL	1.02941	1.11308	0.944444	1.19174	0.0966988	0.0609177	0.0574814	0.189325	0.492824	0.231068	0.102272	0.392345	0.375695	0.161669	0.20631	1.20062	0.130563	0.513029	0.827531	0.279571	0.140372	0.151382	0.0820776	0.149761	0.116893	0.161669	0.20631	0.144949	0.0793488	0.134054	0.378203	0.286236	0.0885598	0.283719	0.129329	0.207297	0.261711	0.227138	0.235379
cisplatin_1.25_0.125	2	E16	5	16	cisplatin	Cisplatin	treated	cisplatin	0.125	1.25	1.02956	1.03074	1.03314	0.908238	0.0670301	0.138654	0.167717	0.152558	0.121161	0.045067	0.0619396	0.390102	0.357679	0.278516	0.260134	2.04335	0.212242	2.32021	0.660414	0.916702	0.145891	0.280008	0.0513511	0.0473021	0.135837	0.278516	0.260134	0.165063	0.348324	0.180027	0.311525	0.0851887	0.304556	0.169477	0.103465	0.188082	0.133984	0.320359	0.170936
283_DMSO	NA	NA	NA	NA	DMSO	NA	control	DMSO	NULL	NULL	1.03016	1.07176	1.07586	0.917808	0.200247	0.0745111	0.0313052	0.148756	0.202213	0.0397717	0.192758	0.215718	0.441295	0.0819817	0.394143	2.46347	0.208431	2.48789	0.532068	0.747591	0.195013	0.3159	0.147519	0.10917	0.331859	0.0819817	0.394143	0.0976102	0.164413	0.157731	0.29542	0.564283	0.159137	0.584053	0.180546	0.401715	0.391605	0.209528	0.299646
belinostat_0.625_0.03125	2	F22	6	22	belinostat	Belinostat (PXD101)	treated	belinostat	0.03125	0.625	1.03038	1.03238	1.04418	0.805005	0.155031	0.224165	0.202935	0.163053	0.0452915	0.0872617	0.150039	0.164019	0.356155	0.127791	0.343956	1.7485	0.116219	2.0978	0.68427	0.776641	0.0731231	0.281585	0.0967187	0.131664	0.199472	0.127791	0.343956	0.146542	0.337138	0.171687	0.206761	0.278501	0.16932	0.327522	0.29053	0.12428	0.214144	0.184143	0.122733
doxorubicin_0.15625_0.03125	1	M05	13	5	doxorubicin	Doxorubicin	treated	doxorubicin	0.03125	0.15625	1.03065	1.16257	1.17381	0.73545	0.129843	0.117643	0.124793	0.108528	0.228072	0.215505	0.1235	0.758332	0.494015	0.932469	1.2672	0.278519	0.26088	0.79461	0.232294	0.20182	0.415825	1.18695	0.111296	0.169261	0.083366	0.932469	1.2672	0.36431	0.519592	0.609773	1.1378	0.468413	0.97749	0.264555	0.446008	0.0914715	1.00807	0.989432	0.716351
200_DMSO	NA	NA	NA	NA	DMSO	NA	control	DMSO	NULL	NULL	1.03121	1.05411	1.04752	1.04923	0.136801	0.10756	0.0998083	0.11968	0.190314	0.0495255	0.120917	0.316478	0.388305	0.299421	0.326202	0.583405	0.240978	0.986627	0.461702	0.385261	0.150148	0.243266	0.0760597	0.122053	0.282161	0.299421	0.326202	0.103747	0.25908	0.221735	0.284086	0.188208	0.140039	0.20705	0.142818	0.286003	0.263734	0.21947	0.216245
207_DMSO	NA	NA	NA	NA	DMSO	NA	control	DMSO	NULL	NULL	1.03121	0.963203	1.01728	0.827692	0.128721	0.0961245	0.0565539	0.145043	0.0673187	0.0521254	0.113098	0.0403874	0.153164	0.178962	0.116311	0.738941	0.147472	1.5701	0.177542	0.352156	0.193867	0.229413	0.109579	0.168121	0.269737	0.178962	0.116311	0.0859111	0.194231	0.143216	0.236374	0.146777	0.263027	0.218599	0.382344	0.506237	0.125786	0.17083	0.288662
selinexor_1.25_0.0625	2	J09	10	9	selinexor	Selinexor (KPT-330)	treated	selinexor	0.0625	1.25	1.03161	1.09989	1.12371	0.758081	0.281881	0.20531	0.17857	0.176106	0.14954	0.162461	0.261455	0.401816	0.274445	0.353496	0.322044	1.84313	0.150162	2.07134	0.804265	0.716225	0.198999	0.30758	0.124453	0.154234	0.0834556	0.353496	0.322044	0.201956	0.327969	0.232587	0.27536	0.194991	0.260669	0.269957	0.232225	0.144951	0.14272	0.226428	0.247166
133_DMSO	NA	NA	NA	NA	DMSO	NA	control	DMSO	NULL	NULL	1.03206	1.01082	1.10251	0.897959	0.195494	0.0639047	0.0222544	0.141768	0.0753542	0.0685001	0.180734	0.240982	0.14608	0.312462	0.238523	0.773698	0.10282	0.776249	0.13533	0.400392	0.125129	0.21418	0.150098	0.101619	0.352208	0.312462	0.238523	0.195936	0.042026	0.275721	0.374468	0.162456	0.0954119	0.167069	0.103101	0.224531	0.259867	0.285974	0.24962
257_DMSO	NA	NA	NA	NA	DMSO	NA	control	DMSO	NULL	NULL	1.0321	1.03478	1.01532	0.942029	0.097074	0.168477	0.0902818	0.0667187	0.0693746	0.052106	0.0922531	0.535911	0.342471	0.321437	0.334277	4.28918	0.232862	3.96403	1.38003	1.12901	0.217661	0.485468	0.156971	0.188209	0.325716	0.321437	0.334277	0.308862	0.418826	0.291738	0.487924	0.151142	0.307196	0.145783	0.125878	0.172998	0.204228	0.385279	0.148482
tolfenamic-acid_10_0.5	1	C16	3	16	tolfenamic-acid	Tolfenamic Acid	treated	tolfenamic-acid	0.5	10	1.03314	1.17897	1.12251	1.0127	0.159448	0.197577	0.150315	0.0736269	0.279324	0.217752	0.14498	0.391929	0.484072	0.347568	0.238898	1.03959	0.0906905	0.914836	0.440152	0.142945	0.249311	0.267799	0.0877137	0.10358	0.104037	0.347568	0.238898	0.218002	0.329875	0.250975	0.142004	0.318994	0.0969564	0.342002	0.359367	0.136153	0.21312	0.102265	0.239843
149_DMSO	NA	NA	NA	NA	DMSO	NA	control	DMSO	NULL	NULL	1.03329	0.87013	1.09795	0.843537	0.093737	0.0535859	0.0250388	0.102293	0.181563	0.0557632	0.0744603	0.319885	0.318259	0.794504	0.795921	0.820771	0.111738	1.041	0.309538	0.30948	0.166736	0.900398	0.157119	0.171224	0.203329	0.794504	0.795921	0.317889	0.139133	0.365362	0.425838	0.330748	0.064385	0.339237	0.174262	0.473821	0.273416	0.520237	0.476018
vorinostat_2.5_0.125	2	L16	12	16	vorinostat	Vorinostat (SAHA, MK0683)	treated	vorinostat	0.125	2.5	1.03448	0.845225	0.910898	1.12722	0.0774791	0.222877	0.162614	0.123491	0.0678137	0.0625555	0.0759174	0.520381	0.292188	0.265211	0.0764816	1.47754	0.143171	1.76145	0.557233	0.598869	0.159587	0.120784	0.0261786	0.0792023	0.156297	0.265211	0.0764816	0.190495	0.0707377	0.157839	0.110812	0.17283	0.098964	0.213546	0.204379	0.16158	0.0714691	0.0851081	0.0709056
230_DMSO	NA	NA	NA	NA	DMSO	NA	control	DMSO	NULL	NULL	1.03448	1.0413	0.978118	1.10725	0.0965766	0.0835556	0.0609503	0.0911025	0.0996483	0.0422877	0.0823975	0.360243	0.506226	0.475626	0.189235	4.1972	0.636413	4.1642	1.34944	1.45253	0.241505	0.361134	0.069673	0.1537	0.365749	0.475626	0.189235	0.0855753	0.0963241	0.212483	0.298693	0.166753	0.348481	0.252707	0.226569	0.430827	0.232876	0.476581	0.198032
nocodazole_1.25_0.0625	1	D14	4	14	nocodazole	Nocodazole	treated	nocodazole	0.0625	1.25	1.0348	1.08054	1.00842	0.774603	0.130249	0.193398	0.14181	0.296384	0.449176	0.148968	0.124919	0.361147	0.480205	0.320625	0.590604	0.160452	0.225644	1.43893	0.100572	1.06875	0.341104	0.659432	0.102962	0.164963	0.613888	0.320625	0.590604	0.0749049	0.274309	0.054031	0.28238	0.382076	0.240375	0.38884	0.176831	0.372736	0.164573	0.186039	0.113282
erastin_1.25_0.0625	1	G16	7	16	erastin	Erastin	treated	erastin	0.0625	1.25	1.0348	0.991051	1.05819	0.649735	0.0970865	0.17299	0.150238	0.127552	0.184933	0.0916955	0.0905021	0.615965	0.554711	0.483366	0.372666	0.390226	0.215057	0.368732	0.368023	0.635627	0.151294	0.333356	0.256139	0.234792	0.500747	0.483366	0.372666	0.121683	0.121841	0.248559	0.218225	0.258352	0.0514542	0.254677	0.139745	0.19583	0.276963	0.129965	0.230616
106_DMSO	NA	NA	NA	NA	DMSO	NA	control	DMSO	NULL	NULL	1.03667	0.983834	0.923581	0.901961	0.0741819	0.0540967	0.0552422	0.224914	0.288471	0.0776288	0.0634546	0.197239	0.199188	0.654067	0.374974	0.580015	0.0878695	1.61474	0.6343	0.234645	0.196418	0.321453	0.155369	0.162593	0.179429	0.654067	0.374974	0.081006	0.113635	0.132219	0.22248	0.0854993	0.12795	0.0838613	0.15537	0.102168	0.852856	0.133932	0.683656
99_DMSO	NA	NA	NA	NA	DMSO	NA	control	DMSO	NULL	NULL	1.03667	0.974596	1.08297	1.20588	0.0674021	0.187069	0.0990479	0.164523	0.227676	0.0544785	0.0555195	0.447265	0.242055	0.538499	0.871896	0.875952	0.117953	0.185661	0.218458	0.484786	0.235165	0.830334	0.157432	0.144431	0.22696	0.538499	0.871896	0.0938625	0.0969498	0.242289	0.334777	0.207599	0.115029	0.210735	0.150423	0.186377	0.796701	0.237277	0.700729
amsacrine_0.3125_0.015625	2	C22	3	22	amsacrine	Amsacrine	treated	amsacrine	0.015625	0.3125	1.03695	1.00933	0.953608	0.619395	0.12856	0.173674	0.188177	0.100222	0.0832365	0.117103	0.122011	0.623111	0.742109	0.324391	0.523159	1.90018	0.118944	2.21604	0.715072	0.761705	0.281623	0.68657	0.0891505	0.11862	0.260063	0.324391	0.523159	0.0973578	0.294573	0.0691708	0.234128	0.295536	0.217153	0.345759	0.151378	0.251631	0.383736	0.219036	0.193095
rolipram_0.3125_0.015625	1	K07	11	7	rolipram	Rolipram	treated	rolipram	0.015625	0.3125	1.0377	0.980611	0.979326	0.883598	0.102802	0.286468	0.232684	0.110229	0.198965	0.125908	0.0943584	0.133726	0.197533	0.190906	0.248357	0.706318	0.123993	0.886384	0.460645	0.173533	0.144192	0.267785	0.0656673	0.0849775	0.128477	0.190906	0.248357	0.0501332	0.108337	0.161666	0.214813	0.370133	0.121446	0.36559	0.245214	0.21162	0.251466	0.22638	0.188727
digitoxin_0.3125_0.0625	2	D23	4	23	digitoxin	Digitoxin	treated	digitoxin	0.0625	0.3125	1.03818	1.09221	1.03019	0.888425	0.0893878	0.158555	0.197473	0.192341	0.150618	0.0527153	0.0855548	0.25946	0.188444	0.28301	0.113064	2.26067	0.213206	2.60112	0.836098	0.996475	0.313438	0.187016	0.149635	0.16692	0.199416	0.28301	0.113064	0.206823	0.45474	0.195221	0.42885	0.0470336	0.349833	0.0880092	0.18935	0.100765	0.148585	0.408986	0.114389
137_DMSO	NA	NA	NA	NA	DMSO	NA	control	DMSO	NULL	NULL	1.03822	0.963203	1.08656	0.85034	0.0598396	0.0934394	0.0431742	0.10192	0.0859506	0.045502	0.0508872	0.0861906	0.368161	0.229491	0.50373	1.14498	0.0914848	1.08728	0.370619	0.306587	0.0734149	0.494347	0.0587311	0.080907	0.237374	0.229491	0.50373	0.154843	0.19287	0.122623	0.185116	0.193715	0.301246	0.153881	0.241634	0.10793	0.278886	0.22629	0.0630331
328_DMSO	NA	NA	NA	NA	DMSO	NA	control	DMSO	NULL	NULL	1.03828	0.840278	0.843678	0.869863	0.179667	0.195477	0.123865	0.184145	0.0253044	0.0297604	0.162672	0.194344	0.748882	0.345853	1.19038	2.74908	0.196832	3.07727	0.347278	1.35043	0.490125	0.739889	0.0728895	0.108057	0.0871377	0.345853	1.19038	0.129028	0.190313	0.937599	3.44147	0.238528	0.165596	0.24822	0.768471	0.22408	0.636293	0.310975	0.590311
leupeptin_5_0.25	1	H17	8	17	leupeptin	Leupeptin	treated	leupeptin	0.25	5	1.03853	1.05071	1.0513	0.895238	0.100587	0.196739	0.166841	0.195462	0.261181	0.135796	0.0924092	0.176363	0.100131	0.0668131	0.27712	1.15031	0.0836351	1.17192	0.608567	0.174617	0.0745205	0.172416	0.0332144	0.0730803	0.0551901	0.0668131	0.27712	0.176765	0.262352	0.140512	0.155738	0.173609	0.368318	0.269518	0.104578	0.207374	0.135638	0.17011	0.163284
CPI-613_2.5_0.125	1	D21	4	21	CPI-613	CPI-613	treated	CPI-613	0.125	2.5	1.03853	1.13647	1.06126	1.09524	0.221393	0.243739	0.218031	0.0487739	0.0843688	0.105088	0.206257	0.123694	0.0351178	0.176106	0.155878	1.19727	0.118003	1.13713	0.536005	0.202126	0.144116	0.121136	0.0973635	0.0650113	0.141125	0.176106	0.155878	0.18591	0.217814	0.211525	0.149746	0.445469	0.14105	0.475808	0.377446	0.282401	0.181668	0.112132	0.339905
194_DMSO	NA	NA	NA	NA	DMSO	NA	control	DMSO	NULL	NULL	1.03901	0.891775	0.956803	0.941538	0.115362	0.0658415	0.0613404	0.141548	0.182221	0.11316	0.103465	0.593539	0.505787	0.372677	0.326489	0.925023	0.313517	1.09647	0.340003	0.625625	0.230562	0.438471	0.0692131	0.130894	0.133991	0.372677	0.326489	0.164515	0.463768	0.194509	0.304395	0.206746	0.403883	0.183653	0.243158	0.190675	0.307028	0.281545	0.136498
159_DMSO	NA	NA	NA	NA	DMSO	NA	control	DMSO	NULL	NULL	1.03946	1.02165	0.972665	0.996599	0.116388	0.0466813	0.0549604	0.172348	0.113943	0.0281088	0.112703	0.395609	0.640847	0.155338	0.632637	0.384078	0.181684	0.317574	0.254423	0.663309	0.180121	0.476168	0.103137	0.112573	0.228332	0.155338	0.632637	0.51844	0.313594	0.732962	0.23328	0.152633	0.69196	0.295067	0.220127	0.427233	0.995589	0.258527	0.371738
tolfenamic-acid_5_0.25	1	C17	3	17	tolfenamic-acid	Tolfenamic Acid	treated	tolfenamic-acid	0.25	5	1.03977	1.0261	0.997703	0.933333	0.236535	0.150896	0.150768	0.124023	0.311093	0.225377	0.215563	0.449455	0.203538	0.33857	0.189999	0.64623	0.100651	0.529555	0.333089	0.314106	0.129001	0.252325	0.0980065	0.0982449	0.194991	0.33857	0.189999	0.317005	0.29937	0.279497	0.231517	0.488565	0.183316	0.537668	0.361672	0.367326	0.198238	0.174974	0.214355
NSC-697923_0.625_0.0625	2	I23	9	23	NSC-697923	NSC69792	treated	NSC-697923	0.0625	0.625	1.03982	1.03019	1.01767	0.938478	0.151096	0.312118	0.236737	0.120592	0.0908796	0.0770404	0.142298	0.170454	0.336482	0.295579	0.615251	1.316	0.12226	1.30863	0.497997	0.33457	0.139024	0.352889	0.0445938	0.1071	0.114662	0.295579	0.615251	0.150247	0.0328037	0.189211	0.231508	0.458762	0.292364	0.43722	0.305099	0.162516	0.206637	0.296061	0.166102
mdivi-1_20_1	1	G03	7	3	mdivi-1	Mdivi-1	treated	mdivi-1	1	20	1.0406	1.0783	1.08959	0.920635	0.0294301	0.278021	0.224276	0.120777	0.0820887	0.0673784	0.0278252	0.260458	0.103926	0.172258	0.168181	0.56368	0.140218	0.507411	0.217703	0.672284	0.131871	0.214031	0.0832879	0.115684	0.200372	0.172258	0.168181	0.135581	0.202815	0.212815	0.249871	0.224774	0.0908	0.212352	0.311753	0.0389073	0.290719	0.16917	0.176437
erastin_0.3125_0.015625	1	G18	7	18	erastin	Erastin	treated	erastin	0.015625	0.3125	1.04143	1.13945	1.11103	0.603175	0.120353	0.220369	0.170658	0.0800842	0.311204	0.1526	0.113087	0.570545	0.260749	0.475653	0.430574	1.06648	0.0876818	1.12445	0.607973	0.2044	0.263988	0.319157	0.0687007	0.139085	0.0606806	0.475653	0.430574	0.227316	0.188554	0.306925	0.204658	0.303196	0.0898702	0.325451	0.319348	0.135257	0.287676	0.12245	0.0915684
paclitaxel_5_0.25	1	L06	12	6	paclitaxel	Paclitaxel	treated	paclitaxel	0.25	5	1.04184	0.87472	0.929556	0.848677	0.231228	0.25909	0.24998	0.167243	0.0867808	0.0281848	0.213305	0.76966	0.823668	0.682497	0.513767	0.238945	0.194887	0.349172	0.253719	0.604189	0.398365	0.449417	0.0821583	0.12406	0.0877134	0.682497	0.513767	0.317509	0.542559	0.40763	0.364939	0.167393	0.448536	0.285268	0.201436	0.156676	0.130402	0.321083	0.104021
LTX-315_0.3125_0.015625	1	J20	10	20	LTX-315	LTX-315	treated	LTX-315	0.015625	0.3125	1.04184	1.10738	1.13093	0.785185	0.123865	0.244574	0.224534	0.306439	0.377238	0.165135	0.114583	0.200651	0.447392	0.438674	0.959695	0.407536	0.213362	0.233422	0.29593	0.264797	0.377268	0.890156	0.0832505	0.0977216	0.133022	0.438674	0.959695	0.239318	0.463909	0.265713	0.763188	0.417248	0.413931	0.36657	0.195838	0.340289	0.325638	0.693326	0.391603
52_DMSO	NA	NA	NA	NA	DMSO	NA	control	DMSO	NULL	NULL	1.0422	1	1.04831	0.825959	0.035989	0.104324	0.0513489	0.134271	0.372629	0.227332	0.033627	0.217428	0.202302	0.327669	0.286967	0.653313	0.314978	0.690312	0.378498	0.35629	0.377551	0.359676	0.105959	0.134458	0.377294	0.327669	0.286967	0.103516	0.128131	0.199578	0.236926	0.166134	0.169073	0.192902	0.199274	0.360928	0.244698	0.297285	0.181097
mdivi-1_1.25_0.0625	1	G08	7	8	mdivi-1	Mdivi-1	treated	mdivi-1	0.0625	1.25	1.04267	1.07681	1.08423	0.803175	0.111714	0.149862	0.12721	0.0840828	0.217514	0.137039	0.103629	0.120163	0.138914	0.0973181	0.131616	1.27185	0.0834306	1.26378	0.71245	0.298038	0.0461634	0.172045	0.0406854	0.108613	0.0856063	0.0973181	0.131616	0.18969	0.148764	0.229596	0.205662	0.380675	0.173545	0.424025	0.252386	0.36699	0.137661	0.144258	0.22092
72_DMSO	NA	NA	NA	NA	DMSO	NA	control	DMSO	NULL	NULL	1.04279	1	1.00873	1.25817	0.130651	0.0698093	0.045726	0.0439941	0.190534	0.10089	0.118538	1.1259	1.15341	0.758627	0.648911	0.769	0.280815	0.61772	0.432423	0.705301	0.291336	0.731649	0.0748358	0.106073	0.325694	0.758627	0.648911	0.328428	0.625724	0.454674	0.695314	0.0913133	0.601957	0.140871	0.0891352	0.163335	0.108275	0.624661	0.133176
259_DMSO	NA	NA	NA	NA	DMSO	NA	control	DMSO	NULL	NULL	1.04281	1.05217	1.05689	0.846377	0.112557	0.0720718	0.0376529	0.164883	0.0796736	0.0793906	0.103103	0.175268	0.434038	0.260905	0.614229	4.05453	0.288405	3.70447	1.04318	0.980466	0.159135	0.269881	0.0591611	0.139778	0.115845	0.260905	0.614229	0.068684	0.196795	0.18678	0.495825	0.467646	0.20311	0.418981	0.217889	0.290295	0.361558	0.43338	0.287357
belinostat_5_0.25	2	F19	6	19	belinostat	Belinostat (PXD101)	treated	belinostat	0.25	5	1.0431	1.08452	1.09057	1.18978	0.0765624	0.307732	0.333351	0.0671261	0.029732	0.0394281	0.0689807	0.164063	0.482001	0.19146	0.155403	1.18852	0.197821	1.75747	0.46631	0.504501	0.259753	0.138289	0.12979	0.139415	0.111049	0.19146	0.155403	0.122656	0.667682	0.172743	0.288211	0.135751	0.334552	0.175292	0.206207	0.0430631	0.121626	0.231488	0.0709741
oligomycin-a_1.25_0.125	2	H10	8	10	oligomycin-a	Oligomycin A	treated	oligomycin-a	0.125	1.25	1.04392	1.0236	1.00221	0.894682	0.178618	0.23609	0.204942	0.146156	0.0714279	0.0832746	0.167616	0.337709	0.317201	0.476879	0.5389	1.59159	0.191355	1.97698	0.718258	0.630089	0.257051	0.435684	0.0528147	0.0985499	0.195571	0.476879	0.5389	0.0523461	0.326758	0.201938	0.263318	0.10245	0.148332	0.15579	0.230338	0.0687706	0.209477	0.210145	0.0734824
cisplatin_0.3125_0.03125	2	E19	5	19	cisplatin	Cisplatin	treated	cisplatin	0.03125	0.3125	1.04392	1.01372	1.05523	0.977059	0.126172	0.197242	0.18874	0.0941226	0.0820967	0.0727181	0.116693	0.202409	0.251448	0.204118	0.244771	0.810635	0.0764109	1.07065	0.559623	0.207586	0.17916	0.212532	0.152567	0.165864	0.251806	0.204118	0.244771	0.139434	0.322855	0.130394	0.200353	0.294101	0.149664	0.34529	0.268656	0.194101	0.191994	0.125531	0.200478
antimycin-a_0.15625_0.015625	2	H05	8	5	antimycin-a	Antimycin A	treated	antimycin-a	0.015625	0.15625	1.04392	0.994512	1.01473	1.03754	0.147555	0.287398	0.235888	0.177645	0.0867733	0.0743623	0.136474	0.446779	0.406245	0.603032	0.556429	1.88936	0.210632	2.32311	0.735543	0.88567	0.177639	0.364273	0.0519157	0.106964	0.25127	0.603032	0.556429	0.0633569	0.506159	0.288801	0.324358	0.0753342	0.415311	0.185109	0.0318548	0.242857	0.218793	0.464981	0.11184
81_DMSO	NA	NA	NA	NA	DMSO	NA	control	DMSO	NULL	NULL	1.04401	1.00924	1.08515	0.98366	0.297204	0.194638	0.139214	0.34706	0.133625	0.109669	0.281678	1.17443	1.43308	1.40065	2.14402	5.86787	0.650867	13.964	1.38167	14.9072	0.915795	1.99064	0.658466	0.689546	5.15864	1.40065	2.14402	0.803607	1.20664	0.927257	1.30948	0.570885	1.12345	0.330361	0.174255	0.472034	0.312013	1.2243	0.131687
161_DMSO	NA	NA	NA	NA	DMSO	NA	control	DMSO	NULL	NULL	1.04439	0.883117	1.01139	1.02041	0.117434	0.0719919	0.0552622	0.11855	0.0523788	0.0507109	0.107518	0.243312	0.239033	0.632682	0.35599	1.6562	0.1182	1.74533	0.497306	0.295525	0.106049	0.37674	0.114386	0.179605	0.190284	0.632682	0.35599	0.794141	0.197333	1.13002	0.476664	0.116076	0.14733	0.135659	0.218671	0.237608	0.662925	0.511246	0.161228
sirolimus_2.5_0.125	1	L16	12	16	sirolimus	Rapamycin	treated	sirolimus	0.125	2.5	1.04515	0.912752	0.944104	0.520635	0.180254	0.183744	0.153133	0.172244	0.10609	0.0630203	0.170929	0.231412	0.421756	0.259047	0.19489	0.534486	0.119483	0.544096	0.213235	0.501239	0.146293	0.124404	0.0446025	0.0744975	0.161023	0.259047	0.19489	0.160072	0.399316	0.247482	0.112721	0.223544	0.462369	0.324309	0.0888695	0.264005	0.371794	0.128852	0.383513
96_DMSO	NA	NA	NA	NA	DMSO	NA	control	DMSO	NULL	NULL	1.04523	0.847575	0.899563	1.01961	0.0554059	0.0678728	0.0272236	0.0693827	0.0441763	0.0355231	0.0516296	0.590514	0.779086	0.350329	0.513533	1.37341	0.360314	1.477	0.573851	0.240373	0.354774	0.455974	0.0661886	0.136759	0.255592	0.350329	0.513533	0.214719	0.472082	0.304689	0.641476	0.105549	0.589467	0.209058	0.323005	0.266494	0.159626	0.660793	0.0775754
180_DMSO	NA	NA	NA	NA	DMSO	NA	control	DMSO	NULL	NULL	1.04551	1.10173	1.06695	1.05538	0.0674686	0.0473933	0.0447838	0.139868	0.0526661	0.0586549	0.0586212	0.0775067	0.137025	0.106425	0.227108	0.851095	0.238363	1.33968	0.450743	0.427938	0.205345	0.257884	0.105832	0.127033	0.283195	0.106425	0.227108	0.103722	0.124873	0.0873467	0.258976	0.216067	0.109812	0.271226	0.103392	0.230914	0.169339	0.209072	0.210582
emetine_10_0.5	2	D11	4	11	emetine	Emetine	treated	emetine	0.5	10	1.04557	0.919319	0.916053	1.15224	0.057774	0.345855	0.283995	0.0570953	0.111579	0.0328845	0.0531445	0.379376	0.435344	0.426803	0.640218	2.24371	0.280029	2.67911	1.06165	0.951952	0.236621	0.499532	0.047276	0.193592	0.296479	0.426803	0.640218	0.144939	0.843248	0.248431	0.657103	0.194642	0.570947	0.0614057	0.236406	0.194345	0.152436	0.598416	0.165015
208_DMSO	NA	NA	NA	NA	DMSO	NA	control	DMSO	NULL	NULL	1.04681	0.982684	1.09503	0.987692	0.0738263	0.190468	0.120985	0.249746	0.222286	0.144073	0.0690559	0.247069	0.0677667	0.211926	0.234223	0.376894	0.157736	1.04325	0.191795	0.278117	0.249407	0.270776	0.062079	0.247517	0.166904	0.211926	0.234223	0.0423848	0.174289	0.264618	0.236341	0.094075	0.112133	0.163816	0.273883	0.331885	0.105255	0.249968	0.197492
326_DMSO	NA	NA	NA	NA	DMSO	NA	control	DMSO	NULL	NULL	1.04756	0.907407	0.908046	1.49658	0.206541	0.0822833	0.0318422	0.0956953	0.202211	0.0700597	0.182793	0.104673	0.40485	0.173154	0.307417	1.53569	0.0590778	1.30304	0.305936	0.364493	0.146583	0.40652	0.132136	0.180028	0.073187	0.173154	0.307417	0.11222	0.0755545	0.181982	0.220154	0.135822	0.0839791	0.139454	0.199887	0.214049	0.140599	0.127624	0.0850867
205_DMSO	NA	NA	NA	NA	DMSO	NA	control	DMSO	NULL	NULL	1.04811	0.854978	0.950324	1.19077	0.122303	0.189187	0.0902167	0.153108	0.071742	0.102103	0.114045	0.11591	0.159938	0.169648	0.13392	0.985175	0.261385	1.26387	0.674121	0.795719	0.327399	0.207592	0.210113	0.207624	0.393331	0.169648	0.13392	0.082264	0.111469	0.228062	0.230642	0.106955	0.149791	0.132645	0.199195	0.163818	0.245585	0.221681	0.376145
282_DMSO	NA	NA	NA	NA	DMSO	NA	control	DMSO	NULL	NULL	1.04872	1.21528	1.2046	1.24658	0.0633364	0.0680897	0.0407471	0.0680044	0.0737036	0.036329	0.0573747	0.0836259	0.123958	0.157218	0.424883	0.207468	0.129397	0.447775	0.297589	0.767276	0.11755	0.413392	0.18411	0.203966	0.352552	0.157218	0.424883	0.0434472	0.228937	0.12041	0.262488	0.040466	0.299267	0.0826706	0.302891	0.253923	0.131846	0.284	0.141722
puromycin_0.15625_0.03125	2	J19	10	19	puromycin	Puromycin	treated	puromycin	0.03125	0.15625	1.04885	0.98573	0.997054	0.923879	0.0566316	0.254201	0.217422	0.105921	0.0638919	0.0437174	0.0507371	0.108307	0.102554	0.0914135	0.110095	1.47076	0.13047	1.82553	0.552075	0.570245	0.117599	0.164359	0.0439508	0.0426289	0.181616	0.0914135	0.110095	0.10639	0.33523	0.122531	0.258967	0.14988	0.288755	0.222481	0.0689311	0.24387	0.0944742	0.289747	0.162378
amygdalin_10_0.5	1	D02	4	2	amygdalin	Amygdalin	treated	amygdalin	0.5	10	1.05054	1.10067	1.09648	0.948148	0.263629	0.174669	0.146971	0.0638216	0.0503175	0.0867238	0.247164	0.254442	0.183136	0.351034	0.273307	0.323789	0.19507	0.645394	0.20278	0.729396	0.204582	0.299949	0.117382	0.130536	0.181068	0.351034	0.273307	0.231548	0.280804	0.279426	0.182964	0.488672	0.218891	0.531417	0.57197	0.30591	0.166513	0.136669	0.177219
BTB06584_0.3125_0.015625	1	I08	9	8	BTB06584	BTB06584	treated	BTB06584	0.015625	0.3125	1.05095	1.04176	1.05283	0.725926	0.0961455	0.173269	0.161825	0.052465	0.20559	0.124549	0.088457	0.0525139	0.264838	0.151312	0.240976	0.414914	0.127891	0.582597	0.220699	0.147546	0.184237	0.211706	0.0452578	0.0984761	0.0773391	0.151312	0.240976	0.379227	0.445493	0.328448	0.427598	0.252853	0.363054	0.329571	0.215362	0.161268	0.14457	0.32759	0.0583141
27_DMSO	NA	NA	NA	NA	DMSO	NA	control	DMSO	NULL	NULL	1.05115	0.558758	1.04831	0.958702	0.0649805	0.0707486	0.0491066	0.0911631	0.553671	0.373391	0.0584474	0.0779257	0.281139	0.151395	0.507588	0.282697	0.131016	0.522767	0.523882	0.476288	0.175635	0.285746	0.0523753	0.144207	0.106669	0.151395	0.507588	0.0439462	0.0638616	0.193973	0.196243	0.0554864	0.0880749	0.0707547	0.113637	0.122441	0.124243	0.135732	0.139392
pifithrin-mu_10_1	2	I10	9	10	pifithrin-mu	Pifithrin-mu	treated	pifithrin-mu	1	10	1.05131	1.02689	0.969809	1.13034	0.0783854	0.0788835	0.0727152	0.0290883	0.116109	0.0732154	0.0735533	0.404418	0.370722	0.253811	0.242434	1.21191	0.110648	1.24237	0.522232	0.159407	0.153381	0.312711	0.0996584	0.101721	0.207477	0.253811	0.242434	0.0969495	0.122548	0.100798	0.168529	0.129076	0.108572	0.11136	0.0515811	0.140241	0.108328	0.12601	0.12904
120_DMSO	NA	NA	NA	NA	DMSO	NA	control	DMSO	NULL	NULL	1.05179	1.04545	0.904328	0.942177	0.224456	0.122508	0.119426	0.231168	0.228464	0.0426716	0.201855	0.361143	0.12042	0.12937	0.104272	0.820068	0.170193	0.512894	0.437422	0.658648	0.153585	0.180998	0.155631	0.194965	0.327042	0.12937	0.104272	0.131655	0.137947	0.17476	0.192996	0.182897	0.187386	0.142514	0.176055	0.115745	0.318019	0.154126	0.151619
188_DMSO	NA	NA	NA	NA	DMSO	NA	control	DMSO	NULL	NULL	1.05202	1.09091	1.07559	1.14154	0.0564063	0.0574134	0.0393242	0.120721	0.0701011	0.0638125	0.0501129	0.177582	0.429603	0.207949	0.355532	1.67497	0.237977	2.17589	0.443516	0.46308	0.185453	0.376136	0.124405	0.130959	0.136219	0.207949	0.355532	0.0465935	0.29051	0.270723	0.385634	0.213668	0.188488	0.291417	0.202173	0.158426	0.39687	0.39394	0.390402
98_DMSO	NA	NA	NA	NA	DMSO	NA	control	DMSO	NULL	NULL	1.05257	0.817552	1.00218	0.784314	0.0762895	0.0549166	0.034647	0.151364	0.202256	0.107754	0.0636604	0.359977	0.591043	0.346885	0.734412	0.98829	0.158569	2.41259	0.724797	0.379973	0.284219	0.663766	0.159233	0.254881	0.294511	0.346885	0.734412	0.202591	0.287409	0.283741	0.419421	0.108175	0.26645	0.0988874	0.175768	0.0864606	0.213089	0.296327	0.204479
pifithrin-mu_1.25_0.125	2	I13	9	13	pifithrin-mu	Pifithrin-mu	treated	pifithrin-mu	0.125	1.25	1.05378	1.08452	1.08321	0.940563	0.038901	0.255555	0.173115	0.0597253	0.0474659	0.0343933	0.0370658	0.102984	0.225357	0.160982	0.189729	1.11013	0.153657	1.16343	0.567039	0.134483	0.143073	0.169107	0.0670446	0.0884531	0.101904	0.160982	0.189729	0.0844045	0.117649	0.19989	0.1483	0.192174	0.161351	0.192981	0.154998	0.127166	0.135799	0.173292	0.0489278
88_DMSO	NA	NA	NA	NA	DMSO	NA	control	DMSO	NULL	NULL	1.05379	0.884527	0.971616	0.996732	0.0661138	0.149921	0.106793	0.0997131	0.176226	0.0635887	0.0675125	0.466008	0.599989	0.596672	0.656335	0.889493	0.299563	1.08343	0.355292	0.332987	0.403515	0.6064	0.0692327	0.211536	0.204986	0.596672	0.656335	0.172548	0.45903	0.303563	0.528455	0.0332948	0.422371	0.104355	0.0925074	0.14855	0.127647	0.486159	0.120456
NSC-697923_1.25_0.125	2	I22	9	22	NSC-697923	NSC69792	treated	NSC-697923	0.125	1.25	1.05419	1.09056	1.12224	0.864442	0.0629024	0.155994	0.126038	0.0808491	0.0199992	0.0597359	0.0555486	0.201372	0.255868	0.2256	0.313807	1.47774	0.144104	1.58083	0.608973	0.468875	0.127422	0.282554	0.0860012	0.0934908	0.0666439	0.2256	0.313807	0.0466295	0.142065	0.055023	0.243794	0.488076	0.252654	0.468204	0.293286	0.333531	0.293838	0.225744	0.223285
124_DMSO	NA	NA	NA	NA	DMSO	NA	control	DMSO	NULL	NULL	1.05425	0.963203	1.09112	1.08163	0.0836434	0.085168	0.0526833	0.123789	0.101327	0.0657824	0.0734711	0.29278	0.289761	0.479708	0.250152	0.517669	0.171403	0.873687	0.302083	0.252161	0.172151	0.263437	0.0889046	0.140971	0.219479	0.479708	0.250152	0.166188	0.213985	0.292634	0.303562	0.31009	0.331063	0.240398	0.0995758	0.275491	0.187954	0.188397	0.258596
301_DMSO	NA	NA	NA	NA	DMSO	NA	control	DMSO	NULL	NULL	1.05452	1.17824	1.2023	0.982877	0.082256	0.147288	0.129635	0.574952	0.782687	0.370414	0.0814592	0.359214	0.543719	0.244665	0.301649	0.661848	0.0989203	0.6612	0.380383	0.20669	0.191767	0.193022	0.0716611	0.0930089	0.136892	0.244665	0.301649	0.0576431	0.147812	0.176111	0.193379	0.155447	0.371208	0.11874	0.200889	0.230569	0.252943	0.214306	0.280651
198_DMSO	NA	NA	NA	NA	DMSO	NA	control	DMSO	NULL	NULL	1.05462	0.987013	1.02808	1.07385	0.0729748	0.23479	0.0904476	0.170175	0.0826246	0.0863993	0.0699235	0.261772	0.248037	0.0902769	0.148475	1.53572	0.193199	2.22645	0.582278	0.267658	0.157865	0.21395	0.0820071	0.139513	0.147558	0.0902769	0.148475	0.0947417	0.241211	0.13295	0.212501	0.415622	0.0584157	0.443026	0.425301	0.18487	0.31711	0.173146	0.405427
paclitaxel_0.625_0.03125	1	L10	12	10	paclitaxel	Paclitaxel	treated	paclitaxel	0.03125	0.625	1.05468	1.00447	1.08806	0.695238	0.189869	0.261967	0.206037	0.14619	0.0585865	0.0357979	0.179683	0.652227	0.64377	0.605591	0.363548	0.529062	0.187101	0.28923	0.348077	0.417617	0.330514	0.407579	0.0777799	0.18259	0.135774	0.605591	0.363548	0.28298	0.307789	0.337105	0.174943	0.185659	0.291002	0.258887	0.157829	0.155832	0.1794	0.178298	0.239333
CPI-613_20_1	1	D18	4	18	CPI-613	CPI-613	treated	CPI-613	1	20	1.05468	1.11559	1.14242	0.848677	0.147062	0.221585	0.185013	0.0598313	0.0985335	0.043364	0.138196	0.151276	0.174789	0.0938578	0.187795	1.04858	0.101893	0.860313	0.517635	0.232937	0.131276	0.203731	0.10088	0.117798	0.188402	0.0938578	0.187795	0.0863735	0.214213	0.188963	0.169322	0.505828	0.228746	0.540608	0.37012	0.366518	0.199561	0.085192	0.145063
92_DMSO	NA	NA	NA	NA	DMSO	NA	control	DMSO	NULL	NULL	1.05623	0.965358	0.969432	1.0817	0.0515724	0.1204	0.084874	0.12111	0.125025	0.0451935	0.0488713	0.26711	0.317164	0.863186	0.418593	0.375115	0.100433	1.3619	0.36962	0.262448	0.149344	0.36687	0.191977	0.142484	0.382112	0.863186	0.418593	0.14672	0.177694	0.230816	0.376929	0.254058	0.161244	0.249344	0.115771	0.38257	0.368678	0.279205	0.327239
tolfenamic-acid_0.625_0.03125	1	C20	3	20	tolfenamic-acid	Tolfenamic Acid	treated	tolfenamic-acid	0.03125	0.625	1.05675	1.15063	1.09571	0.95873	0.0818474	0.140247	0.122747	0.133793	0.315483	0.263206	0.0810753	0.447134	0.194835	0.258525	0.157734	1.02525	0.114544	0.822081	0.573651	0.31763	0.202362	0.365536	0.127887	0.165474	0.257711	0.258525	0.157734	0.138385	0.149342	0.189756	0.167605	0.391407	0.12509	0.407362	0.244108	0.339435	0.240125	0.144595	0.185758
nocodazole_0.3125_0.015625	1	D17	4	17	nocodazole	Nocodazole	treated	nocodazole	0.015625	0.3125	1.05675	1.17301	1.12481	0.837037	0.27089	0.259619	0.208185	0.232558	0.134834	0.0520275	0.252804	0.289574	0.125683	0.254487	0.118444	0.583361	0.0995712	0.371719	0.201405	0.16003	0.179294	0.130543	0.16649	0.181619	0.23979	0.254487	0.118444	0.311246	0.442376	0.329592	0.178124	0.43388	0.365977	0.506054	0.453775	0.257797	0.168947	0.15959	0.137839
BTB06584_2.5_0.125	1	I05	9	5	BTB06584	BTB06584	treated	BTB06584	0.125	2.5	1.05717	0.957494	0.953292	1.01587	0.117073	0.375196	0.245499	0.151948	0.115754	0.071859	0.109311	0.0817418	0.226648	0.1572	0.300608	0.179478	0.180849	0.205291	0.129877	0.264846	0.174578	0.349836	0.104043	0.152973	0.213372	0.1572	0.300608	0.160337	0.160178	0.23084	0.221905	0.330627	0.0756239	0.310385	0.33781	0.0882107	0.221425	0.184872	0.117082
226_DMSO	NA	NA	NA	NA	DMSO	NA	control	DMSO	NULL	NULL	1.05945	1.06739	1.01532	0.971014	0.0632428	0.0932085	0.0308873	0.128472	0.112111	0.0460272	0.0618723	0.112392	0.167355	0.366025	0.317023	4.40066	0.344281	4.20302	1.53045	1.36232	0.134013	0.336203	0.0513945	0.0710168	0.159945	0.366025	0.317023	0.199362	0.0652772	0.312479	0.235546	0.464578	0.088287	0.478263	0.292304	0.32655	0.265873	0.247336	0.241339
puromycin_0.078125_0.015625	2	J20	10	20	puromycin	Puromycin	treated	puromycin	0.015625	0.078125	1.05993	1.05598	1.09867	1.00938	0.0702023	0.255574	0.18764	0.156638	0.136727	0.0554988	0.0679847	0.0437564	0.267079	0.0787469	0.0989237	1.82552	0.127869	1.97456	0.681001	0.724993	0.0923487	0.121636	0.0542754	0.100256	0.230758	0.0787469	0.0989237	0.139947	0.173752	0.217086	0.337002	0.122698	0.133586	0.143516	0.100265	0.128807	0.244344	0.216387	0.0463126
33_DMSO	NA	NA	NA	NA	DMSO	NA	control	DMSO	NULL	NULL	1.0601	1.1286	1.08454	0.946903	0.0918743	0.101171	0.0444503	0.323225	0.131701	0.0912863	0.0911793	0.290172	0.0525775	0.228576	0.344233	0.244569	0.166541	0.614937	0.341288	0.356995	0.208617	0.42397	0.0659196	0.148046	0.185274	0.228576	0.344233	0.20713	0.231625	0.179895	0.586044	0.204739	0.304711	0.10475	0.179635	0.169939	0.480478	0.550383	0.465305
39_DMSO	NA	NA	NA	NA	DMSO	NA	control	DMSO	NULL	NULL	1.0601	1	1.0314	1.06785	0.168161	0.129872	0.0701512	0.540444	0.0549264	0.141921	0.171709	0.484867	0.461912	0.781031	0.594488	1.76416	0.130401	1.05679	1.19697	0.323017	0.346183	0.626018	0.10619	0.200467	0.181012	0.781031	0.594488	0.151379	0.148473	0.447536	0.472201	0.0921831	0.110655	0.0997694	0.304104	0.265848	0.217055	0.209482	0.121646
130_DMSO	NA	NA	NA	NA	DMSO	NA	control	DMSO	NULL	NULL	1.06042	0.95671	1.05467	1.44218	0.191883	0.139418	0.0761558	0.0641919	0.0614746	0.129722	0.178928	0.154478	0.406271	0.132591	0.134231	1.77717	0.137823	1.97526	0.364336	0.42413	0.129529	0.156261	0.0824348	0.143182	0.0619238	0.132591	0.134231	0.151627	0.304475	0.156494	0.405693	0.162899	0.224858	0.128593	0.0602631	0.249625	0.288749	0.298508	0.146451
CK-636_0.3125_0.015625	1	I17	9	17	CK-636	CK-636	treated	CK-636	0.015625	0.3125	1.06048	1.08277	1.15697	0.792593	0.117861	0.242416	0.159987	0.135636	0.209911	0.119722	0.112492	0.628885	0.278128	0.421171	0.279702	0.67355	0.120161	0.822871	0.488833	0.128738	0.164003	0.274193	0.0344056	0.0970221	0.0898677	0.421171	0.279702	0.230643	0.255763	0.258163	0.216785	0.372275	0.213698	0.421868	0.178696	0.391958	0.1696	0.217198	0.136163
chlortetracycline_2.5_0.125	1	E16	5	16	chlortetracycline	Chlortetracycline	treated	chlortetracycline	0.125	2.5	1.06048	1.04027	0.983155	0.943915	0.0561731	0.204874	0.164738	0.0957662	0.213096	0.187562	0.0579199	0.433512	0.563005	0.317258	0.374529	0.477334	0.116306	0.442179	0.424534	0.442526	0.247226	0.356799	0.0526746	0.10241	0.141938	0.317258	0.374529	0.127871	0.231121	0.14992	0.211427	0.238281	0.118956	0.270168	0.185908	0.211056	0.245102	0.151569	0.243
250_DMSO	NA	NA	NA	NA	DMSO	NA	control	DMSO	NULL	NULL	1.06064	0.882609	0.982495	0.997101	0.0432797	0.0989242	0.0353886	0.110051	0.157031	0.0657193	0.0382739	0.0792127	0.293278	0.218006	0.235498	4.05827	0.337934	3.71627	1.27436	0.853431	0.215683	0.164047	0.0605542	0.0849655	0.201527	0.218006	0.235498	0.205836	0.0609835	0.248006	0.136278	0.0727101	0.155682	0.0805874	0.135731	0.162679	0.0912608	0.122062	0.116485
182_DMSO	NA	NA	NA	NA	DMSO	NA	control	DMSO	NULL	NULL	1.06112	0.922078	0.900648	1.05231	0.108855	0.0617193	0.0380741	0.0919007	0.227562	0.102676	0.102152	0.200136	0.165365	0.212081	0.125456	1.69662	0.193504	2.47475	0.597674	0.666462	0.257661	0.607422	0.143011	0.283944	0.415092	0.212081	0.125456	0.0569265	0.206106	0.113873	0.265577	0.175124	0.31149	0.240697	0.0938268	0.231265	0.175627	0.166556	0.252326
201_DMSO	NA	NA	NA	NA	DMSO	NA	control	DMSO	NULL	NULL	1.06112	1.0303	1.054	1.14154	0.157146	0.175615	0.114534	0.20213	0.392699	0.185005	0.149111	0.223713	0.194209	0.255232	0.149244	0.776456	0.248017	1.03225	0.532949	0.610466	0.275289	0.244235	0.0869029	0.255015	0.123335	0.255232	0.149244	0.125383	0.105841	0.097577	0.416805	0.147012	0.133561	0.149025	0.465256	0.235663	0.294649	0.37861	0.136864
68_DMSO	NA	NA	NA	NA	DMSO	NA	control	DMSO	NULL	NULL	1.06112	1	1.05459	1.47386	0.104618	0.0803891	0.0234503	0.127743	0.22084	0.108831	0.100758	0.752888	0.769473	0.680562	0.805439	0.132053	0.108697	0.848287	0.260372	0.344857	0.339139	0.937151	0.0733431	0.135308	0.240761	0.680562	0.805439	0.0803836	0.166603	0.177974	0.257916	0.25154	0.220854	0.267161	0.0985499	0.360668	0.195277	0.25327	0.163141
puromycin_0.625_0.125	2	J17	10	17	puromycin	Puromycin	treated	puromycin	0.125	0.625	1.06117	1.1202	1.12518	1.08655	0.0750545	0.267822	0.16271	0.164042	0.140881	0.0533324	0.0705647	0.215369	0.138805	0.0682703	0.14185	1.81571	0.139775	2.01596	0.685248	0.774402	0.132337	0.105993	0.0582274	0.0701015	0.218847	0.0682703	0.14185	0.0955813	0.252863	0.058455	0.257251	0.0804041	0.146291	0.109616	0.0677597	0.0728165	0.11327	0.18274	0.0968425
51_DMSO	NA	NA	NA	NA	DMSO	NA	control	DMSO	NULL	NULL	1.06138	1.12417	1.15942	1.03245	0.233274	0.0786514	0.0655872	0.231015	0.695266	0.414507	0.212806	0.279798	0.132693	1.48229	0.336695	1.82202	0.153663	0.851871	0.963222	0.414204	0.102958	0.290306	0.134876	0.217057	0.40207	1.48229	0.336695	0.0963711	0.0714253	1.44153	0.262747	0.0550117	0.214137	0.0526594	0.305162	0.263564	0.423016	0.398648	0.481623
309_DMSO	NA	NA	NA	NA	DMSO	NA	control	DMSO	NULL	NULL	1.06148	1.01852	1.04598	0.94863	0.147687	0.0701532	0.0428213	0.112117	0.321429	0.143979	0.140561	0.0786878	0.0786251	0.152329	0.187153	0.207815	0.161746	0.418356	0.31427	0.666748	0.271931	0.159249	0.191609	0.130566	0.4136	0.152329	0.187153	0.0814881	0.159212	0.0807269	0.206545	0.0896896	0.309352	0.055356	0.192548	0.241518	0.178101	0.414605	0.0926975
125_DMSO	NA	NA	NA	NA	DMSO	NA	control	DMSO	NULL	NULL	1.06165	1.2316	0.979499	1.10204	0.0736868	0.144275	0.0856674	0.0688425	0.11623	0.0586155	0.0692343	0.227394	0.10723	0.261725	0.192607	1.91372	0.152017	2.11541	0.300504	0.692734	0.228773	0.284921	0.177129	0.190407	0.189644	0.261725	0.192607	0.21123	0.210641	0.277395	0.320191	0.504676	0.240235	0.572103	0.339352	0.409494	0.270133	0.253682	0.427608
golgicide-A_2.5_0.125	1	G23	7	23	golgicide-A	Golgicide A	treated	golgicide-A	0.125	2.5	1.06172	1.12155	1.10107	0.718519	0.162807	0.199748	0.233282	0.215385	0.249853	0.13649	0.151704	0.838003	0.646693	0.868141	0.604455	1.13128	0.103909	1.30111	0.716531	0.230233	0.310718	0.699917	0.0489659	0.0973779	0.191532	0.868141	0.604455	0.286047	0.408452	0.472966	0.348806	0.395214	0.174886	0.41858	0.331457	0.262185	0.243142	0.23198	0.118524
78_DMSO	NA	NA	NA	NA	DMSO	NA	control	DMSO	NULL	NULL	1.06235	1.01617	1.11135	0.921569	0.0699046	0.0629485	0.0416791	0.0984093	0.128973	0.0483217	0.0608494	0.781144	0.75005	0.824712	0.925324	1.40029	0.250396	1.90214	0.844432	0.297231	0.515916	0.919477	0.0375065	0.122563	0.161892	0.824712	0.925324	0.0465218	0.214497	0.0911269	0.165814	0.045467	0.159426	0.0311908	0.0972794	0.0723837	0.458745	0.155412	0.415732
261_DMSO	NA	NA	NA	NA	DMSO	NA	control	DMSO	NULL	NULL	1.06302	0.973913	0.934354	1.12754	0.0639663	0.0778154	0.110373	0.0572614	0.0994022	0.092093	0.0563972	0.259371	0.266023	0.407598	0.451821	4.45753	0.609519	4.38363	1.58819	1.57274	0.18857	0.44884	0.0752478	0.0602802	0.349318	0.407598	0.451821	0.0741703	0.322277	0.237882	0.24156	0.107935	0.396903	0.186601	0.049699	0.279909	0.179297	0.385652	0.217349
263_DMSO	NA	NA	NA	NA	DMSO	NA	control	DMSO	NULL	NULL	1.06302	1.11304	1.06346	0.968116	0.107393	0.116793	0.0765667	0.113254	0.317348	0.126546	0.105037	0.0390062	0.238397	0.078561	0.157173	4.07503	0.475037	3.97808	1.2944	1.3021	0.178175	0.228641	0.0953392	0.12969	0.215937	0.078561	0.157173	0.0706292	0.0758593	0.0906812	0.132651	0.144573	0.0834472	0.113826	0.130738	0.202466	0.111683	0.131495	0.116642
pifithrin-mu_0.15625_0.015625	2	I17	9	17	pifithrin-mu	Pifithrin-mu	treated	pifithrin-mu	0.015625	0.15625	1.06363	1.15587	1.13844	1.0146	0.0789215	0.207416	0.178446	0.138908	0.0994005	0.0283151	0.0716208	0.394249	0.13792	0.360253	0.386681	1.52849	0.113884	1.69932	0.657862	0.382686	0.11757	0.33449	0.0760311	0.0987462	0.233331	0.360253	0.386681	0.194446	0.189466	0.237359	0.262375	0.20337	0.20973	0.254088	0.115415	0.237909	0.113757	0.213542	0.191602
amygdalin_0.625_0.03125	1	D07	4	7	amygdalin	Amygdalin	treated	amygdalin	0.03125	0.625	1.06421	1.22446	1.14855	0.847619	0.34738	0.24732	0.214469	0.144283	0.0450062	0.0499423	0.31786	0.680018	0.767745	0.591866	0.584771	1.45746	0.238826	0.898805	0.364691	0.174575	0.469235	0.458347	0.259421	0.266384	0.253498	0.591866	0.584771	0.294002	0.568706	0.417512	0.313927	0.543671	0.523184	0.628335	0.53768	0.356537	0.116124	0.268084	0.190837
69_DMSO	NA	NA	NA	NA	DMSO	NA	control	DMSO	NULL	NULL	1.06479	1.15012	0.947598	0.895425	0.117498	0.0948353	0.0769462	0.067316	0.15317	0.0944513	0.105139	0.518451	0.223595	1.05928	0.429694	0.842786	0.154541	1.99764	0.468107	0.455653	0.154714	0.452931	0.0483996	0.0984391	0.434136	1.05928	0.429694	0.231331	0.168856	0.266538	0.269991	0.146052	0.196991	0.105618	0.138788	0.138523	0.255428	0.20698	0.193217
306_DMSO	NA	NA	NA	NA	DMSO	NA	control	DMSO	NULL	NULL	1.06497	1.17593	1.13103	1.20548	0.100942	0.0878225	0.0416989	0.0992141	0.119274	0.0506645	0.0846364	0.146429	0.328496	0.198439	0.528417	2.24385	0.125912	2.11931	0.513066	0.477575	0.259048	0.503502	0.0681899	0.112086	0.0979127	0.198439	0.528417	0.0924349	0.258415	0.206717	0.315454	0.244386	0.172959	0.230543	0.213486	0.224473	0.226718	0.305599	0.165813
41_DMSO	NA	NA	NA	NA	DMSO	NA	control	DMSO	NULL	NULL	1.06522	0.988914	1.09179	1.41593	0.0987685	0.132132	0.0975428	0.175105	0.509921	0.29614	0.0897615	0.157011	0.14914	0.216753	0.187896	0.731692	0.0769903	0.401789	0.406593	0.19896	0.126348	0.205328	0.141015	0.134575	0.387261	0.216753	0.187896	0.0408648	0.10767	0.0953415	0.205288	0.313719	0.11696	0.317709	0.184787	0.253154	0.234848	0.283539	0.163737
cisplatin_0.15625_0.015625	2	E20	5	20	cisplatin	Cisplatin	treated	cisplatin	0.015625	0.15625	1.06609	1.03568	1.0081	1.1877	0.075218	0.156398	0.151968	0.101008	0.0525948	0.0528078	0.0671085	0.34909	0.30948	0.467832	0.589946	0.803057	0.122261	1.25412	0.379628	0.51015	0.348601	0.616384	0.0833337	0.137531	0.201856	0.467832	0.589946	0.262579	0.388429	0.336899	0.47701	0.144273	0.364598	0.237086	0.118645	0.252235	0.0855875	0.359113	0.150319
291_DMSO	NA	NA	NA	NA	DMSO	NA	control	DMSO	NULL	NULL	1.06613	0.958333	0.949425	0.982877	0.0952964	0.0998539	0.0620047	0.0829577	0.0718539	0.0247209	0.0907431	0.11033	0.384306	0.139174	0.461667	2.16249	0.195063	2.24595	0.263283	0.616908	0.185684	0.354763	0.222749	0.16699	0.383933	0.139174	0.461667	0.0683066	0.178177	0.0916217	0.268489	0.650924	0.100337	0.657284	0.217136	0.450592	0.464102	0.201331	0.361722
178_DMSO	NA	NA	NA	NA	DMSO	NA	control	DMSO	NULL	NULL	1.06632	1.00216	1.06263	0.910769	0.109365	0.162604	0.0659786	0.150638	0.135093	0.0647707	0.112598	0.582151	0.481258	0.365764	0.440504	1.45756	0.241701	1.84768	0.559443	0.275529	0.238827	0.544689	0.1682	0.205949	0.127736	0.365764	0.440504	0.197716	0.137285	0.18072	0.173861	0.401351	0.0717679	0.442636	0.256951	0.32418	0.190761	0.167196	0.445245
erastin_0.625_0.03125	1	G17	7	17	erastin	Erastin	treated	erastin	0.03125	0.625	1.06711	1.15063	1.14395	0.516402	0.152982	0.223478	0.183557	0.0775003	0.370052	0.177319	0.14116	0.555545	0.299793	0.385717	0.213276	0.812398	0.111171	1.01831	0.328691	0.244914	0.204302	0.219064	0.0620836	0.0881091	0.124844	0.385717	0.213276	0.166063	0.212381	0.232161	0.181476	0.505204	0.104389	0.505174	0.46921	0.268639	0.182035	0.153427	0.172218
228_DMSO	NA	NA	NA	NA	DMSO	NA	control	DMSO	NULL	NULL	1.06778	0.928261	0.881838	0.701449	0.0905136	0.12631	0.107294	0.109213	0.211116	0.0780476	0.0823057	0.423288	0.580984	0.133395	0.504163	4.12447	0.294327	3.78335	1.26969	0.836921	0.328413	0.498734	0.177948	0.156901	0.198894	0.133395	0.504163	0.0864797	0.182831	0.173678	0.36613	0.659219	0.242236	0.642318	0.604861	0.374013	0.465993	0.373457	0.325634
pifithrin-mu_0.3125_0.03125	2	I16	9	16	pifithrin-mu	Pifithrin-mu	treated	pifithrin-mu	0.03125	0.3125	1.06814	1.01043	1.08616	1.02398	0.0531857	0.211837	0.216066	0.155947	0.218119	0.0555882	0.0477782	0.433443	0.30445	0.338293	0.364256	1.94653	0.14573	2.08967	0.74702	0.809847	0.143903	0.285718	0.0663908	0.0731686	0.250766	0.338293	0.364256	0.190758	0.309705	0.298838	0.391881	0.0811263	0.346694	0.148649	0.062074	0.225072	0.0998355	0.401072	0.115289
amygdalin_1.25_0.0625	1	D06	4	6	amygdalin	Amygdalin	treated	amygdalin	0.0625	1.25	1.06959	1.01715	0.991577	0.731217	0.283426	0.228552	0.187034	0.0713909	0.0625332	0.127332	0.269969	0.774929	0.69622	0.698819	0.691846	0.649626	0.232867	1.07304	0.308619	0.831712	0.407761	0.734901	0.177571	0.243313	0.204299	0.698819	0.691846	0.430907	0.556927	0.379826	0.333261	0.42301	0.541904	0.533949	0.39832	0.373234	0.161307	0.332542	0.215054
162_DMSO	NA	NA	NA	NA	DMSO	NA	control	DMSO	NULL	NULL	1.07028	0.896104	0.929385	1.15646	0.12979	0.175203	0.055008	0.187073	0.193179	0.110688	0.112839	0.146487	0.168197	0.313534	0.233976	0.431351	0.228555	1.10953	0.262343	0.313021	0.350512	0.305299	0.129318	0.202813	0.220469	0.313534	0.233976	0.126583	0.157253	0.177398	0.271408	0.155677	0.214868	0.123739	0.186356	0.130312	0.563004	0.395616	0.312772
perifosine_0.625_0.03125	2	K05	11	5	perifosine	Perifosine (KRX-0401)	treated	perifosine	0.03125	0.625	1.07061	1.13172	1.14728	0.987487	0.131332	0.27268	0.2159	0.170882	0.0367545	0.0588731	0.124033	0.0873537	0.0938354	0.0719333	0.139155	1.54614	0.102745	1.62531	0.775204	0.30912	0.179211	0.218754	0.0501638	0.0738549	0.0872979	0.0719333	0.139155	0.0727576	0.183378	0.136223	0.16145	0.331042	0.0585345	0.369717	0.383232	0.213602	0.114426	0.11897	0.191782
belinostat_0.3125_0.015625	2	F23	6	23	belinostat	Belinostat (PXD101)	treated	belinostat	0.015625	0.3125	1.07061	1.09056	1.0405	0.81439	0.112213	0.210604	0.200515	0.151958	0.0373358	0.0609427	0.100169	0.0760491	0.461502	0.126648	0.106415	0.995506	0.124782	1.44231	0.343607	0.432491	0.116109	0.223828	0.183553	0.256743	0.249923	0.126648	0.106415	0.155973	0.421755	0.168699	0.253601	0.230319	0.223675	0.27799	0.101219	0.112247	0.130686	0.231456	0.114927
belinostat_2.5_0.125	2	F20	6	20	belinostat	Belinostat (PXD101)	treated	belinostat	0.125	2.5	1.07061	0.956641	0.990427	1.1366	0.0424826	0.305907	0.261111	0.0572466	0.0376396	0.101264	0.0378111	0.119889	0.162696	0.06376	0.130482	2.45348	0.239134	2.78303	0.917987	1.11841	0.0884537	0.135863	0.132073	0.140922	0.261251	0.06376	0.130482	0.106416	0.303058	0.132036	0.18956	0.278086	0.169506	0.324621	0.303753	0.138461	0.158068	0.14331	0.185495
rolipram_0.625_0.03125	1	K05	11	5	rolipram	Rolipram	treated	rolipram	0.03125	0.625	1.07125	1.12155	1.13629	0.89418	0.0480267	0.269047	0.243142	0.132318	0.0638639	0.0738547	0.0435993	0.132335	0.183931	0.185237	0.247067	0.317047	0.17222	0.215619	0.157342	0.330503	0.124074	0.237166	0.0522283	0.0925526	0.0869932	0.185237	0.247067	0.0345565	0.17274	0.16522	0.209543	0.358582	0.121202	0.383318	0.1475	0.276314	0.263745	0.175019	0.219213
digitoxin_0.078125_0.015625	2	E03	5	3	digitoxin	Digitoxin	treated	digitoxin	0.015625	0.078125	1.07143	0.941822	0.905007	1.244	0.170997	0.255132	0.199025	0.128282	0.0809589	0.0737445	0.159938	0.101178	0.132395	0.073926	0.118323	1.84956	0.085207	1.95905	0.890782	0.359504	0.0666078	0.13994	0.13081	0.156493	0.199048	0.073926	0.118323	0.175459	0.269534	0.213501	0.216707	0.48361	0.143811	0.527067	0.409745	0.275814	0.224193	0.136482	0.259654
leupeptin_0.3125_0.015625	1	H22	8	22	leupeptin	Leupeptin	treated	leupeptin	0.015625	0.3125	1.07167	1.07159	1.06815	0.839153	0.125738	0.212365	0.210093	0.208254	0.242494	0.0632067	0.116388	0.261978	0.0897868	0.226782	0.211632	0.326216	0.101029	0.382354	0.396219	0.406945	0.115606	0.244856	0.0413499	0.0604537	0.132162	0.226782	0.211632	0.182611	0.301533	0.241537	0.154926	0.058246	0.232928	0.113235	0.0888117	0.100949	0.167655	0.15442	0.140143
49_DMSO	NA	NA	NA	NA	DMSO	NA	control	DMSO	NULL	NULL	1.07289	0.966741	0.990338	1.24189	0.105474	0.136609	0.0322773	0.181416	0.788165	0.419779	0.0899912	0.103191	0.657248	1.1095	0.483658	0.88725	0.0843792	0.23012	0.742614	0.296826	0.170971	0.506431	0.143141	0.172532	0.389406	1.1095	0.483658	0.113872	0.0588668	1.64033	0.323974	0.118816	0.124302	0.135613	0.195318	0.17954	0.814195	0.13668	0.899746
chlortetracycline_0.625_0.03125	1	E19	5	19	chlortetracycline	Chlortetracycline	treated	chlortetracycline	0.03125	0.625	1.07291	1.16406	1.11562	0.771429	0.110228	0.169562	0.165138	0.0703927	0.285024	0.191149	0.101239	0.375045	0.352643	0.354213	0.297825	0.812854	0.0823538	0.791765	0.540163	0.195672	0.20756	0.364287	0.0247252	0.0489957	0.0911509	0.354213	0.297825	0.164576	0.218805	0.253718	0.203977	0.368046	0.135598	0.399141	0.253193	0.298866	0.18644	0.161905	0.165832
308_DMSO	NA	NA	NA	NA	DMSO	NA	control	DMSO	NULL	NULL	1.07309	0.967593	0.96092	1.09247	0.061536	0.0788742	0.067194	0.180571	0.228562	0.0827935	0.0486818	0.10504	0.0979414	0.185993	0.408308	0.315865	0.126742	0.646065	0.477859	0.65658	0.112407	0.346091	0.147842	0.145651	0.281169	0.185993	0.408308	0.0394375	0.167462	0.191271	0.285713	0.0393218	0.276955	0.082483	0.118464	0.205205	0.141713	0.175799	0.136021
313_DMSO	NA	NA	NA	NA	DMSO	NA	control	DMSO	NULL	NULL	1.07425	1.04861	1.06897	1.08219	0.144815	0.0832935	0.0369162	0.077389	0.167563	0.076624	0.134779	0.123232	0.116641	0.128127	0.205018	1.56759	0.0992255	1.54698	0.334279	0.1676	0.24368	0.224044	0.176959	0.112906	0.358112	0.128127	0.205018	0.142795	0.103359	0.137991	0.258362	0.14042	0.199733	0.131494	0.175707	0.262032	0.208497	0.0795399	0.197463
79_DMSO	NA	NA	NA	NA	DMSO	NA	control	DMSO	NULL	NULL	1.07457	1.05312	0.893013	0.908497	0.0834886	0.119402	0.0573502	0.155017	0.120073	0.12317	0.0734922	0.431901	0.426738	0.551047	0.764319	0.139033	0.30193	0.208263	0.159133	0.597384	0.322999	0.68475	0.167152	0.274993	0.313996	0.551047	0.764319	0.042022	0.30547	0.127431	0.197832	0.0414562	0.233905	0.0760851	0.11489	0.137334	0.21744	0.136165	0.131099
chlortetracycline_1.25_0.0625	1	E18	5	18	chlortetracycline	Chlortetracycline	treated	chlortetracycline	0.0625	1.25	1.07539	1.14616	1.09571	0.778836	0.144176	0.210746	0.199935	0.0891357	0.26638	0.190111	0.131217	0.380491	0.325015	0.390891	0.43332	1.50866	0.132235	1.52059	0.739227	0.318	0.280061	0.395486	0.135626	0.135329	0.262628	0.390891	0.43332	0.166492	0.289507	0.282594	0.235008	0.361455	0.145998	0.383938	0.304833	0.20703	0.241494	0.191987	0.095693
9-aminoacridine_0.3125_0.015625	2	D08	4	8	9-aminoacridine	Aminacrine	treated	9-aminoacridine	0.015625	0.3125	1.07553	1.10867	1.10751	1.12096	0.156032	0.223491	0.167936	0.0445095	0.179563	0.153631	0.144909	0.289435	0.178305	0.340423	0.293825	2.13145	0.270729	2.63286	0.85486	1.07154	0.233509	0.380265	0.148287	0.200243	0.242194	0.340423	0.293825	0.167605	0.451281	0.13001	0.211371	0.284535	0.2778	0.348077	0.297641	0.185295	0.111511	0.222312	0.176398
BTB06584_0.625_0.03125	1	I07	9	7	BTB06584	BTB06584	treated	BTB06584	0.03125	0.625	1.07622	1.0604	1.0559	0.838095	0.0994431	0.397732	0.294692	0.10117	0.13932	0.109376	0.0897513	0.120574	0.199417	0.297726	0.371743	0.195647	0.149742	0.586017	0.118678	0.155883	0.177955	0.344636	0.0758926	0.113555	0.10013	0.297726	0.371743	0.0610939	0.132117	0.18221	0.169626	0.501618	0.0861395	0.512648	0.375437	0.290483	0.129397	0.101892	0.117016
138_DMSO	NA	NA	NA	NA	DMSO	NA	control	DMSO	NULL	NULL	1.07645	1.08009	1.10934	1.28231	0.0402168	0.0652775	0.0365266	0.0654861	0.0496096	0.0449718	0.0377608	0.178998	0.381388	0.250871	0.311483	0.663028	0.188438	1.02787	0.225466	0.441285	0.273667	0.234597	0.0680702	0.239542	0.127528	0.250871	0.311483	0.0818246	0.158163	0.151397	0.272008	0.324019	0.371778	0.243079	0.230854	0.093876	0.25676	0.24483	0.191342
sirolimus_0.3125_0.015625	1	L20	12	20	sirolimus	Rapamycin	treated	sirolimus	0.015625	0.3125	1.07664	1.05891	1.12481	0.809524	0.10627	0.150501	0.178901	0.199646	0.292987	0.106966	0.100358	0.254169	0.0732336	0.167577	0.291255	0.90717	0.097171	0.799372	0.647507	0.400348	0.0561105	0.181995	0.0939028	0.0631378	0.148765	0.167577	0.291255	0.186261	0.210715	0.240452	0.169666	0.117846	0.430927	0.227395	0.166595	0.368556	0.120022	0.221433	0.18267
148_DMSO	NA	NA	NA	NA	DMSO	NA	control	DMSO	NULL	NULL	1.07891	0.963203	1.02961	1	0.0548916	0.100627	0.0407053	0.130214	0.083817	0.0551374	0.0512892	0.450366	0.266345	0.404753	0.403189	2.17195	0.132042	2.21176	0.809244	0.319733	0.263126	0.507417	0.115496	0.165863	0.15138	0.404753	0.403189	0.263478	0.202474	0.292774	0.394736	0.124336	0.171429	0.145676	0.0968901	0.293539	0.153641	0.34061	0.231416
emetine_0.3125_0.015625	2	D17	4	17	emetine	Emetine	treated	emetine	0.015625	0.3125	1.07923	1.15477	1.11487	1.0365	0.125909	0.240946	0.202943	0.196109	0.105513	0.0621776	0.120834	0.274918	0.144672	0.301434	0.211385	1.47069	0.237877	2.06628	0.543338	0.914883	0.183121	0.383252	0.134852	0.193795	0.233805	0.301434	0.211385	0.192459	0.578892	0.244462	0.419542	0.132938	0.509669	0.27081	0.0816673	0.273606	0.139187	0.400708	0.171061
267_DMSO	NA	NA	NA	NA	DMSO	NA	control	DMSO	NULL	NULL	1.07967	1.11304	1.08315	1.06377	0.157241	0.125108	0.0876048	0.060981	0.138855	0.0604744	0.147829	0.483595	0.554258	0.49927	0.894436	3.87746	0.259691	3.40834	1.22461	0.568157	0.259608	0.702951	0.103599	0.218022	0.236607	0.49927	0.894436	0.126433	0.271723	0.204243	0.285009	0.0784518	0.168338	0.0594639	0.240231	0.264013	0.107393	0.240577	0.0813524
239_DMSO	NA	NA	NA	NA	DMSO	NA	control	DMSO	NULL	NULL	1.08323	1.0913	0.980306	1.05797	0.0617767	0.0916281	0.0950933	0.10914	0.0908189	0.119057	0.0569252	0.0457453	0.0877982	0.0863025	0.437867	4.2754	0.552635	4.20528	1.3818	1.44968	0.190503	0.291806	0.219446	0.266445	0.330055	0.0863025	0.437867	0.0885653	0.255634	0.166415	0.205135	0.0543948	0.134866	0.0653935	0.245137	0.119402	0.169228	0.199341	0.13394
62_DMSO	NA	NA	NA	NA	DMSO	NA	control	DMSO	NULL	NULL	1.08557	1.03233	1.04148	0.777778	0.0977638	0.072324	0.0320097	0.103049	0.0492095	0.0333857	0.0875513	0.169783	0.108696	0.222916	0.360429	0.251108	0.158954	0.613286	0.356662	0.634427	0.173687	0.33587	0.255105	0.262094	0.600959	0.222916	0.360429	0.0834858	0.304887	0.0877764	0.331194	0.105045	0.436163	0.170602	0.18614	0.304633	0.146654	0.406968	0.0806298
erastin_5_0.25	1	G14	7	14	erastin	Erastin	treated	erastin	0.25	5	1.08575	1.09023	1.10873	0.749206	0.0521091	0.243095	0.211427	0.311315	0.648149	0.328252	0.0487493	0.493902	0.327302	0.356122	0.236577	0.808001	0.132523	1.19496	0.578088	0.130958	0.225055	0.2368	0.0930907	0.0808652	0.153083	0.356122	0.236577	0.0728453	0.0963411	0.139389	0.308325	0.283702	0.160077	0.263816	0.114828	0.206248	0.302609	0.249463	0.290101
100_DMSO	NA	NA	NA	NA	DMSO	NA	control	DMSO	NULL	NULL	1.0868	0.95612	1	0.95098	0.053672	0.0534332	0.0397972	0.0894835	0.050751	0.0535999	0.0485644	0.553409	0.216716	0.747119	0.559634	0.32409	0.0839934	1.21985	0.154601	0.174991	0.174941	0.523456	0.110436	0.122908	0.114081	0.747119	0.559634	0.0355553	0.186029	0.117692	0.175592	0.307145	0.225897	0.369542	0.137897	0.284209	0.783276	0.148931	0.705576
LTX-315_1.25_0.0625	1	J18	10	18	LTX-315	LTX-315	treated	LTX-315	0.0625	1.25	1.08741	1.06189	1.0781	0.816931	0.146006	0.255447	0.256064	0.208835	0.257107	0.071058	0.136159	0.192644	0.174431	0.211337	0.126696	0.287479	0.114674	0.216981	0.366	0.541316	0.102284	0.165607	0.0300632	0.0637235	0.0987343	0.211337	0.126696	0.109922	0.284201	0.231028	0.150606	0.19756	0.255635	0.266024	0.0777875	0.281513	0.216128	0.161588	0.185865
135_DMSO	NA	NA	NA	NA	DMSO	NA	control	DMSO	NULL	NULL	1.08755	1.06926	0.958998	1.02041	0.0488878	0.0845153	0.0384074	0.0870458	0.0930207	0.093838	0.0485856	0.19029	0.141795	0.130848	0.137282	1.41249	0.147047	1.15545	0.452828	0.348233	0.127095	0.173617	0.115168	0.206062	0.23612	0.130848	0.137282	0.107151	0.139713	0.0856777	0.265195	0.080676	0.342223	0.168399	0.137293	0.163827	0.184144	0.303698	0.0975553
305_DMSO	NA	NA	NA	NA	DMSO	NA	control	DMSO	NULL	NULL	1.08817	0.868056	0.889655	1.11986	0.137799	0.0636933	0.0687161	0.0684381	0.221532	0.0838346	0.127339	0.169169	0.253672	0.147171	0.178588	1.47909	0.117017	1.47306	0.232687	0.225965	0.208885	0.204676	0.166784	0.176331	0.252585	0.147171	0.178588	0.141786	0.0820799	0.181288	0.218497	0.24573	0.170856	0.272159	0.200692	0.499557	0.243927	0.132426	0.219328
leupeptin_0.625_0.03125	1	H21	8	21	leupeptin	Leupeptin	treated	leupeptin	0.03125	0.625	1.08906	1.11111	1.10107	0.806349	0.122716	0.273192	0.181596	0.119736	0.0867159	0.0436871	0.114641	0.227041	0.163255	0.125892	0.285812	0.622025	0.114849	0.616368	0.373175	0.156296	0.0832186	0.202864	0.0494996	0.0539015	0.0492042	0.125892	0.285812	0.115635	0.193688	0.140453	0.186581	0.358364	0.182826	0.39038	0.224178	0.30727	0.331376	0.0928109	0.417805
amygdalin_0.3125_0.015625	1	D08	4	8	amygdalin	Amygdalin	treated	amygdalin	0.015625	0.3125	1.08906	1.09843	1.0536	0.877249	0.151786	0.289049	0.192004	0.0523313	0.0773233	0.113007	0.145396	0.486957	0.536655	0.58537	0.902684	0.312456	0.284088	0.533522	0.338688	0.78878	0.340839	0.869152	0.129746	0.278558	0.290938	0.58537	0.902684	0.325923	0.492682	0.317713	0.461004	0.253287	0.596823	0.374491	0.260133	0.30255	0.102797	0.4404	0.172704
12_DMSO	NA	NA	NA	NA	DMSO	NA	control	DMSO	NULL	NULL	1.08951	0.862528	0.794686	0.758112	0.186264	0.100237	0.0871997	0.201712	0.395637	0.30575	0.175552	0.328123	0.398168	0.136047	0.344361	1.47145	0.10132	0.401193	0.912281	0.348687	0.300953	0.536379	0.131273	0.271698	0.200619	0.136047	0.344361	0.135726	0.145751	0.180524	0.350093	0.172213	0.240225	0.137931	0.529046	0.18694	0.213178	0.365352	0.207607
184_DMSO	NA	NA	NA	NA	DMSO	NA	control	DMSO	NULL	NULL	1.08973	1.0671	1.05184	1.18769	0.0696093	0.0969851	0.0432694	0.117475	0.0592685	0.071449	0.068028	0.121052	0.128748	0.197834	0.211838	0.868983	0.178776	1.61479	0.557309	0.310075	0.13213	0.297086	0.0964516	0.103754	0.245626	0.197834	0.211838	0.0430787	0.311407	0.0862687	0.352125	0.340607	0.247974	0.433831	0.24522	0.353461	0.280642	0.292791	0.374942
302_DMSO	NA	NA	NA	NA	DMSO	NA	control	DMSO	NULL	NULL	1.09049	0.918981	0.931034	1.2911	0.163806	0.140432	0.123528	0.134807	0.291596	0.134907	0.146379	0.280869	0.284837	0.192509	0.221786	0.298425	0.19222	0.41057	0.312507	0.707742	0.336085	0.249969	0.17498	0.227669	0.290552	0.192509	0.221786	0.110089	0.205369	0.161826	0.270121	0.10079	0.1899	0.0802434	0.128093	0.213252	0.169152	0.165558	0.126089
310_DMSO	NA	NA	NA	NA	DMSO	NA	control	DMSO	NULL	NULL	1.09049	0.969907	0.963218	1	0.0404202	0.12874	0.0777314	0.0999568	0.131449	0.0488342	0.0376486	0.192394	0.117373	0.148691	0.212228	0.196858	0.113854	0.27452	0.25655	0.637423	0.21664	0.158284	0.105993	0.154604	0.157097	0.148691	0.212228	0.0761898	0.308734	0.0852811	0.21832	0.233654	0.274809	0.304291	0.0883638	0.357777	0.17511	0.206581	0.186155
8_DMSO	NA	NA	NA	NA	DMSO	NA	control	DMSO	NULL	NULL	1.09079	1.18625	1.09662	1.13864	0.096769	0.113569	0.0797424	0.184383	0.558363	0.298947	0.0981243	0.235054	0.0918898	0.445984	0.55008	3.41715	0.227229	2.09089	1.78624	0.668093	0.312762	0.560652	0.118144	0.204321	0.360631	0.445984	0.55008	0.066121	0.11135	0.29728	0.297489	0.260995	0.275316	0.312617	0.185336	0.381754	0.322785	0.246168	0.408345
199_DMSO	NA	NA	NA	NA	DMSO	NA	control	DMSO	NULL	NULL	1.09233	0.867965	0.911447	1.02462	0.0981137	0.0521493	0.0613231	0.148008	0.0823397	0.0566251	0.0943082	0.204644	0.121021	0.211071	0.232229	0.642804	0.134808	1.43842	0.234714	0.254371	0.230641	0.283941	0.110047	0.165963	0.227894	0.211071	0.232229	0.0947719	0.155885	0.205897	0.379967	0.064717	0.310925	0.162629	0.184767	0.297565	0.159674	0.347301	0.253427
leupeptin_2.5_0.125	1	H18	8	18	leupeptin	Leupeptin	treated	leupeptin	0.125	2.5	1.09238	1.19389	1.16309	0.771429	0.067665	0.219923	0.203498	0.140209	0.235706	0.0687088	0.058531	0.226826	0.104812	0.0801295	0.130216	0.329588	0.0922584	0.266303	0.40013	0.484071	0.0927027	0.187517	0.0537511	0.157188	0.153295	0.0801295	0.130216	0.201507	0.421867	0.218638	0.129668	0.252196	0.511867	0.376953	0.167327	0.357676	0.146397	0.22528	0.194399
251_DMSO	NA	NA	NA	NA	DMSO	NA	control	DMSO	NULL	NULL	1.09275	1.03261	1.07877	1.23768	0.0598272	0.0938939	0.0580494	0.122542	0.108671	0.0364522	0.0536056	0.250126	0.449493	0.296333	0.656487	4.15045	0.318586	3.87971	1.16536	1.16054	0.293279	0.627271	0.0338792	0.18074	0.105559	0.296333	0.656487	0.0926724	0.195774	0.171519	0.366217	0.438898	0.132177	0.440457	0.205646	0.397063	0.338092	0.296959	0.298562
91_DMSO	NA	NA	NA	NA	DMSO	NA	control	DMSO	NULL	NULL	1.09291	0.935335	1.05677	1.07843	0.13638	0.0949506	0.073509	0.119874	0.05158	0.0562803	0.132134	0.182154	0.220611	0.411283	0.324095	0.483429	0.106207	1.22702	0.5106	0.453291	0.130018	0.400758	0.21851	0.265485	0.474559	0.411283	0.324095	0.061472	0.123627	0.109095	0.347224	0.186655	0.466964	0.286522	0.259736	0.510028	0.1173	0.399108	0.155459
209_DMSO	NA	NA	NA	NA	DMSO	NA	control	DMSO	NULL	NULL	1.09363	1.09957	1.17279	1.20308	0.124615	0.104039	0.0501742	0.19974	0.0805834	0.049181	0.109628	0.288776	0.444524	0.296061	0.478369	1.34084	0.259781	1.66081	0.530378	0.354491	0.206269	0.49849	0.101238	0.114951	0.160561	0.296061	0.478369	0.194499	0.212326	0.265803	0.343918	0.301774	0.224725	0.314214	0.194551	0.194584	0.197431	0.372132	0.316974
digitoxin_2.5_0.5	2	D19	4	19	digitoxin	Digitoxin	treated	digitoxin	0.5	2.5	1.09401	1.17838	1.10972	1.09385	0.219883	0.241758	0.214017	0.056162	0.246933	0.170667	0.200262	0.192591	0.107272	0.254711	0.0640849	1.24484	0.156562	1.77981	0.728712	0.49631	0.215896	0.149681	0.131672	0.138887	0.148141	0.254711	0.0640849	0.271391	0.706849	0.345366	0.413429	0.292394	0.480487	0.417941	0.320097	0.262235	0.125967	0.389894	0.243864
tolfenamic-acid_2.5_0.125	1	C18	3	18	tolfenamic-acid	Tolfenamic Acid	treated	tolfenamic-acid	0.125	2.5	1.09611	1.09843	1.06662	0.953439	0.173598	0.264291	0.223908	0.0995459	0.389471	0.252348	0.162909	0.365688	0.343699	0.359128	0.311842	1.97278	0.166018	1.88538	0.698906	0.449093	0.231413	0.267239	0.195348	0.161704	0.26619	0.359128	0.311842	0.229988	0.43358	0.308069	0.221749	0.542349	0.177622	0.553859	0.516177	0.295992	0.162125	0.179599	0.106946
236_DMSO	NA	NA	NA	NA	DMSO	NA	control	DMSO	NULL	NULL	1.09631	0.934783	0.868709	0.942029	0.163877	0.121336	0.0450066	0.249105	0.119665	0.0533409	0.144526	0.0866915	0.426309	0.12215	0.522122	3.98845	0.302222	3.5992	1.188	0.766863	0.148269	0.290235	0.209743	0.158075	0.378986	0.12215	0.522122	0.0472958	0.120494	0.116754	0.425274	0.555031	0.244142	0.548101	0.367021	0.422568	0.399585	0.403892	0.351698
265_DMSO	NA	NA	NA	NA	DMSO	NA	control	DMSO	NULL	NULL	1.09631	0.969565	1.05908	0.913043	0.113227	0.135254	0.0718672	0.183028	0.0964201	0.0895422	0.104942	0.187735	0.49569	0.30535	0.411968	4.34292	0.225258	3.82087	1.58172	0.713612	0.220702	0.268799	0.0881717	0.106653	0.17633	0.30535	0.411968	0.0956325	0.0969423	0.257876	0.252663	0.0856186	0.0558228	0.086502	0.124641	0.106342	0.20296	0.227159	0.193224
eliglustat_5_0.25	1	I20	9	20	eliglustat	Eliglustat	treated	eliglustat	0.25	5	1.09735	1.09023	1.09342	0.888889	0.121968	0.242447	0.209117	0.0600748	0.085119	0.0429835	0.118227	0.563362	0.210942	0.385451	0.270069	1.6253	0.0930519	1.71655	0.863756	0.286134	0.178503	0.237004	0.0864244	0.104364	0.228473	0.385451	0.270069	0.0786186	0.117653	0.14982	0.283808	0.0904279	0.215053	0.129677	0.243256	0.208422	0.305988	0.196198	0.121013
9_DMSO	NA	NA	NA	NA	DMSO	NA	control	DMSO	NULL	NULL	1.09847	1.07982	0.934783	1.059	0.121528	0.0928029	0.0477968	0.152521	0.520854	0.2999	0.11391	0.232053	0.261304	0.290602	0.381602	0.28496	0.117408	0.935388	0.221898	0.471224	0.325125	0.258019	0.0698852	0.138487	0.224077	0.290602	0.381602	0.0584622	0.431924	0.233924	0.336003	0.238056	0.506078	0.325144	0.104172	0.349092	0.238891	0.309174	0.172724
vorinostat_0.625_0.03125	2	L19	12	19	vorinostat	Vorinostat (SAHA, MK0683)	treated	vorinostat	0.03125	0.625	1.09852	1.03128	1.0162	1.03858	0.0575348	0.284844	0.234868	0.106274	0.0479621	0.0510112	0.0526452	0.260862	0.328488	0.161727	0.147884	0.919221	0.0776597	1.36717	0.314913	0.378856	0.120253	0.186246	0.0657275	0.104843	0.122792	0.161727	0.147884	0.117025	0.314997	0.188086	0.184616	0.0707686	0.22963	0.130282	0.0778402	0.180963	0.115741	0.175677	0.134434
129_DMSO	NA	NA	NA	NA	DMSO	NA	control	DMSO	NULL	NULL	1.09864	1.16234	1.13212	1.09524	0.0308745	0.182001	0.0795189	0.159363	0.112832	0.116467	0.0288995	0.512963	0.183197	0.336819	0.573492	0.296354	0.105911	0.216327	0.21951	0.490036	0.321629	0.447896	0.0803879	0.103788	0.230197	0.336819	0.573492	0.124752	0.10647	0.103443	0.532888	0.510331	0.286253	0.572442	0.384926	0.377432	0.404331	0.464868	0.370445
141_DMSO	NA	NA	NA	NA	DMSO	NA	control	DMSO	NULL	NULL	1.09864	1.14935	1.10706	0.945578	0.139558	0.147265	0.102559	0.213694	0.295205	0.0809664	0.132785	0.245922	0.236795	0.359104	0.444352	1.21336	0.0770055	1.33634	0.153846	0.449689	0.178789	0.398704	0.140786	0.227436	0.246626	0.359104	0.444352	0.205828	0.155976	0.260346	0.616384	0.419031	0.199986	0.455442	0.172419	0.436673	0.159518	0.497807	0.30461
173_DMSO	NA	NA	NA	NA	DMSO	NA	control	DMSO	NULL	NULL	1.09883	1.16017	1.06695	0.732308	0.0567391	0.124638	0.100976	0.0940017	0.0869072	0.066228	0.0528499	0.260796	0.803984	0.156782	0.541636	0.756814	0.257992	1.20936	0.500524	0.561321	0.22562	0.656493	0.168594	0.175953	0.361022	0.156782	0.541636	0.162851	0.0657751	0.347508	0.293665	0.327212	0.0779372	0.347503	0.235562	0.117542	0.879616	0.31025	0.166671
10_DMSO	NA	NA	NA	NA	DMSO	NA	control	DMSO	NULL	NULL	1.09974	1.09978	1.10145	1	0.0849434	0.127207	0.109614	0.373598	0.702658	0.379012	0.0806463	0.165424	0.152051	0.287741	0.229285	0.862062	0.115272	0.256785	0.773925	0.473522	0.24104	0.259684	0.107948	0.260145	0.302661	0.287741	0.229285	0.0703045	0.197216	0.220304	0.205405	0.320739	0.339659	0.399819	0.0739401	0.504287	0.212229	0.262903	0.18586
131_DMSO	NA	NA	NA	NA	DMSO	NA	control	DMSO	NULL	NULL	1.09988	1.07792	1.01139	1.5	0.169109	0.124433	0.0745125	0.0636777	0.201647	0.0861415	0.150356	0.297638	0.43553	0.407088	0.484359	0.663589	0.160865	0.991688	0.248194	0.260019	0.336771	0.396613	0.145302	0.182855	0.181277	0.407088	0.484359	0.20106	0.321486	0.250929	0.351086	0.350166	0.37843	0.262621	0.145266	0.244328	0.265169	0.31521	0.324776
belinostat_1.25_0.0625	2	F21	6	21	belinostat	Belinostat (PXD101)	treated	belinostat	0.0625	1.25	1.1014	1.0933	1.01546	1.04901	0.202456	0.307539	0.268389	0.146919	0.100514	0.128189	0.193109	0.327967	0.86282	0.0989302	0.105521	2.56235	0.20262	2.78627	0.999402	0.987645	0.10723	0.207197	0.0756809	0.114224	0.134376	0.0989302	0.105521	0.146156	0.486842	0.205282	0.199339	0.542466	0.323106	0.618879	0.390763	0.399006	0.416592	0.199118	0.327918
74_DMSO	NA	NA	NA	NA	DMSO	NA	control	DMSO	NULL	NULL	1.10147	1.16397	1.11354	1.06863	0.180403	0.100813	0.063682	0.141205	0.085751	0.0374449	0.169676	0.270881	0.278694	0.427626	0.689398	0.696503	0.131874	1.95489	0.52281	0.297663	0.438626	0.466424	0.0665486	0.0978455	0.157153	0.427626	0.689398	0.316034	0.152923	0.425199	0.482792	0.349625	0.206958	0.304482	0.150102	0.309018	0.31705	0.366179	0.223135
298_DMSO	NA	NA	NA	NA	DMSO	NA	control	DMSO	NULL	NULL	1.10209	1.08565	1.06437	1.0411	0.152747	0.113821	0.0523167	0.109729	0.134183	0.0398405	0.131737	0.181246	0.250828	0.331524	0.445141	1.72582	0.132817	1.7073	0.566351	0.266056	0.243878	0.596842	0.0952151	0.109265	0.155996	0.331524	0.445141	0.0849749	0.118138	0.22802	0.309261	0.231095	0.212205	0.274152	0.208687	0.462393	0.24797	0.18269	0.245344
86_DMSO	NA	NA	NA	NA	DMSO	NA	control	DMSO	NULL	NULL	1.10269	1.09469	1.14629	0.905229	0.0715649	0.0868299	0.0272313	0.0546864	0.0587259	0.0582839	0.0732092	0.392039	0.238008	0.475901	0.329175	1.72408	0.157016	2.68902	0.862025	0.354458	0.205179	0.36375	0.0598443	0.0842265	0.10727	0.475901	0.329175	0.278484	0.181707	0.263097	0.363846	0.267579	0.17209	0.21291	0.105659	0.242982	0.125278	0.243649	0.140857
147_DMSO	NA	NA	NA	NA	DMSO	NA	control	DMSO	NULL	NULL	1.10481	0.945887	1.01367	1.07483	0.198703	0.0508622	0.0362935	0.168454	0.0632689	0.059661	0.181515	0.315964	0.245758	0.412087	0.259428	1.80453	0.12356	2.16365	0.444381	0.525425	0.165242	0.23918	0.155672	0.220431	0.238582	0.412087	0.259428	0.266098	0.184207	0.360722	0.438707	0.308988	0.275175	0.260726	0.203462	0.32158	0.312832	0.253452	0.339704
280_DMSO	NA	NA	NA	NA	DMSO	NA	control	DMSO	NULL	NULL	1.10557	1	1.05057	0.979452	0.0941096	0.0811596	0.0619944	0.0618913	0.15624	0.108829	0.0923248	0.0811385	0.218598	0.245081	0.179161	0.464583	0.120303	0.301508	0.387867	0.274945	0.185125	0.216577	0.151821	0.196158	0.204536	0.245081	0.179161	0.170279	0.117688	0.178049	0.367503	0.570524	0.324252	0.52125	0.287968	0.265882	0.289632	0.395894	0.215905
digitoxin_0.625_0.125	2	D21	4	21	digitoxin	Digitoxin	treated	digitoxin	0.125	0.625	1.10591	1.0708	1.05081	1.04067	0.23423	0.18252	0.178769	0.0641293	0.262774	0.150037	0.21728	0.137886	0.286191	0.172697	0.129731	1.16534	0.120832	1.46611	0.407396	0.583907	0.176773	0.170736	0.141846	0.165289	0.193412	0.172697	0.129731	0.232022	0.538786	0.262815	0.346886	0.512081	0.403754	0.600681	0.294054	0.440581	0.270593	0.277795	0.275096
127_DMSO	NA	NA	NA	NA	DMSO	NA	control	DMSO	NULL	NULL	1.10604	1.01732	0.938497	1.23469	0.129898	0.121868	0.120342	0.107857	0.196062	0.0595811	0.116742	0.32552	0.167634	0.150837	0.290962	1.42831	0.161692	1.0219	0.347679	0.423119	0.291053	0.225263	0.100443	0.268476	0.26276	0.150837	0.290962	0.142732	0.0732669	0.143281	0.343766	0.0752038	0.39721	0.0510595	0.206438	0.20215	0.227576	0.248299	0.157584
pifithrin-mu_0.625_0.0625	2	I14	9	14	pifithrin-mu	Pifithrin-mu	treated	pifithrin-mu	0.0625	0.625	1.10632	0.987377	1.06406	0.98123	0.0639747	0.1877	0.132071	0.231031	0.246131	0.0709528	0.0612764	0.360903	0.152397	0.427543	0.415108	1.80372	0.169718	1.93065	0.691737	0.696663	0.208979	0.412499	0.11702	0.135947	0.290362	0.427543	0.415108	0.292222	0.21696	0.426595	0.450842	0.105788	0.256949	0.167659	0.0827694	0.253865	0.217132	0.371171	0.0987781
BTB06584_1.25_0.0625	1	I06	9	6	BTB06584	BTB06584	treated	BTB06584	0.0625	1.25	1.10646	0.946309	0.969372	0.873016	0.0884577	0.288212	0.233625	0.134926	0.0891524	0.0921527	0.0840169	0.178243	0.114886	0.160246	0.256568	0.591244	0.20287	0.400495	0.18881	0.596365	0.165697	0.313757	0.175579	0.141213	0.366144	0.160246	0.256568	0.0544598	0.127599	0.168816	0.174016	0.422886	0.172141	0.458122	0.153637	0.443214	0.20557	0.190714	0.202734
19_DMSO	NA	NA	NA	NA	DMSO	NA	control	DMSO	NULL	NULL	1.1087	0.895787	0.922705	1.02655	0.0689401	0.0910744	0.0470969	0.191768	0.352134	0.238691	0.0645879	0.284937	0.230572	0.259076	0.407975	1.8221	0.164408	0.822036	1.08113	0.403655	0.344687	0.371454	0.167351	0.205466	0.363321	0.259076	0.407975	0.0948852	0.406712	0.123275	0.286587	0.406799	0.448364	0.482494	0.150938	0.468895	0.36038	0.310741	0.344225
digitoxin_5_1	2	D18	4	18	digitoxin	Digitoxin	treated	digitoxin	1	5	1.10878	1.16465	1.12297	1.02294	0.120634	0.294665	0.278653	0.0710907	0.0842861	0.134468	0.11615	0.241992	0.122343	0.170456	0.1583	2.04272	0.236773	2.56143	0.862485	0.931089	0.158205	0.28936	0.158328	0.152029	0.299935	0.170456	0.1583	0.191495	0.624724	0.269601	0.407651	0.212811	0.411601	0.32734	0.232112	0.239794	0.13042	0.328328	0.219818
295_DMSO	NA	NA	NA	NA	DMSO	NA	control	DMSO	NULL	NULL	1.10905	1.09259	1.03678	1.19521	0.235705	0.0875069	0.0262252	0.219581	0.0845176	0.0584791	0.213433	0.101863	0.064746	0.165481	0.249202	0.397001	0.110057	0.163528	0.151121	0.655049	0.187608	0.60155	0.197071	0.196583	0.271029	0.165481	0.249202	0.233181	0.263946	0.211758	0.310651	0.0964349	0.155662	0.103007	0.399388	0.187575	0.223513	0.133476	0.208132
93_DMSO	NA	NA	NA	NA	DMSO	NA	control	DMSO	NULL	NULL	1.11002	1.09007	1.07205	0.970588	0.143364	0.0580817	0.0441483	0.11452	0.0449963	0.0438822	0.136186	0.306542	0.285202	0.352299	0.418683	0.465499	0.099434	1.46286	0.598134	0.287519	0.228717	0.366125	0.1709	0.147007	0.349295	0.352299	0.418683	0.272843	0.128962	0.286712	0.244476	0.143747	0.0792051	0.139636	0.322081	0.390168	0.281867	0.128807	0.306326
CPI-613_10_0.5	1	D19	4	19	CPI-613	CPI-613	treated	CPI-613	0.5	10	1.11392	1.06488	1.0758	0.901587	0.186551	0.243742	0.240733	0.102913	0.0388316	0.0868263	0.167537	0.102778	0.107624	0.117514	0.162297	0.716422	0.11725	0.530061	0.285419	0.215425	0.138885	0.201675	0.152416	0.179373	0.1765	0.117514	0.162297	0.169745	0.354448	0.240489	0.156866	0.450006	0.297741	0.507633	0.444288	0.333312	0.191078	0.115365	0.19563
220_DMSO	NA	NA	NA	NA	DMSO	NA	control	DMSO	NULL	NULL	1.11443	0.800866	0.857451	1.00923	0.107183	0.132999	0.101726	0.0716191	0.0729239	0.15269	0.0956989	0.397338	0.848516	0.392805	1.0636	1.25937	0.425491	0.993075	0.487863	0.92587	0.477797	0.675783	0.138507	0.0750931	0.35941	0.392805	1.0636	0.135486	0.159435	0.555437	2.33759	0.198698	0.223965	0.193862	0.133898	0.204233	1.24685	2.23806	0.823981
vorinostat_0.3125_0.015625	2	L20	12	20	vorinostat	Vorinostat (SAHA, MK0683)	treated	vorinostat	0.015625	0.3125	1.117	1.06257	1.10236	0.929093	0.106946	0.26547	0.177708	0.166129	0.0902654	0.0770903	0.102436	0.263631	0.135126	0.17005	0.106749	1.07831	0.0859331	1.43232	0.345843	0.41813	0.163304	0.121773	0.0469862	0.046075	0.12911	0.17005	0.106749	0.17282	0.104991	0.235279	0.207647	0.317724	0.161389	0.378804	0.0631138	0.432117	0.287778	0.145711	0.342648
258_DMSO	NA	NA	NA	NA	DMSO	NA	control	DMSO	NULL	NULL	1.1201	1.03043	1.04595	1.12174	0.143858	0.122938	0.108543	0.086081	0.116494	0.0414939	0.126527	0.150835	0.118513	0.236965	0.272634	4.21682	0.368037	4.02765	1.31432	1.31124	0.199568	0.23469	0.100609	0.0858667	0.290325	0.236965	0.272634	0.204808	0.104409	0.301841	0.316843	0.272827	0.0824182	0.273142	0.203922	0.409565	0.267968	0.169268	0.254161
chlortetracycline_0.3125_0.015625	1	E20	5	20	chlortetracycline	Chlortetracycline	treated	chlortetracycline	0.015625	0.3125	1.12262	1.16182	1.14625	0.885714	0.0903722	0.195355	0.19773	0.0849971	0.208788	0.150259	0.0869761	0.597699	0.448977	0.395125	0.338952	0.629553	0.0826352	0.420722	0.475763	0.442075	0.189396	0.281379	0.0544307	0.043201	0.109233	0.395125	0.338952	0.148772	0.305835	0.242802	0.218927	0.310808	0.278171	0.384063	0.16269	0.364327	0.203781	0.183495	0.191256
9-aminoacridine_0.625_0.03125	2	D07	4	7	9-aminoacridine	Aminacrine	treated	9-aminoacridine	0.03125	0.625	1.12315	1.03238	1.05155	0.733055	0.307227	0.295513	0.25161	0.0721711	0.379308	0.243016	0.289003	0.370979	0.195617	0.409207	0.0883753	1.92751	0.197094	2.38745	0.8789	0.760624	0.233962	0.187997	0.17339	0.240546	0.185605	0.409207	0.0883753	0.168853	0.558951	0.239058	0.316665	0.515199	0.219084	0.573945	0.521624	0.257504	0.210103	0.22599	0.333958
cisplatin_0.625_0.0625	2	E18	5	18	cisplatin	Cisplatin	treated	cisplatin	0.0625	0.625	1.12479	1.08068	1.11782	0.858186	0.0314807	0.20502	0.237668	0.0669192	0.0422154	0.0911921	0.0269527	0.39863	0.470652	0.350874	0.495447	1.41332	0.139657	1.78536	0.554633	0.709691	0.272104	0.552653	0.0597831	0.0644927	0.203777	0.350874	0.495447	0.107306	0.504526	0.24392	0.405774	0.286047	0.431849	0.393705	0.16073	0.407055	0.160952	0.353464	0.271726
177_DMSO	NA	NA	NA	NA	DMSO	NA	control	DMSO	NULL	NULL	1.12484	0.909091	0.900648	1.12	0.0846948	0.0702415	0.042735	0.0680893	0.123582	0.0511593	0.075814	0.367973	0.289696	0.349128	0.479496	0.600785	0.188527	1.34872	0.36758	0.338831	0.208175	0.443128	0.141589	0.160709	0.34337	0.349128	0.479496	0.15409	0.171682	0.183073	0.25597	0.282182	0.121169	0.304592	0.0985803	0.276141	0.344507	0.21323	0.254629
36_DMSO	NA	NA	NA	NA	DMSO	NA	control	DMSO	NULL	NULL	1.12532	1.02882	0.983092	0.814159	0.0592543	0.111127	0.071574	0.11925	0.471109	0.244181	0.0587325	0.107718	0.116732	0.186479	0.244845	0.273522	0.178818	0.414553	0.303297	0.251061	0.101408	0.282564	0.0385588	0.10943	0.138111	0.186479	0.244845	0.217598	0.248844	0.156666	0.293177	0.446403	0.259528	0.384553	0.137637	0.348785	0.352669	0.446659	0.253284
192_DMSO	NA	NA	NA	NA	DMSO	NA	control	DMSO	NULL	NULL	1.12744	1.01948	1.07127	1.17538	0.121251	0.0581845	0.03614	0.0997352	0.178918	0.0534832	0.109137	0.37047	0.458631	0.154135	0.139321	0.832819	0.181217	1.5593	0.206675	0.391046	0.125751	0.136482	0.118976	0.122156	0.165306	0.154135	0.139321	0.0967463	0.0879551	0.0948965	0.331377	0.296873	0.176109	0.375771	0.150059	0.506053	0.218298	0.302593	0.447864
191_DMSO	NA	NA	NA	NA	DMSO	NA	control	DMSO	NULL	NULL	1.12874	1.05411	1.00216	0.910769	0.0688301	0.0728445	0.0785257	0.596851	0.866108	0.452443	0.0652229	0.154069	0.386512	0.197221	0.313167	0.582697	0.209828	1.13155	0.248374	0.490878	0.209392	0.252324	0.0870379	0.137996	0.196515	0.197221	0.313167	0.0820137	0.101047	0.162507	0.210848	0.243291	0.194982	0.335664	0.197122	0.521021	0.241501	0.159293	0.616205
digitoxin_1.25_0.25	2	D20	4	20	digitoxin	Digitoxin	treated	digitoxin	0.25	1.25	1.13054	1.07903	1.02135	1.00938	0.090083	0.236713	0.201465	0.0799308	0.0577175	0.0860025	0.0857502	0.11333	0.183471	0.124845	0.0670221	1.13705	0.188961	1.69996	0.525299	0.587645	0.159247	0.15383	0.177086	0.222833	0.25002	0.124845	0.0670221	0.130788	0.504585	0.222022	0.388647	0.2121	0.273432	0.276817	0.223859	0.133889	0.13494	0.253778	0.119353
31_DMSO	NA	NA	NA	NA	DMSO	NA	control	DMSO	NULL	NULL	1.13683	1.10643	1.1256	0.828909	0.14899	0.0592806	0.0546286	0.16545	0.424739	0.229831	0.137436	0.316304	0.251521	0.399193	0.258665	1.99497	0.172056	1.48396	1.34951	0.399302	0.265706	0.41298	0.121394	0.197327	0.135585	0.399193	0.258665	0.277511	0.0858143	0.148517	0.167716	0.0946161	0.191008	0.0758066	0.106536	0.0531217	0.226903	0.232657	0.143262
181_DMSO	NA	NA	NA	NA	DMSO	NA	control	DMSO	NULL	NULL	1.14044	1	0.896328	0.806154	0.120827	0.10127	0.0660113	0.146274	0.0753903	0.0508713	0.102874	0.116265	0.522127	0.267341	0.517754	0.69466	0.30325	0.880641	0.546225	0.879646	0.174411	0.268398	0.168597	0.112326	0.3438	0.267341	0.517754	0.0589574	0.302482	0.157385	0.373982	0.306022	0.0848527	0.320921	0.277807	0.114256	0.143196	0.307112	0.178783
43_DMSO	NA	NA	NA	NA	DMSO	NA	control	DMSO	NULL	NULL	1.14322	1.07539	1.06522	1.16224	0.138903	0.0925397	0.0529651	0.129374	0.671553	0.372355	0.137447	0.331914	0.324917	0.130234	0.188885	2.51441	0.172823	1.36634	1.34066	0.389901	0.220591	0.1885	0.0784645	0.167494	0.182001	0.130234	0.188885	0.137128	0.104551	0.164854	0.270613	0.0593451	0.290713	0.0698588	0.415755	0.379063	0.155934	0.265553	0.113112
183_DMSO	NA	NA	NA	NA	DMSO	NA	control	DMSO	NULL	NULL	1.14434	1.06061	0.989201	0.750769	0.119418	0.123821	0.034032	0.0958801	0.162973	0.13563	0.11014	0.168214	0.147069	0.246964	0.152221	0.849098	0.149058	1.76099	0.270113	0.425408	0.255283	0.300792	0.142384	0.266551	0.135696	0.246964	0.152221	0.0620291	0.131582	0.110735	0.434182	0.451916	0.280754	0.532467	0.158212	0.44794	0.333691	0.373235	0.478049
15_DMSO	NA	NA	NA	NA	DMSO	NA	control	DMSO	NULL	NULL	1.1445	0.973392	0.971014	0.99115	0.0765431	0.108874	0.0579818	0.138827	0.595952	0.281324	0.0679456	0.291639	0.197518	0.352501	0.269593	1.28729	0.0698784	0.444541	0.88345	0.249947	0.212617	0.34503	0.0528294	0.0910698	0.279839	0.352501	0.269593	0.11607	0.441073	0.296944	0.279077	0.516179	0.468253	0.605856	0.207617	0.62147	0.214676	0.219718	0.222965
CPI-613_5_0.25	1	D20	4	20	CPI-613	CPI-613	treated	CPI-613	0.25	5	1.14457	1.18717	1.14855	0.850794	0.0879276	0.277376	0.224182	0.052346	0.048104	0.0935005	0.0830307	0.162418	0.0449553	0.0400469	0.267395	0.464437	0.129096	0.283019	0.445674	0.585502	0.0651771	0.24147	0.104174	0.146205	0.220707	0.0400469	0.267395	0.116447	0.29093	0.14862	0.117593	0.47485	0.400457	0.555811	0.23713	0.570222	0.212706	0.137767	0.279918
240_DMSO	NA	NA	NA	NA	DMSO	NA	control	DMSO	NULL	NULL	1.14744	1.00217	0.943107	1.26087	0.0708278	0.107096	0.0804784	0.0864891	0.0767202	0.034926	0.0664885	0.202083	0.324702	0.229257	0.323375	4.52067	0.48378	4.37103	1.6335	1.52145	0.161406	0.732341	0.130056	0.174889	0.216922	0.229257	0.323375	0.0713023	0.445275	0.399862	0.281845	0.222218	0.43901	0.324399	0.0737061	0.41064	0.373831	0.271766	0.330868
319_DMSO	NA	NA	NA	NA	DMSO	NA	control	DMSO	NULL	NULL	1.14849	1.07176	1.08506	0.921233	0.236224	0.0674661	0.0865481	0.126588	0.284957	0.0872186	0.216902	0.530588	1.01732	0.428226	0.902108	1.66337	0.124191	1.22498	0.255369	0.33557	0.342714	1.2177	0.16376	0.150757	0.206223	0.428226	0.902108	0.406999	0.0949228	0.247983	0.972271	0.184726	0.104767	0.174715	0.160904	0.27075	0.269084	0.279281	0.230159
157_DMSO	NA	NA	NA	NA	DMSO	NA	control	DMSO	NULL	NULL	1.15413	1.04545	1.01822	0.945578	0.110616	0.151976	0.07061	0.0845144	0.139539	0.105661	0.105404	0.728991	1.18406	0.390071	0.648894	1.33412	0.117529	1.24124	0.651031	0.336211	0.232878	0.501501	0.197997	0.284015	0.243323	0.390071	0.648894	0.171528	0.632337	0.0915441	0.107449	0.441646	0.241681	0.504041	0.136079	0.606688	0.711791	0.268994	0.451373
193_DMSO	NA	NA	NA	NA	DMSO	NA	control	DMSO	NULL	NULL	1.15735	1.07143	1.06695	0.947692	0.0940849	0.20865	0.11695	0.107296	0.115665	0.0560357	0.0830986	0.163262	0.289422	0.0934979	0.204983	1.30275	0.257251	1.75173	0.491235	0.380275	0.148671	0.186537	0.102709	0.104318	0.177517	0.0934979	0.204983	0.0278008	0.142936	0.158755	0.257041	0.388979	0.121216	0.415244	0.298221	0.272739	0.180374	0.27035	0.341534
175_DMSO	NA	NA	NA	NA	DMSO	NA	control	DMSO	NULL	NULL	1.15865	0.974026	1	1.45846	0.0803642	0.0977061	0.0350361	0.100454	0.165726	0.101971	0.076102	0.254257	0.15946	0.251242	0.191509	1.33141	0.177916	2.1779	0.524159	0.533185	0.363031	0.380692	0.0775036	0.269122	0.27847	0.251242	0.191509	0.104591	0.290031	0.150584	0.216704	0.349998	0.382948	0.456719	0.0690066	0.554662	0.203348	0.295745	0.529266
254_DMSO	NA	NA	NA	NA	DMSO	NA	control	DMSO	NULL	NULL	1.16052	0.945652	0.989059	0.927536	0.119532	0.0539823	0.0390133	0.0813162	0.237984	0.0613594	0.106376	0.37785	0.313202	0.177974	0.243073	3.9439	0.583256	3.97769	1.13985	1.32654	0.126322	0.284754	0.0787836	0.113126	0.370915	0.177974	0.243073	0.0503054	0.455415	0.116748	0.543671	0.271346	0.738337	0.421773	0.32	0.657341	0.233322	0.728706	0.327502
153_DMSO	NA	NA	NA	NA	DMSO	NA	control	DMSO	NULL	NULL	1.16276	0.989177	0.936219	0.996599	0.155483	0.0679663	0.0490158	0.0592555	0.229106	0.056687	0.142391	0.28283	0.20308	0.113173	0.276375	0.296154	0.119295	0.144151	0.182292	0.59826	0.140249	0.229769	0.130237	0.157552	0.258432	0.113173	0.276375	0.0327926	0.0564295	0.160532	0.292476	0.197364	0.411157	0.254382	0.125879	0.340891	0.187213	0.262385	0.293973
17_DMSO	NA	NA	NA	NA	DMSO	NA	control	DMSO	NULL	NULL	1.16368	1	1.05314	1.29499	0.0680016	0.0953207	0.0527547	1.1364	0.720956	0.409281	0.0626065	0.794004	0.579808	0.945318	1.32982	0.456651	0.157817	0.362312	0.384679	0.261593	0.642818	1.09521	0.0455072	0.0596747	0.28701	0.945318	1.32982	0.17844	0.0837532	0.551399	1.0147	0.466324	0.0695146	0.490797	0.173766	0.576962	0.757798	0.4119	0.686791
25_DMSO	NA	NA	NA	NA	DMSO	NA	control	DMSO	NULL	NULL	1.1688	1.06652	1.0942	1.059	0.169518	0.0594985	0.0531726	0.216602	0.624637	0.327742	0.152661	0.263921	0.238779	0.326625	0.257468	0.663403	0.109248	0.399347	0.665564	0.446682	0.116528	0.502665	0.133755	0.217424	0.348266	0.326625	0.257468	0.162992	0.457216	0.217676	0.218767	0.359063	0.459972	0.446414	0.0954004	0.435713	0.267155	0.321587	0.227704
232_DMSO	NA	NA	NA	NA	DMSO	NA	control	DMSO	NULL	NULL	1.17241	0.586957	1.04814	0.849275	0.0600742	0.0557521	0.0291345	0.0909454	0.0774252	0.0962908	0.0543014	0.64068	0.569407	0.789291	0.659688	4.33532	0.462436	4.19551	1.4169	1.46643	0.353937	0.679284	0.182518	0.23019	0.272699	0.789291	0.659688	0.185186	0.226564	0.226564	0.247293	0.433768	0.118431	0.441937	0.285731	0.400714	0.321735	0.176756	0.307659
190_DMSO	NA	NA	NA	NA	DMSO	NA	control	DMSO	NULL	NULL	1.19896	1.05628	1.13391	1.12615	0.0510276	0.0764591	0.0420062	0.104168	0.126846	0.0914272	0.0451952	0.151755	0.352349	0.287902	0.288477	0.47988	0.158437	1.15331	0.305278	0.448235	0.251503	0.254001	0.0706218	0.164968	0.12213	0.287902	0.288477	0.266959	0.373605	0.105723	0.186654	0.188621	0.168397	0.263793	0.0932843	0.209171	0.28111	0.200157	0.307418
213_DMSO	NA	NA	NA	NA	DMSO	NA	control	DMSO	NULL	NULL	1.20156	0.885281	1.0324	1.08615	0.0752311	0.172978	0.0622204	0.145533	0.095674	0.114336	0.0727076	0.373305	0.920486	0.183789	0.240862	1.31495	0.16533	1.86468	0.719984	0.237071	0.142384	0.197769	0.16214	0.227686	0.323334	0.183789	0.240862	0.0831505	0.600919	0.112114	0.675945	0.426568	0.2221	0.479763	0.423471	0.284993	0.893754	0.460834	0.461494
16_DMSO	NA	NA	NA	NA	DMSO	NA	control	DMSO	NULL	NULL	1.20844	1.04656	1.04589	0.867257	0.162176	0.0785074	0.105917	0.370958	0.239393	0.142972	0.16273	0.294226	0.474569	0.648774	0.509347	1.34979	0.118754	0.542792	0.740831	0.284674	0.293342	0.692704	0.0988804	0.107053	0.179709	0.648774	0.509347	0.259676	0.236742	0.392478	0.383413	0.442548	0.414664	0.501885	0.207262	0.64057	0.213062	0.22566	0.154371
[truncated: 139 more columns]

## Sheet: toxic treatments
Metadata_drug_conc	Metadata_plate	Metadata_well	Metadata_Row_as_num	Metadata_Col	Metadata_treatment_new	Metadata_dil_factor	Metadata_concentration_uM	cell_count_POC_A	cell_count_POC_C2	cell_count_POC_C1	cell_count_POC_B	ObjectArea_NUC_A	ObjectShapeP2A_NUC_A	ObjectShapeLWR_NUC_A	ObjectTotalInten_NUC_A	ObjectAvgInten_NUC_A	ObjectVarInten_NUC_A	ObjectSize_NUC_A	RingTotalInten_RNA	RingAvgInten_RNA	CircTotalInten_RNA	CircAvgInten_RNA	RingSpotTotalInten_RNA	RingSpotAvgInten_RNA	RingSpotTotalArea_RNA	RingSpotAvgArea_RNA	RingSpotCount_RNA	CircSpotTotalInten_RNA	CircSpotAvgInten_RNA	CircSpotTotalArea_RNA	CircSpotAvgArea_RNA	CircSpotCount_RNA	TotalInten_RNA	AvgInten_RNA	RingTotalInten_PMG	RingAvgInten_PMG	CircTotalInten_PMG	CircAvgInten_PMG	RingSpotTotalInten_PMG	RingSpotAvgInten_PMG	RingSpotTotalArea_PMG	RingSpotAvgArea_PMG	RingSpotCount_PMG	CircSpotTotalInten_PMG	CircSpotAvgInten_PMG	CircSpotTotalArea_PMG	CircSpotAvgArea_PMG	CircSpotCount_PMG	TotalInten_PMG
9-aminoacridine_10_0.5	2	D02	4	2	9-aminoacridine	0.5	10	0.22578	2.65697	0.0589102	0.0698644	0.52654	0.757362	0.764246	0.438284	0.397198	0.797617	0.511603	2.36421	3.58389	0.888055	0.854608	3.91016	0.616604	3.29339	1.85723	1.48948	0.827986	0.650465	1.10427	0.619863	2.59152	0.888055	0.854608	0.382166	2.17094	0.63065	0.292611	0.261995	2.00363	0.289564	0.796153	2.60289	2.11079	0.369781	2.18659	6.80182	0.584495	0.63065
9-aminoacridine_20_1	2	C23	3	23	9-aminoacridine	1	20	0.254105	4.09989	0.0515464	0.0813347	1.17745	0.852187	0.504117	0.615844	1.39806	1.01405	1.30082	1.79973	2.12296	1.27178	0.301605	4.74283	0.699399	4.50538	1.96609	1.7945	0.436424	0.405207	0.268361	0.381227	0.510848	1.27178	0.301605	0.733037	2.60082	0.986242	0.709201	0.192412	2.3655	1.09516	0.405765	1.20405	1.22238	0.605156	1.26871	13.5711	1.25735	0.986242
alvocidib_10_0.5	1	B12	2	12	alvocidib	0.5	10	0.140017	0.175242	0.238897	0.686772	1.39623	0.227894	0.205289	0.415059	0.603644	0.429719	1.19707	1.052	1.54585	0.485081	1.08656	1.75925	0.170854	2.27319	0.286401	2.63551	1.3268	2.02336	0.933959	1.23263	2.59825	0.485081	1.08656	0.881639	0.764438	1.86726	1.94104	2.47017	0.736784	2.83547	0.614294	2.62129	1.61138	2.00843	1.17944	4.29982	0.309887	1.86726
alvocidib_2.5_0.125	1	B15	2	15	alvocidib	0.125	2.5	0.220795	0.328859	0.313936	1.23704	1.3922	0.24887	0.2149	0.529904	0.397648	0.225462	1.17977	0.818674	1.23924	0.531086	0.849928	8.09166	0.313192	8.41147	1.07582	7.31323	1.4644	1.29573	1.74613	0.983828	4.57776	0.531086	0.849928	1.03819	0.317942	1.99638	1.40821	1.94142	0.436829	2.11522	0.323941	4.09141	1.77811	1.46817	1.38963	3.25701	0.592218	1.99638
alvocidib_20_1	1	B11	2	11	alvocidib	1	20	0.152858	0.187919	0.256508	0.372487	1.71706	0.295825	0.224864	0.669395	0.484068	0.282155	1.45196	0.349699	0.86523	0.678981	0.490853	7.48297	0.187629	7.86686	0.769122	7.34235	2.02988	1.23313	2.13618	1.25035	5.07453	0.678981	0.490853	1.34503	0.340547	2.41663	1.60354	2.53172	0.480349	2.6915	0.362012	4.76691	2.05615	1.61223	1.61159	2.96729	0.816744	2.41663
alvocidib_5_0.25	1	B13	2	13	alvocidib	0.25	5	0.142088	0.967934	0.25268	1.29312	1.08528	0.302618	0.283036	0.891338	0.416664	0.363421	0.932438	1.27211	1.59778	0.864557	1.28349	6.09377	0.301858	6.02229	0.66965	6.80097	0.940472	1.91023	2.42245	1.39648	6.05889	0.864557	1.28349	0.732499	0.886743	1.74443	2.10128	2.23448	0.802629	2.65019	0.483621	2.75427	1.7953	2.07516	1.27914	5.78521	0.41072	1.74443
anisomycin_1.25_0.0625	2	L09	12	9	anisomycin	0.0625	1.25	0.18555	0.686608	0.226068	0.0792492	0.44777	0.227947	0.167344	0.20275	0.157095	0.559492	0.444773	0.860987	1.81063	0.392929	1.55531	1.97459	0.378295	2.14746	1.23291	1.06018	1.10223	1.47266	0.712309	0.989179	1.45383	0.392929	1.55531	0.366604	1.57584	0.554338	2.00511	1.33454	1.23734	1.98827	0.416551	3.01169	1.95349	2.09329	1.31552	5.64022	0.852079	0.554338
anisomycin_10_0.5	2	L05	12	5	anisomycin	0.5	10	0.0357143	1.75851	0.0611193	0.194995	2.39091	8.54524	0.362672	2.99111	2.6051	1.3936	2.88449	3.07279	3.12461	2.49073	2.62471	2.15754	0.405183	6.50834	0.825913	13.5575	1.258	2.12655	1.28157	3.99023	5.57823	2.49073	2.62471	2.13202	3.1186	2.21421	3.84295	0.521238	3.11222	0.746573	1.89541	0.8577	0.465142	3.68696	0.489262	6.51652	0.964379	2.21421
anisomycin_2.5_0.125	2	L08	12	8	anisomycin	0.125	2.5	0.0402299	2.65258	0.0721649	0.0323253	2.40288	4.9579	0.610344	2.33315	1.94036	1.32241	2.78405	2.70061	2.83127	1.52981	3.38069	1.53645	0.430237	3.03684	1.0793	7.89265	1.25146	2.18507	0.538715	2.17344	2.87241	1.52981	3.38069	1.47187	2.82006	1.29967	5.07476	0.593518	2.30132	0.283249	1.21679	0.600647	1.58606	4.78045	0.394782	11.1352	1.28295	1.29967
anisomycin_20_1	2	L04	12	4	anisomycin	1	20	0.0529557	0.130626	0.165685	0.100104	1.24124	0.294625	0.574647	1.30088	0.568577	1.09911	1.43292	2.08475	2.89101	1.03832	1.74606	2.88882	0.288079	3.38425	0.96115	5.05545	1.82865	1.49268	2.04236	2.76572	2.84588	1.03832	1.74606	0.524148	2.65302	0.389102	3.35013	0.387825	1.15399	0.932602	0.700123	0.842108	1.83169	3.20693	1.00362	12.2617	0.81487	0.389102
anisomycin_5_0.25	2	L06	12	6	anisomycin	0.25	5	0.0213465	3.78211	0.0684831	0.133472	2.40677	2.04002	0.902822	2.42625	0.798374	1.26364	2.86498	2.31844	2.83715	2.01608	1.60278	8.27612	0.195282	11.4024	0.654819	12.0033	2.16221	0.729139	2.47906	6.60953	1.84186	2.01608	1.60278	1.08729	2.66831	1.57695	3.92787	0.402382	1.89798	0.233609	3.24135	0.847019	0.87891	3.45238	0.284203	13.8954	1.26959	1.57695
bendamustine_1.25_0.0625	1	N16	14	16	bendamustine	0.0625	1.25	0.264706	0.50783	0.607198	0.373545	1.21638	1.03591	0.279968	1.18359	0.211075	0.511376	1.05404	0.409925	0.509522	1.04295	0.698055	0.217626	0.0700233	0.32197	0.29688	0.173615	0.955498	0.787653	0.477591	0.817991	0.703582	1.04295	0.698055	0.771776	0.465527	1.56607	1.09378	1.97207	0.62398	2.23374	0.16869	3.38124	0.981133	1.04742	0.861915	2.8887	0.628352	1.56607
bendamustine_10_0.5	1	N12	14	12	bendamustine	0.5	10	0.132974	0.178971	0.264165	0.422222	1.7375	0.476582	0.484886	1.44213	0.313463	0.604606	1.43743	0.635325	0.846776	1.70632	1.62497	2.3422	0.196032	2.09639	0.738993	0.623868	2.0799	1.56943	0.884994	1.72833	0.86228	1.70632	1.62497	1.71175	0.380409	2.71647	2.71693	3.87436	0.797694	3.83858	0.715825	4.47696	2.52083	2.40953	1.59563	4.03192	1.04567	2.71647
bendamustine_2.5_0.125	1	N15	14	15	bendamustine	0.125	2.5	0.100249	0.248322	0.260337	0.371429	1.73904	0.483339	0.365051	1.42923	0.227652	0.453969	1.44782	0.291294	0.987351	1.05846	1.31397	1.58208	0.195945	1.74101	0.302653	0.253732	1.54118	1.30118	0.699435	1.57061	0.95258	1.05846	1.31397	1.21938	0.409399	2.22686	2.24134	3.61771	0.815089	3.84989	0.569582	3.85062	1.66812	1.9955	1.01145	3.44897	0.603317	2.22686
bendamustine_20_1	1	N11	14	11	bendamustine	1	20	0.161972	0.198359	0.284074	0.453968	1.69898	0.478956	0.422288	0.862997	0.293474	0.52695	1.40274	0.477584	0.81028	1.21649	1.88723	0.72929	0.289038	0.402014	0.222904	0.272301	1.80481	1.7569	0.705274	1.92528	1.13011	1.21649	1.88723	1.6079	0.274434	2.26365	2.81228	4.41027	0.944372	4.42793	1.41075	3.25732	1.75471	2.56954	0.834092	4.07736	0.483744	2.26365
bendamustine_5_0.25	1	N13	14	13	bendamustine	0.25	5	0.145402	0.173751	0.277182	0.366138	1.55425	0.445277	0.457492	0.653263	0.380387	0.6918	1.29714	0.419614	0.907904	1.23231	2.3763	0.422146	0.387884	0.392673	0.285688	0.476741	1.69744	2.13749	0.709179	1.86004	1.39566	1.23231	2.3763	1.47241	0.479596	2.11398	3.45075	3.80164	1.39876	3.77432	1.65706	2.93154	1.70917	3.07168	0.705627	5.03003	0.417598	2.11398
dactinomycin_20_1	2	C06	3	6	dactinomycin	1	20	0.229475	0.372667	0.417526	0.138686	0.676894	0.13466	0.113629	0.805886	0.297447	0.468756	0.587744	0.419193	1.67559	0.778308	0.480288	1.24985	0.187088	0.724389	0.884322	2.02031	1.23807	1.02772	0.838931	1.23774	4.04853	0.778308	0.480288	0.690738	1.12087	1.09857	1.20902	1.91736	0.945912	2.65634	0.154682	3.8707	2.433	0.844036	2.13322	5.21846	0.93871	1.09857
daunorubicin_5_1	1	E04	5	4	daunorubicin	1	5	0.183099	0.319165	0.472435	0.152381	1.49868	0.455249	0.0705917	1.73533	3.12443	1.34041	1.24281	0.609387	1.81634	0.356384	1.4334	1.938	0.348158	2.83605	0.706481	3.80684	0.951973	2.00423	0.77698	1.03479	2.31048	0.356384	1.4334	1.18352	0.889739	2.26717	1.5739	2.18559	0.923208	2.86677	0.133868	4.2644	2.48446	1.24815	2.01121	2.50347	0.754458	2.26717
desipramine_10_0.5	2	E06	5	6	desipramine	0.5	10	0.243432	0.312843	0.319588	0.114703	0.871628	0.379943	0.160204	0.598937	1.46345	0.552285	0.764916	1.75125	2.50044	1.42644	2.29136	0.937221	0.400274	1.18598	0.780023	3.08685	0.771958	2.44654	1.0409	0.893355	3.03396	1.42644	2.29136	0.0786032	1.85697	0.580317	0.76664	2.07631	1.46829	3.25764	0.658862	2.96618	1.70636	0.962802	1.73184	3.5473	0.47337	0.580317
desipramine_20_1	2	E04	5	4	desipramine	1	20	0.189245	0.310648	0.332842	0.0510949	0.593317	0.553936	0.178622	1.5153	2.27155	0.868549	0.546737	2.25435	2.89309	1.89144	2.66878	1.79001	0.453205	4.08189	0.768039	4.80972	0.727613	2.53261	1.42241	0.83116	3.6429	1.89144	2.66878	0.451989	2.49017	0.277597	0.97714	1.41766	1.89353	2.88069	0.739062	2.57794	1.09935	1.16202	1.40611	3.78915	0.464508	0.277597
DTT_10_0.5	2	G12	7	12	DTT	0.5	10	0.201149	0.527442	0.477172	0.0573514	0.434302	0.667681	0.558689	0.293813	0.737133	0.652488	0.479692	0.825404	1.4645	0.552819	0.513334	0.836845	0.389538	2.24253	1.25877	5.43226	0.660011	0.459439	1.78913	0.377561	3.50307	0.552819	0.513334	0.141111	1.46707	0.191288	0.678675	0.534851	1.3614	1.07509	0.292573	2.53146	0.996806	0.357227	0.987731	4.47819	0.375596	0.191288
DTT_20_1	2	G11	7	11	DTT	1	20	0.110427	0.323271	0.456554	0.0583942	0.508229	0.675212	0.332956	0.474202	1.12178	0.508027	0.542519	0.618784	1.35939	0.588015	0.645115	1.67363	0.373097	1.11277	0.548417	1.41693	0.434628	0.317708	0.347306	0.746928	0.699698	0.588015	0.645115	0.237315	1.53006	0.272266	0.845312	1.33062	1.4949	2.03022	0.743558	1.73787	0.837928	0.679699	0.823275	3.95797	0.509369	0.272266
latrunculin-a_0.0125_0.25	2	M20	13	20	latrunculin-a	0.25	0.0125	0.277915	0.352909	0.378498	0.311783	0.442488	0.825621	0.295119	0.863109	0.68879	0.480559	0.377368	0.353235	0.923405	0.262152	0.2175	0.712312	0.172138	1.31787	0.501344	0.664601	0.237788	0.224239	0.246184	0.222383	0.358503	0.262152	0.2175	0.11311	2.10598	0.380527	0.351931	1.47401	1.84686	2.72371	0.532441	2.65455	1.37494	0.849328	1.75569	4.06225	0.575456	0.380527
latrunculin-a_0.025_0.5	2	M18	13	18	latrunculin-a	0.5	0.025	0.19376	0.306257	0.304124	0.15537	0.340063	0.902534	0.312447	0.435381	0.346038	0.417806	0.329864	0.458017	1.17184	0.319842	0.425921	0.394297	0.247819	1.04115	0.45418	1.2532	0.210244	0.364788	0.353439	0.307973	0.811904	0.319842	0.425921	0.13348	2.26682	0.19976	0.644289	1.27702	1.82363	2.56872	0.444297	2.61415	1.22588	1.08967	1.58464	4.84411	0.542252	0.19976
latrunculin-a_0.05_1	2	M17	13	17	latrunculin-a	1	0.05	0.1211	0.383095	0.195876	0.0636079	0.27333	0.901549	0.331685	0.188328	0.123835	0.431272	0.260976	0.671114	1.44068	0.460312	0.682749	2.01436	0.394689	4.33441	0.864162	6.02088	0.599671	0.802498	2.28702	0.51088	5.23535	0.460312	0.682749	0.191989	2.55407	0.161926	0.79535	0.671072	2.1223	1.91606	0.160446	3.04541	1.16387	1.2649	1.67763	5.20509	0.677551	0.161926
LTX-315_10_0.5	1	J14	10	14	LTX-315	0.5	10	0.149959	0.803132	0.470138	0.507937	0.478657	0.507593	0.452349	0.622496	0.464928	0.395226	0.451431	0.394738	1.55795	0.415235	0.587999	2.23572	0.212828	2.53292	0.259192	2.76456	0.700495	0.564797	1.19697	0.445729	2.25803	0.415235	0.587999	0.948782	0.793046	1.26631	1.86985	2.60151	0.485629	2.67198	0.67862	2.54823	2.00909	1.70244	1.3503	4.94756	0.416991	1.26631
LTX-315_20_1	1	J13	10	13	LTX-315	1	20	0.0372825	3.30872	0.032925	0.0592593	1.86574	3.42281	0.258465	1.73137	1.93653	0.96227	2.06014	2.39094	2.64135	2.09481	2.08598	10.3541	0.546533	14.2963	1.23482	16.2678	0.658671	1.83036	3.40391	2.64752	5.9795	2.09481	2.08598	1.12781	2.43948	2.17621	1.92787	0.224631	2.12756	0.49501	0.430622	0.539986	0.569076	2.04566	0.348846	4.38631	0.98097	2.17621
MG-101_10_0.5	1	H07	8	7	MG-101	0.5	10	0.140431	0.131991	0.173047	0.242328	0.404337	0.487973	0.561397	0.270582	0.735449	1.06629	0.415985	0.351438	1.80719	1.65743	3.54161	4.00445	0.562568	2.90732	0.779119	0.676142	2.36768	2.34452	0.62455	1.67604	0.565077	1.65743	3.54161	1.19992	0.982445	2.1744	5.42756	3.42241	1.8596	2.71891	2.47325	1.80735	3.63445	4.49088	1.66767	9.7078	0.764171	2.1744
MG-101_20_1	1	H06	8	6	MG-101	1	20	0.0898923	1.47353	0.0712098	0.159788	0.580561	0.442065	0.553717	0.41378	0.585088	1.08989	0.647004	0.51573	1.89133	1.11886	3.70601	3.35546	0.549836	2.03681	0.849952	0.377174	2.02518	2.23016	0.605114	1.63471	0.785201	1.11886	3.70601	1.02133	1.13281	1.71514	5.83156	3.6992	2.03613	2.94752	3.1082	0.850541	3.14428	4.92707	1.40568	10.0702	0.693138	1.71514
MG-101_5_0.25	1	H09	8	9	MG-101	0.25	5	0.197597	0.427293	0.443338	0.346032	0.967768	0.235998	0.246715	0.640529	0.0918921	0.607799	0.836587	0.270925	1.36724	1.2144	1.21289	0.672405	0.245916	0.475252	0.395365	0.572715	1.25418	1.25757	0.500816	1.06016	1.08512	1.2144	1.21289	1.40947	0.787617	1.75863	2.25927	3.65099	0.526174	3.61157	1.54865	3.10145	2.19878	1.80218	1.52183	4.25872	0.812801	1.75863
mitomycin-c_20_1	1	K16	11	16	mitomycin-c	1	20	0.277962	0.331842	0.379786	0.279365	0.929407	0.816343	0.624343	0.120438	0.996376	0.385483	0.811397	0.224858	1.06228	0.421657	0.52594	2.46481	0.126657	2.69922	0.896486	0.736602	0.45231	0.497028	0.521633	0.496164	1.10632	0.421657	0.52594	1.18969	1.07492	1.18356	0.922771	2.68167	0.918922	3.35684	1.33625	2.24581	1.36934	0.788427	1.29817	3.67782	0.623074	1.18356
MLN0128_5_1	2	K16	11	16	MLN0128	1	5	0.204433	0.242042	0.270987	0.0427529	0.574046	0.483482	0.394891	0.403891	0.354625	0.67551	0.58809	0.68277	1.73576	0.122515	0.960041	1.38927	0.236442	1.40057	0.81221	0.777955	0.618663	0.99145	0.56383	0.478311	1.19015	0.122515	0.960041	0.53293	1.54168	0.505612	2.1483	1.4644	1.06017	1.82644	0.998136	1.90942	1.64357	2.09729	0.995666	6.22132	0.723278	0.505612
nocodazole_20_1	1	D09	4	9	nocodazole	1	20	0.196355	0.314691	0.369066	0.380952	2.44041	0.322381	0.45748	2.08161	0.127133	0.573427	1.99653	2.27201	0.376416	4.72751	2.35617	0.573687	0.326858	0.820115	0.359977	0.583522	2.97342	1.96723	0.915687	1.64687	0.800212	4.72751	2.35617	2.5568	0.253869	4.37936	2.73928	1.9705	0.694272	1.70755	0.640488	5.17349	3.78805	2.27558	2.19894	2.4364	1.9674	4.37936
perifosine_20_1	2	J21	10	21	perifosine	1	20	0.285304	0.353458	0.363034	0.363921	1.65051	0.222861	0.294105	1.12965	0.397938	0.0636991	1.39227	0.444992	1.03847	0.162145	0.998979	0.414206	0.148665	0.299099	0.648868	1.13617	0.225502	0.550023	0.521588	0.292317	1.02876	0.162145	0.998979	0.548695	0.638721	1.50357	0.219926	0.990979	0.89797	1.31501	0.252416	3.30727	1.3835	0.295183	1.36485	0.743001	1.63527	1.50357
sirtinol_10_0.5	2	F09	6	9	sirtinol	0.5	10	0.192118	0.278266	0.357143	0.373306	1.47367	0.559945	0.418332	0.435694	0.671539	0.652819	1.22858	0.44284	1.45045	1.73136	2.66172	2.87585	0.637128	3.56597	1.23113	1.32163	2.13699	2.60016	0.765713	2.33005	1.69427	1.73136	2.66172	1.53074	0.448506	2.56625	3.24626	3.73102	1.50761	3.92158	1.09436	3.57605	3.10195	3.09418	1.41717	5.2249	0.474271	2.56625
sirtinol_20_1	2	F08	6	8	sirtinol	1	20	0.170361	0.265642	0.366716	0.338895	1.8202	0.376564	0.551804	1.61612	0.186072	0.526332	1.48725	0.80597	1.07384	3.02715	2.05917	0.744259	0.326075	1.36527	0.47367	0.370598	2.57672	1.60179	0.742983	2.42847	0.546166	3.02715	2.05917	1.79764	0.286633	3.46648	2.96214	3.95383	1.06636	4.40017	0.909461	5.22037	3.77458	2.71749	2.10173	4.61874	1.04828	3.46648
sirtinol_5_0.25	2	F10	6	10	sirtinol	0.25	5	0.194581	0.269484	0.337997	0.370177	1.75451	0.542443	0.460475	1.37175	0.174794	0.455821	1.45268	0.763945	0.926534	2.1886	1.54571	2.14532	0.376539	2.75932	1.07464	1.06108	1.55139	1.59114	0.569689	1.48567	0.941142	2.1886	1.54571	1.66146	0.221846	2.80428	2.3066	3.79244	0.848252	4.17486	0.554692	4.60187	2.95125	2.17577	1.74336	3.24073	0.610188	2.80428
tanespimycin_5_1	2	K08	11	8	tanespimycin	1	5	0.0406404	1.99341	0.0736377	0.148071	2.40581	9.2205	0.502867	2.95217	3.00742	1.33884	2.85318	2.86112	2.70205	2.53244	2.65132	2.71126	0.650128	9.49242	1.78116	18.4727	0.575276	2.46364	1.85928	3.0214	6.93163	2.53244	2.65132	2.17213	2.88097	2.26477	2.98186	0.887477	2.72008	0.687109	0.952306	0.729376	0.690209	2.70068	0.650423	5.75503	0.989086	2.26477
trichostatin-a_10_0.5	1	M09	13	9	trichostatin-a	0.5	10	0.258078	0.428039	0.516845	0.227513	1.33927	0.393055	0.103506	1.47807	2.95713	1.34339	1.147	0.336106	0.665998	0.58024	1.62146	5.64091	0.388694	6.91748	0.795287	6.20158	0.634091	1.6847	0.437165	0.655586	1.93684	0.58024	1.62146	0.957799	0.413045	1.33624	0.459185	2.17301	1.04681	2.87707	0.229561	3.34426	0.874246	0.295217	1.0013	1.56067	0.792723	1.33624
trichostatin-a_20_1	1	M07	13	7	trichostatin-a	1	20	0.142502	0.219985	0.313936	0.0857143	1.02888	0.691704	0.0994968	2.19284	3.5305	1.65492	0.86795	0.604629	0.918877	0.886296	1.52054	5.55096	0.406953	6.61817	0.988084	7.1351	0.526569	1.94244	1.48243	0.89269	4.44596	0.886296	1.52054	0.592549	0.860514	1.37714	1.11128	2.41339	0.940828	3.16839	0.341767	3.36488	1.44472	0.936581	1.24476	3.25164	0.165848	1.37714
9-aminoacridine_5_0.25	2	D03	4	3	9-aminoacridine	0.25	5	0.383415	0.487377	0.239323	0.104275	0.356663	0.362325	0.340659	0.559574	0.519062	0.569465	0.319435	1.32217	2.5379	0.529001	0.436064	1.84059	0.26278	1.92245	1.07138	0.807993	0.60741	0.391736	0.362947	0.533702	0.423157	0.529001	0.436064	0.0868999	1.48389	0.464748	0.406861	0.830636	1.5999	1.48445	0.207318	2.80978	2.10715	0.350501	2.05852	5.6141	0.482675	0.464748
amsacrine_10_0.5	2	C16	3	16	amsacrine	0.5	10	0.358785	0.378705	0.402062	0.203337	0.769574	0.782273	0.156683	0.512941	0.314018	0.128899	0.663451	0.577494	1.53582	0.60099	1.38742	0.905022	0.261494	0.90137	0.513033	1.43477	0.208136	1.0232	0.305727	0.134179	0.995937	0.60099	1.38742	0.152263	1.70826	0.208342	0.961839	0.7919	1.74525	1.67844	0.246376	2.83202	0.872563	1.03972	1.43661	1.53482	1.00805	0.208342
amsacrine_20_1	2	C14	3	14	amsacrine	1	20	0.328818	0.384193	0.373343	0.141814	0.900655	1.02637	0.215048	0.642546	0.31542	0.202127	0.764854	0.723723	1.68174	0.354966	1.11047	0.459203	0.239307	1.1313	0.466792	1.49913	0.269704	0.842087	0.419255	0.272282	1.18933	0.354966	1.11047	0.13405	1.84708	0.267031	0.704147	1.12626	1.83229	2.19945	0.137531	3.20052	1.24518	0.894441	1.73737	2.46731	1.0047	0.267031
anisomycin_0.625_0.03125	2	L10	12	10	anisomycin	0.03125	0.625	0.501642	1.16575	0.60162	0.277372	0.589178	0.0958909	0.107111	0.618532	0.0610286	0.0601471	0.520767	0.0667276	0.746583	0.318564	0.246285	2.89974	0.283874	3.11735	1.10332	1.19419	0.166633	0.469922	0.271817	0.184964	0.688499	0.318564	0.246285	0.509575	0.470134	0.678787	0.149107	0.714418	0.796358	0.991787	0.277586	1.72831	0.742216	0.238576	0.611109	0.586038	0.379242	0.678787
dactinomycin_10_0.5	2	C07	3	7	dactinomycin	0.5	10	0.380542	0.601537	0.66053	0.242961	0.92921	0.336154	0.334804	0.826444	0.11282	0.322515	0.819914	0.279813	1.6598	0.426134	0.262111	1.46343	0.308694	2.63405	0.482714	3.57455	0.712753	0.39896	0.698684	0.730588	3.72287	0.426134	0.262111	1.03129	0.896537	1.09288	0.62447	1.37051	0.780223	1.7409	0.0706846	2.38413	1.97907	0.296173	1.89963	2.78466	0.996626	1.09288
desipramine_5_0.25	2	E07	5	7	desipramine	0.25	5	0.37931	0.549396	0.594993	0.150156	1.083	0.489745	0.555862	0.338943	0.745502	0.373437	0.938412	1.16922	2.30045	0.793977	1.73799	0.25836	0.294916	1.10401	0.43439	1.3514	0.784878	1.36767	0.496456	0.27585	0.923138	0.793977	1.73799	0.778128	1.44241	0.793153	0.282579	1.8563	1.2827	2.81106	0.636065	2.20134	1.17577	0.488642	1.19114	1.90016	0.770372	0.793153
fluvastatin_20_1	2	B11	2	11	fluvastatin	1	20	0.441297	0.783205	0.849043	0.220021	0.847353	0.664108	0.690781	0.298974	0.627545	0.239946	0.746476	0.527199	1.68295	0.431526	0.969975	1.92988	0.170433	2.36594	0.417723	2.65728	0.921769	1.53242	0.521842	0.710621	1.31682	0.431526	0.969975	1.14381	0.229908	0.768426	0.602253	2.37605	0.421504	2.617	0.661688	2.13398	1.54653	0.536481	1.43389	2.46616	0.431757	0.768426
tanespimycin_2.5_0.5	2	K09	11	9	tanespimycin	0.5	2.5	0.30665	0.482986	0.500736	0.1439	1.14941	0.187246	0.217585	0.975343	0.0473565	0.182301	0.979281	0.399661	0.673373	0.74166	0.327643	1.75023	0.10663	1.90327	0.73401	0.590749	0.503545	0.652806	0.254459	0.670752	0.684813	0.74166	0.327643	1.1147	0.514898	1.57617	1.142	3.1609	0.468326	3.51901	0.303071	3.59638	1.97375	0.790528	1.55867	2.24566	0.776397	1.57617
vorinostat_20_1	2	L13	12	13	vorinostat	1	20	0.303777	0.28101	0.207658	0.291971	0.346201	0.186443	0.183621	0.666986	0.589893	0.427929	0.297921	0.423611	0.251291	1.32003	1.26413	0.482432	0.239727	0.283355	0.348545	0.353923	1.31666	1.08748	0.50367	0.409284	0.527483	1.32003	1.26413	0.736199	0.221785	1.64523	2.07693	1.66901	0.363722	1.65911	0.297533	1.88445	2.57662	1.5715	1.63241	3.87023	0.193676	1.64523
cytochalasin-d_0.025_0.5	2	N05	14	5	cytochalasin-d	0.5	0.025	0.463054	0.297475	0.37408	0.655892	0.203039	0.807699	0.700305	0.730646	1.09253	0.632169	0.205504	0.0934228	0.646171	0.598749	0.659822	3.17917	0.356998	3.32746	1.27949	1.27619	0.352767	0.643161	0.243171	0.344012	0.561802	0.598749	0.659822	0.73581	0.262018	0.758966	1.25926	2.26497	0.236913	2.3295	0.5425	1.81513	1.64069	1.1665	1.24131	3.77065	0.205325	0.758966
cytochalasin-d_0.05_1	2	N03	14	3	cytochalasin-d	1	0.05	0.40312	0.265093	0.356406	0.601668	0.375588	0.737538	0.699058	0.896343	0.754647	0.553091	0.34652	0.0892831	0.787189	0.664282	0.584852	3.32834	0.36939	3.47557	1.45888	1.18537	0.611239	0.676552	0.312843	0.474899	0.494628	0.664282	0.584852	0.987419	0.387154	1.01301	1.06193	2.34683	0.306917	2.53493	0.509639	2.20627	1.53528	0.929577	1.22086	2.55294	0.38333	1.01301
latrunculin-a_0.000781_0.015625	2	N02	14	2	latrunculin-a	0.015625	0.000781	0.372332	0.260703	0.336524	0.660063	0.343103	0.743003	0.65346	1.02453	1.07316	0.701989	0.311961	0.354943	1.19839	0.535958	0.701235	2.398	0.234343	2.61954	1.10165	0.666554	0.676802	0.626854	0.364009	0.515656	0.755548	0.535958	0.701235	0.770475	0.432509	1.00725	1.32234	2.47927	0.336571	2.67824	0.886625	2.14108	1.72246	1.20772	1.3057	3.50646	0.260387	1.00725
[truncated: 136 more columns]

## Sheet: scaled profile
Metadata_drug_conc	Metadata_plate	Metadata_well	Metadata_Row_as_num	Metadata_Col	Metadata_treatment_new	Metadata_treatment_old	Metadata_type	Metadata_Drug_name	Metadata_dil_factor	Metadata_concentration_uM	cell_count_POC_A	cell_count_POC_C2	cell_count_POC_C1	cell_count_POC_B	ObjectShapeP2A_NUC_A	ObjectShapeLWR_NUC_A	ObjectTotalInten_NUC_A	ObjectAvgInten_NUC_A	RingTotalInten_RNA	CircSpotTotalInten_RNA	CircSpotTotalArea_RNA	CircSpotAvgArea_RNA	CircSpotCount_RNA	TotalInten_RNA	RingTotalInten_PMG	RingAvgInten_PMG	RingSpotTotalInten_PMG	RingSpotAvgInten_PMG	RingSpotAvgArea_PMG	RingSpotCount_PMG	CircSpotTotalArea_PMG	CircSpotAvgArea_PMG	CircSpotCount_PMG	RingTotalInten_MITO	RingSpotTotalInten_MITO	RingSpotAvgArea_MITO	CircSpotTotalInten_NUC_Tex	CircSpotTotalArea_NUC_Tex	CircSpotAvgArea_NUC_Tex	CircSpotCount_NUC_Tex	ObjectShapeP2A_NUC_B	ObjectShapeLWR_NUC_B	ObjectTotalInten_NUC_B	ObjectSize_NUC_B	RingTotalInten_Perox	RingAvgInten_Perox	RingSpotTotalInten_Perox	RingSpotTotalArea_Perox	RingSpotCount_Perox
vorinostat_5_0.25	2	L15	12	15	vorinostat	Vorinostat (SAHA, MK0683)	treated	vorinostat	0.25	5	1.01601	0.965971	1.01325	0.925965	0.398387	0.239206	0.129285	0.0504555	0.341594	0.113065	0.0653582	0.0747345	0.250271	0.192004	0.240961	0.173873	0.122867	0.0762896	0.253417	0.0477221	0.0622999	0.354971	0.07291	0.506368	0.395466	0.222443	0.0376185	0.0636259	0.168559	0.133287	0.144375	0.0684481	0.388784	0.33903	0.0606186	0.0724754	0.14789	0.200808	0.368256
vorinostat_20_1	2	L13	12	13	vorinostat	Vorinostat (SAHA, MK0683)	treated	vorinostat	1	20	0.303777	0.28101	0.207658	0.291971	0.186443	0.183621	0.666986	0.589893	0.423611	1.31666	0.50367	0.409284	0.527483	1.32003	0.736199	0.221785	1.66901	0.363722	0.297533	1.88445	1.63241	3.87023	0.193676	0.574924	1.25311	0.466872	0.155741	0.205265	0.255989	0.117832	0.920089	0.13292	0.450962	0.293726	0.213207	0.140834	0.260892	1.17558	1.8876
vorinostat_2.5_0.125	2	L16	12	16	vorinostat	Vorinostat (SAHA, MK0683)	treated	vorinostat	0.125	2.5	1.03448	0.845225	0.910898	1.12722	0.222877	0.162614	0.123491	0.0678137	0.520381	0.159587	0.0261786	0.0792023	0.156297	0.265211	0.190495	0.0707377	0.17283	0.098964	0.204379	0.16158	0.0709056	0.462222	0.0820587	0.167452	0.138013	0.145627	0.0345588	0.0351433	0.162036	0.0891757	0.293619	0.0780429	0.253167	0.281383	0.144255	0.155173	0.087343	0.0616664	0.0977837
vorinostat_10_0.5	2	L14	12	14	vorinostat	Vorinostat (SAHA, MK0683)	treated	vorinostat	0.5	10	0.898604	0.775521	0.793814	0.812304	0.301284	0.210044	0.209193	0.0408422	0.667698	0.344448	0.0635134	0.190575	0.184558	0.555108	0.508881	0.116728	0.0506278	0.0623096	0.363986	0.224759	0.178969	0.175156	0.0815691	0.568312	0.714445	0.296453	0.0630674	0.0814271	0.128225	0.111119	0.131233	0.086716	0.287894	0.077887	0.1906	0.119255	0.271993	0.251276	0.406674
vorinostat_1.25_0.0625	2	L17	12	17	vorinostat	Vorinostat (SAHA, MK0683)	treated	vorinostat	0.0625	1.25	0.993432	0.936883	0.994845	0.892596	0.224106	0.141708	0.222046	0.17221	0.425425	0.0798841	0.0390043	0.0975353	0.250014	0.261637	0.153161	0.117556	0.0863063	0.162387	0.159431	0.294044	0.146702	0.374556	0.202578	0.155909	0.295014	0.323135	0.134184	0.109545	0.0868424	0.142945	0.190168	0.0676971	0.261207	0.459651	0.0597578	0.0995916	0.0626323	0.0663421	0.107878
vorinostat_0.625_0.03125	2	L19	12	19	vorinostat	Vorinostat (SAHA, MK0683)	treated	vorinostat	0.03125	0.625	1.09852	1.03128	1.0162	1.03858	0.284844	0.234868	0.106274	0.0479621	0.260862	0.120253	0.0657275	0.104843	0.122792	0.161727	0.117025	0.314997	0.0707686	0.22963	0.0778402	0.180963	0.134434	0.543985	0.107173	0.124092	0.125827	0.116801	0.0478568	0.0463604	0.220399	0.119306	0.238818	0.11764	0.355309	0.50993	0.0608233	0.0528428	0.0523119	0.0723235	0.0934332
vorinostat_0.3125_0.015625	2	L20	12	20	vorinostat	Vorinostat (SAHA, MK0683)	treated	vorinostat	0.015625	0.3125	1.117	1.06257	1.10236	0.929093	0.26547	0.177708	0.166129	0.0902654	0.263631	0.163304	0.0469862	0.046075	0.12911	0.17005	0.17282	0.104991	0.317724	0.161389	0.0631138	0.432117	0.342648	0.801797	0.178187	0.155511	0.10601	0.133971	0.0700159	0.0802695	0.226995	0.103636	0.253769	0.100239	0.302466	0.450279	0.0917867	0.154184	0.0730647	0.0273064	0.201376
vincristine_5_0.25	1	N05	14	5	vincristine	Vincristine	treated	vincristine	0.25	5	0.465203	0.495153	0.575804	0.752381	0.295257	0.352088	0.451728	1.19995	2.12104	1.08879	0.603382	0.608877	0.532488	1.52566	2.20137	0.419539	1.91106	0.414001	0.294221	1.59179	0.488258	0.524723	0.566685	3.04555	3.42746	0.890332	0.109834	0.700824	0.99012	1.11047	0.659885	0.528547	0.452482	0.909199	1.11416	0.489741	0.935924	0.620643	0.844579
vincristine_20_1	1	N02	14	2	vincristine	Vincristine	treated	vincristine	1	20	0.455675	0.454139	0.589587	0.684656	0.294524	0.378586	0.297951	1.41163	1.70688	0.806651	0.541346	0.50202	0.507637	1.20871	2.00601	0.445197	2.09337	0.22363	0.290336	2.39869	0.774004	0.742443	1.1913	3.20225	3.24866	0.45777	0.253071	0.606266	1.07133	1.5544	0.660588	0.374965	0.449018	0.855258	1.14642	0.427936	0.789488	0.450278	0.367031
vincristine_2.5_0.125	1	N06	14	6	vincristine	Vincristine	treated	vincristine	0.125	2.5	0.495857	0.442207	0.556662	0.792593	0.301437	0.348985	0.288877	1.46968	2.20227	0.863261	0.386042	0.393486	0.345289	1.28098	2.15673	0.553254	1.39421	0.421703	0.274849	1.86857	0.748639	0.613613	1.02773	2.99009	2.28215	0.252419	0.325655	0.574263	1.14454	1.76888	0.448078	0.4654	0.527398	0.91243	0.998913	0.412681	0.738511	0.731271	0.542723
vincristine_10_0.5	1	N03	14	3	vincristine	Vincristine	treated	vincristine	0.5	10	0.485915	0.490679	0.579632	0.769312	0.277112	0.326086	0.305447	1.34142	1.75267	0.797897	0.47157	0.41029	0.410042	1.23551	1.96635	0.372983	1.62327	0.220327	0.218353	1.91173	0.609138	0.464651	1.06708	2.70205	2.46869	0.440389	0.238999	0.502216	1.04782	1.41949	0.643147	0.52265	0.484408	0.863478	1.0116	0.333027	0.660096	0.529834	0.323964
vincristine_1.25_0.0625	1	N07	14	7	vincristine	Vincristine	treated	vincristine	0.0625	1.25	0.521541	0.554064	0.606432	0.678307	0.206522	0.219199	0.307438	1.32594	2.03912	0.756563	0.424527	0.477856	0.403968	1.08621	1.87327	0.354314	1.34951	0.370256	0.210849	1.36217	0.46894	0.420498	0.570129	2.65279	2.46941	0.534964	0.292455	0.561861	1.01393	1.09278	0.324326	0.359841	0.512888	1.06262	1.04399	0.360812	0.695518	0.751604	0.646649
vincristine_0.625_0.03125	1	N08	14	8	vincristine	Vincristine	treated	vincristine	0.03125	0.625	0.5058	0.587621	0.650842	0.833862	0.211187	0.247466	0.291294	1.44295	2.08816	1.00839	0.640943	0.533715	0.596093	1.44947	2.14662	0.423606	1.5249	0.391733	0.277713	1.95514	0.833357	0.655875	1.26411	2.9948	2.27718	0.185493	0.250389	0.694858	1.1253	2.08781	0.48136	0.442851	0.491984	0.786236	1.02333	0.561213	1.04174	0.619954	0.974843
vincristine_0.3125_0.015625	1	N10	14	10	vincristine	Vincristine	treated	vincristine	0.015625	0.3125	0.507871	0.500373	0.617152	0.728042	0.300764	0.31724	0.314064	1.48374	2.04567	0.976686	0.495661	0.485922	0.381617	1.30421	1.90769	0.386137	1.49377	0.370848	0.226989	1.40071	0.428938	0.598226	0.665607	2.45203	2.08274	0.488853	0.350996	0.533676	1.02726	1.16676	0.347207	0.33477	0.565488	1.02736	0.934755	0.276954	0.671984	0.606732	0.627981
tunicamycin_5_1	2	H15	8	15	tunicamycin	Tunicamycin	treated	tunicamycin	1	5	0.535304	0.468167	0.491163	0.517205	0.205268	0.10063	0.230751	0.155494	0.586745	0.656811	0.483408	0.482294	0.901096	0.474222	0.261333	0.436778	2.14362	0.282689	0.40073	2.08764	0.791429	2.18607	0.109574	0.514499	2.32519	1.27557	0.201363	0.375439	0.173102	0.256214	0.282135	0.297769	0.625837	0.261887	0.371745	0.327118	0.151431	0.109901	0.464731
tunicamycin_2.5_0.5	2	H16	8	16	tunicamycin	Tunicamycin	treated	tunicamycin	0.5	2.5	0.534893	0.561471	0.552283	0.448384	0.139939	0.150103	0.3751	0.455359	0.136481	0.387088	0.295921	0.193491	0.539151	0.189518	0.380038	0.568572	2.15772	0.374426	0.22106	2.38267	0.859959	1.42615	0.163072	0.979045	2.94692	1.33941	0.161566	0.10983	0.489533	0.342372	0.104928	0.197578	0.654594	0.381635	0.269799	0.127533	0.0539567	0.711997	0.671895
tunicamycin_1.25_0.25	2	H17	8	17	tunicamycin	Tunicamycin	treated	tunicamycin	0.25	1.25	0.609606	0.572448	0.596465	0.58707	0.150799	0.0991896	0.396272	0.29792	0.120441	0.514138	0.275196	0.295043	0.467369	0.295137	0.386927	0.573489	0.931044	0.366154	0.297699	1.71596	0.464741	0.357284	0.381674	1.00563	1.92755	0.433641	0.183011	0.0828966	0.0630567	0.0719793	0.0815763	0.273963	0.434132	0.450091	0.301664	0.272047	0.206434	0.18175	0.331472
tunicamycin_0.625_0.125	2	H18	8	18	tunicamycin	Tunicamycin	treated	tunicamycin	0.125	0.625	0.582102	0.60483	0.62592	0.527633	0.173579	0.0395475	0.345682	0.238886	0.25628	0.445555	0.319099	0.154648	0.505375	0.258588	0.339093	0.461212	1.00986	0.48833	0.395529	2.12882	0.549195	0.546255	0.444944	0.541991	1.33868	0.265688	0.113594	0.139729	0.102715	0.0717617	0.22473	0.32276	0.488655	0.432855	0.455443	0.461399	0.0658782	0.236281	0.184417
tunicamycin_0.3125_0.0625	2	H19	8	19	tunicamycin	Tunicamycin	treated	tunicamycin	0.0625	0.3125	0.662562	0.547201	0.555228	0.557873	0.12311	0.0264304	0.433212	0.141668	0.235498	0.498632	0.293877	0.163998	0.444544	0.233823	0.476099	0.527719	0.761854	0.350905	0.357693	1.60527	0.360665	0.151177	0.48457	0.665262	0.972479	0.0404011	0.210566	0.157659	0.21728	0.193703	0.177431	0.117144	0.62153	0.460958	0.526324	0.591401	0.0947851	0.197225	0.395315
tunicamycin_0.15625_0.03125	2	H21	8	21	tunicamycin	Tunicamycin	treated	tunicamycin	0.03125	0.15625	0.653941	0.546652	0.611193	0.476538	0.164786	0.0919833	0.422588	0.226535	0.304176	0.461475	0.343126	0.255158	0.466738	0.267577	0.306712	0.44707	0.370663	0.42278	0.41851	1.3324	0.211548	0.196776	0.478039	0.648664	0.806545	0.127806	0.149529	0.0795136	0.0967609	0.131905	0.144619	0.240253	0.496112	0.58431	0.184941	0.1206	0.235249	0.19506	0.120056
tunicamycin_0.078125_0.015625	2	H22	8	22	tunicamycin	Tunicamycin	treated	tunicamycin	0.015625	0.078125	0.978654	0.919868	0.934462	0.498436	0.133916	0.157275	0.196595	0.164603	0.125441	0.156534	0.174442	0.149065	0.330677	0.139283	0.191412	0.605918	0.0624186	0.219323	0.184458	0.220799	0.10804	0.416515	0.192328	0.605812	0.507519	0.130926	0.069951	0.0785128	0.282202	0.177784	0.125111	0.100949	0.466059	0.55278	0.364647	0.41034	0.147364	0.15405	0.426709
trichostatin-a_5_0.25	1	M10	13	10	trichostatin-a	Trichostatin A (TSA)	treated	trichostatin-a	0.25	5	0.426678	0.530947	0.639357	0.605291	0.287502	0.383641	0.582408	2.0969	0.230955	0.712791	0.78323	0.314849	1.32311	0.165138	1.42667	0.411316	1.85954	0.590023	0.600704	1.72075	0.585468	1.01809	0.640703	1.48443	1.60431	0.719055	0.870269	0.365275	1.11703	1.75568	0.538973	0.589533	0.567709	0.763993	1.12326	0.214667	0.535235	0.40105	0.32036
trichostatin-a_20_1	1	M07	13	7	trichostatin-a	Trichostatin A (TSA)	treated	trichostatin-a	1	20	0.142502	0.219985	0.313936	0.0857143	0.691704	0.0994968	2.19284	3.5305	0.604629	0.526569	1.48243	0.89269	4.44596	0.886296	0.592549	0.860514	2.41339	0.940828	0.341767	3.36488	1.24476	3.25164	0.165848	0.936894	2.98633	1.84335	1.80335	0.85315	1.23773	1.81051	5.46078	0.33631	2.88326	1.03283	0.72576	1.13307	0.572365	7.18595	12.0453
trichostatin-a_2.5_0.125	1	M11	13	11	trichostatin-a	Trichostatin A (TSA)	treated	trichostatin-a	0.125	2.5	0.466031	0.51827	0.618683	0.585185	0.282535	0.326109	0.765582	1.08461	1.29373	0.29986	0.476069	0.304721	1.05454	0.565289	1.78296	0.238545	1.66598	0.350647	0.255816	1.79121	0.596322	0.403837	0.920506	1.92757	1.13027	0.159184	0.17215	0.825438	0.810162	1.45154	0.266965	0.223775	0.457899	0.829861	1.08554	0.539265	0.890808	0.674261	0.728371
trichostatin-a_10_0.5	1	M09	13	9	trichostatin-a	Trichostatin A (TSA)	treated	trichostatin-a	0.5	10	0.258078	0.428039	0.516845	0.227513	0.393055	0.103506	1.47807	2.95713	0.336106	0.634091	0.437165	0.655586	1.93684	0.58024	0.957799	0.413045	2.17301	1.04681	0.229561	3.34426	1.0013	1.56067	0.792723	1.15916	2.81893	1.17354	1.37992	0.274283	1.24636	1.71247	0.571056	0.238546	1.36196	0.637547	0.769654	0.472862	0.358852	2.64022	1.31676
trichostatin-a_1.25_0.0625	1	M12	13	12	trichostatin-a	Trichostatin A (TSA)	treated	trichostatin-a	0.0625	1.25	0.496686	0.695004	0.772588	0.516402	0.230839	0.137722	1.06649	0.566205	1.77715	0.864105	0.5332	0.264123	0.909183	1.19486	1.6318	0.245297	1.13706	0.443265	0.363225	2.0681	0.536264	0.732823	1.57437	1.57896	0.595112	0.401308	0.356551	0.888824	0.752105	1.462	0.334212	0.0955546	0.728874	1.34458	1.11282	0.399321	0.673739	0.813028	0.594886
trichostatin-a_0.625_0.03125	1	M14	13	14	trichostatin-a	Trichostatin A (TSA)	treated	trichostatin-a	0.03125	0.625	0.736537	0.876957	0.941807	0.500529	0.147271	0.0288214	0.322363	0.486763	1.31182	0.531093	0.173289	0.201461	0.404002	0.637429	0.748424	0.192896	0.422	0.217864	0.141558	0.686726	0.174644	0.259584	0.257173	0.977051	0.457795	0.0728716	0.162379	0.29407	0.506815	0.6607	0.284168	0.146101	1.03315	1.2667	0.971397	0.273279	0.691741	0.701014	0.859435
trichostatin-a_0.3125_0.015625	1	M15	13	15	trichostatin-a	Trichostatin A (TSA)	treated	trichostatin-a	0.015625	0.3125	0.887738	1.01939	1.03752	0.582011	0.183624	0.124837	0.209524	0.17781	0.746801	0.470172	0.111408	0.135136	0.128718	0.300328	0.363544	0.181502	0.139622	0.0934266	0.0715563	0.224783	0.183228	0.300918	0.184006	0.392495	0.124072	0.107413	0.0847625	0.144337	0.309903	0.201697	0.0785045	0.0762219	1.1969	0.994511	0.831113	0.255042	0.711122	0.575403	0.591647
tolfenamic-acid_5_0.25	1	C17	3	17	tolfenamic-acid	Tolfenamic Acid	treated	tolfenamic-acid	0.25	5	1.03977	1.0261	0.997703	0.933333	0.150896	0.150768	0.124023	0.311093	0.449455	0.129001	0.0980065	0.0982449	0.194991	0.33857	0.317005	0.29937	0.488565	0.183316	0.361672	0.367326	0.214355	0.952643	0.337448	0.377205	0.398233	0.539562	0.050742	0.223091	0.271691	0.361396	0.166461	0.100969	0.306072	0.498754	0.0456607	0.0805755	0.0473555	0.110078	0.309559
tolfenamic-acid_20_1	1	C14	3	14	tolfenamic-acid	Tolfenamic Acid	treated	tolfenamic-acid	1	20	0.962717	1.01641	1.02986	1.21587	0.127111	0.0831338	0.0881512	0.189926	0.409445	0.112512	0.0391185	0.0940846	0.215228	0.32963	0.112839	0.117064	0.128116	0.136189	0.229577	0.153862	0.085316	0.23109	0.0540722	0.288472	0.101383	0.101376	0.110389	0.0469765	0.064282	0.0675976	0.334971	0.0823406	0.133221	0.342802	0.440319	0.426229	0.453892	0.298392	0.180785
tolfenamic-acid_2.5_0.125	1	C18	3	18	tolfenamic-acid	Tolfenamic Acid	treated	tolfenamic-acid	0.125	2.5	1.09611	1.09843	1.06662	0.953439	0.264291	0.223908	0.0995459	0.389471	0.365688	0.231413	0.195348	0.161704	0.26619	0.359128	0.229988	0.43358	0.542349	0.177622	0.516177	0.295992	0.106946	0.783153	0.312208	0.366564	0.397001	0.598804	0.0900191	0.223634	0.276093	0.482342	0.322662	0.130536	0.430483	0.684522	0.189961	0.19386	0.253298	0.0494269	0.163586
tolfenamic-acid_10_0.5	1	C16	3	16	tolfenamic-acid	Tolfenamic Acid	treated	tolfenamic-acid	0.5	10	1.03314	1.17897	1.12251	1.0127	0.197577	0.150315	0.0736269	0.279324	0.391929	0.249311	0.0877137	0.10358	0.104037	0.347568	0.218002	0.329875	0.318994	0.0969564	0.359367	0.136153	0.239843	0.706481	0.212677	0.29075	0.284932	0.368409	0.107193	0.108666	0.28659	0.349081	0.494738	0.218396	0.28088	0.513291	0.24068	0.21429	0.25956	0.0956046	0.057027
tolfenamic-acid_1.25_0.0625	1	C19	3	19	tolfenamic-acid	Tolfenamic Acid	treated	tolfenamic-acid	0.0625	1.25	1.029	1.13274	1.11026	0.88254	0.173227	0.155107	0.0919931	0.255604	0.34072	0.178894	0.120416	0.124042	0.263387	0.296433	0.292819	0.228748	0.423761	0.127656	0.326274	0.328091	0.199302	0.8829	0.246084	0.348249	0.31194	0.402765	0.0439501	0.169216	0.239485	0.218547	0.20125	0.0999365	0.455573	0.611137	0.0722382	0.13928	0.0713489	0.273892	0.436374
tolfenamic-acid_0.625_0.03125	1	C20	3	20	tolfenamic-acid	Tolfenamic Acid	treated	tolfenamic-acid	0.03125	0.625	1.05675	1.15063	1.09571	0.95873	0.140247	0.122747	0.133793	0.315483	0.447134	0.202362	0.127887	0.165474	0.257711	0.258525	0.138385	0.149342	0.391407	0.12509	0.244108	0.339435	0.185758	0.775157	0.0849348	0.135073	0.265493	0.216052	0.192277	0.109576	0.374658	0.188065	0.311501	0.123531	0.308009	0.424989	0.0538044	0.087801	0.0999233	0.105189	0.187956
tolfenamic-acid_0.3125_0.015625	1	C22	3	22	tolfenamic-acid	Tolfenamic Acid	treated	tolfenamic-acid	0.015625	0.3125	0.992129	1.40343	1.00766	0.753439	0.220514	0.179307	0.10583	0.16783	0.340097	0.195731	0.0700749	0.117082	0.209476	0.414476	0.172347	0.157082	0.0563899	0.0535709	0.0725853	0.104299	0.203024	0.224599	0.141826	0.330187	0.169095	0.14875	0.171639	0.126215	0.321417	0.213789	0.334158	0.178805	0.562486	0.705275	0.17984	0.064228	0.0370398	0.340144	0.42443
tetrandrine_5_0.25	2	I03	9	3	tetrandrine	Tetrandrine	treated	tetrandrine	0.25	5	0.904762	0.926454	0.976436	0.894682	0.164726	0.19026	0.301872	0.116976	0.377332	0.25416	0.276887	0.194294	0.372784	0.351755	0.444187	0.418953	0.0920458	0.12417	0.236117	0.235804	0.115692	0.668691	0.312618	0.624778	0.437858	0.180001	0.136058	0.26857	0.254541	0.402835	0.283489	0.130403	0.495082	0.855094	0.364944	0.327191	0.177234	0.298159	0.368803
tetrandrine_20_1	2	H23	8	23	tetrandrine	Tetrandrine	treated	tetrandrine	1	20	0.631363	0.645445	0.639175	0.488008	0.235874	0.18323	0.689079	0.336893	0.261082	0.237982	0.770858	0.173724	1.65985	0.246637	0.855149	0.213497	0.53231	0.280863	0.3182	1.37631	0.162812	0.85637	1.07093	1.51489	0.826403	0.404387	0.431543	0.863159	0.477684	1.19231	0.801899	0.529958	0.299914	0.396504	0.7344	0.243769	0.320027	0.246158	0.495051
tetrandrine_2.5_0.125	2	I05	9	5	tetrandrine	Tetrandrine	treated	tetrandrine	0.125	2.5	0.970033	0.987377	1.05155	0.976017	0.213201	0.170965	0.224311	0.038685	0.0510019	0.136495	0.0785406	0.128004	0.244646	0.104431	0.255332	0.105139	0.0601656	0.122691	0.286608	0.178995	0.0447467	0.470693	0.147668	0.0754315	0.194154	0.190555	0.0628198	0.081769	0.137341	0.121866	0.191623	0.0799877	0.358381	0.591889	0.0788947	0.0768098	0.0804388	0.0719579	0.21543
tetrandrine_10_0.5	2	I02	9	2	tetrandrine	Tetrandrine	treated	tetrandrine	0.5	10	0.780788	0.777717	0.796024	0.826903	0.27218	0.276486	0.46512	0.222318	0.346965	0.35379	0.466018	0.168025	0.84079	0.32177	0.612924	0.430397	0.204773	0.0849918	0.297016	0.60931	0.103465	0.77475	0.342322	0.881288	0.920543	0.15225	0.195002	0.443413	0.40362	0.452033	0.165534	0.203186	0.671574	0.86489	0.529265	0.22172	0.23303	0.203718	0.849697
tetrandrine_1.25_0.0625	2	I06	9	6	tetrandrine	Tetrandrine	treated	tetrandrine	0.0625	1.25	1.01478	0.999451	1.05596	0.95829	0.224588	0.159662	0.185818	0.0549826	0.0966438	0.207888	0.094474	0.140189	0.17966	0.10723	0.168401	0.214767	0.144152	0.167142	0.266688	0.0918884	0.0426121	0.395407	0.117071	0.184142	0.141626	0.320303	0.0831562	0.109778	0.222474	0.201053	0.305289	0.0973471	0.356054	0.687597	0.0455456	0.138879	0.114631	0.111142	0.222325
tetrandrine_0.625_0.03125	2	I07	9	7	tetrandrine	Tetrandrine	treated	tetrandrine	0.03125	0.625	1.00328	1.06861	1.05744	0.860271	0.210559	0.185994	0.140088	0.0376204	0.0499665	0.106925	0.0680679	0.0812409	0.126321	0.148027	0.211207	0.0962547	0.133491	0.0694444	0.290074	0.195074	0.118212	0.124268	0.122538	0.232879	0.233376	0.397034	0.0474046	0.0681795	0.119876	0.24607	0.10279	0.0750539	0.420897	0.553136	0.184528	0.12686	0.20588	0.231555	0.598307
tetrandrine_0.3125_0.015625	2	I08	9	8	tetrandrine	Tetrandrine	treated	tetrandrine	0.015625	0.3125	0.949097	1.06476	1.03756	0.838373	0.255297	0.163009	0.211901	0.178869	0.131125	0.15189	0.0489204	0.100345	0.179552	0.139025	0.190805	0.0577396	0.157037	0.111709	0.13328	0.272371	0.157423	0.241367	0.122515	0.239781	0.397965	0.139509	0.115831	0.0870811	0.156731	0.179086	0.395606	0.159322	0.228782	0.666564	0.0922757	0.181996	0.21296	0.0607724	0.0692434
tanespimycin_5_1	2	K08	11	8	tanespimycin	Tanespimycin (17-AAG)	treated	tanespimycin	1	5	0.0406404	1.99341	0.0736377	0.148071	9.2205	0.502867	2.95217	3.00742	2.86112	0.575276	1.85928	3.0214	6.93163	2.53244	2.17213	2.88097	0.887477	2.72008	0.952306	0.729376	0.650423	5.75503	0.989086	2.2319	0.969857	1.17276	1.90254	2.07942	1.31861	3.19253	1.50168	0.922532	1.55997	2.81668	1.16076	1.39863	0.743974	13.6155	9.66149
tanespimycin_2.5_0.5	2	K09	11	9	tanespimycin	Tanespimycin (17-AAG)	treated	tanespimycin	0.5	2.5	0.30665	0.482986	0.500736	0.1439	0.187246	0.217585	0.975343	0.0473565	0.399661	0.503545	0.254459	0.670752	0.684813	0.74166	1.1147	0.514898	3.1609	0.468326	0.303071	3.59638	1.55867	2.24566	0.776397	1.30716	2.25579	0.556946	0.233734	0.358678	0.324887	0.744819	0.690804	0.73194	1.82655	2.21994	0.880953	1.0853	0.452268	10.6267	13.1855
tanespimycin_1.25_0.25	2	K10	11	10	tanespimycin	Tanespimycin (17-AAG)	treated	tanespimycin	0.25	1.25	0.686371	0.854007	0.938144	0.404588	0.0891868	0.0488277	0.226776	0.143849	0.101181	0.247168	0.101094	0.21365	0.343108	0.178441	0.336917	0.110909	0.930973	0.273362	0.171875	0.911451	0.556533	0.96583	0.0653125	0.28994	0.69105	0.151242	0.0877519	0.0924071	0.299512	0.243417	0.228662	0.220111	0.378348	0.420946	1.02143	0.435461	0.363936	2.15717	2.54895
tanespimycin_0.625_0.125	2	K12	11	12	tanespimycin	Tanespimycin (17-AAG)	treated	tanespimycin	0.125	0.625	0.900657	0.982437	0.955817	0.699687	0.15719	0.106507	0.148006	0.0674767	0.137837	0.175045	0.127183	0.135968	0.168592	0.110409	0.188803	0.187491	0.0433543	0.167117	0.139138	0.161616	0.120187	0.126209	0.135671	0.146685	0.0646184	0.142751	0.0588817	0.120282	0.240565	0.225029	0.132433	0.0763735	0.369579	0.938065	0.504765	0.337645	0.18727	0.621541	0.592072
tanespimycin_0.3125_0.0625	2	K13	11	13	tanespimycin	Tanespimycin (17-AAG)	treated	tanespimycin	0.0625	0.3125	0.929392	1.05653	1.05596	0.767466	0.183082	0.146435	0.1124	0.0519629	0.162191	0.132764	0.0983122	0.151536	0.209076	0.0976752	0.0939966	0.226695	0.0693312	0.178988	0.0790041	0.108473	0.0940869	0.149727	0.130332	0.11284	0.123506	0.0792446	0.0432399	0.0945929	0.141726	0.108776	0.256664	0.0970529	0.233477	0.55985	0.133806	0.109824	0.108587	0.404313	0.295859
tanespimycin_0.15625_0.03125	2	K14	11	14	tanespimycin	Tanespimycin (17-AAG)	treated	tanespimycin	0.03125	0.15625	0.97578	1.02086	1.0324	0.80292	0.239408	0.141718	0.0717421	0.0376046	0.345075	0.217847	0.14606	0.159038	0.17979	0.301472	0.182808	0.0938924	0.0815092	0.0509314	0.179017	0.089586	0.0615813	0.0961844	0.0298653	0.061313	0.0407179	0.0423863	0.048168	0.0735736	0.130999	0.1376	0.314811	0.112889	0.26092	0.598281	0.0663195	0.133571	0.0828197	0.21368	0.220318
tanespimycin_0.078125_0.015625	2	K15	11	15	tanespimycin	Tanespimycin (17-AAG)	treated	tanespimycin	0.015625	0.078125	1.00123	1.0225	1.06112	1.47862	0.210622	0.147166	0.0911953	0.0419294	0.207697	0.241265	0.105675	0.0835827	0.176499	0.181009	0.108298	0.125565	0.0815062	0.0391862	0.106973	0.0966169	0.0709271	0.293241	0.0888915	0.170986	0.0359506	0.0453659	0.0600744	0.0720163	0.275249	0.183736	0.224799	0.0960445	0.17651	0.27812	0.508419	0.395744	0.411978	0.352619	0.298201
sirtinol_5_0.25	2	F10	6	10	sirtinol	Sirtinol	treated	sirtinol	0.25	5	0.194581	0.269484	0.337997	0.370177	0.542443	0.460475	1.37175	0.174794	0.763945	1.55139	0.569689	1.48567	0.941142	2.1886	1.66146	0.221846	3.79244	0.848252	0.554692	4.60187	1.74336	3.24073	0.610188	1.39834	2.46545	0.481534	0.273047	0.401517	0.34161	0.68463	0.837334	0.722075	1.041	1.04593	1.11389	0.263529	0.418945	1.2769	1.37695
sirtinol_20_1	2	F08	6	8	sirtinol	Sirtinol	treated	sirtinol	1	20	0.170361	0.265642	0.366716	0.338895	0.376564	0.551804	1.61612	0.186072	0.80597	2.57672	0.742983	2.42847	0.546166	3.02715	1.79764	0.286633	3.95383	1.06636	0.909461	5.22037	2.10173	4.61874	1.04828	1.64018	2.22735	0.537219	0.42118	0.402874	0.911084	1.09174	0.819236	0.669335	1.10134	0.915908	1.13337	0.312426	0.656877	1.50339	1.41019
sirtinol_2.5_0.125	2	F11	6	11	sirtinol	Sirtinol	treated	sirtinol	0.125	2.5	0.461823	0.526894	0.551546	0.364964	1.04055	0.145333	0.935067	0.166609	0.743996	0.965574	0.366408	0.823308	0.780243	1.69102	0.719793	0.168373	1.16848	0.471195	0.124985	1.58022	0.868378	1.94576	0.227582	0.64697	1.10671	0.311415	0.300562	0.3798	0.232534	0.303501	0.500318	0.521654	1.33208	0.823666	0.882602	0.253832	0.563891	1.01815	1.68482
sirtinol_10_0.5	2	F09	6	9	sirtinol	Sirtinol	treated	sirtinol	0.5	10	0.192118	0.278266	0.357143	0.373306	0.559945	0.418332	0.435694	0.671539	0.44284	2.13699	0.765713	2.33005	1.69427	1.73136	1.53074	0.448506	3.73102	1.50761	1.09436	3.57605	1.41717	5.2249	0.474271	0.94415	1.53866	0.778946	0.497575	0.417593	0.692762	0.792751	0.678975	0.67788	1.31534	0.928643	1.10918	0.352776	0.49257	0.812044	1.32813
sirtinol_1.25_0.0625	2	F13	6	13	sirtinol	Sirtinol	treated	sirtinol	0.0625	1.25	0.659278	0.711306	0.726804	0.491137	0.840946	0.0801909	0.432517	0.46621	0.388314	0.612439	0.331212	0.41069	0.766314	0.878942	0.289198	0.158662	0.555774	0.334237	0.124077	0.915723	0.487141	0.689312	0.163844	0.265995	0.752564	0.280367	0.280976	0.328915	0.30877	0.276293	0.497938	0.34832	1.41373	0.745167	0.822986	0.280579	0.570857	0.967303	1.18784
sirtinol_0.625_0.03125	2	F14	6	14	sirtinol	Sirtinol	treated	sirtinol	0.03125	0.625	0.78243	0.839188	0.842415	0.506778	0.488395	0.0566396	0.361992	0.0571708	0.229587	0.493995	0.354473	0.51894	0.831776	0.508752	0.148653	0.295246	0.244223	0.440789	0.104766	0.323783	0.216756	0.560555	0.175025	0.0582443	0.427658	0.332673	0.100503	0.099138	0.0946289	0.0778091	0.663596	0.287307	1.03843	0.740915	0.809626	0.332287	0.404357	0.790963	1.03528
sirtinol_0.3125_0.015625	2	F15	6	15	sirtinol	Sirtinol	treated	sirtinol	0.015625	0.3125	0.857553	0.922064	0.885862	0.606882	0.0832301	0.125532	0.259072	0.163974	0.29408	0.342065	0.133611	0.240575	0.433783	0.47777	0.236845	0.213903	0.0780256	0.105929	0.213464	0.138693	0.10414	0.262876	0.111263	0.365551	0.363329	0.100425	0.132647	0.173837	0.210247	0.237021	1.07784	0.0508691	0.815976	0.727297	0.479615	0.27907	0.128897	0.45018	0.442085
sirolimus_5_0.25	1	L15	12	15	sirolimus	Rapamycin	treated	sirolimus	0.25	5	0.946976	0.903057	0.940276	0.45291	0.560146	0.113123	0.258623	0.0441168	0.205146	0.171592	0.175407	0.133345	0.416357	0.123795	0.134713	0.143119	0.138433	0.100717	0.127968	0.267354	0.038986	0.202091	0.108276	0.0731704	0.455091	0.416859	0.112208	0.136549	0.0458631	0.1178	1.18946	0.220994	1.04252	0.815014	0.497552	0.172477	0.335191	0.194128	0.369025
sirolimus_20_1	1	L13	12	13	sirolimus	Rapamycin	treated	sirolimus	1	20	0.755178	0.672632	0.745023	0.372487	2.36559	0.208617	1.06625	0.619146	0.983381	0.629243	0.53774	0.419214	1.09639	0.7205	0.610391	0.503444	0.241513	0.680159	0.0568769	0.574697	0.32011	3.05202	0.376245	0.565914	0.322975	0.553521	0.662523	0.828752	0.244543	0.373808	0.554658	0.442806	1.21197	1.12387	0.378826	0.0511338	0.075	0.862701	0.507365
sirolimus_2.5_0.125	1	L16	12	16	sirolimus	Rapamycin	treated	sirolimus	0.125	2.5	1.04515	0.912752	0.944104	0.520635	0.183744	0.153133	0.172244	0.10609	0.231412	0.146293	0.0446025	0.0744975	0.161023	0.259047	0.160072	0.399316	0.223544	0.462369	0.0888695	0.264005	0.383513	0.89663	0.0485868	0.161621	0.0831649	0.173463	0.113047	0.0852139	0.144505	0.0972227	1.46062	0.184331	0.836768	0.742706	0.321667	0.128586	0.186423	0.163521	0.124998
sirolimus_10_0.5	1	L14	12	14	sirolimus	Rapamycin	treated	sirolimus	0.5	10	0.765949	0.674124	0.710567	0.450794	2.02389	0.210528	1.08239	0.76838	0.654764	0.51002	0.551342	0.465985	1.28355	0.571187	0.575073	0.357367	0.222066	0.413388	0.0613476	0.471009	0.388973	2.57509	0.370475	0.54254	0.172456	0.452377	0.72365	0.873395	0.353805	0.322098	0.736647	0.301684	1.40749	0.743766	0.598413	0.176387	0.453226	0.196103	0.444536
sirolimus_1.25_0.0625	1	L17	12	17	sirolimus	Rapamycin	treated	sirolimus	0.0625	1.25	0.96686	1.04922	1.06508	0.677249	0.0961331	0.158217	0.136797	0.210063	0.0687706	0.128685	0.0862312	0.11895	0.197405	0.100433	0.0700629	0.0962212	0.104882	0.192094	0.148747	0.0783691	0.129607	0.348755	0.0786885	0.180972	0.432695	0.401302	0.150204	0.0667512	0.15243	0.208427	1.06219	0.0685476	0.601687	0.620943	0.238389	0.112876	0.172529	0.165469	0.0642419
sirolimus_0.625_0.03125	1	L19	12	19	sirolimus	Rapamycin	treated	sirolimus	0.03125	0.625	0.800331	0.856078	0.947167	0.644444	0.149077	0.0775154	0.694918	0.127136	0.710976	0.299054	0.194424	0.201215	0.262987	0.639436	0.872065	0.185958	0.562429	0.146994	0.152805	0.535314	0.225214	0.655716	0.412664	0.848395	0.583545	0.168642	0.438289	0.514504	0.4789	0.33972	0.658539	0.143155	0.842725	0.843513	0.374382	0.293952	0.238623	0.167121	0.261909
sirolimus_0.3125_0.015625	1	L20	12	20	sirolimus	Rapamycin	treated	sirolimus	0.015625	0.3125	1.07664	1.05891	1.12481	0.809524	0.150501	0.178901	0.199646	0.292987	0.254169	0.0561105	0.0939028	0.0631378	0.148765	0.167577	0.186261	0.210715	0.117846	0.430927	0.166595	0.368556	0.18267	0.207087	0.316242	0.092036	0.144221	0.280335	0.154518	0.10999	0.148321	0.207696	0.59823	0.055961	0.404172	0.36871	0.168548	0.0411549	0.082008	0.1505	0.179128
selinexor_5_0.25	2	J07	10	7	selinexor	Selinexor (KPT-330)	treated	selinexor	0.25	5	0.899836	1.07519	1.06554	0.675704	0.371577	0.264294	0.368848	0.144252	0.0885138	0.0609801	0.155789	0.136547	0.201654	0.107296	0.125863	0.205079	0.105091	0.43947	0.409557	0.299343	0.187841	0.893171	0.101265	0.0330094	0.267753	0.2073	0.201557	0.261362	0.284909	0.133025	0.254311	0.0967286	0.455934	0.25014	0.279153	0.170994	0.101927	0.339013	0.35891
selinexor_20_1	2	J04	10	4	selinexor	Selinexor (KPT-330)	treated	selinexor	1	20	0.502053	0.664654	0.692931	0.483837	0.214624	0.0480972	0.560788	0.151604	0.627112	0.290601	0.250801	0.219777	0.303996	0.258229	0.683858	0.715903	1.49773	0.946126	0.145248	2.27881	0.768465	0.436269	0.666877	0.212117	1.20594	0.462993	0.179017	0.212478	0.149571	0.114333	0.257381	0.182791	0.348072	0.372449	0.393068	0.38283	0.210312	0.639334	0.481916
selinexor_2.5_0.125	2	J08	10	8	selinexor	Selinexor (KPT-330)	treated	selinexor	0.125	2.5	0.970854	1.14215	1.14728	0.704901	0.284525	0.193664	0.214147	0.11429	0.176248	0.141567	0.0943287	0.159541	0.149687	0.28618	0.224973	0.088135	0.1355	0.0884183	0.201115	0.114801	0.163605	0.713604	0.162373	0.170093	0.289426	0.219063	0.113743	0.214895	0.12715	0.119455	0.0915577	0.050749	0.528906	0.344376	0.300584	0.094489	0.136404	0.362431	0.518394
selinexor_10_0.5	2	J06	10	6	selinexor	Selinexor (KPT-330)	treated	selinexor	0.5	10	0.778736	0.809001	0.834315	0.597497	0.437551	0.293556	0.237859	0.101085	0.537903	0.144654	0.241108	0.212593	0.331073	0.405663	0.0578348	0.481616	0.320195	0.885907	0.452538	1.25867	0.185677	0.810199	0.577215	0.158342	0.581105	0.11605	0.12949	0.222276	0.215647	0.147006	0.179287	0.0531141	0.260421	0.246734	0.323314	0.220516	0.0983508	0.655817	0.6645
selinexor_1.25_0.0625	2	J09	10	9	selinexor	Selinexor (KPT-330)	treated	selinexor	0.0625	1.25	1.03161	1.09989	1.12371	0.758081	0.20531	0.17857	0.176106	0.14954	0.401816	0.198999	0.124453	0.154234	0.0834556	0.353496	0.201956	0.327969	0.194991	0.260669	0.232225	0.144951	0.247166	0.700144	0.0942695	0.319222	0.238342	0.131578	0.0849868	0.221794	0.234859	0.242222	0.098026	0.0428951	0.671368	0.719475	0.333416	0.141674	0.154921	0.496449	0.561374
selinexor_0.625_0.03125	2	J11	10	11	selinexor	Selinexor (KPT-330)	treated	selinexor	0.03125	0.625	0.993842	1.06202	1.0567	0.656934	0.222189	0.196461	0.165227	0.1506	0.585478	0.253021	0.0977694	0.131886	0.0597152	0.600765	0.231312	0.238973	0.143146	0.186989	0.186768	0.125111	0.192746	0.72128	0.114386	0.36304	0.363383	0.146318	0.053908	0.169938	0.281733	0.309258	0.129923	0.0283631	0.646953	0.483956	0.34075	0.0592283	0.276635	0.51885	0.518736
selinexor_0.3125_0.015625	2	J12	10	12	selinexor	Selinexor (KPT-330)	treated	selinexor	0.015625	0.3125	1.01026	1.02305	1.0972	0.905109	0.187555	0.149352	0.200958	0.083208	0.39453	0.172875	0.0824141	0.137207	0.104515	0.410021	0.254854	0.301057	0.0920602	0.143094	0.236744	0.213847	0.122551	0.340625	0.119116	0.364372	0.256066	0.0986511	0.0840018	0.154246	0.181649	0.246655	0.198666	0.115996	0.51076	0.570536	0.175023	0.0520367	0.129241	0.376455	0.417441
rolipram_5_0.25	1	K02	11	2	rolipram	Rolipram	treated	rolipram	0.25	5	0.915079	1.04474	1.01378	1.12698	0.276963	0.238554	0.226812	0.0333493	0.0661186	0.053393	0.0298613	0.0714686	0.133097	0.0830274	0.140419	0.116257	0.113439	0.172732	0.330925	0.245179	0.0927414	0.543983	0.288636	0.414836	0.343474	0.170283	0.0674336	0.0845222	0.125544	0.0780813	0.0860651	0.0436051	0.148951	0.25603	0.070731	0.214159	0.11463	0.057239	0.42994
rolipram_20_1	1	J21	10	21	rolipram	Rolipram	treated	rolipram	1	20	0.958989	0.888143	1.00842	1.00317	0.0488609	0.0235012	0.154519	0.313712	0.250249	0.166736	0.0333742	0.0657551	0.10847	0.254289	0.0542616	0.286583	0.122522	0.227372	0.12112	0.139995	0.171395	0.0938487	0.0410842	0.111523	0.187252	0.0392451	0.109269	0.0721931	0.085384	0.129408	0.147346	0.0803415	0.067533	0.0813297	0.0379115	0.104781	0.120671	0.0392882	0.0674998
rolipram_2.5_0.125	1	K03	11	3	rolipram	Rolipram	treated	rolipram	0.125	2.5	0.960232	1.00149	1.03369	0.959788	0.242675	0.229724	0.161406	0.117238	0.0661245	0.129039	0.11644	0.161051	0.153862	0.124026	0.0760213	0.143256	0.147592	0.0934572	0.263319	0.0975042	0.0744135	0.522368	0.14364	0.165929	0.065864	0.108524	0.0335407	0.0582608	0.160461	0.0668024	0.128564	0.0942299	0.384039	0.3818	0.0751272	0.146964	0.140825	0.171459	0.265735
rolipram_10_0.5	1	J23	10	23	rolipram	Rolipram	treated	rolipram	0.5	10	1.00373	0.96346	1.01685	0.725926	0.12365	0.174861	0.0452101	0.0396251	0.0722002	0.139986	0.0732682	0.0888483	0.117172	0.204215	0.0799616	0.0770373	0.264363	0.0779946	0.220729	0.158858	0.108303	0.418247	0.171005	0.365438	0.374049	0.503407	0.0658678	0.101812	0.181296	0.180474	0.609627	0.0547506	0.298731	0.285815	0.267581	0.164891	0.0505339	0.373514	1.78071
rolipram_1.25_0.0625	1	K04	11	4	rolipram	Rolipram	treated	rolipram	0.0625	1.25	0.963546	0.97912	0.963247	1.00212	0.254117	0.246858	0.107878	0.139799	0.0816894	0.135523	0.0572901	0.0664821	0.0793896	0.161979	0.092519	0.0873847	0.175462	0.164229	0.297875	0.093532	0.137683	0.685361	0.211286	0.170439	0.088618	0.242217	0.0836609	0.062231	0.207514	0.120168	0.279011	0.159721	0.317017	0.636059	0.170429	0.265083	0.167453	0.260373	0.203919
rolipram_0.625_0.03125	1	K05	11	5	rolipram	Rolipram	treated	rolipram	0.03125	0.625	1.07125	1.12155	1.13629	0.89418	0.269047	0.243142	0.132318	0.0638639	0.132335	0.124074	0.0522283	0.0925526	0.0869932	0.185237	0.0345565	0.17274	0.358582	0.121202	0.1475	0.276314	0.219213	0.822743	0.120274	0.0957168	0.246201	0.204142	0.0379961	0.0499188	0.0662372	0.0878601	0.106625	0.0748534	0.367892	0.445705	0.135121	0.114295	0.257057	0.226019	0.420144
rolipram_0.3125_0.015625	1	K07	11	7	rolipram	Rolipram	treated	rolipram	0.015625	0.3125	1.0377	0.980611	0.979326	0.883598	0.286468	0.232684	0.110229	0.198965	0.133726	0.144192	0.0656673	0.0849775	0.128477	0.190906	0.0501332	0.108337	0.370133	0.121446	0.245214	0.21162	0.188727	0.763359	0.264108	0.185833	0.24384	0.514763	0.0282358	0.126022	0.0865502	0.140145	0.162676	0.145662	0.275419	0.583604	0.123865	0.200853	0.227301	0.328901	0.646118
puromycin_5_1	2	J13	10	13	puromycin	Puromycin	treated	puromycin	1	5	0.956897	1.07355	1.0243	1.51616	0.0565029	0.0282059	0.145275	0.242253	0.0681738	0.166058	0.0851811	0.150916	0.103861	0.064625	0.0804179	0.0509462	0.553501	0.133297	0.398767	0.19814	0.227346	0.602696	0.210236	0.233816	0.300496	0.338336	0.0524132	0.126795	0.235097	0.213489	0.0667896	0.0566379	0.124601	0.0950365	0.240867	0.134697	0.30601	0.201629	0.170327
puromycin_2.5_0.5	2	J14	10	14	puromycin	Puromycin	treated	puromycin	0.5	2.5	1.02791	0.996707	1.02135	1.2878	0.139891	0.0848593	0.22113	0.107088	0.377348	0.294035	0.0660522	0.107706	0.0714784	0.517718	0.233201	0.251062	0.0788266	0.158698	0.061088	0.113162	0.0710046	0.329945	0.0723893	0.0576007	0.136917	0.094282	0.0798032	0.0532349	0.109378	0.0658102	0.240686	0.074054	0.120216	0.282462	0.278637	0.242491	0.360095	0.131335	0.130942
puromycin_1.25_0.25	2	J15	10	15	puromycin	Puromycin	treated	puromycin	0.25	1.25	0.995074	0.974753	0.95729	1.11262	0.194294	0.131739	0.179389	0.0645773	0.249925	0.185	0.0488885	0.113703	0.157834	0.267916	0.184061	0.308309	0.115639	0.297372	0.0936859	0.11554	0.0665795	0.329852	0.0698096	0.187196	0.203983	0.128416	0.0705024	0.0856899	0.1433	0.100437	0.191181	0.0768904	0.186144	0.296731	0.10975	0.0759564	0.0921279	0.124487	0.563035
puromycin_0.625_0.125	2	J17	10	17	puromycin	Puromycin	treated	puromycin	0.125	0.625	1.06117	1.1202	1.12518	1.08655	0.267822	0.16271	0.164042	0.140881	0.215369	0.132337	0.0582274	0.0701015	0.218847	0.0682703	0.0955813	0.252863	0.0804041	0.146291	0.0677597	0.0728165	0.0968425	0.4242	0.039775	0.204574	0.230349	0.168307	0.0694463	0.0382161	0.174934	0.0938243	0.337062	0.128123	0.391919	0.469918	0.0618084	0.0923678	0.132303	0.128996	0.150506
puromycin_0.3125_0.0625	2	J18	10	18	puromycin	Puromycin	treated	puromycin	0.0625	0.3125	1.02709	1.04501	1.11046	1.07299	0.211415	0.147886	0.176645	0.104931	0.31453	0.0825804	0.0593053	0.0821056	0.282316	0.158766	0.186907	0.264537	0.061014	0.162415	0.103654	0.148521	0.129031	0.61369	0.131737	0.113043	0.25901	0.252824	0.101023	0.0966345	0.100194	0.133985	0.375861	0.199627	0.348307	0.428821	0.0689763	0.140131	0.0755064	0.200443	0.16993
puromycin_0.15625_0.03125	2	J19	10	19	puromycin	Puromycin	treated	puromycin	0.03125	0.15625	1.04885	0.98573	0.997054	0.923879	0.254201	0.217422	0.105921	0.0638919	0.108307	0.117599	0.0439508	0.0426289	0.181616	0.0914135	0.10639	0.33523	0.14988	0.288755	0.0689311	0.24387	0.162378	0.335702	0.0669875	0.0522054	0.0459995	0.0528562	0.0747723	0.109607	0.222655	0.106105	0.225675	0.0526956	0.29561	0.412927	0.0913542	0.121958	0.107861	0.239483	0.189749
puromycin_0.078125_0.015625	2	J20	10	20	puromycin	Puromycin	treated	puromycin	0.015625	0.078125	1.05993	1.05598	1.09867	1.00938	0.255574	0.18764	0.156638	0.136727	0.0437564	0.0923487	0.0542754	0.100256	0.230758	0.0787469	0.139947	0.173752	0.122698	0.133586	0.100265	0.128807	0.0463126	0.365557	0.0815827	0.122104	0.176826	0.165121	0.0896625	0.0867423	0.128212	0.127653	0.341102	0.166674	0.382895	0.55915	0.101293	0.123133	0.156985	0.201495	0.324495
pifithrin-mu_5_0.5	2	I11	9	11	pifithrin-mu	Pifithrin-mu	treated	pifithrin-mu	0.5	5	0.952791	1.08068	1.10457	1.0219	0.07208	0.0520059	0.0902274	0.164741	0.14127	0.12452	0.0815185	0.10934	0.169857	0.13829	0.0264019	0.180305	0.1338	0.236637	0.0830472	0.211524	0.225122	0.336678	0.129097	0.048791	0.146722	0.0486072	0.0326841	0.0905263	0.122616	0.0624411	0.233455	0.0824916	0.203071	0.338903	0.207625	0.245947	0.16815	0.0412036	0.175598
pifithrin-mu_2.5_0.25	2	I12	9	12	pifithrin-mu	Pifithrin-mu	treated	pifithrin-mu	0.25	2.5	0.982759	1.00988	1.0729	1.07821	0.19642	0.128629	0.0959261	0.0985066	0.198739	0.138699	0.121583	0.160866	0.282279	0.126514	0.0526636	0.20779	0.105344	0.272448	0.138121	0.106435	0.108063	0.15715	0.126094	0.0878773	0.0941809	0.178602	0.0565125	0.0815408	0.0727602	0.0618363	0.260001	0.112412	0.265967	0.522934	0.104187	0.0992164	0.091947	0.108206	0.168948
pifithrin-mu_10_1	2	I10	9	10	pifithrin-mu	Pifithrin-mu	treated	pifithrin-mu	1	10	1.05131	1.02689	0.969809	1.13034	0.0788835	0.0727152	0.0290883	0.116109	0.404418	0.153381	0.0996584	0.101721	0.207477	0.253811	0.0969495	0.122548	0.129076	0.108572	0.0515811	0.140241	0.12904	0.233495	0.0661591	0.204375	0.136395	0.157574	0.0321619	0.0955197	0.128765	0.0850143	0.0649321	0.0307352	0.107713	0.0586813	0.168692	0.0507738	0.0519057	0.119007	0.170048
pifithrin-mu_1.25_0.125	2	I13	9	13	pifithrin-mu	Pifithrin-mu	treated	pifithrin-mu	0.125	1.25	1.05378	1.08452	1.08321	0.940563	0.255555	0.173115	0.0597253	0.0474659	0.102984	0.143073	0.0670446	0.0884531	0.101904	0.160982	0.0844045	0.117649	0.192174	0.161351	0.154998	0.127166	0.0489278	0.346317	0.0979599	0.277915	0.349936	0.305187	0.0290248	0.0326928	0.0836828	0.0819964	0.171644	0.0900963	0.259454	0.406105	0.0576954	0.0952123	0.143037	0.0554939	0.307566
pifithrin-mu_0.625_0.0625	2	I14	9	14	pifithrin-mu	Pifithrin-mu	treated	pifithrin-mu	0.0625	0.625	1.10632	0.987377	1.06406	0.98123	0.1877	0.132071	0.231031	0.246131	0.360903	0.208979	0.11702	0.135947	0.290362	0.427543	0.292222	0.21696	0.105788	0.256949	0.0827694	0.253865	0.0987781	0.277991	0.222362	0.0973111	0.279534	0.26074	0.10982	0.0648566	0.0963645	0.134357	0.219807	0.101664	0.282562	0.444396	0.124753	0.0932784	0.0796447	0.155161	0.212933
pifithrin-mu_0.3125_0.03125	2	I16	9	16	pifithrin-mu	Pifithrin-mu	treated	pifithrin-mu	0.03125	0.3125	1.06814	1.01043	1.08616	1.02398	0.211837	0.216066	0.155947	0.218119	0.433443	0.143903	0.0663908	0.0731686	0.250766	0.338293	0.190758	0.309705	0.0811263	0.346694	0.062074	0.225072	0.115289	0.186731	0.181609	0.18056	0.259195	0.173458	0.0753282	0.0387497	0.0937028	0.174334	0.354107	0.156937	0.342008	0.543796	0.10197	0.142626	0.118317	0.0950787	0.126991
pifithrin-mu_0.15625_0.015625	2	I17	9	17	pifithrin-mu	Pifithrin-mu	treated	pifithrin-mu	0.015625	0.15625	1.06363	1.15587	1.13844	1.0146	0.207416	0.178446	0.138908	0.0994005	0.394249	0.11757	0.0760311	0.0987462	0.233331	0.360253	0.194446	0.189466	0.20337	0.20973	0.115415	0.237909	0.191602	0.521092	0.0303338	0.178825	0.170558	0.0769475	0.0396187	0.0574303	0.0700867	0.0924004	0.307784	0.149715	0.294253	0.545811	0.0718468	0.0873212	0.157656	0.0636819	0.0952294
picropodophyllin_5_0.5	2	G04	7	4	picropodophyllin	Picropodophyllin (PPP)	treated	picropodophyllin	0.5	5	0.928571	0.925357	0.925626	1.244	0.205855	0.0681551	0.176891	0.165982	0.0818285	0.123491	0.140154	0.176699	0.263287	0.111748	0.204883	0.0571041	0.103727	0.34496	0.166275	0.277524	0.0869266	0.128046	0.103094	0.130196	0.0529313	0.171164	0.217035	0.164079	0.210243	0.160968	0.320863	0.0825578	0.343009	0.121956	0.26875	0.157696	0.30654	0.215297	0.129338
picropodophyllin_2.5_0.25	2	G05	7	5	picropodophyllin	Picropodophyllin (PPP)	treated	picropodophyllin	0.25	2.5	0.940476	0.998353	1.01767	1.42336	0.36408	0.132651	0.119921	0.126861	0.0791659	0.165889	0.0725946	0.142416	0.205758	0.140144	0.228243	0.0874034	0.144926	0.43168	0.448815	0.426942	0.142285	0.57867	0.284499	0.27407	0.135804	0.257763	0.0660859	0.0711112	0.11859	0.0545833	0.35467	0.0467456	0.292043	0.141096	0.240859	0.2216	0.30018	0.186085	0.0490303
picropodophyllin_10_1	2	G03	7	3	picropodophyllin	Picropodophyllin (PPP)	treated	picropodophyllin	1	10	0.701149	0.698683	0.73785	1.15328	0.101665	0.0682537	0.215886	0.194384	0.371688	0.138058	0.139396	0.11131	0.261751	0.252279	0.106554	0.491436	0.215427	1.17298	0.385312	1.33643	0.53126	0.310321	0.656677	0.547079	0.49953	0.618206	0.158152	0.118501	0.0907817	0.137038	0.36973	0.0471122	0.487582	0.219216	0.297608	0.194619	0.387929	0.153945	0.0564456
picropodophyllin_1.25_0.125	2	G06	7	6	picropodophyllin	Picropodophyllin (PPP)	treated	picropodophyllin	0.125	1.25	0.977833	0.979693	1.03019	0.950991	0.27353	0.138963	0.0856006	0.0764978	0.293228	0.0867821	0.164279	0.201774	0.317726	0.209514	0.25095	0.0958252	0.0723768	0.156692	0.0970208	0.171993	0.111421	0.15303	0.0773308	0.367966	0.344929	0.137978	0.0908906	0.144198	0.0450321	0.0911788	0.47377	0.148	0.157721	0.306056	0.0704425	0.0839691	0.188363	0.0820616	0.0591275
picropodophyllin_0.625_0.0625	2	G08	7	8	picropodophyllin	Picropodophyllin (PPP)	treated	picropodophyllin	0.0625	0.625	0.899425	1.02031	1.04492	1.07091	0.305925	0.124431	0.113602	0.0862268	0.100556	0.0696412	0.0450297	0.177047	0.168311	0.144068	0.24289	0.0970807	0.100345	0.22193	0.200364	0.124609	0.0567824	0.146868	0.111218	0.246785	0.140636	0.167041	0.0791003	0.0773503	0.095614	0.0387334	0.340568	0.0785313	0.101159	0.256079	0.0841176	0.154808	0.0520739	0.0422786	0.241278
picropodophyllin_0.3125_0.03125	2	G09	7	9	picropodophyllin	Picropodophyllin (PPP)	treated	picropodophyllin	0.03125	0.3125	0.879721	0.923161	0.953608	0.80292	0.363186	0.137857	0.141211	0.126462	0.277303	0.116537	0.134692	0.231426	0.317659	0.162098	0.277221	0.265666	0.116363	0.373387	0.121678	0.247397	0.0966018	0.193407	0.0643776	0.397382	0.280867	0.100786	0.065497	0.0680409	0.108387	0.147504	0.531835	0.24139	0.135825	0.399827	0.106559	0.113549	0.104495	0.227257	0.169055
picropodophyllin_0.15625_0.015625	2	G10	7	10	picropodophyllin	Picropodophyllin (PPP)	treated	picropodophyllin	0.015625	0.15625	0.970443	0.896817	0.924153	0.96976	0.38659	0.141818	0.119759	0.0885716	0.173682	0.146896	0.119327	0.190341	0.310751	0.181813	0.191981	0.2778	0.109604	0.385203	0.152356	0.146847	0.132386	0.471447	0.095518	0.188837	0.185461	0.130505	0.0900872	0.0899489	0.0674441	0.0678445	0.343748	0.14518	0.0970948	0.374454	0.0786234	0.085822	0.0762256	0.151892	0.117346
perifosine_5_0.25	2	K02	11	2	perifosine	Perifosine (KRX-0401)	treated	perifosine	0.25	5	0.979475	0.985181	1.0081	1.12096	0.254167	0.229551	0.160633	0.116795	0.0376684	0.100814	0.0607202	0.0812487	0.144857	0.1043	0.0717585	0.229622	0.223075	0.123741	0.284146	0.0843212	0.122803	0.456483	0.0943177	0.632145	0.543923	0.0799102	0.0794691	0.0646268	0.136459	0.0763904	0.117749	0.0702598	0.408575	0.654159	0.105194	0.0940684	0.0636562	0.148204	0.713453
perifosine_20_1	2	J21	10	21	perifosine	Perifosine (KRX-0401)	treated	perifosine	1	20	0.285304	0.353458	0.363034	0.363921	0.222861	0.294105	1.12965	0.397938	0.444992	0.225502	0.521588	0.292317	1.02876	0.162145	0.548695	0.638721	0.990979	0.89797	0.252416	3.30727	1.36485	0.743001	1.63527	0.560019	0.92896	0.335426	0.412584	0.702051	0.722135	2.25439	1.12973	0.160117	0.16445	0.616698	0.565109	0.144054	0.176486	0.939378	1.13364
perifosine_2.5_0.125	2	K03	11	3	perifosine	Perifosine (KRX-0401)	treated	perifosine	0.125	2.5	0.990148	0.991767	0.995582	0.92805	0.202512	0.172351	0.207838	0.132658	0.111295	0.104913	0.0683193	0.0855109	0.101886	0.0876563	0.0450678	0.203292	0.212162	0.0715206	0.229311	0.0812371	0.0948977	0.354275	0.0962224	0.452634	0.27322	0.122973	0.0805863	0.0696817	0.151216	0.192814	0.229021	0.121312	0.396433	0.654963	0.0952483	0.178695	0.0617012	0.200284	0.218813
perifosine_10_0.5	2	J23	10	23	perifosine	Perifosine (KRX-0401)	treated	perifosine	0.5	10	0.591954	0.719539	0.752577	0.703858	0.150318	0.0995233	0.904447	0.227825	0.1123	0.179757	0.562133	0.194325	0.970014	0.197469	0.543601	0.155806	0.262315	0.703229	0.428312	1.72107	0.640324	0.295012	1.46304	0.921741	0.915205	0.0758471	0.566323	0.913118	0.526316	1.78472	0.16683	0.0809349	0.559784	0.806797	0.39002	0.320281	0.238786	0.554251	1.31634
[truncated: 683 more rows]
[truncated: 34 more columns]
